# Supplementary material for: Genomic and Transcriptomic Analyses Revealed DdSTE2 Play a Role in Constricting Ring Formation in the Nematode-Trapping Fungi Drechslerella dactyloides
Source: Microorganisms. 2024 Oct 30;12(11):2190. doi: 10.3390/microorganisms12112190 (PMC11596859; doi:10.3390/microorganisms12112190)
Supplement: Supplementary file 1 [file microorganisms-12-02190-s001.zip]

Archive with 12 entries (11 files):
- microorganisms-3235526-supplementary/
- microorganisms-3235526-supplementary/Figures S1-S9.pdf
- microorganisms-3235526-supplementary/table.S10 DEGs for DW06 mutant versus WT .xlsx
- microorganisms-3235526-supplementary/table.S11 DEGs for DW07mutant versus WT.xlsx
- microorganisms-3235526-supplementary/table.S12 DW06 DEGs GO enrichment.xlsx
- microorganisms-3235526-supplementary/table.S13 DW07 DEGs GO enrichment.xlsx
- microorganisms-3235526-supplementary/table.S14 DW06 DEGs KEGG enrichment.xlsx
- microorganisms-3235526-supplementary/table.S15 DW07 DEGs KEGG enrichment.xlsx
- microorganisms-3235526-supplementary/table.S7 DW06 GO enrichment.xlsx
- microorganisms-3235526-supplementary/table.S8 DW07 GO enrichment.xlsx
- microorganisms-3235526-supplementary/table.S9 RNA-sequencing of the hyphae of Wild-type strain and ultraviolet (UV)-induced mutants collected from PDA medium.xlsx
- microorganisms-3235526-supplementary/Tables S1-S6.pdf
