# Supplementary material for: Genomic and Transcriptomic Analyses Revealed DdSTE2 Play a Role in Constricting Ring Formation in the Nematode-Trapping Fungi Drechslerella dactyloides
Source: Microorganisms. 2024 Oct 30;12(11):2190. doi: 10.3390/microorganisms12112190 (PMC11596859; doi:10.3390/microorganisms12112190)
Supplement: Supplementary file 1 [file microorganisms-12-02190-s001.zip › microorganisms-3235526-supplementary/table.S10 DEGs for DW06 mutant versus WT .xlsx]

## Sheet: 表达差异详情表 (6)
Gene_id	Gene name	Gene description	FC(D61/WT1)	Log2FC(D61/WT1)	Pvalue	Padjust	Significant	Regulate	D61_1	D61_2	D61_3	D61_4	D61_5	WT1_1	WT1_2	WT1_3	WT1_4	WT1_5	D61	WT1
gene-Dda_0004	Dda_0004	Hybrid PKS-NRPS synthetase pynA	0.051	-4.29799	1.11271e-40	9.79965e-39	yes	down	2.12	2.43	1.9	2.05	2.71	16.78	34.98	41.82	41.91	15.61	2.242	30.22
gene-Dda_0006	Dda_0006	hypothetical protein	0.268	-1.90143	1.62282e-09	1.45099e-08	yes	down	0.95	1.07	0.87	0.92	0.52	2	2.75	2.15	2.41	2.14	0.866	2.29
gene-Dda_0009	Dda_0009	hypothetical protein	0.085	-3.56049	4.62341e-81	2.5449e-78	yes	down	40.45	50.13	42.83	52.78	66.51	542.34	245.95	497.45	366.22	481.03	50.54	426.598
gene-Dda_0011	Dda_0011	hypothetical protein	2.405	1.26625	1.70153e-16	3.33008e-15	yes	up	91.44	86.07	64.81	62.98	80.25	24.1	18.44	20.81	25.98	23.97	77.11	22.66
gene-Dda_0013	Dda_0013	hypothetical protein	2.417	1.27297	4.70479e-06	2.40482e-05	yes	up	80.69	48.82	48.86	61.2	104.34	17.96	30.66	20.87	15.99	12.16	68.782	19.528
gene-Dda_0016	Dda_0016	hypothetical protein	5.754	2.52466	6.58856e-07	3.90218e-06	yes	up	4.96	1.79	1.64	2.42	4.23	0.32	0.42	0.3	0.21	0.58	3.008	0.366
gene-Dda_0028	Dda_0028	hypothetical protein	0.036	-4.79676	6.76377e-05	0.000278098	yes	down	0.07	0	0	0	0	0.42	0.17	0.08	0.75	0.72	0.014	0.428
gene-Dda_0029	Dda_0029	oxalate decarboxylase	0.191	-2.39	0.000175379	0.000667197	yes	down	0.23	0.51	0.54	0.85	0.24	1.32	0.87	1.07	0.61	5.36	0.474	1.846
gene-Dda_0030	Dda_0030	hypothetical protein	0.049	-4.35487	1.10331e-12	1.44811e-11	yes	down	0.03	0.25	0.06	0	0.08	1.18	0.54	1.73	0.72	2.39	0.084	1.312
gene-Dda_0032	Dda_0032	hypothetical protein	0.06	-4.0529	3.28553e-27	1.46882e-25	yes	down	5	8.01	4.06	2.26	9.03	67.37	48.52	63.8	27.81	129.92	5.672	67.484
gene-Dda_0037	Dda_0037	hypothetical protein	3.215	1.6849	0.000793612	0.00260699	yes	up	3.04	3.44	5.57	5.31	7.97	1.29	2.04	0.24	1.02	0.83	5.066	1.084
gene-Dda_0047	Dda_0047	Oryzin	0.046	-4.43915	2.76589e-09	2.40229e-08	yes	down	0	0.22	0	0	0.16	1.13	1.38	1.15	1.04	1.5	0.076	1.24
gene-Dda_0048	Dda_0048	Exoglucanase	0.137	-2.86944	1.24934e-05	5.94433e-05	yes	down	3.33	0.98	0.65	0.23	0.2	9.19	3.27	3.42	1.8	11.58	1.078	5.852
gene-Dda_0049	Dda_0049	putative pectate lyase A	0.471	-1.08691	2.93063e-05	0.000128472	yes	down	233.81	342.41	314.25	353.86	216.93	311.04	472.95	413.12	569.29	422.14	292.252	437.708
gene-Dda_0054	Dda_0054	hypothetical protein	0.029	-5.0942	8.0725e-40	6.77091e-38	yes	down	0.12	0.54	0.12	0.27	0.13	4.95	4.84	5.18	7.23	6.73	0.236	5.786
gene-Dda_0055	Dda_0055	hypothetical protein	0.003	-8.18668	2.05405e-18	4.72325e-17	yes	down	0	0.54	0	0	0	29.34	20.43	23.81	21.26	35.16	0.108	26
gene-Dda_0057	Dda_0057	hypothetical protein	0.013	-6.31525	3.69878e-12	4.5496e-11	yes	down	0	0	0	0.07	0.06	0.63	2.26	0.75	2.37	0.64	0.026	1.33
gene-Dda_0058	Dda_0058	hypothetical protein	0.006	-7.3882	2.60518e-13	3.67101e-12	yes	down	0	0	0	0	0	1.29	1.44	2.66	1.92	0.87	0	1.636
gene-Dda_0059	Dda_0059	hypothetical protein	0.062	-4.00686	0.00258148	0.00746737	yes	down	0	0	0	0	0	0.72	0.71	1.03	0.35	0.78	0	0.718
gene-Dda_0060	Dda_0060	hypothetical protein	0.052	-4.27463	0.000734409	0.00242973	yes	down	0	0	0	0	0.12	0.77	0.63	0.48	0.38	0	0.024	0.452
gene-Dda_0061	Dda_0061	hypothetical protein	0.055	-4.19347	3.93419e-10	3.80752e-09	yes	down	0.2	0.13	0.08	0	0.07	1.15	1.52	1.01	1.75	0.91	0.096	1.268
gene-Dda_0063	Dda_0063	hypothetical protein	0.174	-2.51871	7.58102e-13	1.01314e-11	yes	down	149.7	173.58	167.24	221.71	170.82	484.9	1288.02	569.88	700.72	332.85	176.61	675.274
gene-Dda_0064	Dda_0064	hypothetical protein	0.089	-3.48219	7.53074e-25	2.77503e-23	yes	down	0.47	0.95	0.81	1.42	1.64	10.72	11.63	7.77	6.21	5.14	1.058	8.294
gene-Dda_0066	Dda_0066	hypothetical protein	0.372	-1.42512	0.00171882	0.0051788	yes	down	17.61	36.79	7.16	7.54	18.93	18.22	51.03	29.39	41.27	20.7	17.606	32.122
gene-Dda_0067	Dda_0067	hypothetical protein	0.219	-2.19208	3.7324e-23	1.26916e-21	yes	down	6.93	10.06	7.24	5.32	6.29	27.31	19.97	25.48	25.44	18.25	7.168	23.29
gene-Dda_0069	Dda_0069	Leucinostatins biosynthesis cluster protein T	0.433	-1.20737	0.0208379	0.0459717	yes	down	3.56	25.53	2.99	7.42	6.2	12.07	17.9	12.97	10.48	23.07	9.14	15.298
gene-Dda_0070	Dda_0070	hypothetical protein	3.985	1.99472	2.62876e-05	0.000116525	yes	up	2.13	0.9	1.46	2.02	3.73	0.41	0.66	0.29	0.05	0.38	2.048	0.358
gene-Dda_0072	Dda_0072	hypothetical protein	0.009	-6.86603	1.29814e-11	1.52234e-10	yes	down	0	0	0	0	0	0.72	0.87	1.19	0.71	0.41	0	0.78
gene-Dda_0078	Dda_0078	hypothetical protein	0.413	-1.27645	3.98031e-08	2.90187e-07	yes	down	5.12	12.24	7.85	8.39	9.66	18.19	11.94	17.14	11.25	16.91	8.652	15.086
gene-Dda_0082	Dda_0082	Modification methylase HphIA	2.872	1.52217	5.88552e-05	0.000245077	yes	up	1.28	2.27	1.54	1.81	2.87	0.3	0.48	0.8	0.3	0.52	1.954	0.48
gene-Dda_0083	Dda_0083	LRR receptor-like serine/threonine-protein kinase	0.389	-1.36344	2.18795e-12	2.75669e-11	yes	down	16.25	16.5	15.04	15.93	33.39	35.11	35.51	36.98	33.24	32.67	19.422	34.702
gene-Dda_0084	Dda_0084	hypothetical protein	0.011	-6.53485	1.32156e-11	1.54774e-10	yes	down	0	0	0.05	0	0.05	1.92	0.7	1.38	1.2	1.3	0.02	1.3
gene-Dda_0087	Dda_0087	hypothetical protein	0.404	-1.30682	5.41758e-12	6.51812e-11	yes	down	462.24	484.43	486.83	466.23	510.78	616.66	878.14	742.09	716.71	688.58	482.102	728.436
gene-Dda_0095	Dda_0095	hypothetical protein	0.391	-1.35402	3.21783e-12	3.98026e-11	yes	down	15.36	12.27	9.96	7.15	16.22	27.61	23.57	20.92	18.92	18.54	12.192	21.912
gene-Dda_0096	Dda_0096	hypothetical protein	0.081	-3.62313	2.41534e-22	7.7919e-21	yes	down	3.45	2.63	2.87	4.23	5.49	25.44	60.66	24.39	31.55	13.83	3.734	31.174
gene-Dda_0099	Dda_0099	5-aminolevulinate synthase	0.371	-1.4315	4.65258e-08	3.34649e-07	yes	down	109.17	181.52	218.81	250.01	183.07	378.84	226.22	337.78	462.48	418.27	188.516	364.718
gene-Dda_0100	Dda_0100	hypothetical protein	0.314	-1.66971	0.00025795	0.000944207	yes	down	4.47	5.38	3.93	17.75	6.56	14.61	11.81	14.99	18.62	20.02	7.618	16.01
gene-Dda_0105	Dda_0105	Cholinesterase	3.064	1.61557	3.08842e-05	0.00013473	yes	up	3.75	2.26	6.28	5.05	3.8	0.83	0.48	1.5	0.55	1.63	4.228	0.998
gene-Dda_0106	Dda_0106	hypothetical protein	0.396	-1.33824	0.000100297	0.000399148	yes	down	1337.76	819.66	700.04	948.07	822.76	2718.39	750.19	2823.74	663.52	1643.14	925.658	1719.8
gene-Dda_0108	Dda_0108	hypothetical protein	0.413	-1.27614	0.000393259	0.00138096	yes	down	11.31	13.24	9.3	10.14	11.06	32.47	8.9	28.64	5.7	23.3	11.01	19.802
gene-Dda_0114	Dda_0114	hypothetical protein	3.271	1.70962	6.84896e-06	3.3887e-05	yes	up	13.01	10.83	4.84	5.35	4.35	1.53	2.39	1.29	1.6	1.47	7.676	1.656
gene-Dda_0115	Dda_0115	hypothetical protein	7.552	2.91686	1.31855e-06	7.48228e-06	yes	up	481.14	583.22	98.67	169.9	99.73	30.78	15.05	19.23	22.2	49.73	286.532	27.398
gene-Dda_0119	Dda_0119	hypothetical protein	0.153	-2.71224	8.12194e-21	2.32996e-19	yes	down	1.5	2.38	1	1.82	3.18	13.73	5.55	10.24	6.36	10.9	1.976	9.356
gene-Dda_0139	Dda_0139	hypothetical protein	0.475	-1.07485	0.00362864	0.010054	yes	down	21.59	41.57	47.32	70.49	35.96	40.58	101.39	62.18	58.81	49.06	43.386	62.404
gene-Dda_0142	Dda_0142	hypothetical protein	0.134	-2.89468	0.000188057	0.000709908	yes	down	0	0.43	0.26	0	0.12	1.02	0.88	1.32	0.38	0.82	0.162	0.884
gene-Dda_0148	Dda_0148	hypothetical protein	3.124	1.64337	7.29803e-22	2.26316e-20	yes	up	13.57	15.68	16.12	14.69	18.74	3.94	4.2	2.89	3.05	3.8	15.76	3.576
gene-Dda_0156	Dda_0156	Ankyrin-1	2.066	1.04659	1.66862e-11	1.91348e-10	yes	up	18.71	13.39	15.44	14.71	26.52	7.41	5.61	6.61	4.95	5.75	17.754	6.066
gene-Dda_0160	Dda_0160	hypothetical protein	0.195	-2.35696	1.35381e-10	1.37521e-09	yes	down	4.89	14.69	13.76	30.53	15.68	79.29	46.28	72.02	44.06	47.71	15.91	57.872
gene-Dda_0161	Dda_0161	hypothetical protein	0.362	-1.46753	3.19174e-07	2.00497e-06	yes	down	2.17	3.35	2.26	3.47	4.1	7.42	4.16	6.44	4.56	7.55	3.07	6.026
gene-Dda_0162	Dda_0162	hypothetical protein	0.176	-2.50938	0.00860739	0.0213656	yes	down	0.23	0	0	1.12	0	1.29	0.77	0.97	1.02	1.11	0.27	1.032
gene-Dda_0177	Dda_0177	4-aminobutyrate aminotransferase	2.122	1.08523	1.00969e-11	1.1936e-10	yes	up	109.68	91.52	119.13	125.84	117.37	36.54	31.97	41.77	42.95	34.76	112.708	37.598
gene-Dda_0180	Dda_0180	hypothetical protein	0.222	-2.17352	1.71034e-27	7.80465e-26	yes	down	294.35	311.71	476.73	496.98	333.78	1419.18	1207.06	1314.31	1113.16	1143.65	382.71	1239.47
gene-Dda_0185	Dda_0185	hypothetical protein	7.24	2.85593	6.03417e-39	4.96663e-37	yes	up	72.62	51.38	55.36	45.65	44.1	7.05	5.6	4.04	3.56	6.39	53.822	5.328
gene-Dda_0186	Dda_0186	General alpha-glucoside permease	0.393	-1.34572	1.17884e-10	1.20302e-09	yes	down	175.14	242.31	180.85	199.56	168	282.65	431.95	357.3	347.87	309.7	193.172	345.894
gene-Dda_0189	Dda_0189	hypothetical protein	0.169	-2.562	6.47858e-19	1.5632e-17	yes	down	104.73	141.11	103.07	123.92	96.8	732.3	177.38	434.65	444.19	687.29	113.926	495.162
gene-Dda_0199	Dda_0199	hypothetical protein	0.131	-2.93527	6.83629e-27	2.93694e-25	yes	down	0.15	0.27	0.11	0.23	0.39	1.12	1.36	1.37	1.1	1.26	0.23	1.242
gene-Dda_0204	Dda_0204	hypothetical protein	2.37	1.24461	1.27096e-22	4.20802e-21	yes	up	78.44	54.52	55.58	60.15	78.89	22.27	18.31	20.71	15.68	20.39	65.516	19.472
gene-Dda_0210	Dda_0210	hypothetical protein	0.056	-4.14642	1.10372e-13	1.62822e-12	yes	down	0.28	0.26	0.54	0.23	1.64	6.63	5.3	3.27	4.27	17.04	0.59	7.302
gene-Dda_0212	Dda_0212	hypothetical protein	2.077	1.05429	0.0201906	0.0447117	yes	up	2.28	2.28	2.79	3.15	5.79	1.36	0.39	1.1	1.54	1.05	3.258	1.088
gene-Dda_0214	Dda_0214	hypothetical protein	2.05	1.03531	3.01113e-05	0.000131673	yes	up	7.01	3.88	4.35	3.93	4.56	2.82	1.3	1.81	1.14	1.27	4.746	1.668
gene-Dda_0216	Dda_0216	hypothetical protein	0.036	-4.81564	2.77818e-05	0.000122337	yes	down	0	0.02	0	0	0	0.28	0.05	0.15	0.07	0.07	0.004	0.124
gene-Dda_0217	Dda_0217	hypothetical protein	2.601	1.37884	2.98608e-09	2.58843e-08	yes	up	13.69	21.47	14.14	11.99	25.08	5.34	4.7	3.88	3.19	6.49	17.274	4.72
gene-Dda_0248	Dda_0248	hypothetical protein	0.451	-1.15037	3.24166e-11	3.57761e-10	yes	down	22.84	27.22	22.13	29.14	31.82	38.55	48.96	45.08	32.08	42.56	26.63	41.446
gene-Dda_0258	Dda_0258	hypothetical protein	0.224	-2.15582	3.64544e-06	1.90198e-05	yes	down	0.93	0.44	0.62	1.12	0.72	2.35	2.41	4.92	1.21	1.12	0.766	2.402
gene-Dda_0281	Dda_0281	Deoxyribose-phosphate aldolase	0.381	-1.39112	4.55031e-12	5.52753e-11	yes	down	13.6	13.06	12.5	17.55	18.67	39.31	25.67	34.36	21.28	19.87	15.076	28.098
gene-Dda_0288	Dda_0288	LYR motif-containing protein 4, variant 2	0.291	-1.78221	0.00583393	0.0151383	yes	down	2.58	3.26	2.8	1.49	14.96	11.46	10.15	6.21	17.25	7.03	5.018	10.42
gene-Dda_0293	Dda_0293	hypothetical protein	2.381	1.25132	2.06928e-09	1.83341e-08	yes	up	35.15	26.95	42.76	26.06	32.27	10.28	7.29	8.57	12.13	10.04	32.638	9.662
gene-Dda_0307	Dda_0307	hypothetical protein	0.403	-1.30947	1.18168e-15	2.14579e-14	yes	down	11.99	7.44	9.91	9.67	12.35	19.79	20.37	18	16.61	14.64	10.272	17.882
gene-Dda_0313	Dda_0313	hypothetical protein	2.614	1.38613	0.00475142	0.0126378	yes	up	1.11	1.21	1.58	1.22	1.71	0.52	0.31	0.59	0.31	0.11	1.366	0.368
gene-Dda_0314	Dda_0314	hypothetical protein	2.21	1.14388	3.98849e-09	3.39716e-08	yes	up	3887.33	3021.84	4364.25	5553.36	4768.36	1607.12	1123.68	1408.8	828.42	1775.02	4319.03	1348.61
gene-Dda_0344	Dda_0344	hypothetical protein	3.175	1.66697	4.18764e-37	3.17005e-35	yes	up	356.52	274.85	380.6	305.28	308.09	90.12	66.54	70.62	65.71	70.31	325.068	72.66
gene-Dda_0349	Dda_0349	ATP-dependent RNA helicase DED1	2.554	1.35295	1.05224e-05	5.07783e-05	yes	up	1.5	1.18	1.73	2.04	1.96	0.42	0.53	0.35	0.54	0.49	1.682	0.466
gene-Dda_0358	Dda_0358	hypothetical protein	3.294	1.71988	1.43537e-14	2.33234e-13	yes	up	53.14	70.06	49.35	50.85	59.92	22.21	10.36	8.91	7.84	13.69	56.664	12.602
gene-Dda_0365	Dda_0365	Beta-galactosidase	2.163	1.11287	4.90119e-12	5.91299e-11	yes	up	42.59	37.16	48.89	50.59	45.6	13.86	11.85	16.43	16.22	15.51	44.966	14.774
gene-Dda_0366	Dda_0366	hypothetical protein	0.301	-1.73323	5.40473e-17	1.08675e-15	yes	down	120.26	174.39	151.33	147.32	128.65	302.46	287.36	300.6	309.44	526.55	144.39	345.282
gene-Dda_0372	Dda_0372	hypothetical protein	2.047	1.03381	0.00201023	0.00594696	yes	up	8.98	11.44	7.14	9.68	12.66	6.9	2.31	4.6	2.42	1.37	9.98	3.52
gene-Dda_0373	Dda_0373	hypothetical protein	2.191	1.13127	6.37567e-07	3.79241e-06	yes	up	24.77	17.41	20.09	17.77	18.55	5.18	6.83	8.52	6.65	4.25	19.718	6.286
gene-Dda_0400	Dda_0400	hypothetical protein	0.419	-1.25497	0.00302974	0.00857972	yes	down	9.95	17.99	21.1	27.19	23.21	30.01	44.96	37.05	19.93	16.7	19.888	29.73
gene-Dda_0401	Dda_0401	hypothetical protein	0.314	-1.67327	0.000315407	0.00113333	yes	down	22.69	18.43	60.56	76.57	18.75	48.6	71.76	96.76	71.55	111.29	39.4	79.992
gene-Dda_0402	Dda_0402	hypothetical protein	0.145	-2.78824	9.11842e-20	2.39006e-18	yes	down	246.13	420.1	619.89	773.17	422.53	1729.24	2572.64	2674.62	2401.05	2867.42	496.364	2448.99
gene-Dda_0408	Dda_0408	hypothetical protein	0.288	-1.79369	2.13761e-13	3.03644e-12	yes	down	92.21	118.41	149.82	154.85	108.8	248.41	423.71	279.27	286.65	289.06	124.818	305.42
gene-Dda_0409	Dda_0409	acyl-CoA desaturase	0.422	-1.2448	9.51486e-10	8.78379e-09	yes	down	1215.5	632.97	1110.47	985.96	850.53	1367.97	1659.25	1470.72	1633.34	1867.33	959.086	1599.72
gene-Dda_0422	Dda_0422	Kynureninase	2.714	1.44025	7.29036e-15	1.22531e-13	yes	up	60.55	79.96	67.72	85.57	117.85	19.93	23.04	23.44	19.94	19.6	82.33	21.19
gene-Dda_0458	Dda_0458	hypothetical protein	0.27	-1.88778	0.000715194	0.00237508	yes	down	3.09	1.4	1.31	0.92	3.21	1.67	7.47	3.58	6.57	4.99	1.986	4.856
gene-Dda_0459	Dda_0459	hypothetical protein	0.469	-1.09359	2.75416e-06	1.47095e-05	yes	down	32.1	43.89	53.95	51.24	43.3	51.4	64.97	74.75	84.21	61.18	44.896	67.302
gene-Dda_0467	Dda_0467	hypothetical protein	2.338	1.22548	3.57716e-19	8.80002e-18	yes	up	76.13	59.46	68.36	68.57	63.87	23.22	15.15	24.08	18.35	21.94	67.278	20.548
gene-Dda_0490	Dda_0490	hypothetical protein	0.413	-1.27663	1.1607e-10	1.18726e-09	yes	down	827	999.42	987.96	1358.05	1027.78	1530.45	1783.27	2037.94	1755.09	1566.29	1040.04	1734.61
gene-Dda_0500	Dda_0500	hypothetical protein	0.312	-1.68154	2.63926e-05	0.000116921	yes	down	12.49	5.92	4.96	4.17	5.06	14.01	10.05	6.07	12.56	32.32	6.52	15.002
gene-Dda_0501	Dda_0501	hypothetical protein	2.224	1.15338	3.09511e-08	2.2945e-07	yes	up	1154.39	1092	1295.83	1642.59	1506.38	398.23	530.46	438.66	429.38	307.26	1338.24	420.798
gene-Dda_0502	Dda_0502	hypothetical protein	0.197	-2.3449	2.02949e-19	5.15094e-18	yes	down	189.33	313.5	217.41	336.98	423.65	1504.14	512.67	1145.56	921.34	1353.82	296.174	1087.51
gene-Dda_0511	Dda_0511	Zeta-crystallin	0.242	-2.04864	1.24051e-12	1.60428e-11	yes	down	46.6	104.75	57.19	58.67	57.51	312.31	92.94	178.44	178.13	224.15	64.944	197.194
gene-Dda_0520	Dda_0520	hypothetical protein	0.03	-5.05792	1.13286e-05	5.44006e-05	yes	down	0	0	0	0	0.08	0.6	0.34	0.32	1.1	0.18	0.016	0.508
gene-Dda_0532	Dda_0532	UDP-N-acetylglucosamine pyrophosphorylase	0.453	-1.14395	8.89455e-10	8.24571e-09	yes	down	107.66	135.64	152.62	169.82	121.29	224.06	218.73	214.91	228.67	195.63	137.406	216.4
gene-Dda_0533	Dda_0533	hypothetical protein	0.174	-2.52322	0.00219932	0.00646508	yes	down	0.52	0.24	1.18	0.62	0.27	6.02	0.28	3.52	1.13	0.93	0.566	2.376
gene-Dda_0538	Dda_0538	hypothetical protein	0.386	-1.37196	6.04562e-07	3.61465e-06	yes	down	1000.91	1850.08	2282.66	2727.38	1597.57	3171.06	2654.48	3516.29	3244.95	3828.61	1891.72	3283.08
gene-Dda_0562	Dda_0562	hypothetical protein	2.002	1.00173	4.4108e-11	4.78398e-10	yes	up	29.4	19.66	20.32	22.19	34.16	8.94	8.79	10.36	7.08	9.02	25.146	8.838
gene-Dda_0565	Dda_0565	hypothetical protein	2.23	1.15694	5.56157e-27	2.41285e-25	yes	up	40.54	38.72	36.07	31.46	35.88	13.43	10.32	12.07	9.62	13.32	36.534	11.752
gene-Dda_0577	Dda_0577	hypothetical protein	3.025	1.59671	4.95965e-21	1.45115e-19	yes	up	206.43	252.97	247.1	316.26	264.05	66.19	65.19	70.74	45.09	57.08	257.362	60.858
gene-Dda_0591	Dda_0591	Alpha-galactosidase	0.14	-2.83707	1.26015e-07	8.43966e-07	yes	down	0.15	0.29	1.58	1.66	0.79	6.2	1.7	3.49	4.53	7.3	0.894	4.644
gene-Dda_0592	Dda_0592	hypothetical protein	0.376	-1.41095	1.40366e-05	6.61425e-05	yes	down	60.9	122	109.26	167	97.24	161.15	304.21	155.28	201.41	178.08	111.28	200.026
gene-Dda_0594	Dda_0594	hypothetical protein	0.278	-1.84678	0.00877762	0.0217087	yes	down	0.28	0.18	0.11	0.57	0.19	1.69	0.42	0.5	0.21	0.68	0.266	0.7
gene-Dda_0595	Dda_0595	hypothetical protein	0.051	-4.28466	0.000182913	0.000693163	yes	down	0	0	0	0	0.06	0.18	0.18	0.34	0.18	0.19	0.012	0.214
gene-Dda_0604	Dda_0604	hypothetical protein	0.163	-2.61376	1.41609e-34	9.52021e-33	yes	down	38.78	38.27	30.83	45.76	24.52	159.95	139.4	133.11	175.7	172.16	35.632	156.064
gene-Dda_0606	Dda_0606	hypothetical protein	2.453	1.29466	1.63208e-14	2.63738e-13	yes	up	83.5	97.24	87.9	104.95	163.58	36.33	27.81	35.43	27.76	27.05	107.434	30.876
gene-Dda_0608	Dda_0608	Lactose permease	0.165	-2.596	3.87019e-27	1.72145e-25	yes	down	15.64	13.77	20.21	25.96	23.03	66.25	95.74	65.42	97.14	91.6	19.722	83.23
gene-Dda_0609	Dda_0609	Lactase	0.144	-2.79675	1.30381e-25	5.1034e-24	yes	down	193.2	65.67	99.05	88.19	117.95	690	391.89	402.51	482.49	821.78	112.812	557.734
gene-Dda_0610	Dda_0610	hypothetical protein	0.168	-2.57084	4.08543e-28	2.03279e-26	yes	down	16.29	12.6	12.34	9.04	29.52	72.19	61.32	58.39	55.58	81.43	15.958	65.782
gene-Dda_0611	Dda_0611	hypothetical protein	0.356	-1.48849	1.22676e-27	5.68637e-26	yes	down	27.16	22.26	27.22	20.78	33.81	52.59	48.63	45.28	53.64	58.34	26.246	51.696
gene-Dda_0614	Dda_0614	hypothetical protein	0.321	-1.64081	6.52348e-10	6.12498e-09	yes	down	16.9	31.5	31.34	28.74	17.21	45.1	65.9	50.29	51.97	67.67	25.138	56.186
gene-Dda_0625	Dda_0625	hypothetical protein	0.141	-2.82421	3.62876e-05	0.000156353	yes	down	0.21	0.2	0.24	0.13	0.44	1.08	2.36	0.79	1.3	0.38	0.244	1.182
gene-Dda_0630	Dda_0630	hypothetical protein	16.372	4.0332	0.000160882	0.00061604	yes	up	4.65	4.11	4.54	2.74	4.24	0	0	0.59	0	0	4.056	0.118
gene-Dda_0631	Dda_0631	hypothetical protein	2.61	1.38397	1.80574e-09	1.60314e-08	yes	up	31.19	42.17	31.44	29.03	62.26	13.76	10.23	11.66	5.63	11.93	39.218	10.642
gene-Dda_0648	Dda_0648	hypothetical protein	3.044	1.60585	2.7747e-33	1.7209e-31	yes	up	53.56	47.47	48.36	45.95	76.63	14.54	13.18	13.73	10.16	11.43	54.394	12.608
gene-Dda_0657	Dda_0657	hypothetical protein	10.001	3.32204	6.38632e-13	8.65297e-12	yes	up	19.34	3.37	13.79	10.57	11.78	0.95	0.23	0.89	1.06	1.02	11.77	0.83
gene-Dda_0658	Dda_0658	hypothetical protein	10.108	3.33737	7.08709e-67	1.89139e-64	yes	up	3528.19	2470.31	2879.34	2167.5	1886.04	192.72	148.86	175.25	169.64	191.57	2586.28	175.608
gene-Dda_0660	Dda_0660	hypothetical protein	0.016	-5.9299	1.29465e-09	1.17184e-08	yes	down	0	0.07	0	0	0.08	1.48	1.12	1.56	1.04	2.15	0.03	1.47
gene-Dda_0661	Dda_0661	hypothetical protein	0.136	-2.87575	1.46682e-41	1.34566e-39	yes	down	19.11	12.05	19.33	19.56	11.84	116.03	58.9	88.17	74.08	94.72	16.378	86.38
gene-Dda_0662	Dda_0662	hypothetical protein	0.023	-5.45764	5.17606e-07	3.12658e-06	yes	down	0	0	0	0	0	0.46	0.3	0.29	0.46	0.58	0	0.418
gene-Dda_0663	Dda_0663	hypothetical protein	0.004	-7.83071	2.42534e-15	4.24651e-14	yes	down	0	0.11	0	0	0	9.41	2.39	7.55	3.28	4.78	0.022	5.482
gene-Dda_0668	Dda_0668	Lipin-3	0.476	-1.07107	7.99629e-07	4.67929e-06	yes	down	261	323.27	324.74	377.64	217.37	376.48	497.58	438.29	436.48	510.45	300.804	451.856
gene-Dda_0677	Dda_0677	hypothetical protein	0.14	-2.83473	0.00466607	0.0124679	yes	down	0.44	0.2	0.25	0.26	0.23	2.43	0	0.23	0.96	3.66	0.276	1.456
gene-Dda_0683	Dda_0683	hypothetical protein	0.067	-3.88982	1.64028e-28	8.54788e-27	yes	down	0.12	0.52	0.18	0.28	0.36	4.58	2.57	3.69	1.97	2.97	0.292	3.156
gene-Dda_0697	Dda_0697	hypothetical protein	0.005	-7.59377	2.70581e-26	1.11878e-24	yes	down	0	2.79	5.33	6.61	0	460.18	204.03	371.31	549.18	369.01	2.946	390.742
gene-Dda_0702	Dda_0702	hypothetical protein	0.351	-1.51197	4.35014e-38	3.48288e-36	yes	down	167.74	145.65	146.45	178.43	167.88	372.37	256.05	365.46	318.27	324.44	161.23	327.318
gene-Dda_0713	Dda_0713	Beta-glucanase	0.459	-1.12431	1.7849e-09	1.58624e-08	yes	down	883.94	933.44	1141.37	1180.75	815.01	1527.64	1243.67	1423.63	1642.49	1899.98	990.902	1547.48
gene-Dda_0727	Dda_0727	hypothetical protein	0.153	-2.7122	0.00407271	0.011122	yes	down	0	0.11	0	0.07	0.12	0.13	0.25	0.3	0.51	0.14	0.06	0.266
gene-Dda_0730	Dda_0730	Zeta-crystallin	0.424	-1.23949	3.91568e-16	7.40029e-15	yes	down	20.03	27.72	29.55	27.98	31.3	48.6	40.27	43.05	45.36	50.9	27.316	45.636
gene-Dda_0732	Dda_0732	hypothetical protein	0.364	-1.45958	2.42285e-07	1.54623e-06	yes	down	32.41	70.53	67	81.18	35.97	115.41	99.77	126.46	101.76	130.21	57.418	114.722
gene-Dda_0735	Dda_0735	hypothetical protein	6.009	2.58713	1.42545e-17	3.06943e-16	yes	up	651.12	1712.92	734.38	669.6	754.7	87.5	127.9	126.32	98.2	93.13	904.544	106.61
gene-Dda_0738	Dda_0738	Dihydroxy-acid dehydratase	6.352	2.6672	4.98279e-27	2.18326e-25	yes	up	79.86	98.33	120.32	106.27	119.56	15.09	4.87	11.15	12.94	15.49	104.868	11.908
gene-Dda_0739	Dda_0739	Endoglucanase-4	0.299	-1.73983	9.05132e-05	0.000363497	yes	down	29.14	7.93	8.4	10.22	12.68	40.42	19.19	20.18	12.21	73.26	13.674	33.052
gene-Dda_0740	Dda_0740	hypothetical protein	0.267	-1.90299	0.00451805	0.0121535	yes	down	359.66	537.51	187.27	171.86	59.95	374.87	1424.9	498.1	785.08	320.28	263.25	680.646
gene-Dda_0753	Dda_0753	Kinesin-4	2.354	1.23503	1.97779e-14	3.17853e-13	yes	up	14.29	13.51	11.17	9.65	14.31	5.07	2.88	4.26	2.55	4.51	12.586	3.854
gene-Dda_0759	Dda_0759	hypothetical protein	0.177	-2.49637	6.19894e-21	1.80179e-19	yes	down	97.16	139.71	70.37	64.89	106.43	243.94	339.7	367.57	455.4	435.39	95.712	368.4
gene-Dda_0767	Dda_0767	hypothetical protein	3.359	1.74799	2.40826e-18	5.46638e-17	yes	up	16.49	17.84	18.8	12.64	15.5	3.77	3.05	3.19	2.68	4.66	16.254	3.47
gene-Dda_0792	Dda_0792	hypothetical protein	0.372	-1.4284	0.00560717	0.0146448	yes	down	111.47	104.16	101.23	11.06	72.05	98.11	81.13	75.18	149.34	233.24	79.994	127.4
gene-Dda_0816	Dda_0816	hypothetical protein	0.428	-1.22454	3.83376e-07	2.37774e-06	yes	down	31.73	17.23	16.89	15.53	33.07	47.85	43.74	32.08	35.79	25.82	22.89	37.056
gene-Dda_0824	Dda_0824	hypothetical protein	2.187	1.12897	1.77307e-10	1.77853e-09	yes	up	63.62	70	102.96	98.42	90.27	30.96	28.09	25.43	26.94	27.18	85.054	27.72
gene-Dda_0831	Dda_0831	hypothetical protein	0.347	-1.52796	6.97145e-11	7.32668e-10	yes	down	9.66	11.27	5.02	6.9	13.72	21.45	13.8	24.23	13.98	22.02	9.314	19.096
gene-Dda_0880	Dda_0880	Uracil phosphoribosyltransferase	0.392	-1.35259	2.34286e-11	2.64194e-10	yes	down	64.5	44.73	68.46	82.56	78.55	171.84	78.51	148.59	97.36	122.31	67.76	123.722
gene-Dda_0890	Dda_0890	hypothetical protein	0.433	-1.20706	0.000796981	0.00261513	yes	down	287.83	580.23	1010.69	870.72	328.55	916.36	1158.04	924.11	1147.42	908.78	615.604	1010.94
gene-Dda_0892	Dda_0892	hypothetical protein	2.674	1.41904	0.000187165	0.000707754	yes	up	49.26	231.95	95.59	101.41	94.94	23.49	39.84	37.23	28.83	22.02	114.63	30.282
gene-Dda_0913	Dda_0913	hypothetical protein	2.313	1.20961	7.95095e-07	4.66205e-06	yes	up	33.49	17.46	17.63	17.12	35.42	9.04	4.53	8.52	7.35	7.1	24.224	7.308
gene-Dda_0914	Dda_0914	Ankyrin-2	2.793	1.48165	1.47089e-07	9.73992e-07	yes	up	10.27	7.62	6.05	5.13	15.4	2	1.62	2.69	2.47	2.21	8.894	2.198
gene-Dda_0917	Dda_0917	Actin-5C	0.4	-1.32071	0.000299923	0.001083	yes	down	1235.37	913.28	1286.45	1074.92	1133.8	1240.49	2986.93	1233.53	3135.46	938.58	1128.76	1907
gene-Dda_0927	Dda_0927	hypothetical protein	0.46	-1.11903	0.00027183	0.000989669	yes	down	731.73	177.61	335.56	335.12	242.92	618.02	448.92	622.95	533.1	578.17	364.588	560.232
gene-Dda_0935	Dda_0935	hypothetical protein	0.421	-1.24906	4.02974e-07	2.48529e-06	yes	down	396.84	739.57	380.4	414.3	447.34	688.91	956.34	708.4	662.78	831.18	475.69	769.522
gene-Dda_0939	Dda_0939	hypothetical protein	0.272	-1.87874	4.04798e-25	1.53666e-23	yes	down	18.83	24.76	32.16	24.62	33.08	74.17	66.96	68.6	49.43	90.39	26.69	69.91
gene-Dda_0960	Dda_0960	Transcriptional activator	0.442	-1.1782	1.26217e-12	1.62752e-11	yes	down	58.57	56.26	50.06	48.29	70.15	83.57	106.78	81.52	94.55	78.16	56.666	88.916
gene-Dda_0966	Dda_0966	hypothetical protein	2.018	1.01261	0.00122964	0.0038348	yes	up	8.37	5.53	5.23	6.31	6.28	4.17	0.74	2.31	1.48	2.75	6.344	2.29
gene-Dda_0971	Dda_0971	hypothetical protein	0.48	-1.06025	2.1724e-10	2.16185e-09	yes	down	54.96	58.05	51.13	62.69	60.53	98.11	89.83	86.6	65.27	69.38	57.472	81.838
gene-Dda_0972	Dda_0972	hypothetical protein	0.477	-1.06927	6.34287e-09	5.24522e-08	yes	down	68.47	70.84	46.18	75.85	86.64	117.21	113.17	116.41	78.58	82.05	69.596	101.484
gene-Dda_0986	Dda_0986	Serine/threonine-protein kinase	0.5	-1.00003	0.00086291	0.00280223	yes	down	97.55	236.11	193.97	236.78	145.56	161.7	272.82	261.22	278.97	320.55	181.994	259.052
gene-Dda_0989	Dda_0989	hypothetical protein	3.056	1.61172	0.00146693	0.00448585	yes	up	0.95	3.08	4.01	3.2	3.72	0.83	0.71	0.11	0.83	1.02	2.992	0.7
gene-Dda_1001	Dda_1001	hypothetical protein	0.218	-2.19458	8.06728e-10	7.51837e-09	yes	down	36.15	63.68	69.71	94.25	46.72	99.61	317.5	166.38	199.24	217.55	62.102	200.056
gene-Dda_1009	Dda_1009	hypothetical protein	2.727	1.44706	0.00442079	0.0119173	yes	up	1.99	0.78	1.74	0.75	0.99	0.23	0.31	0.51	0.31	0.25	1.25	0.322
gene-Dda_1031	Dda_1031	Barrierpepsin	4.555	2.18732	1.03567e-06	5.97325e-06	yes	up	5	23.42	7.04	4.39	10.94	1.67	2.34	1.39	1.21	1.31	10.158	1.584
gene-Dda_1045	Dda_1045	hypothetical protein	3.194	1.6753	0.00100438	0.00320261	yes	up	22.28	16.27	26.67	8.64	30.13	6.41	1.06	7.25	4.14	2.35	20.798	4.242
gene-Dda_1047	Dda_1047	ABC multidrug transporter mdr1	0.405	-1.30521	1.47576e-07	9.76486e-07	yes	down	66.25	81.1	84.03	85.44	89.56	112.06	230.53	116.74	109	135.09	81.276	140.684
gene-Dda_1050	Dda_1050	hypothetical protein	0.248	-2.01411	5.57466e-13	7.6e-12	yes	down	9.77	8.37	13.47	10.01	11.09	30.09	40.73	24.1	27.61	21.75	10.542	28.856
gene-Dda_1053	Dda_1053	hypothetical protein	2.934	1.55264	1.24943e-09	1.13558e-08	yes	up	17.02	23.69	20.56	18.14	24.99	4.66	4.83	5.5	6.66	3.01	20.88	4.932
gene-Dda_1057	Dda_1057	hypothetical protein	0.015	-6.04718	4.78795e-09	4.02746e-08	yes	down	0.19	0	0	0	0	2.36	4.25	1.42	1.7	3.24	0.038	2.594
gene-Dda_1059	Dda_1059	hypothetical protein	0.082	-3.613	3.9321e-17	8.07226e-16	yes	down	0.67	0.27	0.11	0.58	0.4	3.14	2.89	4.38	2.47	4.76	0.406	3.528
gene-Dda_1060	Dda_1060	hypothetical protein	0.045	-4.46612	0.000434186	0.00151501	yes	down	0	0	0	0	0	3.74	1.86	4.52	0.91	2.05	0	2.616
gene-Dda_1061	Dda_1061	hypothetical protein	0.022	-5.52297	1.90025e-31	1.1157e-29	yes	down	0	0.98	0.4	0.84	0.18	23.76	10.2	16.54	11.36	17.6	0.48	15.892
gene-Dda_1068	Dda_1068	hypothetical protein	0.045	-4.47323	1.25885e-22	4.18367e-21	yes	down	0.64	0.6	0.18	0.39	1	14.69	5.84	5.74	8.15	10.78	0.562	9.04
gene-Dda_1072	Dda_1072	hypothetical protein	0.041	-4.59658	2.47043e-18	5.57875e-17	yes	down	0.71	0.66	0.4	0	0.73	6.31	8.38	4.65	11.1	12.51	0.5	8.59
gene-Dda_1084	Dda_1084	UV-damage endonuclease	2.331	1.22067	1.0581e-10	1.0899e-09	yes	up	25.1	13.94	15.83	15.4	19.14	6.97	5.79	5.82	4.07	4.54	17.882	5.438
gene-Dda_1086	Dda_1086	Aqualysin-1	0.066	-3.93037	0.000215883	0.000803244	yes	down	0	0.27	0	0	0	0.33	0.16	1.01	0.49	1.32	0.054	0.662
gene-Dda_1092	Dda_1092	Vegetative incompatibility protein	0.408	-1.29373	3.1075e-07	1.95623e-06	yes	down	7.77	9.65	5.56	6.24	14.43	14.27	16.85	17.96	14.74	10.12	8.73	14.788
gene-Dda_1098	Dda_1098	hypothetical protein	0.271	-1.88125	4.29203e-07	2.6337e-06	yes	down	0.22	1.09	0.56	0.64	1.14	2.6	1.43	2.45	1.79	1.34	0.73	1.922
gene-Dda_1101	Dda_1101	hypothetical protein	0.185	-2.43243	7.59697e-14	1.1398e-12	yes	down	0.37	0.39	0.17	0.45	0.5	1.14	1.38	1.71	1.22	1.77	0.376	1.444
gene-Dda_1102	Dda_1102	hypothetical protein	0.014	-6.1521	5.84878e-96	4.68275e-93	yes	down	1.58	1.11	1.66	1.27	1.09	53.38	72.84	68.81	75.88	58.13	1.342	65.808
gene-Dda_1105	Dda_1105	Pirin	0.476	-1.07136	2.11525e-11	2.40996e-10	yes	down	203.18	230.98	253.83	282.69	236.4	425.48	415.29	335.16	304.76	330.64	241.416	362.266
gene-Dda_1108	Dda_1108	hypothetical protein	3.859	1.94839	5.00225e-16	9.33364e-15	yes	up	11.1	10.04	9.2	9.99	14.35	1.91	1.62	2.06	2.43	1.91	10.936	1.986
gene-Dda_1123	Dda_1123	hypothetical protein	0.088	-3.50112	7.08737e-30	3.9757e-28	yes	down	71.67	66.1	77.17	80.56	127.75	435.79	1112.84	495	658.36	456.68	84.65	631.734
gene-Dda_1124	Dda_1124	hypothetical protein	0.279	-1.83951	6.8243e-07	4.03637e-06	yes	down	1.27	4.46	0.96	2.71	2.76	8.17	4.04	6.52	6.22	6.42	2.432	6.274
gene-Dda_1132	Dda_1132	hypothetical protein	0.497	-1.00725	9.80291e-06	4.75147e-05	yes	down	430.46	374.13	521.23	522.85	473.14	443.76	830.27	687.95	641.03	557.83	464.362	632.168
gene-Dda_1136	Dda_1136	hypothetical protein	2.682	1.42356	6.50033e-14	9.8365e-13	yes	up	45.25	28.59	28.41	30.18	55.22	11.97	9.11	12.27	6.89	9.1	37.53	9.868
gene-Dda_1140	Dda_1140	hypothetical protein	2.098	1.06896	7.33044e-08	5.10753e-07	yes	up	58.97	30.32	50.53	40.59	48.56	18.23	9.79	15.5	14.08	20.35	45.794	15.59
gene-Dda_1141	Dda_1141	Omega-crystallin	5.65	2.49824	9.27499e-06	4.52297e-05	yes	up	9123.8	443.72	3336.38	2597.01	2727.64	545.33	428.1	493.82	378.82	418.14	3645.71	452.842
gene-Dda_1144	Dda_1144	hypothetical protein	2.291	1.19578	7.86465e-28	3.744e-26	yes	up	585.98	418.48	465.95	400.87	558.56	181.09	125.46	162.69	116.25	161.41	485.968	149.38
gene-Dda_1148	Dda_1148	hypothetical protein	5.77	2.52865	0.000875129	0.00283668	yes	up	7836.43	376.72	1187.95	842.41	1214.39	302.15	434.35	288.77	180.94	142.71	2291.58	269.784
gene-Dda_1151	Dda_1151	hypothetical protein	0.443	-1.17472	2.24908e-05	0.000101558	yes	down	64.35	56.79	35.66	52.94	96.5	80.44	99.93	137.39	79.04	56.93	61.248	90.746
gene-Dda_1159	Dda_1159	Alkaline phosphatase	3.626	1.85826	0.000444885	0.00154927	yes	up	2.25	15.57	3.68	2	4.28	1.36	0.78	1.44	0.67	1.4	5.556	1.13
gene-Dda_1160	Dda_1160	hypothetical protein	0.399	-1.32694	0.00109861	0.00346363	yes	down	107.82	99.9	120.71	137.04	173.34	107.16	436.99	176.88	261.21	87.83	127.762	214.014
gene-Dda_1161	Dda_1161	hypothetical protein	2.084	1.05966	0.000846738	0.00275999	yes	up	3.39	2.94	4.42	4.15	8.17	2.15	1.24	2.37	0.78	1.29	4.614	1.566
gene-Dda_1172	Dda_1172	hypothetical protein	0.384	-1.38037	4.67886e-14	7.20397e-13	yes	down	92.59	93.62	62.1	85.71	67.82	150.63	117.7	163.59	120.05	199.18	80.368	150.23
gene-Dda_1186	Dda_1186	hypothetical protein	2.842	1.50698	1.63091e-05	7.57165e-05	yes	up	78.78	63.79	61.4	42.64	65.53	35.03	11.8	14.97	4.88	10.9	62.428	15.516
gene-Dda_1187	Dda_1187	hypothetical protein	6.098	2.60829	2.31573e-17	4.85586e-16	yes	up	129.58	116.04	92.57	71.48	106.78	22.27	11.47	12.01	3.33	12.48	103.29	12.312
gene-Dda_1192	Dda_1192	hypothetical protein	0.374	-1.41707	0.000318341	0.00114341	yes	down	0.21	0.81	0.8	0.39	0.66	1.03	1.2	1.37	0.72	1.17	0.574	1.098
gene-Dda_1195	Dda_1195	hypothetical protein	3.499	1.80695	1.95649e-15	3.44616e-14	yes	up	5.46	5.9	6.61	6.71	8.63	1.12	1.22	1.58	1.67	1.08	6.662	1.334
gene-Dda_1199	Dda_1199	hypothetical protein	0.381	-1.39361	5.31143e-08	3.76936e-07	yes	down	9.65	17.31	15.61	13.57	16.23	33.53	27.64	19.37	16.27	39.01	14.474	27.164
gene-Dda_1201	Dda_1201	hypothetical protein	0.286	-1.80725	3.70731e-19	9.09478e-18	yes	down	6.36	9.15	8.32	12.43	9.57	26.51	24	19.69	19.05	24.5	9.166	22.75
gene-Dda_1212	Dda_1212	Zeta-crystallin	0.111	-3.1663	3.01255e-57	5.76772e-55	yes	down	74.57	84.17	69.74	84.54	77.6	687.03	347.33	375.4	612.41	479.52	78.124	500.338
gene-Dda_1213	Dda_1213	hypothetical protein	0.348	-1.5234	0.00409112	0.0111549	yes	down	0.14	0.41	0.25	0.35	1.18	1.05	0.56	1.3	1.04	0.69	0.466	0.928
gene-Dda_1214	Dda_1214	hypothetical protein	0.033	-4.92505	7.21052e-120	1.27006e-116	yes	down	13.97	16.32	17.79	18.74	31.89	651.39	305.81	386.67	386.05	387.75	19.742	423.534
gene-Dda_1215	Dda_1215	hypothetical protein	0.136	-2.87552	1.63384e-46	1.84478e-44	yes	down	18.85	9	11.08	11.87	18.4	76.69	78.67	61.86	72.99	62.46	13.84	70.534
gene-Dda_1218	Dda_1218	hypothetical protein	0.291	-1.78185	1.39354e-05	6.57006e-05	yes	down	29.63	75.28	86.61	126.18	176.45	390.22	83.64	255.4	165.8	344.29	98.83	247.87
gene-Dda_1222	Dda_1222	hypothetical protein	2.112	1.07863	4.427e-09	3.7489e-08	yes	up	15.6	18.27	17.97	16.12	22.72	4.75	7.47	6.21	5.46	6.19	18.136	6.016
gene-Dda_1229	Dda_1229	hypothetical protein	0.468	-1.0953	0.000366332	0.00129414	yes	down	6.38	2.21	2.89	2.33	3.2	6.9	4.48	6.76	3.46	4.25	3.402	5.17
gene-Dda_1230	Dda_1230	hypothetical protein	4.322	2.11167	2.28095e-13	3.22964e-12	yes	up	92.46	40.53	66.64	55.39	64.21	17.81	7.95	11.85	4.11	12.34	63.846	10.812
gene-Dda_1231	Dda_1231	Seprase	0.39	-1.3585	2.39804e-05	0.000107643	yes	down	16.47	15.08	18.88	16.88	20.77	22.44	62.44	22.32	25.87	22.16	17.616	31.046
gene-Dda_1232	Dda_1232	hypothetical protein	5.34	2.41681	0.00139733	0.0043014	yes	up	41.69	107.58	65.34	67.46	88.54	10.58	1.3	9.3	1.15	30.04	74.122	10.474
gene-Dda_1240	Dda_1240	hypothetical protein	0.42	-1.25072	5.22005e-08	3.71649e-07	yes	down	151.78	145.76	164.24	207.33	158.21	212.79	369.49	246.03	303.13	243.4	165.464	274.968
gene-Dda_1245	Dda_1245	hypothetical protein	0.33	-1.59769	1.2814e-11	1.50471e-10	yes	down	100.9	108.31	138.66	149.12	108.91	196.95	326.81	230.09	294.46	237.46	121.18	257.154
gene-Dda_1263	Dda_1263	hypothetical protein	2.263	1.1781	2.30732e-11	2.60855e-10	yes	up	62.34	48.87	37.15	37.7	41.07	15.2	14.85	15.63	13.29	12.09	45.426	14.212
gene-Dda_1273	Dda_1273	Potassium-activated aldehyde dehydrogenase	2.157	1.10913	1.27363e-17	2.75598e-16	yes	up	106.67	89.36	119.25	113.13	106.63	39.41	32.77	35.58	35.36	33.12	107.008	35.248
gene-Dda_1274	Dda_1274	hypothetical protein	0.238	-2.06937	0.00103713	0.00328916	yes	down	74.57	283.9	828.62	770.96	195.2	930.28	1544.77	1200.09	1435.89	1383.42	430.65	1298.89
gene-Dda_1288	Dda_1288	Aspartokinase	2.462	1.29971	8.18838e-07	4.78403e-06	yes	up	164.45	73.09	139.02	107.07	148.74	39.36	19.66	32.21	31.12	61.25	126.474	36.72
gene-Dda_1289	Dda_1289	hypothetical protein	2.352	1.23389	2.69777e-09	2.3524e-08	yes	up	5.06	5.37	6.27	6.81	7.99	2.01	1.44	1.7	2.34	1.99	6.3	1.896
gene-Dda_1293	Dda_1293	hypothetical protein	0.408	-1.29497	0.00471536	0.0125577	yes	down	0.96	3.59	3.3	3.48	5.64	4.3	4.78	5.91	10.27	2.89	3.394	5.63
gene-Dda_1300	Dda_1300	Zinc homeostasis factor	0.392	-1.35256	3.71575e-12	4.5641e-11	yes	down	102.02	140.14	137.71	166.93	139.47	209.59	249.06	222.29	245.41	319.8	137.254	249.23
gene-Dda_1307	Dda_1307	hypothetical protein	2.033	1.02329	1.83319e-05	8.43077e-05	yes	up	204.57	176.66	94.37	77.17	152.52	61.56	45.26	47.77	35.28	56.95	141.058	49.364
gene-Dda_1314	Dda_1314	hypothetical protein	0.493	-1.01931	1.13481e-07	7.64086e-07	yes	down	958.74	1021.69	899.99	711.98	811.88	1151.92	983.72	1063.26	1347.65	1803.44	880.856	1270
gene-Dda_1319	Dda_1319	hypothetical protein	2.195	1.13407	1.34093e-05	6.35948e-05	yes	up	92.32	43.77	45.64	47.35	47.6	13.84	23.35	19.09	16.08	15.08	55.336	17.488
gene-Dda_1334	Dda_1334	hypothetical protein	0.375	-1.41628	7.56246e-13	1.0122e-11	yes	down	587.32	616.87	402.43	572.05	383.28	1314.66	693.2	945.55	910.8	1090.34	512.39	990.91
gene-Dda_1335	Dda_1335	ubiquitin C	0.487	-1.03801	3.90083e-05	0.000167095	yes	down	12310	22675.2	22602.5	20577	17781	21923.3	31887.9	26536	33793	23583.8	19189.1	27544.8
gene-Dda_1337	Dda_1337	hypothetical protein	2.19	1.13109	0.000432204	0.00150989	yes	up	2475.75	717.7	1158.34	1011.07	736.05	431.98	294.02	529.52	395.19	315.55	1219.78	393.252
gene-Dda_1343	Dda_1343	hypothetical protein	6.293	2.65381	2.08138e-82	1.22205e-79	yes	up	148.1	96.39	110.4	118.73	145.47	19.25	12	13	11.18	14.6	123.818	14.006
gene-Dda_1345	Dda_1345	hypothetical protein	2.127	1.08864	3.65975e-13	5.07581e-12	yes	up	23.43	18.31	22.75	19.32	23.4	7	6.4	8.14	7.24	6.73	21.442	7.102
gene-Dda_1352	Dda_1352	nucleotidyltransferase	0.416	-1.26628	5.58457e-14	8.52397e-13	yes	down	41.12	51.2	38.99	42.82	60.39	99.94	50.42	82.42	68.77	103.25	46.904	80.96
gene-Dda_1353	Dda_1353	hypothetical protein	0.384	-1.38019	1.50254e-18	3.48233e-17	yes	down	52.16	57.59	54.23	45.38	54.27	141.13	77.51	86.6	69.95	122.4	52.726	99.518
gene-Dda_1377	Dda_1377	Zeta-crystallin	2.481	1.31093	1.66414e-13	2.39478e-12	yes	up	29.14	24.67	35.75	28.31	33.17	10.36	5.4	8.84	8.87	9.77	30.208	8.648
gene-Dda_1401	Dda_1401	hypothetical protein	2.069	1.04875	2.84684e-10	2.78889e-09	yes	up	23.55	15.9	22.92	20.45	19.43	8.36	5.08	7.23	6.88	7.76	20.45	7.062
gene-Dda_1407	Dda_1407	hypothetical protein	0.483	-1.04945	1.52121e-06	8.49003e-06	yes	down	34.18	42.1	25.15	26.89	45.32	59.45	27.55	52.96	47.04	69.82	34.728	51.364
gene-Dda_1413	Dda_1413	hypothetical protein	0.427	-1.22831	6.27312e-06	3.13016e-05	yes	down	409.77	761.63	597.04	702.97	341.34	806.94	1072.58	939.66	901.75	947.98	562.55	933.782
gene-Dda_1415	Dda_1415	putative sugar kinase	0.346	-1.53182	4.78542e-09	4.02746e-08	yes	down	23.87	18.54	29.28	32.32	23.11	31.74	67.82	50.53	45.33	63.43	25.424	51.77
gene-Dda_1419	Dda_1419	hypothetical protein	0.261	-1.93695	1.2761e-46	1.49848e-44	yes	down	60.66	67.78	72.1	73.85	81.53	195.83	176.13	182.37	165.61	197.03	71.184	183.394
gene-Dda_1420	Dda_1420	hypothetical protein	0.316	-1.66189	1.23136e-21	3.75245e-20	yes	down	144.96	232.51	198.96	258.37	245.32	522.5	424	495.54	430.12	515.31	216.024	477.494
gene-Dda_1426	Dda_1426	hypothetical protein	0.139	-2.84514	3.53738e-68	1.00496e-65	yes	down	88.09	118.86	89.87	123.33	116.5	636.98	415.11	580.51	402.75	543.37	107.33	515.744
gene-Dda_1438	Dda_1438	hypothetical protein	3.913	1.9683	3.22492e-18	7.22695e-17	yes	up	19.42	18.25	24.68	22.21	19.62	3.52	4.53	3.03	3.93	3.78	20.836	3.758
gene-Dda_1441	Dda_1441	hypothetical protein	0.138	-2.85356	1.86245e-07	1.21681e-06	yes	down	0.82	2.81	2.5	0.99	11.29	30.88	8.31	14.27	12.55	26.27	3.682	18.456
gene-Dda_1459	Dda_1459	hypothetical protein	0.068	-3.87571	0.00517833	0.0136503	yes	down	0	0	0	0	0	0.16	0.08	0.15	0.24	0.09	0	0.144
gene-Dda_1462	Dda_1462	hypothetical protein	2.601	1.37905	2.84637e-21	8.46892e-20	yes	up	19.14	14.7	14.71	14.1	20.27	4.55	4.29	4.67	4.52	4.44	16.584	4.494
gene-Dda_1463	Dda_1463	hypothetical protein	3.659	1.87128	8.69316e-28	4.11617e-26	yes	up	1746.79	2635.8	1733.37	1686.5	2205.73	493.27	300.73	378.45	320.89	392.08	2001.64	377.084
gene-Dda_1466	Dda_1466	hypothetical protein	0.428	-1.22425	8.39539e-05	0.000339477	yes	down	135.22	328.29	256.45	291.78	128.01	302.7	459.81	421.52	353.47	378.82	227.95	383.264
gene-Dda_1477	Dda_1477	hypothetical protein	0.016	-5.98065	3.9109e-08	2.856e-07	yes	down	0	0.15	0	0	0	2.76	1.23	0.34	0.8	2.87	0.03	1.6
gene-Dda_1478	Dda_1478	6-phosphogluconolactonase	0.191	-2.3872	9.80831e-32	5.87631e-30	yes	down	68.14	33.33	60.33	48.9	47.22	228.69	178.86	138.33	186.25	227.7	51.584	191.966
gene-Dda_1481	Dda_1481	hypothetical protein	0.26	-1.94286	1.11342e-18	2.6219e-17	yes	down	43.38	22.09	25.07	32.87	44.65	116.12	71.41	87.27	100.65	65.75	33.612	88.24
gene-Dda_1486	Dda_1486	hypothetical protein	0.374	-1.41969	1.72096e-13	2.46849e-12	yes	down	95.82	111.04	109.38	109.68	82.68	257.63	145.68	261.42	136.37	193.34	101.72	198.888
gene-Dda_1492	Dda_1492	hypothetical protein	0.415	-1.2696	1.89297e-20	5.19358e-19	yes	down	17.55	16.46	16.75	20.48	21.43	38.21	28.45	27.31	24.89	41.75	18.534	32.122
gene-Dda_1494	Dda_1494	hypothetical protein	0.36	-1.47495	2.24072e-06	1.21665e-05	yes	down	401.99	881.66	1069.36	1358.9	729.07	1467.49	1965.78	2178.62	1748.7	1470.1	888.196	1766.14
gene-Dda_1496	Dda_1496	hypothetical protein	2.019	1.01372	0.000567971	0.00192983	yes	up	414.84	704.29	484.56	444.62	769.03	202.3	82.45	177.19	152.37	337.86	563.468	190.434
gene-Dda_1502	Dda_1502	hypothetical protein	0.338	-1.56666	5.86959e-05	0.000244529	yes	down	182.58	489.39	682.57	573.46	222.86	547.75	1062.27	899.95	1151.16	884.62	430.172	909.15
gene-Dda_1507	Dda_1507	hypothetical protein	3.051	1.6095	0.000113978	0.000450339	yes	up	15.3	5.72	2.91	4.18	5.87	1.91	1.54	1.47	0.86	2.14	6.796	1.584
gene-Dda_1509	Dda_1509	hypothetical protein	3.505	1.80941	1.13734e-16	2.25092e-15	yes	up	39.45	50.53	40.26	29.59	64.43	8.91	5.57	10.93	7.86	12.01	44.852	9.056
gene-Dda_1511	Dda_1511	hypothetical protein	0.372	-1.42602	0.0120307	0.0286209	yes	down	1.04	0.32	0.79	0.42	0.72	1.35	0.76	0.91	1.33	1.86	0.658	1.242
gene-Dda_1527	Dda_1527	hypothetical protein	2.174	1.12014	4.13532e-16	7.76542e-15	yes	up	96.19	73.08	97.08	114.46	127.77	39.46	27.8	35.32	29.15	35.13	101.716	33.372
gene-Dda_1529	Dda_1529	hypothetical protein	0.057	-4.13733	6.31524e-08	4.42933e-07	yes	down	0.11	0.16	0	0	0.06	0.82	0.62	1.71	0.68	0.47	0.066	0.86
gene-Dda_1530	Dda_1530	Heat shock protein	0.055	-4.17749	8.32365e-13	1.10401e-11	yes	down	0	0.2	0	0.26	0.28	1.28	1.15	3.45	1.64	1.96	0.148	1.896
gene-Dda_1534	Dda_1534	Heat shock protein	0.179	-2.47915	3.09128e-08	2.29359e-07	yes	down	0.33	0.63	1.09	0.61	0.35	1.7	2.3	1.6	1.63	4.86	0.602	2.418
gene-Dda_1535	Dda_1535	hypothetical protein	0.022	-5.47411	5.80665e-28	2.80984e-26	yes	down	0.43	1.47	1.79	1.55	0.44	14.27	68.86	25.43	36.97	29.99	1.136	35.104
gene-Dda_1536	Dda_1536	hypothetical protein	0.222	-2.1712	0.01664	0.0377509	yes	down	0	1.28	1.2	0.42	0.74	0	4.96	1.83	1.51	2.92	0.728	2.244
gene-Dda_1537	Dda_1537	hypothetical protein	3.818	1.93295	0.0105323	0.025497	yes	up	3.2	3.28	3.08	2.71	7.15	0.98	1.46	0	0	1.07	3.884	0.702
gene-Dda_1540	Dda_1540	Endoglucanase-4	0.296	-1.75804	0.00023953	0.000884131	yes	down	47.51	9.2	10.43	7.8	11.64	49.99	36.91	24.19	19.56	77.78	17.316	41.686
gene-Dda_1542	Dda_1542	hypothetical protein	0.191	-2.38756	3.56178e-13	4.95554e-12	yes	down	5.88	14.16	7.76	10.06	15.64	42.53	20.36	40.65	25.75	72.53	10.7	40.364
gene-Dda_1544	Dda_1544	hypothetical protein	0.051	-4.30469	6.31086e-07	3.76557e-06	yes	down	0	0.1	0	0.12	0.21	0.69	1.48	0.87	1.59	1.23	0.086	1.172
gene-Dda_1545	Dda_1545	hypothetical protein	0.026	-5.27954	1.67904e-36	1.24263e-34	yes	down	1.38	1.83	1.44	0.41	2.01	71.55	17.03	61.12	17.97	34.82	1.414	40.498
gene-Dda_1546	Dda_1546	hypothetical protein	0.059	-4.07609	1.26817e-34	8.59135e-33	yes	down	1	2.61	2.13	2.43	2.53	38.46	14	38.59	12.61	29.36	2.14	26.604
gene-Dda_1551	Dda_1551	hypothetical protein	0.157	-2.67375	0.00828541	0.0207006	yes	down	0	0.08	0.19	0	0.09	0.28	0.28	0.18	0.19	0.71	0.072	0.328
gene-Dda_1552	Dda_1552	hypothetical protein	0.034	-4.89537	1.14053e-05	5.46798e-05	yes	down	0	0	0	0.96	0	3.48	2.15	6.2	4.69	0.94	0.192	3.492
gene-Dda_1553	Dda_1553	hypothetical protein	0.011	-6.53697	1.81676e-52	2.90914e-50	yes	down	0.18	0.17	0.21	0.22	0.46	16.32	14.52	16.22	16.27	16.86	0.248	16.038
gene-Dda_1555	Dda_1555	hypothetical protein	0.002	-8.78798	1.35181e-20	3.80363e-19	yes	down	0	0	0	0	0	13.16	5.74	9.83	8.11	10.28	0	9.424
gene-Dda_1556	Dda_1556	hypothetical protein	0.005	-7.55302	6.90694e-39	5.63235e-37	yes	down	0	0.28	0.51	0.36	0	41.57	20.54	27.84	22.19	35.1	0.23	29.448
gene-Dda_1557	Dda_1557	hypothetical protein	0.013	-6.28873	5.33374e-76	2.13519e-73	yes	down	0.26	0.12	1.17	1.08	1.45	65.22	35.05	45.43	33.98	39.94	0.816	43.924
gene-Dda_1558	Dda_1558	hypothetical protein	0.095	-3.3969	0.000294633	0.00106564	yes	down	0.05	0	0.12	0.06	0.05	0.81	0	0.49	0.29	0.56	0.056	0.43
gene-Dda_1559	Dda_1559	hypothetical protein	10.69	3.4182	7.41103e-54	1.30538e-51	yes	up	112.45	85.05	114.24	98.14	83.18	6.1	3.55	8.03	7.46	7.8	98.612	6.588
gene-Dda_1560	Dda_1560	hypothetical protein	0.162	-2.62504	3.27108e-14	5.12606e-13	yes	down	1.61	1.13	1.15	0.49	0.62	4.52	3.24	4.47	5.6	4.12	1	4.39
gene-Dda_1561	Dda_1561	hypothetical protein	0.057	-4.12643	0.00101317	0.00322595	yes	down	0.22	0	0	0	0	0.24	1.19	1.37	0.24	0.78	0.044	0.764
gene-Dda_1569	Dda_1569	hypothetical protein	0.449	-1.15575	0.00941451	0.0230957	yes	down	109.68	67.62	96.35	76.92	106.09	61.42	235.37	85.37	241.59	48.61	91.332	134.472
gene-Dda_1572	Dda_1572	Cholinesterase	0.049	-4.36069	4.56955e-23	1.53603e-21	yes	down	0.47	0.9	0.41	0.29	0.92	11.39	4.23	4.41	6.64	18.16	0.598	8.966
gene-Dda_1573	Dda_1573	hypothetical protein	0.259	-1.95031	1.70225e-08	1.3197e-07	yes	down	0.62	0.78	0.49	0.92	0.52	2.11	0.92	1.63	2.89	1.61	0.666	1.832
gene-Dda_1574	Dda_1574	hypothetical protein	0.124	-3.00812	1.16662e-14	1.9133e-13	yes	down	4.57	8.38	2.77	5.49	10.02	39.54	12.29	30.97	56.46	35.12	6.246	34.876
gene-Dda_1575	Dda_1575	hypothetical protein	0.092	-3.44724	2.32866e-12	2.92978e-11	yes	down	0.49	2.96	0.84	1.78	3.33	18.54	3.78	17.53	17.2	15.58	1.88	14.526
gene-Dda_1576	Dda_1576	hypothetical protein	0.363	-1.46061	1.56261e-07	1.02931e-06	yes	down	296.8	806.46	587.48	731.75	667.13	1188.83	863.76	1193.42	1588.62	1172.73	617.924	1201.47
gene-Dda_1577	Dda_1577	hypothetical protein	0.117	-3.09946	2.19392e-17	4.62246e-16	yes	down	5.23	27.19	15.84	26.29	39.71	176.1	89.21	134.73	143.29	133.74	22.852	135.414
gene-Dda_1578	Dda_1578	hypothetical protein	0.398	-1.32771	4.79123e-07	2.9101e-06	yes	down	28.14	35.69	13.21	15.88	39.93	64.83	42.23	45.99	33.82	48.63	26.57	47.1
gene-Dda_1582	Dda_1582	hypothetical protein	2.336	1.22432	5.87897e-25	2.21265e-23	yes	up	29.7	35.06	31.45	29.92	44.81	10.81	9.07	11.72	9.15	11.17	34.188	10.384
gene-Dda_1585	Dda_1585	hypothetical protein	0.273	-1.87123	0.0102835	0.0249633	yes	down	0.22	0.07	0.08	0.27	0.08	0.25	0.41	0.39	0.33	0.44	0.144	0.364
gene-Dda_1586	Dda_1586	hypothetical protein	0.148	-2.76073	1.32292e-20	3.73427e-19	yes	down	0.37	0.88	1.07	0.6	1.47	4.14	4.71	4.56	3.27	4.29	0.878	4.194
gene-Dda_1590	Dda_1590	6-phosphogluconate phosphatase	0.243	-2.04172	7.9558e-26	3.18485e-24	yes	down	7.89	7.49	5.73	6.21	7.7	29.64	19.31	20.39	12.84	21.17	7.004	20.67
gene-Dda_1593	Dda_1593	Beta-glucanase	3.744	1.90468	0.0128058	0.0302279	yes	up	0.52	1.09	1.18	0.94	1.6	0.14	0	0.55	0.14	0.16	1.066	0.198
gene-Dda_1595	Dda_1595	hypothetical protein	0.124	-3.01548	1.68738e-19	4.31999e-18	yes	down	0.35	0.13	0.21	0.61	0.36	2.38	1.52	1.45	2.13	1.9	0.332	1.876
gene-Dda_1600	Dda_1600	hypothetical protein	6.456	2.69073	1.06947e-48	1.47169e-46	yes	up	451.55	281.71	443	368.59	501.59	46.2	35.64	34.42	47.65	59.53	409.288	44.688
gene-Dda_1601	Dda_1601	Vanillyl-alcohol oxidase	4.032	2.01137	1.85689e-34	1.23891e-32	yes	up	19.25	14.46	17.93	15.35	17.9	2.75	2.31	2.75	3.48	3.64	16.978	2.986
gene-Dda_1602	Dda_1602	Glucan 1,3-beta-glucosidase	2.592	1.37428	1.09917e-33	7.11791e-32	yes	up	25.15	26.45	28.69	23.81	32.86	8.78	6.54	6.47	7.56	8.27	27.392	7.524
gene-Dda_1606	Dda_1606	glucan endo-1,6-beta-glucosidase	0.396	-1.33548	1.03815e-11	1.22561e-10	yes	down	15.27	12.83	9.6	13.28	16.14	29.51	13.53	27.45	25.53	24.34	13.424	24.072
gene-Dda_1609	Dda_1609	hypothetical protein	0.228	-2.13505	1.097e-08	8.807e-08	yes	down	2.5	2.15	1.83	1.07	0.92	6.74	4.7	6.36	2.55	6.61	1.694	5.392
gene-Dda_1611	Dda_1611	hypothetical protein	0.137	-2.86776	0.00106391	0.00336804	yes	down	0	0.21	0	0.82	0.24	1.76	0.75	0.95	0.99	1.9	0.254	1.27
gene-Dda_1616	Dda_1616	hypothetical protein	0.373	-1.42385	0.00416393	0.0113219	yes	down	0.68	3.34	1.8	1.36	2.34	6.76	2.23	1.89	2.47	5.39	1.904	3.748
gene-Dda_1619	Dda_1619	hypothetical protein	0.179	-2.48118	4.02021e-05	0.000171707	yes	down	0.18	0.11	0	0.21	0.42	1.33	0.65	0.87	0.39	0.43	0.184	0.734
gene-Dda_1626	Dda_1626	hypothetical protein	0.327	-1.61127	8.43441e-15	1.39891e-13	yes	down	1131.36	1790.38	1406.71	1258.32	1066.37	4039.37	2146.54	2347.6	2878.02	3360.61	1330.63	2954.43
gene-Dda_1630	Dda_1630	hypothetical protein	0.067	-3.89416	2.75372e-43	2.78758e-41	yes	down	45.62	74.75	69.15	62.33	43.81	561.78	455.57	433.75	625.4	1103.76	59.132	636.052
gene-Dda_1646	Dda_1646	hypothetical protein	0.089	-3.48488	0.0204871	0.0452887	yes	down	0.04	0	0	0	0	0	0.04	0.04	0.09	0.29	0.008	0.092
gene-Dda_1649	Dda_1649	hypothetical protein	2.194	1.13333	4.38112e-12	5.32935e-11	yes	up	59.61	37.25	45.85	41.72	43.14	16.79	15.42	12.72	14.3	13.98	45.514	14.642
gene-Dda_1654	Dda_1654	General amino acid permease	0.08	-3.64645	7.87185e-07	4.61874e-06	yes	down	0.06	0.06	0.15	0.46	0.2	0.93	0.5	1.35	0.71	4.84	0.186	1.666
gene-Dda_1660	Dda_1660	hypothetical protein	0.064	-3.96135	0.00141567	0.00434721	yes	down	0	0	0.09	0.09	0	0.75	0.41	0.16	0	0.54	0.036	0.372
gene-Dda_1667	Dda_1667	hypothetical protein	3.178	1.66829	1.58201e-31	9.41401e-30	yes	up	180.31	127.73	160.74	160.84	230.46	52.69	36.69	33.15	31.82	37.09	172.016	38.288
gene-Dda_1668	Dda_1668	hypothetical protein	3.724	1.89704	1.02289e-33	6.67302e-32	yes	up	141.1	117.19	119.05	103.14	106.4	30.18	20.04	17.09	19.2	26.58	117.376	22.618
gene-Dda_1669	Dda_1669	hypothetical protein	0.432	-1.21135	2.07781e-13	2.96105e-12	yes	down	185.96	275.33	249.77	240.65	235.21	406.78	449.14	351.1	331.26	418.6	237.384	391.376
gene-Dda_1672	Dda_1672	hypothetical protein	0.459	-1.12295	4.63143e-06	2.3687e-05	yes	down	96.95	141.7	73.32	73.55	78.94	145.18	131.22	136.56	103.72	157.47	92.892	134.83
gene-Dda_1675	Dda_1675	hypothetical protein	0.239	-2.06292	0.000857108	0.00278853	yes	down	0.27	0.31	0.19	0.07	0.51	1.05	0.43	1.85	0.24	0.46	0.27	0.806
gene-Dda_1677	Dda_1677	hypothetical protein	0.299	-1.74382	5.17398e-08	3.68966e-07	yes	down	1.61	4.68	3.04	4.55	6.87	13.65	5.44	10.3	9.86	10.27	4.15	9.904
gene-Dda_1689	Dda_1689	hypothetical protein	0.243	-2.04162	3.83649e-05	0.000164579	yes	down	0.82	0.9	0.63	0.5	0.85	3.07	1.21	1.01	1.67	4.12	0.74	2.216
gene-Dda_1701	Dda_1701	hypothetical protein	0.386	-1.3731	2.17852e-05	9.87455e-05	yes	down	41.51	50.43	64.8	84.83	24.53	80.75	89.84	92.26	119.84	113.67	53.22	99.272
gene-Dda_1702	Dda_1702	hypothetical protein	0.436	-1.19897	1.21e-05	5.76336e-05	yes	down	1.49	2.88	3.42	3.07	3.8	5.03	5.36	5.11	4.6	3.49	2.932	4.718
gene-Dda_1703	Dda_1703	hypothetical protein	0.232	-2.10535	0.00835297	0.0208516	yes	down	38.08	37.14	0	0	10.24	38.53	23.34	88.71	37.8	35.04	17.092	44.684
gene-Dda_1714	Dda_1714	Guanidinobutyrase	2.623	1.39099	1.90574e-12	2.42541e-11	yes	up	24.64	15.79	24.98	25.26	26.73	7.85	7.75	5.66	4.52	5.93	23.48	6.342
gene-Dda_1715	Dda_1715	hypothetical protein	0.342	-1.5487	1.95412e-15	3.44616e-14	yes	down	141.34	186.41	121.6	94.53	175.63	372.75	278.3	216.49	257.11	373.4	143.902	299.61
gene-Dda_1722	Dda_1722	hypothetical protein	2.109	1.07645	0.00404303	0.0110546	yes	up	22.13	40.54	14.17	21.14	36.05	8.06	11.31	14.98	3.59	6.44	26.806	8.876
gene-Dda_1728	Dda_1728	hypothetical protein	0.29	-1.78468	1.10057e-13	1.6263e-12	yes	down	10.56	17.13	16.82	24.13	22.23	38.34	43.78	48.32	49.7	38.79	18.174	43.786
gene-Dda_1729	Dda_1729	Acetylesterase	0.045	-4.46932	1.93594e-07	1.26201e-06	yes	down	2.19	0.26	0	0.11	0.75	9.95	8.31	5.6	6.51	20.8	0.662	10.234
gene-Dda_1731	Dda_1731	hypothetical protein	3.913	1.9681	6.47954e-12	7.74292e-11	yes	up	177.65	126.17	122.64	138.05	398.59	46.28	22.57	33.21	24.62	43.72	192.62	34.08
gene-Dda_1736	Dda_1736	hypothetical protein	2.115	1.08077	0.00421448	0.0114417	yes	up	1055.18	3402.48	1419.74	1574.92	1634.41	1418.89	334.88	443.52	414.55	604.92	1817.35	643.352
gene-Dda_1743	Dda_1743	hypothetical protein	0.149	-2.74303	8.063e-31	4.67177e-29	yes	down	22.43	29.12	23.99	24.59	24.66	154.63	78.06	100.05	168.48	90.97	24.958	118.438
gene-Dda_1766	Dda_1766	hypothetical protein	2.77	1.47002	1.76144e-16	3.43207e-15	yes	up	5886.9	4044.03	5777.43	4776.79	5607.22	1182.99	1075.3	1139.44	1212.05	1962.21	5218.47	1314.4
gene-Dda_1776	Dda_1776	hypothetical protein	2.308	1.20641	6.12797e-09	5.07705e-08	yes	up	5.6	3.83	4.71	4.2	4.92	1.75	1.56	1.49	0.92	1.46	4.652	1.436
gene-Dda_1783	Dda_1783	Mitoferrin	3.067	1.61698	0.00459903	0.0123239	yes	up	3523.56	490.83	827.63	670.67	549.09	255.31	220.16	431.97	203.29	272.06	1212.36	276.558
gene-Dda_1807	Dda_1807	hypothetical protein	0.339	-1.55957	3.16342e-07	1.9886e-06	yes	down	405.11	348.56	572.57	727.48	258.19	825.98	900.75	1168.03	1153.71	808.02	462.382	971.298
gene-Dda_1843	Dda_1843	hypothetical protein	2.797	1.48378	8.08556e-20	2.12566e-18	yes	up	172.7	212.07	161.25	187.34	173.14	54.34	54.55	46.7	34.06	41.89	181.3	46.308
gene-Dda_1850	Dda_1850	hypothetical protein	0.482	-1.0527	6.02589e-09	5.00188e-08	yes	down	37.84	40.77	41.32	49	35.76	50.69	65.54	61.52	58.21	64.36	40.938	60.064
gene-Dda_1852	Dda_1852	EGF domain-specific O-linked N-acetylglucosamine transferase	0.266	-1.91061	9.89834e-28	4.63695e-26	yes	down	7.79	11.38	8.1	9.96	9.52	25.61	23.81	27.33	26.21	21.54	9.35	24.9
gene-Dda_1862	Dda_1862	hypothetical protein	0.294	-1.7654	5.65202e-35	3.91948e-33	yes	down	72.86	65.33	63.34	47.45	62.87	176.02	112.98	145.58	129.4	186.31	62.37	150.058
gene-Dda_1865	Dda_1865	hypothetical protein	0.47	-1.08826	2.28808e-05	0.000103022	yes	down	12.51	17.2	16.41	23.77	34.37	44.94	25.9	33.88	21.72	27.87	20.852	30.862
gene-Dda_1867	Dda_1867	hypothetical protein	2.315	1.21126	2.03066e-05	9.28558e-05	yes	up	19.13	35.24	40.13	53.99	31.25	9.7	10.44	9.95	12.48	12.88	35.948	11.09
gene-Dda_1870	Dda_1870	hypothetical protein	2.156	1.10833	1.80913e-15	3.23184e-14	yes	up	55.08	54.34	45.12	52.44	62.51	26.04	16.04	17.74	12.29	17.52	53.898	17.926
gene-Dda_1880	Dda_1880	Lactase	0.041	-4.60829	5.65465e-28	2.76669e-26	yes	down	0.6	0.24	0.59	0.31	0.53	12.83	3.36	8.06	5.68	10.53	0.454	8.092
gene-Dda_1885	Dda_1885	hypothetical protein	2.373	1.24654	1.12394e-07	7.57926e-07	yes	up	13.29	7.85	5.39	7.97	7.7	2.72	2.84	2.73	2.24	2.03	8.44	2.512
gene-Dda_1886	Dda_1886	hypothetical protein	2.122	1.0856	0.00254831	0.0073777	yes	up	14.57	6.93	3.62	5.05	4.62	3.82	1.74	2.03	1.8	2.48	6.958	2.374
gene-Dda_1888	Dda_1888	hypothetical protein	0.193	-2.37629	1.09904e-19	2.84683e-18	yes	down	4.53	3.4	2.29	3.84	6.28	18.97	8.15	14.6	11.22	22.72	4.068	15.132
gene-Dda_1894	Dda_1894	Heavy metal tolerance protein	5.906	2.56206	1.88625e-53	3.19465e-51	yes	up	36.07	27.3	31.82	32.4	42.5	5.12	3.11	2.91	3.97	5.45	34.018	4.112
gene-Dda_1902	Dda_1902	hypothetical protein	2.802	1.48666	1.64055e-10	1.64935e-09	yes	up	35.96	57.19	30.85	31.31	30.47	11.44	9.94	10.03	8.31	7.72	37.156	9.488
gene-Dda_1910	Dda_1910	Seprase	0.407	-1.29841	1.31038e-12	1.68721e-11	yes	down	49.38	51.74	49.39	37.43	60.47	94.27	97.23	87.7	89.81	58.57	49.682	85.516
gene-Dda_1911	Dda_1911	hypothetical protein	0.337	-1.57112	1.35887e-15	2.44736e-14	yes	down	81.84	66.29	75.34	61.11	82.12	213.62	86.76	140.01	126.83	221.69	73.34	157.782
gene-Dda_1914	Dda_1914	hypothetical protein	2.372	1.246	2.16083e-07	1.39315e-06	yes	up	27.58	18.36	22.67	20.02	17.13	5.26	8.61	4.84	6.04	6.54	21.152	6.258
gene-Dda_1917	Dda_1917	hypothetical protein	0.19	-2.39534	2.72256e-33	1.70054e-31	yes	down	68.07	80.56	94.53	92.92	162.62	458.09	276.65	415.56	354.05	343.98	99.74	369.666
gene-Dda_1919	Dda_1919	hypothetical protein	2.475	1.30746	0.00582317	0.0151161	yes	up	6.6	11.7	10.44	6.5	17.77	5.25	2.32	1.12	2.85	3.17	10.602	2.942
gene-Dda_1923	Dda_1923	hypothetical protein	0.432	-1.21256	0.000334798	0.00119327	yes	down	11.27	15.05	10.89	12.13	11.21	14.21	33.07	16.69	13.36	18.4	12.11	19.146
gene-Dda_1928	Dda_1928	Serine/threonine-protein kinase	2.069	1.04891	2.16045e-16	4.19099e-15	yes	up	87.56	57.83	64.52	69.81	90.73	31.03	23.38	23.9	19.25	30.18	74.09	25.548
gene-Dda_1947	Dda_1947	hypothetical protein	22.706	4.50502	5.9203e-05	0.000246409	yes	up	0.86	0.99	2.2	1.29	1.78	0	0	0	0	0	1.424	0
gene-Dda_1959	Dda_1959	hypothetical protein	0.437	-1.19433	2.20024e-20	6.01785e-19	yes	down	19.02	18.85	14.67	16.18	25.25	36.09	27.66	35.69	24.32	28.97	18.794	30.546
gene-Dda_1964	Dda_1964	Phosphoribosylglycinamide formyltransferase	0.492	-1.02267	0.000374928	0.0013208	yes	down	36.73	22.29	21.26	18.31	39.65	63.52	18.95	44.54	22.87	50.24	27.648	40.024
gene-Dda_1976	Dda_1976	hypothetical protein	3.366	1.75122	0.0128503	0.0303086	yes	up	76.52	125.45	483.59	659.02	557.04	149.55	12.9	67.38	95.07	89.94	380.324	82.968
gene-Dda_1980	Dda_1980	hypothetical protein	0.219	-2.1921	0.000985376	0.00314884	yes	down	22.34	33.86	14.48	59.35	41.59	20.28	203	50.65	149.45	22.73	34.324	89.222
gene-Dda_1984	Dda_1984	S-dihydroxybenzoyltransferase	11.714	3.55021	0.00381513	0.0105032	yes	up	0.16	2.02	0.06	0.19	0.49	0.06	0.06	0	0.06	0	0.584	0.036
gene-Dda_1986	Dda_1986	hypothetical protein	10.002	3.32225	0.000574359	0.00194928	yes	up	0.23	7.17	0.98	0.55	1.05	0.51	0.13	0	0.06	0.07	1.996	0.154
gene-Dda_1987	Dda_1987	hypothetical protein	2.651	1.40648	2.55484e-25	9.78283e-24	yes	up	18.75	16.85	15.41	15.32	24.97	5.83	4.53	4.48	4.51	5.01	18.26	4.872
gene-Dda_1990	Dda_1990	hypothetical protein	0.402	-1.31344	8.32147e-22	2.55356e-20	yes	down	44.05	55.09	56.15	64.49	70.04	114.58	84.63	111.01	89.92	115.68	57.964	103.164
gene-Dda_1997	Dda_1997	hypothetical protein	0.01	-6.69198	1.10435e-49	1.67691e-47	yes	down	0.77	3.79	0	0.62	0.8	111.96	88.85	117.45	51.8	95.92	1.196	93.196
gene-Dda_2002	Dda_2002	hypothetical protein	0.042	-4.57607	5.08573e-05	0.000213693	yes	down	0	0	0	0	0.1	0.32	0.52	0.7	0.21	0.57	0.02	0.464
gene-Dda_2004	Dda_2004	hypothetical protein	0.239	-2.06518	0.021621	0.047504	yes	down	0	0	0.37	0.59	0.5	0.54	0.36	0.85	0.36	2.14	0.292	0.85
gene-Dda_2005	Dda_2005	hypothetical protein	0.011	-6.55512	6.51534e-69	1.91269e-66	yes	down	0.12	0.06	0.13	0.06	0.05	5.48	4.41	4.72	4.94	9.09	0.084	5.728
gene-Dda_2006	Dda_2006	hypothetical protein	0.012	-6.34602	2.00895e-10	2.00372e-09	yes	down	0	0	0.05	0	0	0.63	0.87	1.06	0.48	0.58	0.01	0.724
gene-Dda_2007	Dda_2007	Dehydrogenase RED2	0.255	-1.96995	2.86576e-13	4.02531e-12	yes	down	3.57	5.38	1.82	2.57	2.35	11.08	7.24	8.9	7.94	9.35	3.138	8.902
gene-Dda_2008	Dda_2008	hypothetical protein	0.386	-1.37369	1.21221e-15	2.19669e-14	yes	down	20.24	28.99	30.45	26.43	36.35	51.58	41.93	49.97	51.53	66.14	28.492	52.23
gene-Dda_2011	Dda_2011	hypothetical protein	0.187	-2.41896	3.88646e-11	4.25722e-10	yes	down	3.77	13.06	15.66	21.21	20.71	44.59	64.85	46.5	64.57	55.34	14.882	55.17
gene-Dda_2012	Dda_2012	hypothetical protein	0.063	-3.98386	0.00359806	0.00998681	yes	down	0	0	0	0	0	0.59	0.29	0.28	0.15	0.16	0	0.294
gene-Dda_2013	Dda_2013	hypothetical protein	0.239	-2.0628	1.37285e-12	1.76507e-11	yes	down	1.43	2.24	2.41	4.68	2.39	7.13	8.6	8.95	6.92	7.83	2.63	7.886
gene-Dda_2014	Dda_2014	Vacuolar cation-chloride cotransporter	0.235	-2.08912	5.98477e-10	5.65535e-09	yes	down	8.86	10.47	10.67	16.04	8.44	43.19	22.3	43.21	28.27	20	10.896	31.394
gene-Dda_2030	Dda_2030	hypothetical protein	0.299	-1.74107	5.15895e-12	6.21544e-11	yes	down	228.89	98.58	137.74	154.61	146.89	452.85	376.43	453.49	319.86	204.02	153.342	361.33
gene-Dda_2036	Dda_2036	hypothetical protein	5.466	2.45058	0.000718474	0.00238418	yes	up	0.56	0.7	2.57	1.92	1.54	0.32	0.21	0	0.31	0.11	1.458	0.19
gene-Dda_2038	Dda_2038	hypothetical protein	0.421	-1.24665	9.45069e-13	1.24599e-11	yes	down	140.47	181.71	166.79	170.78	167.97	291.97	340.8	315.69	208.31	238.07	165.544	278.968
gene-Dda_2041	Dda_2041	Ankyrin-1	3.073	1.61964	3.21477e-15	5.48692e-14	yes	up	40.83	29.49	35.19	34.35	67.67	12.89	7.38	10.73	6.57	10.12	41.506	9.538
gene-Dda_2044	Dda_2044	hypothetical protein	2.621	1.3899	0.00335674	0.00938799	yes	up	3.23	1.9	3.88	2.45	6.15	1.7	0.56	1.25	0.56	0.61	3.522	0.936
gene-Dda_2050	Dda_2050	hypothetical protein	3.44	1.78249	0.00180669	0.00541209	yes	up	9.6	54.75	35.16	29.39	26.24	7.55	0.23	11.59	6.52	7.12	31.028	6.602
gene-Dda_2055	Dda_2055	hypothetical protein	0.258	-1.95518	0.000434424	0.00151524	yes	down	1644.07	5404.38	13863.2	15776.2	4880.75	17225.5	31226	22194	26452.8	17692.8	8313.71	22958.2
gene-Dda_2056	Dda_2056	hypothetical protein	2.78	1.47484	2.77537e-21	8.28566e-20	yes	up	116.52	101.7	131.34	111.83	99.91	27.91	31.27	27.78	28.15	28.03	112.26	28.628
gene-Dda_2066	Dda_2066	hypothetical protein	0.471	-1.08613	3.39011e-08	2.49638e-07	yes	down	144.78	178.14	193.49	207.13	153.57	227.42	252.51	238.69	304.78	298.92	175.422	264.464
gene-Dda_2070	Dda_2070	hypothetical protein	0.387	-1.37112	7.14334e-10	6.69271e-09	yes	down	337.24	501.63	505.47	761.46	489.83	1037.2	989.46	876.99	954.14	929.44	519.126	957.446
gene-Dda_2074	Dda_2074	hypothetical protein	0.298	-1.74901	3.92013e-07	2.42618e-06	yes	down	19.49	12.72	24.48	22.97	11.16	37.69	24.3	43.71	30.3	77.09	18.164	42.618
gene-Dda_2090	Dda_2090	Alpha-ketoglutarate-dependent xanthine dioxygenase xan-1	0.312	-1.6782	4.1223e-18	9.21449e-17	yes	down	71.57	47.04	47.24	47.89	59.45	148.86	73.46	122.8	102.26	178.5	54.638	125.176
gene-Dda_2092	Dda_2092	hypothetical protein	0.114	-3.12777	3.80352e-36	2.76839e-34	yes	down	3.6	5.81	3.02	3.68	5.93	29.83	28.68	38.89	18.75	20.43	4.408	27.316
gene-Dda_2097	Dda_2097	Heat shock protein	0.22	-2.18424	2.32898e-10	2.30464e-09	yes	down	577.14	565.57	680.95	764.76	899.35	1512.43	4508.61	1521.53	1804.82	1410.12	697.554	2151.5
gene-Dda_2098	Dda_2098	hypothetical protein	0.136	-2.88306	2.88757e-17	5.98373e-16	yes	down	1.37	1.89	3.37	0.55	3.07	14.37	8.48	12.15	9.2	8.96	2.05	10.632
gene-Dda_2102	Dda_2102	hypothetical protein	0.38	-1.39583	6.19482e-06	3.0946e-05	yes	down	0.88	0.68	1.23	1.83	1.31	1.85	2.4	2.92	2.01	1.74	1.186	2.184
gene-Dda_2103	Dda_2103	hypothetical protein	0.477	-1.06859	0.0107554	0.0259799	yes	down	0.57	0.9	0.23	0.25	0.56	0.8	0.49	0.5	1.03	0.94	0.502	0.752
gene-Dda_2118	Dda_2118	hypothetical protein	0.373	-1.4238	1.59852e-06	8.90458e-06	yes	down	0.22	0.58	0.43	0.54	0.58	0.92	1.02	0.95	0.75	0.84	0.47	0.896
gene-Dda_2142	Dda_2142	hypothetical protein	0.112	-3.16229	1.49505e-09	1.34219e-08	yes	down	0.56	0.26	0.64	0.85	0.73	4.87	1.4	6.82	1.87	4.39	0.608	3.87
gene-Dda_2146	Dda_2146	hypothetical protein	2.305	1.20498	0.0010742	0.00339451	yes	up	117.24	340.09	75.59	77.91	139.6	51.28	49.74	52.01	32.46	48.34	150.086	46.766
gene-Dda_2147	Dda_2147	Heat shock protein	0.274	-1.86572	3.32598e-05	0.000144295	yes	down	904.2	2953.84	6164.03	5761.59	1523.48	7727.81	11197	8850.21	8955	9188.56	3461.43	9183.72
gene-Dda_2152	Dda_2152	hypothetical protein	2.57	1.36183	1.56749e-24	5.68101e-23	yes	up	100.32	98.2	100.88	98.08	109.41	29.86	29.81	33.24	24.14	22.68	101.378	27.946
gene-Dda_2154	Dda_2154	ubiE/COQ5 methyltransferase	0.474	-1.07776	0.000134452	0.000523607	yes	down	3.32	2.87	2.25	1.18	2.67	4.27	3.4	4.02	2.86	3.99	2.458	3.708
gene-Dda_2161	Dda_2161	hypothetical protein	2.094	1.06645	9.50495e-07	5.50362e-06	yes	up	74.85	64.49	68.48	75.33	99.35	18.23	30.6	31.55	26.32	19.36	76.5	25.212
gene-Dda_2172	Dda_2172	hypothetical protein	0.444	-1.17165	9.83917e-15	1.62273e-13	yes	down	912.5	625.19	755.95	710.12	595.36	1447.21	912.48	1242.11	988.49	1172.87	719.824	1152.63
gene-Dda_2175	Dda_2175	hypothetical protein	0.053	-4.24603	0.000334592	0.00119302	yes	down	0	0.75	0	0	0	7.13	1.77	2.58	1.73	2.93	0.15	3.228
gene-Dda_2176	Dda_2176	hypothetical protein	0.226	-2.14664	0.00248514	0.00721617	yes	down	0	1.04	0.77	0	0.7	1.49	1.23	2.11	1.96	1.07	0.502	1.572
gene-Dda_2177	Dda_2177	Cycloartenol-C-24-methyltransferase	0.109	-3.20314	0.00458311	0.0123022	yes	down	0.1	0	0	0	0.2	0.78	0.44	0.21	0.44	0.12	0.06	0.398
gene-Dda_2178	Dda_2178	Acetamidase	0.413	-1.2746	1.5817e-06	8.81645e-06	yes	down	7.3	8.34	8.56	10.65	7.95	23.23	6.48	12.43	14.38	19.54	8.56	15.212
gene-Dda_2180	Dda_2180	hypothetical protein	0.424	-1.2367	2.33146e-07	1.49441e-06	yes	down	3.18	3.93	3.86	4.6	6.64	8.81	8.29	9.24	5.73	4.77	4.442	7.368
gene-Dda_2181	Dda_2181	hypothetical protein	0.282	-1.82843	2.4487e-18	5.54388e-17	yes	down	15.89	26.09	13.31	13.89	20.88	55.48	30.85	45.35	45.49	51.16	18.012	45.666
gene-Dda_2184	Dda_2184	hypothetical protein	0.2	-2.32288	2.18266e-06	1.19099e-05	yes	down	3.76	1.63	3.22	2.26	8.04	10.21	9.79	4.39	8.91	32.25	3.782	13.11
gene-Dda_2187	Dda_2187	Ferric/cupric reductase transmembrane component	0.39	-1.35843	3.54586e-09	3.03778e-08	yes	down	182.23	309.1	214.62	294.31	302.97	475.48	285.7	438.67	561.24	620.34	260.646	476.286
gene-Dda_2195	Dda_2195	hypothetical protein	2.369	1.24416	1.60796e-10	1.62029e-09	yes	up	189.46	96.61	88.31	115.22	166.55	42.22	40.51	43.13	30.81	37.43	131.23	38.82
gene-Dda_2202	Dda_2202	hypothetical protein	0.212	-2.23788	0.000869862	0.00282065	yes	down	1.31	1.21	0	0	0.82	2.02	3.43	1.64	1.42	2.81	0.668	2.264
gene-Dda_2208	Dda_2208	hypothetical protein	5.365	2.42368	3.14695e-15	5.38158e-14	yes	up	1987.14	2996.55	2927.39	3581.31	2404.13	299.12	461.26	390.66	468.02	181.68	2779.3	360.148
gene-Dda_2211	Dda_2211	hypothetical protein	0.13	-2.9484	1.44724e-66	3.64168e-64	yes	down	41.77	52.87	45.01	41.48	50.34	254.87	302.4	273.83	204.04	212	46.294	249.428
gene-Dda_2215	Dda_2215	hypothetical protein	0.222	-2.16979	2.10049e-06	1.15187e-05	yes	down	0	9.88	7.62	8.12	8.6	20.93	19.69	27.14	14.64	20.49	6.844	20.578
gene-Dda_2232	Dda_2232	hypothetical protein	0.049	-4.35465	0.0030657	0.00867038	yes	down	0	0	0	0	0	0.17	0.06	0	0.06	0.06	0	0.07
gene-Dda_2237	Dda_2237	hypothetical protein	0.008	-6.93138	2.96098e-11	3.28845e-10	yes	down	0	0	0	0	0	1.3	2.44	1.47	3.09	1.12	0	1.884
gene-Dda_2238	Dda_2238	hypothetical protein	0.058	-4.11081	0.013835	0.0323346	yes	down	0	0	0	0	0.07	0.07	0	0.2	0	0.92	0.014	0.238
gene-Dda_2242	Dda_2242	hypothetical protein	0.004	-8.10163	3.02663e-17	6.25717e-16	yes	down	0	0	0	0	0	3.97	2.06	4.33	2.8	4.71	0	3.574
gene-Dda_2247	Dda_2247	hypothetical protein	0.359	-1.47868	6.47373e-11	6.82805e-10	yes	down	2.08	2.22	1.85	3	3.67	7.2	5.01	4.71	3.76	4.71	2.564	5.078
gene-Dda_2252	Dda_2252	Laccase-1	9.815	3.29493	6.49246e-27	2.8029e-25	yes	up	66.39	38.67	63.12	44.94	28.54	3.42	2.91	3.53	1.93	6.17	48.332	3.592
gene-Dda_2253	Dda_2253	hypothetical protein	11.157	3.4799	2.28849e-17	4.8102e-16	yes	up	103.03	51.31	84.01	74.83	48.74	6.72	1.23	3.98	2.09	10.15	72.384	4.834
gene-Dda_2255	Dda_2255	hypothetical protein	0.032	-4.96832	1.67164e-06	9.28843e-06	yes	down	0	0.17	0	0	0	0.73	0.83	1.38	0.83	0.67	0.034	0.888
gene-Dda_2264	Dda_2264	hypothetical protein	2.08	1.05644	4.87921e-08	3.49076e-07	yes	up	8.56	8.49	12.24	8.4	10.86	3.32	3.24	3.16	3.98	2.74	9.71	3.288
gene-Dda_2269	Dda_2269	hypothetical protein	0.202	-2.30463	1.64407e-08	1.27684e-07	yes	down	0.68	1.6	0.49	0.62	0.53	2.68	2.46	3.61	1.52	3.91	0.784	2.836
gene-Dda_2273	Dda_2273	Acyl-coenzyme A thioesterase	0.422	-1.24469	2.24979e-05	0.000101558	yes	down	302.86	147.76	116.77	142.77	90.68	305.14	197.29	228.07	300.57	319.51	160.168	270.116
gene-Dda_2276	Dda_2276	hypothetical protein	0.255	-1.97208	1.76902e-13	2.53329e-12	yes	down	0.7	0.76	0.6	0.51	0.69	2.66	0.95	1.73	1.49	2.51	0.652	1.868
gene-Dda_2278	Dda_2278	hypothetical protein	0.228	-2.13567	1.19102e-12	1.54482e-11	yes	down	14.44	21.48	22.43	20.75	44.06	97.05	37.01	88.71	97.02	59.34	24.632	75.826
gene-Dda_2280	Dda_2280	hypothetical protein	0.193	-2.37534	1.64761e-27	7.55753e-26	yes	down	10.47	10.17	12.2	11.07	10.51	56.26	48.83	27.03	26.19	44.4	10.884	40.542
gene-Dda_2281	Dda_2281	hypothetical protein	0.338	-1.5662	4.66869e-11	5.04505e-10	yes	down	238.63	394.5	230.97	268.15	361.11	675.24	856.19	694.3	462.45	429.91	298.672	623.618
gene-Dda_2283	Dda_2283	hypothetical protein	0.465	-1.10557	2.24278e-05	0.000101345	yes	down	3.82	7.65	6.94	5.95	6.27	8.84	9.52	12.21	8.75	7.13	6.126	9.29
gene-Dda_2287	Dda_2287	hypothetical protein	5.35	2.41957	6.35037e-05	0.000262571	yes	up	1.22	0.97	0.96	0.93	1.26	0.44	0	0.14	0	0.16	1.068	0.148
gene-Dda_2289	Dda_2289	Ribosome maturation protein SBDS	0.498	-1.00483	1.89127e-08	1.45217e-07	yes	down	117.32	96.34	68.31	76.8	85.71	143.26	139.34	145.71	89.01	113.12	88.896	126.088
gene-Dda_2295	Dda_2295	hypothetical protein	3.046	1.6071	1.57158e-17	3.35945e-16	yes	up	152.3	87.4	81.54	71.75	115.46	24.88	23.62	23.61	17.55	28.04	101.69	23.54
gene-Dda_2296	Dda_2296	hypothetical protein	2.745	1.45695	6.90647e-08	4.8274e-07	yes	up	62.87	82.74	43.78	32.52	71.27	20.32	8.72	16.36	12.99	16.83	58.636	15.044
gene-Dda_2301	Dda_2301	hypothetical protein	2.025	1.01766	2.03538e-10	2.02778e-09	yes	up	266.99	226.79	185.5	191.01	349.53	120.95	73.08	90.68	64.16	80.16	243.964	85.806
gene-Dda_2303	Dda_2303	Beta-glucanase	0.152	-2.71843	3.6843e-16	7.00813e-15	yes	down	19.58	40.7	40.62	80.02	54.24	197.99	159.64	298.63	263.07	180.39	47.032	219.944
gene-Dda_2304	Dda_2304	hypothetical protein	0.478	-1.06637	0.000358711	0.00127027	yes	down	2.2	1.46	0.94	2.43	1.79	3.09	2.34	3.2	1.94	2.54	1.764	2.622
gene-Dda_2305	Dda_2305	hypothetical protein	3.029	1.59875	1.11241e-09	1.0184e-08	yes	up	2.59	4.07	2.88	4.08	4.57	0.65	0.77	0.68	0.91	1.26	3.638	0.854
gene-Dda_2307	Dda_2307	Cytochrome P450 monooxygenase apf7	0.427	-1.22745	2.7656e-08	2.06587e-07	yes	down	2.84	3.04	3.26	3.43	2.66	6.41	4.89	3.91	3.61	6.87	3.046	5.138
gene-Dda_2313	Dda_2313	N-acetyltransferase	2.104	1.07281	0.00986744	0.0240661	yes	up	146.8	22.04	78.44	58.14	50.85	34.36	13.53	34.75	13.39	22.9	71.254	23.786
gene-Dda_2318	Dda_2318	Endoglucanase-7	0.194	-2.36733	0.00112048	0.00352556	yes	down	26.13	2.88	3.12	4.83	3.78	27.21	17.47	14.57	18.25	71.22	8.148	29.744
gene-Dda_2337	Dda_2337	hypothetical protein	2.291	1.19624	5.72889e-08	4.0493e-07	yes	up	16.51	21.34	28.18	28.38	20.94	7.2	6.52	7.02	5.87	9.65	23.07	7.252
gene-Dda_2348	Dda_2348	hypothetical protein	6.011	2.58761	5.28716e-16	9.8444e-15	yes	up	173.85	130.96	50.78	53.86	101.48	16.15	12.93	9.3	10.09	11.14	102.186	11.922
gene-Dda_2349	Dda_2349	hypothetical protein	4.014	2.00509	2.34397e-14	3.72624e-13	yes	up	142.6	247.68	134.43	117.77	119.56	44.35	20.46	31.27	17.69	25.96	152.408	27.946
gene-Dda_2383	Dda_2383	hypothetical protein	0.214	-2.22342	7.98435e-25	2.92992e-23	yes	down	7.89	7.32	5.09	7.33	13.28	38.74	23.26	30.25	17.99	25.38	8.182	27.124
gene-Dda_2392	Dda_2392	hypothetical protein	0.492	-1.02371	5.80278e-06	2.91197e-05	yes	down	12.85	18.91	19.06	13.79	15.5	23.5	22.37	16.65	19.03	34.87	16.022	23.284
gene-Dda_2393	Dda_2393	hypothetical protein	2.838	1.50465	1.519e-14	2.46368e-13	yes	up	28	46.14	31.26	29.49	41.03	9.03	10.16	7.35	8.96	8.2	35.184	8.74
gene-Dda_2400	Dda_2400	hypothetical protein	2.155	1.10788	0.00274247	0.0078751	yes	up	1.48	1.12	2.36	1.52	2.78	0.52	0.21	0.69	0.9	0.69	1.852	0.602
gene-Dda_2401	Dda_2401	hypothetical protein	0.129	-2.94942	0.0126325	0.0298589	yes	down	0	0	0	0.1	0.04	0.18	0	0.17	0.18	0.2	0.028	0.146
gene-Dda_2405	Dda_2405	hypothetical protein	0.108	-3.20656	1.64925e-09	1.47163e-08	yes	down	2.25	1.96	1.66	1.76	2.35	19.43	6.95	12.71	7.56	16.98	1.996	12.726
gene-Dda_2406	Dda_2406	hypothetical protein	0.177	-2.49714	1.95033e-37	1.54744e-35	yes	down	5.73	3.64	4.69	7.54	7.2	23.96	22.25	25.87	21.52	20.39	5.76	22.798
gene-Dda_2411	Dda_2411	hypothetical protein	0.103	-3.28199	0.0155136	0.0355988	yes	down	0	0	0	0.28	0	0.26	0.52	0.99	0.26	0.28	0.056	0.462
gene-Dda_2415	Dda_2415	hypothetical protein	5.042	2.33394	7.54676e-06	3.72558e-05	yes	up	0.72	1.4	1.52	2.66	4.03	0.25	0.18	0.35	0.37	0.27	2.066	0.284
gene-Dda_2416	Dda_2416	hypothetical protein	2.404	1.26546	1.2196e-06	6.9747e-06	yes	up	174.5	159.6	197.5	301.79	224.18	77.5	27.84	76.89	61.3	68.18	211.514	62.342
gene-Dda_2417	Dda_2417	hypothetical protein	2.125	1.08747	2.24932e-08	1.70688e-07	yes	up	4.44	3.9	2.84	3.86	4.76	1.62	1	1.34	1.29	1.39	3.96	1.328
gene-Dda_2420	Dda_2420	hypothetical protein	2.97	1.57037	0.00816367	0.0204396	yes	up	7.22	2.29	4.72	3.32	12.08	0.91	0.6	2.6	2.1	0.33	5.926	1.308
gene-Dda_2421	Dda_2421	hypothetical protein	4.594	2.19979	1.12236e-12	1.46624e-11	yes	up	246.45	553.5	243.03	230.22	328.79	39.09	70.58	48.18	48.47	35.18	320.398	48.3
gene-Dda_2424	Dda_2424	hypothetical protein	0.425	-1.23293	6.97824e-05	0.000286114	yes	down	488.36	883.53	764.59	861.01	545.66	923.01	1506.16	862.18	1262.62	806.31	708.63	1072.06
gene-Dda_2426	Dda_2426	hypothetical protein	4.176	2.06224	2.27465e-21	6.81389e-20	yes	up	22.64	32.59	19.13	20.73	17.57	4.75	3.36	3.79	3.66	3.89	22.532	3.89
gene-Dda_2427	Dda_2427	Catalase	2.314	1.21048	0.00417474	0.0113478	yes	up	2.15	3.17	4.44	7.01	1.92	1.7	1.04	1.37	0.72	1.13	3.738	1.192
gene-Dda_2428	Dda_2428	hypothetical protein	5.259	2.39471	1.71956e-05	7.94501e-05	yes	up	5.96	2	3.18	3.99	1.7	1.26	0.13	0.5	0.4	0.07	3.366	0.472
gene-Dda_2431	Dda_2431	hypothetical protein	0.058	-4.11927	2.56465e-09	2.24522e-08	yes	down	0.2	0.75	0.57	0.24	1.13	21.33	1.33	5.6	1.11	9.03	0.578	7.68
gene-Dda_2439	Dda_2439	hypothetical protein	0.079	-3.66462	1.75324e-10	1.76064e-09	yes	down	0.16	0.46	0.37	0.39	2.36	12.2	5.76	8.59	3.06	3.72	0.748	6.666
gene-Dda_2440	Dda_2440	hypothetical protein	0.113	-3.14799	2.24555e-16	4.33908e-15	yes	down	14.4	10.25	8.4	10.91	39.09	134.87	36.35	113.31	86.25	110.54	16.61	96.264
gene-Dda_2441	Dda_2441	hypothetical protein	0.197	-2.34572	3.29595e-07	2.06748e-06	yes	down	3.38	9.77	10.41	13.86	17.22	58.01	8.69	48.05	53	27.53	10.928	39.056
gene-Dda_2442	Dda_2442	hypothetical protein	0.145	-2.79058	1.83067e-17	3.87566e-16	yes	down	4.22	6.33	5.12	6.17	8.03	48.69	17.23	28.64	10.96	46.83	5.974	30.47
gene-Dda_2444	Dda_2444	Beta-glucuronidase	2.136	1.09521	1.4534e-07	9.63136e-07	yes	up	14.22	20.32	11.21	12.35	15.16	4.65	5.33	6.13	3.36	4.98	14.652	4.89
gene-Dda_2445	Dda_2445	hypothetical protein	3.424	1.77584	1.78827e-08	1.38152e-07	yes	up	13.9	27.74	17	17.01	27.05	3.9	1.52	5.68	5.27	4.82	20.54	4.238
gene-Dda_2451	Dda_2451	hypothetical protein	3.866	1.95078	5.27423e-09	4.41541e-08	yes	up	11.54	17.68	17.05	22.26	38.26	3.62	2.68	5.29	4.65	2.73	21.358	3.794
gene-Dda_2458	Dda_2458	hypothetical protein	13.691	3.7752	9.2195e-33	5.67805e-31	yes	up	25.88	29.99	18.32	16.78	25	1.97	0.61	0.46	1.46	1.58	23.194	1.216
gene-Dda_2460	Dda_2460	hypothetical protein	0.226	-2.1462	4.78612e-14	7.35625e-13	yes	down	14.88	38.8	23.79	36.37	33.31	116.27	60.53	69.19	99.64	110.86	29.43	91.298
gene-Dda_2461	Dda_2461	hypothetical protein	0.119	-3.07293	2.40409e-22	7.78412e-21	yes	down	2.17	3.67	4.02	5.54	2.94	26.05	10.93	18.99	24.13	30.75	3.668	22.17
gene-Dda_2462	Dda_2462	hypothetical protein	0.085	-3.55796	0.0144298	0.033487	yes	down	0	0	0.55	0	0	0.52	0.52	1.99	0	2.83	0.11	1.172
gene-Dda_2466	Dda_2466	Delta(24)-sterol C-methyltransferase	0.422	-1.244	1.0208e-07	6.9369e-07	yes	down	6.19	7.18	6.68	8.21	7.03	16.66	5.59	11.56	11.39	15.68	7.058	12.176
gene-Dda_2486	Dda_2486	Dynamin	0.034	-4.85813	2.85443e-28	1.44477e-26	yes	down	0.23	1.78	0.79	0.33	2.36	26.2	23.76	26.16	13.34	22.9	1.098	22.472
gene-Dda_2490	Dda_2490	hypothetical protein	0.005	-7.65062	8.63804e-18	1.88772e-16	yes	down	0	0	0.08	0.18	0	10.67	4.28	10.36	4.46	4.65	0.052	6.884
gene-Dda_2494	Dda_2494	hypothetical protein	2.573	1.36344	3.78125e-06	1.96934e-05	yes	up	4.58	2.62	3.35	3.44	3.79	1.64	0.85	0.59	0.78	1.09	3.556	0.99
gene-Dda_2495	Dda_2495	hypothetical protein	17.71	4.14648	1.06523e-06	6.1317e-06	yes	up	7.15	22.47	14.27	14.29	18.7	0	0	1.43	0	1.63	15.376	0.612
gene-Dda_2496	Dda_2496	hypothetical protein	3.126	1.64438	5.09206e-09	4.27103e-08	yes	up	22.02	22.21	18.04	14.46	22.75	4.59	5.68	5.96	4.16	1.65	19.896	4.408
gene-Dda_2502	Dda_2502	hypothetical protein	0.182	-2.4589	2.96956e-12	3.69914e-11	yes	down	56.6	96.97	57.92	34.36	81.4	113.92	307.06	166.12	313.82	328.04	65.45	245.792
gene-Dda_2505	Dda_2505	hypothetical protein	2.653	1.40738	1.20283e-09	1.09435e-08	yes	up	43.78	91.84	66.85	75.55	82.87	15.08	18.14	23.68	18.74	20.41	72.178	19.21
gene-Dda_2509	Dda_2509	hypothetical protein	0.315	-1.66732	2.62314e-05	0.000116383	yes	down	1.64	1.19	2.08	5.92	3.21	8.93	4.82	6.52	5.62	5.46	2.808	6.27
gene-Dda_2510	Dda_2510	hypothetical protein	54.938	5.77973	6.10025e-25	2.28617e-23	yes	up	33.63	7.67	23.58	38.34	25.41	0.91	0	0.21	0.34	0.24	25.726	0.34
gene-Dda_2517	Dda_2517	hypothetical protein	2.337	1.2249	3.54251e-05	0.000152861	yes	up	7.58	11.51	10.9	9.88	11.3	3.45	3.17	3.73	1.46	3.72	10.234	3.106
gene-Dda_2518	Dda_2518	hypothetical protein	0.281	-1.83116	2.27868e-19	5.75025e-18	yes	down	66.28	81.47	98.35	120.01	119.34	283.81	185.69	197.4	226.46	327.78	97.09	244.228
gene-Dda_2520	Dda_2520	hypothetical protein	0.186	-2.42312	5.5143e-11	5.87947e-10	yes	down	6.11	6.49	5.72	4.75	15.21	20.83	30.5	42.58	32.68	11.63	7.656	27.644
gene-Dda_2522	Dda_2522	Aqualysin-1	2.386	1.25486	0.000745351	0.00246315	yes	up	2.66	1.55	2.25	1.89	3.63	1.06	0.52	0.5	0.96	0.47	2.396	0.702
gene-Dda_2544	Dda_2544	hypothetical protein	5.063	2.33986	1.72936e-20	4.78945e-19	yes	up	63.39	41.4	42.57	41.34	104.65	13.46	5.61	7.82	6.17	8.04	58.67	8.22
gene-Dda_2545	Dda_2545	hypothetical protein	0.117	-3.09185	1.70073e-21	5.16495e-20	yes	down	3.75	2.82	3.13	5.37	7.59	33.64	16.38	46.6	17.67	21.97	4.532	27.252
gene-Dda_2549	Dda_2549	hypothetical protein	0.493	-1.02089	0.00527004	0.0138713	yes	down	45.36	28.96	34.4	33.23	29.98	73.51	11.54	51.28	34.15	87.34	34.386	51.564
gene-Dda_2555	Dda_2555	hypothetical protein	0.46	-1.12115	0.00297684	0.00845983	yes	down	0.54	0.39	0.43	0.35	0.64	1.31	0.37	0.79	0.56	0.65	0.47	0.736
gene-Dda_2565	Dda_2565	Tricalbin-3	3.654	1.8696	4.2905e-09	3.64031e-08	yes	up	280.46	895.67	382.59	365.19	323.48	91.58	83.53	73.31	106.57	86.11	449.478	88.22
gene-Dda_2571	Dda_2571	Heat shock protein	0.399	-1.32581	4.37291e-08	3.15933e-07	yes	down	336.5	600.87	634.58	757.37	500.38	943.51	1179.38	925.95	1012.39	995.69	565.94	1011.38
gene-Dda_2574	Dda_2574	hypothetical protein	3.756	1.90935	1.21409e-33	7.80472e-32	yes	up	40.24	48.24	33.25	31.67	52.82	8.65	8.13	8.25	5.59	8.34	41.244	7.792
gene-Dda_2575	Dda_2575	Tannase	0.091	-3.45532	7.89239e-26	3.17389e-24	yes	down	1.52	2.09	1.38	1.91	1.83	24.78	5.22	16.8	9.28	14.62	1.746	14.14
gene-Dda_2584	Dda_2584	hypothetical protein	2.71	1.43814	8.19549e-05	0.000332157	yes	up	2.62	4.72	2.77	4.49	5.29	1.02	0.56	1.28	1.46	0.85	3.978	1.034
gene-Dda_2586	Dda_2586	hypothetical protein	0.349	-1.51918	0.000297424	0.00107441	yes	down	122.5	115.53	312.99	544.66	140.24	427.79	407.48	621.94	605.08	507.18	247.184	513.894
gene-Dda_2687	Dda_2687	Ricin	0.454	-1.13858	0.000129452	0.00050558	yes	down	0.58	0.48	0.58	0.61	0.71	1.31	0.61	1.08	0.85	0.79	0.592	0.928
gene-Dda_2695	Dda_2695	Deoxyribodipyrimidine photo-lyase	2.199	1.13692	1.46773e-10	1.48749e-09	yes	up	111.65	67.83	117.14	103.16	98.55	32.64	35.59	31.2	31.54	29.08	99.666	32.01
gene-Dda_2704	Dda_2704	2-oxoglutarate-Fe(II) type oxidoreductase ppzD	0.405	-1.30498	1.43283e-09	1.29293e-08	yes	down	23.99	23.85	35.78	40.68	38.02	80.89	41.33	68.3	50.57	46.53	32.464	57.524
gene-Dda_2706	Dda_2706	hypothetical protein	2.111	1.07809	6.3809e-07	3.79241e-06	yes	up	128.05	213.16	156.26	142.5	127.86	48.67	62.33	59.35	41.17	47.55	153.566	51.814
gene-Dda_2733	Dda_2733	hypothetical protein	3.476	1.79752	3.90442e-24	1.39216e-22	yes	up	209.14	247.29	284.01	247.44	200.85	49.29	44.96	42.24	51.84	54.89	237.746	48.644
gene-Dda_2751	Dda_2751	hypothetical protein	2.429	1.28009	4.46051e-09	3.77365e-08	yes	up	106	56.51	67.77	70.82	131.22	27.8	25.59	23.47	27.03	18.5	86.464	24.478
gene-Dda_2754	Dda_2754	hypothetical protein	2.068	1.04843	2.1243e-11	2.41715e-10	yes	up	309.78	313.25	249.25	267.6	381.17	97.54	128.45	107.5	81.83	100.69	304.21	103.202
gene-Dda_2757	Dda_2757	hypothetical protein	0.326	-1.61857	1.69582e-17	3.60751e-16	yes	down	14.14	11.59	17.64	15.47	17.36	35.08	23.72	30.7	28.16	49.74	15.24	33.48
gene-Dda_2769	Dda_2769	hypothetical protein	0.059	-4.07266	2.94809e-11	3.27826e-10	yes	down	0.12	0.23	0.14	0.59	0.25	3.17	1.5	4.02	1.64	5.62	0.266	3.19
gene-Dda_2770	Dda_2770	hypothetical protein	0.149	-2.74464	0.00114508	0.00359398	yes	down	0.13	0.06	0.23	0	0.07	0.53	0.22	0.64	0.07	0.97	0.098	0.486
gene-Dda_2771	Dda_2771	hypothetical protein	2.602	1.3798	1.07361e-07	7.25654e-07	yes	up	13.32	18.42	21.45	29.92	14.97	6.58	6.44	4.88	4.04	5.46	19.616	5.48
gene-Dda_2773	Dda_2773	hypothetical protein	0.427	-1.22841	2.36658e-05	0.000106393	yes	down	27.96	17.03	11.38	7.73	24	42.9	21.27	28.28	19.25	35.35	17.62	29.41
gene-Dda_2779	Dda_2779	hypothetical protein	2.141	1.09848	5.11933e-05	0.000215002	yes	up	4.44	6.16	6.26	9.65	8.1	2.15	1.48	2.63	2.56	2.68	6.922	2.3
gene-Dda_2787	Dda_2787	hypothetical protein	5.505	2.46066	0.00212144	0.00624659	yes	up	0.53	0.29	0.36	0.86	0.27	0.05	0.15	0.05	0	0.05	0.462	0.06
gene-Dda_2829	Dda_2829	hypothetical protein	2.081	1.05749	0.00333299	0.00933048	yes	up	259.03	794.79	252.17	260.54	217.03	151.22	89.86	146.14	106.72	125.63	356.712	123.914
gene-Dda_2841	Dda_2841	hypothetical protein	0.141	-2.8219	2.82847e-05	0.000124365	yes	down	18.88	27.28	23.21	22.88	26.64	37.18	223.48	42.35	216.55	29.75	23.778	109.862
gene-Dda_2847	Dda_2847	hypothetical protein	0.294	-1.76535	4.49849e-17	9.17088e-16	yes	down	68.21	74.67	56.48	75.83	96.87	183.74	94.31	198.32	198.54	219.24	74.412	178.83
gene-Dda_2849	Dda_2849	L-arabinitol 4-dehydrogenase	2.171	1.11828	4.6268e-07	2.81605e-06	yes	up	31.63	41.05	46.72	40.59	40.62	14.09	10.52	15.76	16.12	8.73	40.122	13.044
gene-Dda_2850	Dda_2850	hypothetical protein	4.068	2.02418	2.68406e-08	2.01522e-07	yes	up	181.64	401.72	103.63	93.4	117.1	35.27	30.39	26.81	31.11	35.15	179.498	31.746
gene-Dda_2854	Dda_2854	hypothetical protein	2.163	1.11301	4.70884e-06	2.4055e-05	yes	up	49.1	127.19	85.82	98.22	80.17	30.7	24.39	30.22	31.01	30.29	88.1	29.322
gene-Dda_2856	Dda_2856	hypothetical protein	4.862	2.28143	5.37429e-10	5.10036e-09	yes	up	36.29	189.06	112.72	132.17	65.23	19.29	13.75	16.94	13.28	17.91	107.094	16.234
gene-Dda_2857	Dda_2857	hypothetical protein	16.176	4.0158	1.38282e-17	2.98492e-16	yes	up	16.54	96.59	46.27	28.26	22.59	0.97	2.1	1.72	2.6	1.83	42.05	1.844
gene-Dda_2862	Dda_2862	hypothetical protein	0.487	-1.03674	1.60673e-09	1.43951e-08	yes	down	32.9	38.26	35.57	36.76	39.52	43.56	61.19	50.58	44.37	63.93	36.602	52.726
gene-Dda_2864	Dda_2864	hypothetical protein	0.292	-1.77826	1.11547e-09	1.02014e-08	yes	down	9.26	8.18	7.29	7.38	8.78	35.15	11.9	16.63	9.43	29.93	8.178	20.608
gene-Dda_2867	Dda_2867	hypothetical protein	0.297	-1.75299	2.59784e-23	8.90239e-22	yes	down	201.61	285.89	231.71	268.79	191.67	600.84	576.45	575.57	558.51	540.93	235.934	570.46
gene-Dda_2884	Dda_2884	hypothetical protein	2.003	1.00195	1.90243e-05	8.74007e-05	yes	up	117.77	118.48	145.58	123.99	168.92	58.5	20.89	67.09	43.55	51.56	134.948	48.318
gene-Dda_2885	Dda_2885	hypothetical protein	2.359	1.23831	5.79575e-21	1.69017e-19	yes	up	45.95	40.62	41.7	35.55	55.1	16.13	11.86	12.61	9.07	16.64	43.784	13.262
gene-Dda_2893	Dda_2893	hypothetical protein	2.887	1.52933	9.6197e-05	0.000384221	yes	up	76.7	44.8	17.46	19.51	19.43	10.63	11.13	7.94	5.27	8.92	35.58	8.778
gene-Dda_2894	Dda_2894	hypothetical protein	2.537	1.343	0.00725222	0.018417	yes	up	3.07	4.26	5.74	3.42	2.73	1.21	1.68	0.23	0.96	1.31	3.844	1.078
gene-Dda_2909	Dda_2909	hypothetical protein	0.42	-1.2506	5.63821e-09	4.6978e-08	yes	down	291.77	485.62	438.68	481.03	460.96	620.69	882.05	816.88	697.31	606.32	431.612	724.65
gene-Dda_2917	Dda_2917	hypothetical protein	0.298	-1.74864	0.000115921	0.000456795	yes	down	12.83	23.11	27.83	34.77	27.48	22.24	119.81	61.36	39.42	36.73	25.204	55.912
gene-Dda_2918	Dda_2918	hypothetical protein	0.402	-1.3151	1.7282e-07	1.1333e-06	yes	down	133.19	151.74	125.3	138.1	155.78	173.86	383.31	245.39	224.56	182	140.822	241.824
gene-Dda_2919	Dda_2919	hypothetical protein	0.457	-1.13063	0.0169378	0.038308	yes	down	26.79	38.07	10.53	28.59	51.61	40.97	50.33	37.24	35.36	36.06	31.118	39.992
gene-Dda_2920	Dda_2920	Serine/threonine-protein kinase	0.454	-1.13846	7.38607e-05	0.000301293	yes	down	2.61	3.58	2.38	1.2	3.76	4.13	5.58	4.46	3.49	3.16	2.706	4.164
gene-Dda_2921	Dda_2921	hypothetical protein	0.268	-1.90165	3.11279e-08	2.30566e-07	yes	down	14.91	10.98	6.19	5.26	8.09	16.57	40.29	17.73	20.41	21.77	9.086	23.354
gene-Dda_2922	Dda_2922	hypothetical protein	0.195	-2.36143	0.000916074	0.00295851	yes	down	4.15	9.91	12.53	9.05	0	21.7	32.65	14.65	24.51	20.39	7.128	22.78
gene-Dda_2928	Dda_2928	Diphosphoinositol polyphosphate phosphohydrolase DDP1	0.498	-1.0068	5.74803e-06	2.88614e-05	yes	down	197.12	304.14	248.67	242.31	232.89	274.13	466.26	379.74	315.94	300.06	245.026	347.226
gene-Dda_2929	Dda_2929	tRNA (uracil-O(2)-)-methyltransferase	2.173	1.11936	4.50107e-13	6.19389e-12	yes	up	47.52	28.32	39.1	30.57	38.3	13.83	11.84	10.49	11.8	11.89	36.762	11.97
gene-Dda_2946	Dda_2946	Homocysteine synthase	2.172	1.11923	0.000127181	0.000497813	yes	up	49.94	21.36	30.2	35.09	33.48	12.31	5.49	9.26	9.24	20.08	34.014	11.276
gene-Dda_2966	Dda_2966	hypothetical protein	0.357	-1.48777	2.03278e-24	7.33717e-23	yes	down	121.84	81.25	84.64	65.4	104.72	203.88	158.21	161.27	173.63	208.19	91.57	181.036
gene-Dda_2968	Dda_2968	Aquaporin-2	0.143	-2.80547	1.01701e-17	2.21703e-16	yes	down	6.03	7.8	5.72	5.41	4.5	58.03	19.16	23.15	13.51	39.8	5.892	30.73
gene-Dda_2972	Dda_2972	hypothetical protein	0.481	-1.05461	0.00259424	0.00749589	yes	down	7.43	8.95	9.49	5.65	7.19	20.32	8.96	8.62	6.62	12.27	7.742	11.358
gene-Dda_2984	Dda_2984	S-dihydroxybenzoyltransferase	0.463	-1.11018	6.02407e-11	6.39204e-10	yes	down	220.1	192.73	132.64	162.42	147.65	317.77	223.77	222.15	234.63	328.26	171.108	265.316
gene-Dda_3005	Dda_3005	hypothetical protein	0.333	-1.58647	8.18877e-06	4.03122e-05	yes	down	88.18	61.99	65.83	89.75	94.8	208.21	94.16	134.79	147.66	114.2	80.11	139.804
gene-Dda_3012	Dda_3012	hypothetical protein	0.317	-1.65626	2.47644e-29	1.35466e-27	yes	down	40.79	39.78	36.39	38.78	46.03	94.01	107.8	99.37	66.83	80.84	40.354	89.77
gene-Dda_3015	Dda_3015	hypothetical protein	4.126	2.0446	1.19406e-05	5.69052e-05	yes	up	22.08	40.57	76.46	113.18	77	6.76	9.76	15.28	16.2	5.35	65.858	10.67
gene-Dda_3020	Dda_3020	hypothetical protein	2.321	1.21496	0.000187448	0.000708521	yes	up	10.53	11.85	14.93	16.08	14.38	4.73	5.78	5.2	1	4.23	13.554	4.188
gene-Dda_3021	Dda_3021	hypothetical protein	2.007	1.00469	1.16187e-05	5.54914e-05	yes	up	116.73	131.42	120.88	147.16	153.17	42.17	70.85	46.51	32.63	37.71	133.872	45.974
gene-Dda_3022	Dda_3022	hypothetical protein	2.117	1.082	3.22312e-10	3.14005e-09	yes	up	103	79.54	75.86	105.94	100.42	35.73	35.62	23.13	28.17	30.52	92.952	30.634
gene-Dda_3023	Dda_3023	hypothetical protein	3.731	1.89939	2.28154e-20	6.22092e-19	yes	up	153.53	132.56	161.4	223.53	187.15	39.42	39.49	27.79	24.54	28.46	171.634	31.94
gene-Dda_3024	Dda_3024	hypothetical protein	2.032	1.02308	1.88398e-06	1.04026e-05	yes	up	458.62	492.75	507.53	590.27	540.07	160.88	250.68	138.79	174.79	155.44	517.848	176.116
gene-Dda_3025	Dda_3025	hypothetical protein	3.137	1.6493	2.04469e-08	1.56181e-07	yes	up	19.1	30	24.86	39.19	30.56	3.95	7.81	6.57	7.81	5.67	28.742	6.362
gene-Dda_3026	Dda_3026	hypothetical protein	24.423	4.61018	2.67739e-05	0.000118432	yes	up	7	11.86	3.81	16.24	22.11	1.16	0	0	0	0	12.204	0.232
gene-Dda_3027	Dda_3027	hypothetical protein	12.278	3.61798	7.86123e-20	2.07287e-18	yes	up	85.51	130.41	185.91	290.61	146.37	4.88	14.18	6.35	7.8	14.8	167.762	9.602
gene-Dda_3036	Dda_3036	hypothetical protein	0.233	-2.10238	2.43026e-10	2.39948e-09	yes	down	11.75	13.17	26.69	24.33	12.72	39.98	80.54	65.9	37.12	47.78	17.732	54.264
gene-Dda_3037	Dda_3037	Heat shock protein	0.312	-1.67824	6.10728e-05	0.000253592	yes	down	5582.82	12396.8	25233	29132.9	9063.21	28465.1	46032	36955.9	44390.6	30882.3	16281.7	37345.2
gene-Dda_3054	Dda_3054	Heat shock protein	0.384	-1.38205	2.51914e-14	3.97237e-13	yes	down	216.28	203.25	289.52	227.94	192.14	469.01	472.37	332.9	351.82	482.54	225.826	421.728
gene-Dda_3072	Dda_3072	hypothetical protein	2.407	1.26705	0.00017057	0.000650309	yes	up	17.27	25.04	13.73	12.59	20.89	4.54	5.53	6.62	6.52	2.26	17.904	5.094
gene-Dda_3115	Dda_3115	hypothetical protein	25.978	4.69924	4.71651e-05	0.000198938	yes	up	55.74	60.76	20.25	110.64	144.09	0	0	0	0	0	78.296	0
gene-Dda_3133	Dda_3133	GTP-binding protein rho2	0.256	-1.96533	4.90149e-28	2.42514e-26	yes	down	186.56	177.43	143.13	123.06	175.38	457.05	313.94	470.36	531.74	407.75	161.112	436.168
gene-Dda_3137	Dda_3137	hypothetical protein	2.439	1.28614	4.14139e-23	1.39744e-21	yes	up	51.86	43.48	42.98	39.79	52.98	13.18	13.95	13.95	13.58	11.83	46.218	13.298
gene-Dda_3152	Dda_3152	hypothetical protein	12.852	3.68397	2.03076e-27	9.21901e-26	yes	up	98.9	36.1	66.84	104.17	47.16	3.23	2.36	4.5	5.42	3.96	70.634	3.894
gene-Dda_3153	Dda_3153	hypothetical protein	2.303	1.20345	0.00027128	0.000988482	yes	up	6.94	13.8	13.24	25.63	13.64	4.07	4.1	7	2.79	5.24	14.65	4.64
gene-Dda_3158	Dda_3158	hypothetical protein	8.199	3.0355	3.37877e-17	6.96881e-16	yes	up	44.79	121.45	73.99	66.37	131.62	13.42	3.21	10.52	6.71	4.55	87.644	7.682
gene-Dda_3165	Dda_3165	hypothetical protein	2.591	1.37332	2.27524e-11	2.5789e-10	yes	up	58.91	37.54	39.86	36.52	47.04	12.42	10.4	9.06	9.35	19.3	43.974	12.106
gene-Dda_3167	Dda_3167	hypothetical protein	0.299	-1.74334	1.304e-14	2.12279e-13	yes	down	198.17	194.49	168.43	206.96	341.92	655.2	252.04	570.49	519.86	631.12	221.994	525.742
gene-Dda_3170	Dda_3170	Efflux pump notK	0.492	-1.02444	0.000158877	0.000609422	yes	down	19.6	10.93	11.14	11.58	17.38	34.65	9.33	17.4	15.9	26.86	14.126	20.828
gene-Dda_3175	Dda_3175	hypothetical protein	0.235	-2.08652	9.18921e-10	8.50993e-09	yes	down	189.55	527.91	403.62	781.86	524.05	2124.27	727.13	1669.21	1516.47	1400.32	485.398	1487.48
gene-Dda_3180	Dda_3180	Zeta-crystallin	0.173	-2.53359	1.64862e-14	2.65922e-13	yes	down	294.97	346.02	128.4	142.96	113.82	1218.14	558.16	669.94	920.76	927.11	205.234	858.822
gene-Dda_3182	Dda_3182	hypothetical protein	0.003	-8.57579	1.989e-23	6.92378e-22	yes	down	0.09	0	0	0.11	0.09	21.33	16.41	10.47	11.81	16.54	0.058	15.312
gene-Dda_3183	Dda_3183	hypothetical protein	0.228	-2.13298	2.69514e-19	6.76242e-18	yes	down	8.21	8.49	10.15	9.34	19.81	47.39	28.58	43.35	26.49	26.99	11.2	34.56
gene-Dda_3185	Dda_3185	hypothetical protein	0.28	-1.83879	6.35176e-25	2.36033e-23	yes	down	82.21	79.46	49.32	75.06	68.51	181.61	172.33	148.93	160.22	239.44	70.912	180.506
gene-Dda_3189	Dda_3189	hypothetical protein	2.025	1.01783	0.000136059	0.000529271	yes	up	16.93	29.96	14.5	11.68	28.47	10.33	7.04	5.29	5.31	7.82	20.308	7.158
gene-Dda_3193	Dda_3193	hypothetical protein	2.364	1.24101	9.84332e-06	4.76843e-05	yes	up	60.22	100.75	146.82	140.7	92.21	24.63	29.49	34.81	37.69	35.78	108.14	32.48
gene-Dda_3214	Dda_3214	Zinc-regulated transporter	4.088	2.0313	4.72206e-08	3.3921e-07	yes	up	93.2	100.76	42.43	44.55	34.16	12.02	5.82	10.15	7.53	20.93	63.02	11.29
gene-Dda_3216	Dda_3216	hypothetical protein	0.431	-1.21294	7.52714e-08	5.2363e-07	yes	down	25.18	37.01	17.74	17.19	31.45	37.56	49.49	42.61	37.5	41.7	25.714	41.772
gene-Dda_3219	Dda_3219	hypothetical protein	0.465	-1.10551	4.54479e-05	0.000192155	yes	down	24.71	32.51	39.43	22.78	40.05	46.75	49.64	46.32	50.37	30.83	31.896	44.782
gene-Dda_3220	Dda_3220	hypothetical protein	0.454	-1.13929	1.04238e-07	7.06714e-07	yes	down	14.22	18.94	25.15	24.92	18.67	29.83	33.22	26.84	31.05	39.79	20.38	32.146
gene-Dda_3223	Dda_3223	hypothetical protein	5.494	2.45775	2.09226e-35	1.47412e-33	yes	up	17.67	16.3	17.99	13.88	14.08	3.37	1.68	1.57	1.59	2.38	15.984	2.118
gene-Dda_3226	Dda_3226	hypothetical protein	0.209	-2.26033	2.53508e-16	4.86414e-15	yes	down	56.56	107.89	111.49	137.82	87.83	244.44	332.4	313.58	347.89	468.2	100.318	341.302
gene-Dda_3227	Dda_3227	hypothetical protein	5.409	2.43524	2.21841e-09	1.9616e-08	yes	up	7.53	11.82	5.72	9.48	10.19	1	1.97	0.38	1.38	1.07	8.948	1.16
gene-Dda_3249	Dda_3249	hypothetical protein	14.652	3.87305	5.5335e-11	5.89281e-10	yes	up	3.06	3.27	3.75	5	5.07	0.37	0.12	0.35	0.12	0	4.03	0.192
gene-Dda_3252	Dda_3252	hypothetical protein	6.549	2.71129	5.92137e-08	4.1753e-07	yes	up	508.86	368.53	233.68	352.91	586.27	52.77	0	56.65	39.46	29.98	410.05	35.772
gene-Dda_3253	Dda_3253	hypothetical protein	4.707	2.23483	1.30707e-22	4.31138e-21	yes	up	21.9	14.14	17.57	21.51	25.53	3.01	3.38	4.01	1.54	3.12	20.13	3.012
gene-Dda_3256	Dda_3256	hypothetical protein	0.433	-1.20622	0.000179847	0.000682721	yes	down	0.55	1.52	1.07	0.97	1.53	3.36	1.42	1.67	1.38	1.65	1.128	1.896
gene-Dda_3260	Dda_3260	hypothetical protein	0.432	-1.20977	6.89172e-11	7.25154e-10	yes	down	103.13	111.77	139.08	115.46	107.23	168.52	210.9	169.43	213.21	179.2	115.334	188.252
gene-Dda_3263	Dda_3263	GPI anchored CFEM domain protein	0.326	-1.61525	3.61535e-11	3.97012e-10	yes	down	1209.36	1661.19	1166.42	1109.22	1177.95	2035.22	2838.9	2580.86	3657.08	2189.66	1264.83	2660.34
gene-Dda_3268	Dda_3268	hypothetical protein	2.041	1.02953	3.24767e-10	3.16047e-09	yes	up	101.71	127.18	124.57	118.7	117.74	47.45	30.59	37.87	35.89	52.12	117.98	40.784
gene-Dda_3275	Dda_3275	hypothetical protein	0.28	-1.83873	6.24067e-07	3.72874e-06	yes	down	1.84	2.11	2.1	3.23	1.46	2.84	6.4	5.36	6.56	5.43	2.148	5.318
gene-Dda_3277	Dda_3277	hypothetical protein	10.365	3.37359	1.88095e-25	7.29759e-24	yes	up	408.84	672.09	481.7	251.22	712.08	34.56	43.05	16.84	32.27	29.95	505.186	31.334
gene-Dda_3282	Dda_3282	hypothetical protein	0.239	-2.06736	0.00402619	0.011012	yes	down	2.13	0.26	0.32	0.17	0.15	2.54	2.51	0.9	0.78	2.39	0.606	1.824
gene-Dda_3287	Dda_3287	hypothetical protein	7.305	2.86884	1.13878e-10	1.16755e-09	yes	up	10.99	3.83	9.99	7.49	10.11	0.3	0.59	0.84	1.61	0.64	8.482	0.796
gene-Dda_3301	Dda_3301	hypothetical protein	0.316	-1.66284	1.22832e-07	8.23899e-07	yes	down	93	77.65	60.03	69.74	63.87	262.25	53.77	128.54	146.29	250.7	72.858	168.31
gene-Dda_3312	Dda_3312	hypothetical protein	0.289	-1.79081	0.018112	0.0407231	yes	down	0.1	0.05	0	0.23	0.15	0.22	0.22	0.31	0.38	0.12	0.106	0.25
gene-Dda_3321	Dda_3321	hypothetical protein	0.199	-2.32892	1.46105e-20	4.08048e-19	yes	down	6.23	10.66	6.29	7.81	13.63	43.02	17.92	30.09	26.11	43.99	8.924	32.226
gene-Dda_3355	Dda_3355	hypothetical protein	3.439	1.78204	1.41097e-06	7.9453e-06	yes	up	107.17	311.62	259.04	424.34	357.46	80.53	23.83	73.21	40.87	95.25	291.926	62.738
gene-Dda_3360	Dda_3360	hypothetical protein	3.164	1.66196	5.07525e-07	3.07624e-06	yes	up	44.51	56.34	139.79	141.39	131.23	27.18	14.21	23.48	24.44	26.2	102.652	23.102
gene-Dda_3361	Dda_3361	hypothetical protein	2.934	1.55278	5.18649e-05	0.000217615	yes	up	5.99	11.95	17.72	12.46	24	2.29	3.12	3.8	3.39	4.33	14.424	3.386
gene-Dda_3365	Dda_3365	hypothetical protein	0.087	-3.52628	1.40514e-47	1.74296e-45	yes	down	876.4	512.26	799.21	804.8	932.83	4884.21	7787.98	5638.88	7907.41	4712.09	785.1	6186.11
gene-Dda_3377	Dda_3377	hypothetical protein	0.213	-2.2281	0.00421326	0.0114417	yes	down	8.91	0.51	1.33	0.79	1.08	8.78	6.81	5.61	4.22	16.62	2.524	8.408
gene-Dda_3379	Dda_3379	Major facilitator superfamily multidrug transporter	0.093	-3.42935	3.73652e-20	1.00943e-18	yes	down	0.24	0.53	0.56	0.49	1.42	5.94	3.07	5.68	5.62	4.21	0.648	4.904
gene-Dda_3380	Dda_3380	Methyltransferase FUS9	0.031	-5.03235	1.63306e-35	1.15986e-33	yes	down	0.41	0.58	0.47	0.12	0.42	10.04	7.86	12.71	9.48	7.06	0.4	9.43
gene-Dda_3384	Dda_3384	hypothetical protein	0.018	-5.79732	4.0147e-07	2.47775e-06	yes	down	0	0	0	0	0	0.5	0.17	0.11	0.56	0.6	0	0.388
gene-Dda_3412	Dda_3412	Acylphosphatase	0.404	-1.30858	0.00049406	0.00170101	yes	down	14.96	47.33	54.12	57.75	35.47	77.76	43.05	110.64	62.15	57.18	41.926	70.156
gene-Dda_3413	Dda_3413	hypothetical protein	0.285	-1.80881	6.01998e-10	5.68253e-09	yes	down	24.05	42.33	60.22	78.9	62.12	154.24	81.19	157.07	138.99	140.42	53.524	134.382
gene-Dda_3416	Dda_3416	hypothetical protein	0.443	-1.17374	3.21297e-24	1.15027e-22	yes	down	55.6	50.03	63.64	62.68	65.31	107	90.22	92.54	92.36	91.67	59.452	94.758
gene-Dda_3417	Dda_3417	hypothetical protein	0.352	-1.50734	1.34998e-05	6.39206e-05	yes	down	1076.97	3829.29	3521.74	2673.46	1873.51	3905.28	5522.74	5948.18	6502.61	4246.35	2594.99	5225.03
gene-Dda_3418	Dda_3418	hypothetical protein	0.176	-2.50287	0.000518547	0.00177491	yes	down	0.37	0.49	0.85	0.54	0	0.67	4.62	1.18	1.57	0.72	0.45	1.752
gene-Dda_3423	Dda_3423	hypothetical protein	4.263	2.09193	0.00107413	0.00339451	yes	up	0.66	0.58	1.57	1.2	0.44	0.16	0.26	0.1	0.21	0	0.89	0.146
gene-Dda_3426	Dda_3426	Cytochrome P450 monooxygenase	0.435	-1.2024	0.00078976	0.00259531	yes	down	101.23	109.86	150.37	115	100.61	110.14	354.55	137.21	202.22	107.01	115.414	182.226
gene-Dda_3444	Dda_3444	hypothetical protein	0.494	-1.01655	0.00200907	0.00594554	yes	down	21.24	8.83	8.06	5.55	12.69	22.37	8.86	15.55	10.53	24.69	11.274	16.4
gene-Dda_3447	Dda_3447	hypothetical protein	2.788	1.47941	2.1329e-21	6.43304e-20	yes	up	10.58	10.92	8.83	7.14	12.07	2.89	2.29	2.21	2.59	2.61	9.908	2.518
gene-Dda_3449	Dda_3449	hypothetical protein	2.578	1.36621	7.96625e-07	4.66791e-06	yes	up	83.17	158.73	75.22	112.21	107.88	25.91	28.02	43.48	24.46	22.98	107.442	28.97
gene-Dda_3453	Dda_3453	hypothetical protein	15.557	3.95949	9.69546e-124	2.1347e-120	yes	up	624.79	726.88	628.84	562.19	520.13	39.58	21.9	31.68	20.8	29.15	612.566	28.622
gene-Dda_3461	Dda_3461	hypothetical protein	0.02	-5.64594	4.55608e-07	2.77684e-06	yes	down	0.08	0	0	0	0	1.02	0.28	0.87	0.28	1.99	0.016	0.888
gene-Dda_3467	Dda_3467	hypothetical protein	2.227	1.15521	0.00716216	0.0182304	yes	up	6.18	11.6	11.23	7.4	27.13	5.45	1.62	5.15	2.15	5.58	12.708	3.99
gene-Dda_3469	Dda_3469	hypothetical protein	0.398	-1.32929	1.951e-07	1.26995e-06	yes	down	138.99	198.64	122.09	160.01	261.34	240.43	306.84	291.83	428.79	244.34	176.214	302.446
gene-Dda_3475	Dda_3475	hypothetical protein	0.014	-6.12175	8.66495e-08	5.95724e-07	yes	down	0	0.06	0	0	0	0.47	0.2	0.95	2	0.5	0.012	0.824
gene-Dda_3478	Dda_3478	hypothetical protein	0.233	-2.10163	3.78257e-11	4.14858e-10	yes	down	22.54	10.09	16.97	13.3	8.1	43.05	35.44	28.83	35.4	74.86	14.2	43.516
gene-Dda_3482	Dda_3482	hypothetical protein	2.047	1.03352	1.27937e-08	1.01325e-07	yes	up	35.03	28.85	21.53	23.84	41.75	15.08	8.33	8.97	8.85	11.07	30.2	10.46
gene-Dda_3483	Dda_3483	Spherulin-4	49.032	5.61566	1.53791e-08	1.19861e-07	yes	up	6.3	5.4	5.53	10.84	9.08	0	0	0.36	0	0	7.43	0.072
gene-Dda_3485	Dda_3485	hypothetical protein	3.81	1.92997	8.03999e-08	5.56668e-07	yes	up	266.47	247.05	143.18	166.55	118.53	74.65	16.93	25.04	19.15	50.34	188.356	37.222
gene-Dda_3487	Dda_3487	hypothetical protein	0.144	-2.79338	0.0219065	0.0480645	yes	down	0	1.57	4.05	0	0	1.8	5.4	3.56	1.74	14.04	1.124	5.308
gene-Dda_3488	Dda_3488	hypothetical protein	2.489	1.31559	7.08776e-13	9.53007e-12	yes	up	98.96	125.85	76.18	80.92	87.86	25.61	28.56	26.83	26.47	25.7	93.954	26.634
gene-Dda_3491	Dda_3491	hypothetical protein	0.481	-1.05551	4.34486e-09	3.68289e-08	yes	down	86.67	90.82	57.36	62.08	74.53	156.42	77.9	96.65	93.35	130.68	74.292	111
gene-Dda_3525	Dda_3525	hypothetical protein	2.262	1.17752	0.000809412	0.00265197	yes	up	2.28	4.28	3.52	4.76	4.97	1.28	0.49	1.21	1.76	1.48	3.962	1.244
gene-Dda_3535	Dda_3535	hypothetical protein	0.259	-1.95148	1.32569e-08	1.04524e-07	yes	down	6.06	9.43	11.39	15.8	5.21	20.76	28.88	28.62	32.57	20.17	9.578	26.2
gene-Dda_3537	Dda_3537	hypothetical protein	2.057	1.0408	3.949e-06	2.05064e-05	yes	up	3.42	3.08	4.35	3	4.49	1.24	0.86	1.73	1.19	1.28	3.668	1.26
gene-Dda_3541	Dda_3541	L-arabinose-responsive transcription regulator	2.187	1.12911	8.29711e-09	6.77226e-08	yes	up	170.52	220.39	123.28	116.09	170.1	52.27	56.99	47.91	39.08	63.85	160.076	52.02
gene-Dda_3555	Dda_3555	ABC multidrug transporter C	0.297	-1.75018	8.72999e-10	8.10168e-09	yes	down	141.74	221.47	273.74	263.38	137.69	400.94	592.1	363.85	509.52	638.76	207.604	501.034
gene-Dda_3557	Dda_3557	hypothetical protein	0.409	-1.29153	0.00051355	0.00175986	yes	down	38.88	106.66	38.07	46.88	44.42	43.98	137.94	101.16	96.6	91.27	54.982	94.19
gene-Dda_3581	Dda_3581	hypothetical protein	0.408	-1.2949	1.52338e-10	1.54212e-09	yes	down	97.53	132.12	106.3	101.96	82.92	176.85	135.34	166.76	197.93	234.44	104.166	182.264
gene-Dda_3585	Dda_3585	6-phosphogluconolactonase	0.182	-2.46056	2.72227e-15	4.68684e-14	yes	down	32.53	77.76	89.55	118.66	70.97	260.87	222.48	322.46	326.68	400.68	77.894	306.634
gene-Dda_3587	Dda_3587	hypothetical protein	0.329	-1.60194	1.09862e-05	5.28427e-05	yes	down	1.7	1.19	1.09	1.41	1.09	1.9	2	4.26	3.18	2.43	1.296	2.754
gene-Dda_3609	Dda_3609	hypothetical protein	0.056	-4.16354	2.13725e-26	8.92073e-25	yes	down	9.43	4.09	4.34	8.29	8.23	73.9	121.12	79.75	82.14	39.97	6.876	79.376
gene-Dda_3610	Dda_3610	hypothetical protein	0.217	-2.20428	2.3077e-20	6.27282e-19	yes	down	59.06	87.01	96.62	127.78	95.21	238.75	275.37	347.3	349.19	309.22	93.136	303.966
gene-Dda_3626	Dda_3626	hypothetical protein	2.098	1.06871	2.32707e-06	1.26043e-05	yes	up	107.08	191.51	110.7	105.78	236.61	68.48	39.56	55.24	39.09	52.24	150.336	50.922
gene-Dda_3635	Dda_3635	hypothetical protein	2.075	1.05289	2.26392e-08	1.71587e-07	yes	up	43.82	35.79	31.54	36.54	59.76	13.13	12.52	18.15	12.26	13.13	41.49	13.838
gene-Dda_3637	Dda_3637	hypothetical protein	4.832	2.27249	0.0168427	0.038132	yes	up	0.48	0.75	1.28	1.55	0.83	0.18	0	0	0.18	0.39	0.978	0.15
gene-Dda_3642	Dda_3642	Uracil phosphoribosyltransferase	0.414	-1.27158	1.93234e-17	4.08108e-16	yes	down	58.65	50.72	55.32	73.38	57.82	131.9	77.95	99.78	88.67	110.74	59.178	101.808
gene-Dda_3653	Dda_3653	hypothetical protein	0.256	-1.96684	4.74225e-11	5.11826e-10	yes	down	60.15	74.04	124.21	184.74	112.74	267.72	274.3	274.45	360.51	374.25	111.176	310.246
gene-Dda_3661	Dda_3661	hypothetical protein	0.446	-1.16565	1.54355e-05	7.20403e-05	yes	down	4.18	3.08	6.08	4.88	9.28	8.51	7.29	8.42	10.11	8.22	5.5	8.51
gene-Dda_3668	Dda_3668	hypothetical protein	0.12	-3.05482	1.15014e-05	5.49906e-05	yes	down	0.13	0.18	0.07	0.15	0.32	1.49	0.28	0.53	0.42	2.51	0.17	1.046
gene-Dda_3670	Dda_3670	hypothetical protein	4.873	2.28485	4.09169e-19	9.98214e-18	yes	up	28.15	16.39	18.67	17.18	23.87	2.86	1.36	2.86	4.11	3.85	20.852	3.008
gene-Dda_3672	Dda_3672	hypothetical protein	0.221	-2.18036	0.0090533	0.0223152	yes	down	0.09	0.17	0	0	0.19	0.26	0.36	0.59	0.21	0.06	0.09	0.296
gene-Dda_3679	Dda_3679	hypothetical protein	4.567	2.19136	1.05157e-36	7.84845e-35	yes	up	42.75	29.36	43.89	36.01	47.12	5.51	4.73	6.87	6.82	6.75	39.826	6.136
gene-Dda_3680	Dda_3680	Exoglucanase	0.055	-4.19658	4.61282e-15	7.84269e-14	yes	down	0.66	0.17	0.1	0.05	0.23	2.87	4.06	1.07	2.95	4.62	0.242	3.114
gene-Dda_3682	Dda_3682	hypothetical protein	0.062	-4.01887	2.66022e-23	9.08083e-22	yes	down	0.07	0.09	0.07	0.01	0.12	1.47	0.65	0.91	0.41	0.76	0.072	0.84
gene-Dda_3691	Dda_3691	hypothetical protein	2.104	1.07331	0.000194569	0.000731982	yes	up	210.97	322.55	137.23	121.99	165.21	110.82	66.68	51.13	44.53	57.93	191.59	66.218
gene-Dda_3697	Dda_3697	hypothetical protein	0.408	-1.29186	0.00414614	0.0112875	yes	down	88.8	232.89	215.71	310.39	310.23	309.68	201.3	398.94	832.74	167.42	231.604	382.016
gene-Dda_3700	Dda_3700	hypothetical protein	2.808	1.48952	4.53149e-07	2.76377e-06	yes	up	3.36	3.17	2.33	1.96	3.34	0.72	0.58	0.92	0.71	0.63	2.832	0.712
gene-Dda_3702	Dda_3702	hypothetical protein	2.032	1.02267	9.35198e-05	0.000374547	yes	up	91.65	72.52	97.25	106.18	181.61	35.29	45.5	43.06	39.57	22.21	109.842	37.126
gene-Dda_3709	Dda_3709	hypothetical protein	0.23	-2.11788	0.000143103	0.000553639	yes	down	20.56	53.63	118.73	153.61	41.2	171.43	329.81	224.62	293.65	181.45	77.546	240.192
gene-Dda_3710	Dda_3710	hypothetical protein	0.488	-1.03571	2.10591e-05	9.58983e-05	yes	down	111.59	72.33	71.92	77.19	79.09	176.91	53.46	113.87	106.82	161.36	82.424	122.484
gene-Dda_3718	Dda_3718	hypothetical protein	0.061	-4.03036	0.00226511	0.00663412	yes	down	0	0	0	0.18	0	0.65	0.97	0.46	0.32	0	0.036	0.48
gene-Dda_3719	Dda_3719	hypothetical protein	0.011	-6.45047	1.06312e-20	3.02028e-19	yes	down	0.1	0	0.24	0.06	0.11	16.03	1.44	6.66	3.43	5.27	0.102	6.566
gene-Dda_3723	Dda_3723	hypothetical protein	4.704	2.23394	3.64796e-08	2.67507e-07	yes	up	3.83	5.52	9.22	8.89	19.36	1.61	0.92	1.99	0.76	1.72	9.364	1.4
gene-Dda_3745	Dda_3745	hypothetical protein	0.077	-3.69742	1.55628e-13	2.24692e-12	yes	down	0.2	0.05	0.03	0.12	0.08	1.01	0.37	1.03	1.17	0.86	0.096	0.888
gene-Dda_3748	Dda_3748	hypothetical protein	5.481	2.45457	0.00731012	0.0185427	yes	up	0.15	13.26	4.24	0.74	4.48	1.21	0.68	0.81	0.34	0	4.574	0.608
gene-Dda_3757	Dda_3757	hypothetical protein	0.348	-1.5235	0.000183239	0.0006941	yes	down	5.44	2.73	3.93	3.26	0.77	8.72	4.58	5.15	6.18	8.52	3.226	6.63
gene-Dda_3761	Dda_3761	hypothetical protein	0.082	-3.60973	5.14904e-07	3.1124e-06	yes	down	0.11	0	0.25	0.4	0.11	1.24	2.33	1.75	0.74	1.06	0.174	1.424
gene-Dda_3762	Dda_3762	Tyrosinase	0.178	-2.4862	7.84329e-09	6.42566e-08	yes	down	0.27	0.95	0.61	0.71	1.04	3.3	1.13	4.4	3.63	1.74	0.716	2.84
gene-Dda_3769	Dda_3769	hypothetical protein	3.892	1.96051	5.98278e-08	4.21186e-07	yes	up	112.03	393.87	150.04	152.17	120.81	32.69	29.1	24.59	34.28	52.15	185.784	34.562
gene-Dda_3773	Dda_3773	hypothetical protein	0.394	-1.34543	0.000918377	0.00296486	yes	down	14.98	8.47	5.8	5.27	5.49	17.1	7.73	16.44	16.64	11.04	8.002	13.79
gene-Dda_3774	Dda_3774	hypothetical protein	0.392	-1.35011	2.18702e-06	1.19264e-05	yes	down	1.57	1.11	1.69	1.66	2.03	3.97	2.4	3.02	1.97	3.2	1.612	2.912
gene-Dda_3788	Dda_3788	hypothetical protein	0.482	-1.05289	8.63303e-08	5.93993e-07	yes	down	46.08	60.98	57.38	56.27	47.61	62.56	82.63	70.24	81.62	97.37	53.664	78.884
gene-Dda_3794	Dda_3794	hypothetical protein	0.281	-1.83126	1.24934e-06	7.12163e-06	yes	down	129.7	421.25	300.15	383.74	206.9	394.17	1019.6	756.88	791.96	573.21	288.348	707.164
gene-Dda_3796	Dda_3796	hypothetical protein	2.757	1.46287	6.03704e-09	5.00643e-08	yes	up	891.69	1392.42	899.13	1112.05	1484.27	261.37	218.32	221.51	241.94	523.7	1155.91	293.368
gene-Dda_3805	Dda_3805	hypothetical protein	0.09	-3.47181	0.00321004	0.00902643	yes	down	0	0	0	0.21	0.18	0.38	0.38	0.36	0.76	1.03	0.078	0.582
gene-Dda_3806	Dda_3806	Endoglucanase-4	0.198	-2.33748	2.51023e-05	0.000112051	yes	down	14.35	1.81	1.95	1.37	3.17	16.22	16.27	6.74	15.05	24.81	4.53	15.818
gene-Dda_3811	Dda_3811	hypothetical protein	2.814	1.49281	4.01002e-13	5.5268e-12	yes	up	78.56	48.07	75.17	69.71	56.09	19.85	10.37	15.77	17.27	19.95	65.52	16.642
gene-Dda_3817	Dda_3817	hypothetical protein	2.506	1.32539	8.80928e-09	7.17037e-08	yes	up	163.45	60.43	94.47	77.56	86.03	31.25	23.71	30.47	25.29	25.29	96.388	27.202
gene-Dda_3818	Dda_3818	hypothetical protein	0.428	-1.22273	1.2741e-10	1.29573e-09	yes	down	5899.21	7780.55	6854.44	5967.98	5973.14	10569.7	8352.48	9079.5	9914.82	15799.2	6495.06	10743.1
gene-Dda_3828	Dda_3828	Psi-producing oxygenase	0.423	-1.24065	1.8901e-10	1.89161e-09	yes	down	82.33	100.11	81.93	90.17	128.14	234.59	131.38	215.57	100.94	140.28	96.536	164.552
gene-Dda_3834	Dda_3834	Beta-galactosidase	2.185	1.12766	1.01252e-06	5.84903e-06	yes	up	8.06	9.7	12.75	12.78	12.19	3.14	2.41	3.51	3.74	5.38	11.096	3.636
gene-Dda_3839	Dda_3839	hypothetical protein	0.316	-1.66211	1.87597e-15	3.34446e-14	yes	down	479.12	649.47	508.75	589.8	485.13	1063.41	1279.68	1451.17	1324.14	913.9	542.454	1206.46
gene-Dda_3849	Dda_3849	hypothetical protein	0.434	-1.20498	1.43898e-10	1.46003e-09	yes	down	2.26	3	2.53	2.7	2.15	3.88	4.47	4.02	3.73	4.68	2.528	4.156
gene-Dda_3850	Dda_3850	hypothetical protein	0.297	-1.75309	2.99343e-29	1.62736e-27	yes	down	84.48	75.95	53.76	56.31	66.87	209.68	117.01	157.74	154.45	171.44	67.474	162.064
gene-Dda_3852	Dda_3852	hypothetical protein	0.3	-1.73503	0.0183727	0.0412356	yes	down	0	0.9	2.82	0	3.67	4.84	3.2	3.59	1.58	3.51	1.478	3.344
gene-Dda_3861	Dda_3861	Dimethylallyltranstransferase	0.002	-8.97368	1.86437e-20	5.1311e-19	yes	down	0	0	0	0	0	2.47	3.29	5.29	3.82	2.58	0	3.49
gene-Dda_3862	Dda_3862	ABC multidrug transporter atrB	0.261	-1.93732	3.76749e-07	2.34324e-06	yes	down	5.13	7.26	9.9	22.58	15.58	20.09	24.5	34	41.2	43.78	12.09	32.714
gene-Dda_3863	Dda_3863	hypothetical protein	0.325	-1.62013	4.00576e-17	8.20435e-16	yes	down	141.64	134.15	75.81	111.39	175.18	313.64	260.95	273.79	291.53	218.88	127.634	271.758
gene-Dda_3866	Dda_3866	hypothetical protein	4.51	2.173	2.32042e-91	1.703e-88	yes	up	72.12	66.13	63.7	61.62	84.52	10.9	10.19	12.11	9.26	12.12	69.618	10.916
gene-Dda_3876	Dda_3876	hypothetical protein	0.031	-5.03454	1.37708e-05	6.51691e-05	yes	down	0	0	0	0	0	1.16	1.14	0.44	1.14	0.75	0	0.926
gene-Dda_3879	Dda_3879	hypothetical protein	0.121	-3.04377	5.91826e-08	4.1753e-07	yes	down	0.2	0.46	0.34	0.48	0.51	2.22	1.97	1.77	4.39	0.83	0.398	2.236
gene-Dda_3896	Dda_3896	Beta-1,2-xylosyltransferase	2.231	1.15756	2.07534e-23	7.19589e-22	yes	up	49.62	35.65	41.96	37.22	45.78	16.14	10.24	13.22	12.29	15.44	42.046	13.466
gene-Dda_3902	Dda_3902	hypothetical protein	2.003	1.002	8.15524e-11	8.49979e-10	yes	up	9.37	8.3	11.34	10.14	12.24	3.64	3.04	4.18	3.06	4.33	10.278	3.65
gene-Dda_3904	Dda_3904	hypothetical protein	0.465	-1.10361	4.07158e-10	3.92753e-09	yes	down	190.46	160.79	214.75	268.39	216.18	351.52	270.18	305.03	366.16	307.68	210.114	320.114
gene-Dda_3910	Dda_3910	hypothetical protein	0.496	-1.01234	0.0144783	0.0335731	yes	down	0.72	1.45	1.82	1.1	2.37	1.41	3.63	1.89	2.26	1.04	1.492	2.046
gene-Dda_3919	Dda_3919	hypothetical protein	0.213	-2.22933	1.68201e-05	7.79246e-05	yes	down	0.26	3.62	2.98	4.08	2.72	4.63	12.01	10.12	11.68	5.3	2.732	8.748
gene-Dda_3921	Dda_3921	hypothetical protein	2.222	1.15178	3.07944e-08	2.28673e-07	yes	up	12.27	16.72	12.32	9.43	14.17	5.63	3.26	3	3.68	5.47	12.982	4.208
gene-Dda_3939	Dda_3939	Alpha-peptide	0.39	-1.35877	0.000866341	0.00281026	yes	down	33.36	122.19	95.98	158.55	123.64	212.74	61.41	252.98	262.83	194.8	106.744	196.952
gene-Dda_3940	Dda_3940	hypothetical protein	0.456	-1.13149	0.00113021	0.00355277	yes	down	44.56	68.73	89.24	157.95	112.9	152.73	61.63	164.33	168.66	190.91	94.676	147.652
gene-Dda_3954	Dda_3954	hypothetical protein	0.412	-1.27802	0.000944625	0.00304068	yes	down	0.79	0.6	0.54	0.57	1.39	1.25	0.88	1.76	1.06	1.72	0.778	1.334
gene-Dda_3955	Dda_3955	hypothetical protein	0.397	-1.33368	0.00904279	0.0223081	yes	down	0.95	1.72	0.93	2.04	5.58	3.59	1.36	6.68	5.3	2.29	2.244	3.844
gene-Dda_3958	Dda_3958	hypothetical protein	2.632	1.39631	1.07182e-10	1.10275e-09	yes	up	355.66	317.3	286.23	310.49	625.93	81.77	111.05	112.46	97.12	79.41	379.122	96.362
gene-Dda_3965	Dda_3965	hypothetical protein	7.447	2.89658	0.0188166	0.0420496	yes	up	1.38	0.63	1.17	1.65	0.72	0	0	0	0	0.41	1.11	0.082
gene-Dda_3986	Dda_3986	hypothetical protein	0.014	-6.19665	9.67393e-09	7.83073e-08	yes	down	0	0	0	0	0	3.53	1	1.43	0.67	1.27	0	1.58
gene-Dda_4011	Dda_4011	hypothetical protein	0.061	-4.03978	2.03881e-34	1.35006e-32	yes	down	1.5	0.52	1.09	0.38	1.87	8.36	12.03	13.4	12.61	14.49	1.072	12.178
gene-Dda_4015	Dda_4015	Bifunctional solanapyrone synthase	0.078	-3.67656	2.49864e-37	1.96478e-35	yes	down	2.09	3.09	2.96	2.19	5.25	36.97	12.66	27.1	27.3	38.11	3.116	28.428
gene-Dda_4016	Dda_4016	hypothetical protein	0.218	-2.19987	2.0755e-18	4.76014e-17	yes	down	16.43	21.77	14.62	11.41	34.66	85.82	39.19	66.08	53.5	76.97	19.778	64.312
gene-Dda_4025	Dda_4025	Annexin-B9	0.305	-1.7134	1.93341e-10	1.93056e-09	yes	down	151.02	258.29	288.21	362.25	192.9	474.67	645.29	710.47	540.86	568.8	250.534	588.018
gene-Dda_4026	Dda_4026	hypothetical protein	0.191	-2.39195	0.0227768	0.0496769	yes	down	0	0	0.47	0.2	0.17	0.47	1.47	0.26	0.74	0	0.168	0.588
gene-Dda_4030	Dda_4030	hypothetical protein	0.492	-1.02407	8.30545e-11	8.64611e-10	yes	down	33.79	33.27	31.07	25.33	31.87	62.88	40.51	36.66	32.96	53.36	31.066	45.274
gene-Dda_4042	Dda_4042	hypothetical protein	2.146	1.10181	2.50665e-08	1.88684e-07	yes	up	14.84	12.67	17.52	18.51	26.17	5.38	5.58	6.62	5.95	5.69	17.942	5.844
gene-Dda_4058	Dda_4058	hypothetical protein	0.328	-1.60912	1.28108e-18	2.9927e-17	yes	down	21.78	19.17	24.73	23.09	23.47	39.01	56.44	41.88	51.61	51.29	22.448	48.046
gene-Dda_4060	Dda_4060	Cytochrome P450 monooxygenase	3.469	1.7945	3.09045e-49	4.53627e-47	yes	up	97.12	77.54	91.41	92.11	99.87	19.27	14.25	20.35	17.35	22.79	91.61	18.802
gene-Dda_4075	Dda_4075	Neudesin	0.48	-1.05985	1.38108e-05	6.53231e-05	yes	down	137.34	96.3	65.53	76.08	68.63	114.89	117.73	107.86	157.99	141.21	88.776	127.936
gene-Dda_4085	Dda_4085	hypothetical protein	2.561	1.35646	1.17857e-13	1.72995e-12	yes	up	222.51	233.25	207.63	213.18	256.99	70.7	34.42	62.67	73.44	70.51	226.712	62.348
gene-Dda_4108	Dda_4108	Beta-1,2-xylosyltransferase	0.215	-2.21456	3.59151e-05	0.000154823	yes	down	1.02	0.19	0.47	0.16	0.42	2.23	0.61	0.8	2.13	1.73	0.452	1.5
gene-Dda_4117	Dda_4117	hypothetical protein	2.108	1.07604	1.41336e-18	3.28428e-17	yes	up	33.35	27.35	26.9	29.09	29.24	10.81	10.51	10.74	7.81	9.42	29.186	9.858
gene-Dda_4120	Dda_4120	hypothetical protein	5.135	2.36032	1.01314e-08	8.17845e-08	yes	up	6.85	16.95	9.23	16.83	17.51	1.91	1.03	1.64	0.86	4.1	13.474	1.908
gene-Dda_4128	Dda_4128	hypothetical protein	0.429	-1.2203	8.1937e-08	5.6642e-07	yes	down	129.11	166.55	138.73	165.29	145.63	240.25	150.53	264.24	188.75	412.24	149.062	251.202
gene-Dda_4129	Dda_4129	hypothetical protein	0.456	-1.13411	4.01695e-05	0.000171707	yes	down	7.51	22.33	13.73	14.91	15.1	24.51	17.02	24.68	17.88	32.63	14.716	23.344
gene-Dda_4132	Dda_4132	hypothetical protein	0.17	-2.55925	1.3126e-16	2.58615e-15	yes	down	32.05	88.97	61.64	64.06	66.69	471.81	151.09	201.73	257.46	237.23	62.682	263.864
gene-Dda_4136	Dda_4136	Zonadhesin	0.472	-1.08206	0.000589498	0.00199451	yes	down	2.4	3.11	4.2	3.11	5.93	8.12	2	5.92	5.57	6.82	3.75	5.686
gene-Dda_4138	Dda_4138	hypothetical protein	0.294	-1.76451	1.74687e-15	3.12696e-14	yes	down	324.61	389.21	302.71	440.67	494.18	1228.6	471.2	924.41	865.52	1284.05	390.276	954.756
gene-Dda_4139	Dda_4139	hypothetical protein	0.284	-1.81567	2.10098e-08	1.60069e-07	yes	down	1.71	2.65	0.92	1.32	4.03	6.5	4.95	5.94	5.25	3.4	2.126	5.208
gene-Dda_4140	Dda_4140	hypothetical protein	0.145	-2.78379	1.25592e-19	3.23417e-18	yes	down	2.87	8.96	4.15	6.89	11.53	35.96	32.1	43.52	26.21	29.37	6.88	33.432
gene-Dda_4141	Dda_4141	hypothetical protein	0.325	-1.62231	2.73073e-09	2.37644e-08	yes	down	45.64	69.74	78.66	138.84	97.74	232.87	134.74	221.24	188.05	171.34	86.124	189.648
gene-Dda_4156	Dda_4156	hypothetical protein	0.359	-1.47827	4.2943e-07	2.6337e-06	yes	down	227.31	319.2	493.1	605.75	290.74	658.15	655.66	786.03	907.7	843.55	387.22	770.218
gene-Dda_4160	Dda_4160	hypothetical protein	0.22	-2.18608	2.52597e-15	4.37918e-14	yes	down	13.39	32.15	21.31	35.98	18.99	95.78	89.2	74.69	60.48	81.94	24.364	80.418
gene-Dda_4161	Dda_4161	hypothetical protein	0.223	-2.16696	2.01871e-11	2.30893e-10	yes	down	3.92	2.96	2.09	2.03	3.99	10.4	5.73	6.46	6.39	19.45	2.998	9.686
gene-Dda_4162	Dda_4162	hypothetical protein	0.184	-2.44106	4.92282e-17	9.98969e-16	yes	down	0.91	1.77	1.25	2.99	2.49	6.96	6.67	6.29	8.05	7.89	1.882	7.172
gene-Dda_4173	Dda_4173	hypothetical protein	7.549	2.91634	1.32535e-55	2.43174e-53	yes	up	298.32	184.41	221.18	229.45	245.7	34.71	14.43	24.09	19.68	19.11	235.812	22.404
gene-Dda_4178	Dda_4178	hypothetical protein	3.06	1.61331	7.0532e-09	5.80537e-08	yes	up	436.78	149.65	179.71	168.88	198.52	49.24	55.55	48.25	56.13	44.8	226.708	50.794
gene-Dda_4182	Dda_4182	hypothetical protein	0.359	-1.47987	1.86374e-08	1.43228e-07	yes	down	138.16	124.02	126.75	89.62	141.09	164.62	182.29	265.83	197.75	211.57	123.928	204.412
gene-Dda_4183	Dda_4183	hypothetical protein	0.427	-1.22886	3.65067e-13	5.07121e-12	yes	down	266.95	290.97	329.49	349.27	272.07	512.09	401.62	572.91	502.47	467.1	301.75	491.238
gene-Dda_4191	Dda_4191	rhamnogalacturonate lyase	0.368	-1.44083	0.00114695	0.00359856	yes	down	10.99	2.92	3.91	3.74	2.73	12.9	5.42	4.29	6.72	18.71	4.858	9.608
gene-Dda_4196	Dda_4196	hypothetical protein	5.536	2.46873	3.86884e-19	9.4647e-18	yes	up	237.95	163.17	129.34	77.97	148.61	17.79	14.3	14.53	23.5	25.34	151.408	19.092
gene-Dda_4199	Dda_4199	hypothetical protein	3.766	1.91295	1.41248e-07	9.37433e-07	yes	up	54.42	22.45	26.36	19.43	20.25	3.28	9.14	4.41	3.95	5.44	28.582	5.244
gene-Dda_4215	Dda_4215	hypothetical protein	0.205	-2.28747	0.000168008	0.000641651	yes	down	119.39	443.22	945.84	1078.59	182.91	1709.45	1851.08	2245.72	1918.15	2221.82	553.99	1989.24
gene-Dda_4216	Dda_4216	hypothetical protein	0.242	-2.04535	1.36732e-20	3.83503e-19	yes	down	54.34	84.34	46.83	56.66	84.89	266.91	142.64	259.11	140.18	157.54	65.412	193.276
gene-Dda_4220	Dda_4220	hypothetical protein	0.208	-2.26774	2.46663e-08	1.8599e-07	yes	down	2.66	0.79	1	0.91	0.96	5.44	3.77	2.73	1.76	8.45	1.264	4.43
gene-Dda_4221	Dda_4221	hypothetical protein	0.333	-1.58657	2.96535e-06	1.56946e-05	yes	down	40.56	21.87	17.77	12.8	26.41	49.88	41.81	35.72	26.77	101.57	23.882	51.15
gene-Dda_4230	Dda_4230	Uracil catabolism protein	2.177	1.1223	4.7517e-08	3.41061e-07	yes	up	146.58	115.98	85.89	71.01	91.03	33.43	26.86	29.89	32.44	43.79	102.098	33.282
gene-Dda_4236	Dda_4236	hypothetical protein	0.483	-1.04904	5.55935e-10	5.26464e-09	yes	down	96.05	108.64	105.63	148.15	98.3	180.56	144.81	159.08	159.02	186.03	111.354	165.9
gene-Dda_4238	Dda_4238	hypothetical protein	0.447	-1.16101	0.00361218	0.0100197	yes	down	0.88	0.84	0.79	1.12	3.02	3.78	1.12	2.53	1.22	1.95	1.33	2.12
gene-Dda_4241	Dda_4241	Ferric/cupric reductase transmembrane component	12.201	3.60895	2.49758e-15	4.34706e-14	yes	up	2.9	7.85	4.74	4.83	5.19	0.66	0.14	0.21	0.14	0.39	5.102	0.308
gene-Dda_4244	Dda_4244	hypothetical protein	0.11	-3.18016	3.47255e-11	3.81807e-10	yes	down	1	0.51	0.09	0.46	0.32	5.98	1.62	2.61	1.8	3.99	0.476	3.2
gene-Dda_4246	Dda_4246	hypothetical protein	2.416	1.27249	2.94402e-13	4.1221e-12	yes	up	32.14	40.84	33.27	30.02	39.46	13.71	11.81	7.51	8.29	10.53	35.146	10.37
gene-Dda_4247	Dda_4247	1,3-beta-glucanosyltransferase gas2	0.323	-1.6308	7.10732e-11	7.46057e-10	yes	down	19.07	18.09	18.05	19.21	17.82	52.7	20.06	33.83	32.86	68.65	18.448	41.62
gene-Dda_4256	Dda_4256	hypothetical protein	2.231	1.15797	3.00414e-15	5.1574e-14	yes	up	18.51	16.36	14.86	14.75	26.16	6.11	5.75	5.3	4.64	6.86	18.128	5.732
gene-Dda_4265	Dda_4265	hypothetical protein	0.396	-1.33771	1.17587e-08	9.39736e-08	yes	down	31.42	19.77	32.12	24.88	18.1	48.72	42.8	43.79	35.54	44.41	25.258	43.052
gene-Dda_4273	Dda_4273	hypothetical protein	0.4	-1.32266	0.00877661	0.0217087	yes	down	1.26	2.14	1.43	4.54	3.91	8.61	0.92	5.5	3.45	5.51	2.656	4.798
gene-Dda_4275	Dda_4275	hypothetical protein	0.065	-3.94001	3.78579e-21	1.12261e-19	yes	down	0.17	0.11	0.26	0.2	0.41	2.48	1.57	2.87	2.33	3.06	0.23	2.462
gene-Dda_4283	Dda_4283	Ribose 1,5-bisphosphate isomerase	0.236	-2.08014	1.12808e-14	1.85354e-13	yes	down	29.73	67.26	36.32	33.65	38.47	105.7	152.51	112.81	136.78	102.06	41.086	121.972
gene-Dda_4287	Dda_4287	hypothetical protein	0.337	-1.56802	2.68297e-08	2.01522e-07	yes	down	21.62	32.52	44.11	63.28	47.91	72.43	95.91	85.61	98.56	81.47	41.888	86.796
gene-Dda_4288	Dda_4288	hypothetical protein	0.39	-1.35868	5.66987e-08	4.01403e-07	yes	down	79.73	130.17	146.36	208.4	151.54	222.34	250.33	285.55	281.74	261.81	143.24	260.354
gene-Dda_4293	Dda_4293	hypothetical protein	0.341	-1.55012	0.00157369	0.00477912	yes	down	0.19	1.18	0.65	0.68	0.45	1.2	2.03	1	0.63	1.82	0.63	1.336
gene-Dda_4295	Dda_4295	hypothetical protein	4.541	2.18303	0.00374535	0.0103337	yes	up	177.01	3040.79	660.06	240.61	486.17	99.53	155.15	195.45	137.79	143.47	920.928	146.278
gene-Dda_4296	Dda_4296	hypothetical protein	0.185	-2.4318	1.41292e-11	1.6438e-10	yes	down	207.94	350.61	637.1	1026.09	673.02	1917.49	1745.64	2550.21	2682.32	2225.65	578.952	2224.26
gene-Dda_4305	Dda_4305	hypothetical protein	0.465	-1.1052	9.23016e-10	8.53887e-09	yes	down	11.37	19.1	16.78	21.58	20.11	31.21	25.91	25.99	23.49	30.91	17.788	27.502
gene-Dda_4309	Dda_4309	hypothetical protein	0.011	-6.53442	1.74004e-11	1.99279e-10	yes	down	0	0.33	0	0	0	8.08	4.87	3.91	2.92	5.72	0.066	5.1
gene-Dda_4310	Dda_4310	hypothetical protein	0.16	-2.64684	7.59575e-29	3.98189e-27	yes	down	1.07	0.96	1.13	1.25	1.72	6.24	6.44	6.51	4.18	3.6	1.226	5.394
gene-Dda_4313	Dda_4313	hypothetical protein	2.561	1.35689	5.62646e-20	1.50615e-18	yes	up	16.89	14.68	13.27	14.18	21.44	4.45	3.8	4.22	4.98	4.64	16.092	4.418
gene-Dda_4331	Dda_4331	hypothetical protein	6.43	2.68473	6.85957e-06	3.39204e-05	yes	up	5.91	2.62	5.23	6.57	1.98	0.16	0.16	0.93	0.82	0.35	4.462	0.484
gene-Dda_4332	Dda_4332	hypothetical protein	10.243	3.35653	2.07376e-11	2.36882e-10	yes	up	6.15	5.6	2.93	3.67	3.7	0.39	0.54	0.59	0	0	4.41	0.304
gene-Dda_4336	Dda_4336	hypothetical protein	8.615	3.10685	1.7868e-45	1.92829e-43	yes	up	172.07	105.4	144.29	117.16	132.8	17.62	7.4	11.03	6.27	14.38	134.344	11.34
gene-Dda_4343	Dda_4343	hypothetical protein	2.566	1.35935	6.51562e-14	9.84272e-13	yes	up	33.62	25.73	31.79	38.08	46.53	13.27	7.28	8.48	8.03	11.56	35.15	9.724
gene-Dda_4344	Dda_4344	hypothetical protein	2.564	1.35828	9.62815e-06	4.67706e-05	yes	up	10	3.09	8.33	6.43	7.29	1.45	1.83	2.36	1.97	1.98	7.028	1.918
gene-Dda_4351	Dda_4351	hypothetical protein	0.086	-3.54143	3.71099e-13	5.13879e-12	yes	down	0.67	0.14	0.17	0.63	0.38	6.59	2.39	3.92	1.57	2.23	0.398	3.34
gene-Dda_4360	Dda_4360	hypothetical protein	2.359	1.23848	7.5722e-16	1.39515e-14	yes	up	18.67	18.09	14.75	13.39	24.69	6.86	4.74	5.38	4.45	5.49	17.918	5.384
gene-Dda_4361	Dda_4361	6-phosphofructo-2-kinase	0.338	-1.56332	3.71134e-09	3.16722e-08	yes	down	920.56	525.59	964.9	1009.12	507.34	1476.94	1684.97	1637.04	2002.04	1400.11	785.502	1640.22
gene-Dda_4372	Dda_4372	hypothetical protein	2.319	1.21343	1.32434e-08	1.04511e-07	yes	up	39.16	53.92	47.47	41.66	51.95	13.58	10.61	18.02	17.65	10.86	46.832	14.144
gene-Dda_4376	Dda_4376	hypothetical protein	5.006	2.32359	3.97225e-27	1.75797e-25	yes	up	254.12	269.09	188.97	140.53	209.73	48.28	22.75	29.13	20.53	32.2	212.488	30.578
gene-Dda_4395	Dda_4395	hypothetical protein	0.087	-3.5171	6.47667e-49	9.05397e-47	yes	down	0.29	0.13	0.39	0.18	0.31	2.49	2.04	2.22	1.93	1.76	0.26	2.088
gene-Dda_4396	Dda_4396	hypothetical protein	0.096	-3.3856	4.58212e-06	2.34757e-05	yes	down	0.05	0	0	0.16	0.14	0.41	0.61	0.67	0.2	0.6	0.07	0.498
gene-Dda_4397	Dda_4397	hypothetical protein	0.052	-4.2735	1.60715e-05	7.46921e-05	yes	down	0	0	0.09	0	0.17	1.18	0.63	0.85	0.54	0.29	0.052	0.698
gene-Dda_4415	Dda_4415	hypothetical protein	0.472	-1.08331	0.000243529	0.000896265	yes	down	15	22.14	10.56	10.99	11.18	19.68	21.46	31.73	10.71	22.95	13.974	21.306
gene-Dda_4416	Dda_4416	hypothetical protein	3.46	1.79072	7.03846e-12	8.38806e-11	yes	up	17.48	25.84	23.07	16.19	43.44	6.08	4.54	4.47	3.32	7.35	25.204	5.152
gene-Dda_4419	Dda_4419	hypothetical protein	0.349	-1.51953	8.64915e-16	1.59025e-14	yes	down	79.61	81.91	118.15	110.24	78.7	191.49	197.79	191.83	189.91	183.78	93.722	190.96
gene-Dda_4420	Dda_4420	hypothetical protein	0.226	-2.14381	5.67605e-24	2.00759e-22	yes	down	891.01	1188.57	1133.8	1013.88	800.77	2825.22	2573.62	3074.24	3383.52	2867.72	1005.61	2944.86
gene-Dda_4424	Dda_4424	hypothetical protein	0.444	-1.17092	2.73804e-09	2.38045e-08	yes	down	112.87	117.91	130.84	180.9	125.23	203.8	240.61	212.46	216.47	189.61	133.55	212.59
gene-Dda_4427	Dda_4427	hypothetical protein	0.328	-1.6081	1.4641e-20	4.08048e-19	yes	down	227.28	173.49	154.44	179.11	148.71	449.75	314.47	319.45	327.56	525.85	176.606	387.416
gene-Dda_4430	Dda_4430	hypothetical protein	0.3	-1.73692	1.29701e-07	8.64054e-07	yes	down	0.57	0.81	0.33	1.14	0.93	1.71	1.32	1.81	1.49	2.64	0.756	1.794
gene-Dda_4434	Dda_4434	hypothetical protein	0.461	-1.11648	1.263e-07	8.4476e-07	yes	down	43.27	56.57	65.61	71.9	43.31	100.22	65.66	83.02	82.45	109.81	56.132	88.232
gene-Dda_4442	Dda_4442	Diphosphoinositol polyphosphate phosphohydrolase aps1	0.463	-1.10981	7.75062e-14	1.16088e-12	yes	down	118.09	81.95	88.65	93.15	89.02	185.5	103.85	136.81	124.49	156.35	94.172	141.4
gene-Dda_4447	Dda_4447	hypothetical protein	3.046	1.60685	0.000602624	0.00203579	yes	up	12.99	8.98	9.87	20.11	12.87	2.86	2.84	2.74	2.79	3.12	12.964	2.87
gene-Dda_4456	Dda_4456	hypothetical protein	0.332	-1.59138	3e-19	7.50597e-18	yes	down	137.55	160.07	107.05	127.63	154.22	271.09	246.59	290.04	364.21	274.9	137.304	289.366
gene-Dda_4457	Dda_4457	hypothetical protein	0.458	-1.12511	3.16343e-09	2.72873e-08	yes	down	63.21	100.36	85.53	75.87	77.9	111.21	149.88	124.48	116.85	120.46	80.574	124.576
gene-Dda_4461	Dda_4461	hypothetical protein	0.197	-2.34077	1.79234e-08	1.38345e-07	yes	down	189.68	52.33	144.38	86.95	75.66	219.26	522.85	243.03	632.59	258.29	109.8	375.204
gene-Dda_4462	Dda_4462	hypothetical protein	2.111	1.07795	3.05887e-13	4.2761e-12	yes	up	18.94	20.15	19.09	13.91	23.01	6.71	5.7	7.34	5.51	6.65	19.02	6.382
gene-Dda_4464	Dda_4464	hypothetical protein	0.442	-1.17945	2.66518e-10	2.61675e-09	yes	down	42.55	31.38	26.32	23.13	32.54	48.32	34.8	52.71	52.49	59.9	31.184	49.644
gene-Dda_4465	Dda_4465	hypothetical protein	0.171	-2.54438	0.00357427	0.00992704	yes	down	0.04	0	0.17	0	0.19	0.25	0.08	0.5	0.57	0.13	0.08	0.306
gene-Dda_4478	Dda_4478	hypothetical protein	0.042	-4.58637	4.01787e-09	3.41558e-08	yes	down	0	0.21	0	0.82	0.24	2.52	2.24	4.76	5.47	5.16	0.254	4.03
gene-Dda_4483	Dda_4483	MFS-type efflux pump	0.224	-2.15762	5.08199e-28	2.5004e-26	yes	down	38.15	57.24	51.24	73.58	57.19	178.2	156.82	158.45	184.98	205.32	55.48	176.754
gene-Dda_4485	Dda_4485	subunit P of phosphatidylinositol N-acetylglucosaminyltransferase	3.239	1.6956	7.88042e-15	1.31945e-13	yes	up	13.31	10.65	9.82	11.08	18.76	2.33	2.72	3.57	2.56	2.49	12.724	2.734
gene-Dda_4506	Dda_4506	hypothetical protein	0.474	-1.07814	2.59677e-05	0.000115329	yes	down	4.71	4.18	3.26	1.86	5	6.95	3.38	6.03	4.42	7.97	3.802	5.75
gene-Dda_4537	Dda_4537	Ankyrin-3	0.471	-1.08495	0.00598184	0.015472	yes	down	0.46	0.27	0.41	0.1	0.33	0.6	0.51	0.4	0.61	0.23	0.314	0.47
gene-Dda_4542	Dda_4542	hypothetical protein	0.434	-1.20267	2.07239e-06	1.13788e-05	yes	down	19.55	15.16	23.11	19.57	21.02	33.78	32.92	23.35	37.24	24.52	19.682	30.362
gene-Dda_4554	Dda_4554	hypothetical protein	2.259	1.17554	0.00164788	0.0049821	yes	up	5.44	6.59	10.39	8.88	7.94	3	1.62	3.35	2.96	1.18	7.848	2.422
gene-Dda_4556	Dda_4556	hypothetical protein	0.256	-1.96355	1.14999e-11	1.3522e-10	yes	down	10.32	7.13	5.35	3.38	9.37	21.63	25.17	22.05	14.66	12.75	7.11	19.252
gene-Dda_4563	Dda_4563	hypothetical protein	7.322	2.87222	1.18204e-40	1.03071e-38	yes	up	856.86	425.04	810.09	854.71	615.13	64	61.61	66.73	68.52	82.78	712.366	68.728
gene-Dda_4568	Dda_4568	hypothetical protein	0.07	-3.84655	0.0123001	0.029175	yes	down	0	0	0	0	0	0.82	0.82	0.26	0	0.59	0	0.498
gene-Dda_4570	Dda_4570	hypothetical protein	2.043	1.03056	3.00385e-08	2.23626e-07	yes	up	15.09	10.67	17.39	12.09	15.93	5.39	4.18	4.37	4.28	6.58	14.234	4.96
gene-Dda_4572	Dda_4572	Major facilitator superfamily multidrug transporter	0.362	-1.46502	1.98965e-05	9.10749e-05	yes	down	34.82	44.41	13.39	20.97	25.83	54.72	39.65	50.57	29.26	105.33	27.884	55.906
gene-Dda_4580	Dda_4580	hypothetical protein	0.256	-1.96715	3.99107e-07	2.46489e-06	yes	down	0.57	1.08	0.47	0.89	1.69	4.51	2.36	2.95	1.55	1.78	0.94	2.63
gene-Dda_4601	Dda_4601	hypothetical protein	0.457	-1.12905	8.77134e-08	6.02568e-07	yes	down	178.46	150.74	168.28	175.08	134.4	345.31	133.71	237.97	235.24	323.36	161.392	255.118
gene-Dda_4629	Dda_4629	hypothetical protein	0.376	-1.41216	3.4685e-07	2.16954e-06	yes	down	650.52	1090.11	997.35	1426.55	852.66	1231.34	2324.77	1803.43	1721.09	2326.42	1003.44	1881.41
gene-Dda_4667	Dda_4667	hypothetical protein	0.41	-1.28526	1.64642e-09	1.47059e-08	yes	down	154.58	260.94	140.71	160.11	167.27	297.16	375.16	275.08	250.21	331.12	176.722	305.746
gene-Dda_4673	Dda_4673	hypothetical protein	2.157	1.10902	2.62899e-05	0.000116525	yes	up	4.19	4.77	6.73	6.22	6.64	1.72	1.52	1.62	2.43	2.04	5.71	1.866
gene-Dda_4675	Dda_4675	hypothetical protein	0.344	-1.53961	2.59259e-07	1.6474e-06	yes	down	1.75	2.11	2.89	1.62	2.26	3.21	4.59	3.05	6.63	3.94	2.126	4.284
gene-Dda_4677	Dda_4677	hypothetical protein	0.417	-1.26264	0.000203137	0.000760317	yes	down	2275.2	8159.19	6166.77	9983.2	8154.34	11836.3	8334.42	13372.5	14323.5	9774.16	6947.74	11528.2
gene-Dda_4678	Dda_4678	hypothetical protein	0.366	-1.44981	2.15829e-07	1.39253e-06	yes	down	1042.73	2432.04	1151.32	1007.43	1625.78	4570.44	1777.48	2929	1908.45	3344.44	1451.86	2905.96
gene-Dda_4679	Dda_4679	hypothetical protein	2.386	1.25452	0.00849385	0.0211434	yes	up	6.05	2.61	1.61	4.11	3.96	1.12	1.1	0.84	0.88	1.44	3.668	1.076
gene-Dda_4682	Dda_4682	hypothetical protein	2.586	1.37072	1.96424e-07	1.27574e-06	yes	up	21.27	21.84	15.83	21.57	32.91	6.07	5.69	7.56	6.92	3.79	22.684	6.006
gene-Dda_4683	Dda_4683	hypothetical protein	2.455	1.29589	5.73859e-05	0.000239634	yes	up	11.98	12.1	6.83	10.79	10.37	3.33	4.45	3.51	0.97	2.74	10.414	3
gene-Dda_4696	Dda_4696	hypothetical protein	4.607	2.20373	0.00489005	0.0129563	yes	up	2.79	0.83	0.64	0.96	0.91	0	0.35	0.08	0.45	0	1.226	0.176
gene-Dda_4698	Dda_4698	Arginase-1	0.321	-1.6406	5.18095e-11	5.55769e-10	yes	down	234.22	251.78	305.45	422.21	253.49	701.86	794.42	711.16	620	416.33	293.43	648.754
gene-Dda_4707	Dda_4707	hypothetical protein	0.485	-1.04464	0.0122457	0.0290696	yes	down	1.99	1.14	1.05	2.21	2.53	1.88	1.69	2.42	4.22	2.39	1.784	2.52
gene-Dda_4709	Dda_4709	hypothetical protein	0.266	-1.90814	4.69502e-13	6.45071e-12	yes	down	3.3	3.18	3.22	2.49	3.32	6.78	11.74	5.68	7	9.56	3.102	8.152
gene-Dda_4725	Dda_4725	hypothetical protein	3.245	1.69835	0.00041007	0.00143769	yes	up	3.81	3.79	1.97	2.81	2.03	0.41	0.14	0.78	0.95	0.89	2.882	0.634
gene-Dda_4746	Dda_4746	hypothetical protein	2.072	1.05105	0.000156796	0.000602486	yes	up	28.25	22.01	23.96	20.8	35.25	5.41	13.04	9.39	8.97	5.82	26.054	8.526
gene-Dda_4754	Dda_4754	Vacuolar protein sorting-associated protein 62	0.396	-1.33652	5.52729e-09	4.61411e-08	yes	down	83.1	141.87	135.41	146.91	111.6	195.54	284.32	194.15	211.8	224.25	123.778	222.012
gene-Dda_4760	Dda_4760	hypothetical protein	2.1	1.07017	3.40035e-05	0.000147159	yes	up	10.41	11.24	11.88	11.97	10.74	4.88	2.33	3.49	2.33	6.33	11.248	3.872
gene-Dda_4763	Dda_4763	hypothetical protein	0.361	-1.47046	2.92394e-10	2.86124e-09	yes	down	142.38	109.84	125.77	156.43	152.64	205.13	352.99	230.75	173.27	379.68	137.412	268.364
gene-Dda_4765	Dda_4765	hypothetical protein	2.648	1.40492	7.56594e-54	1.30653e-51	yes	up	211.33	192.63	221.51	207.39	254.84	69.56	58.11	53.62	47.43	64.44	217.54	58.632
gene-Dda_4769	Dda_4769	Beta-glucosidase	0.272	-1.87612	1.61345e-11	1.85748e-10	yes	down	67.82	20.03	63.32	54.94	58.74	189.22	101.24	105.74	132.46	167.75	52.97	139.282
gene-Dda_4771	Dda_4771	hypothetical protein	0.24	-2.05778	1.63272e-13	2.35341e-12	yes	down	4.37	6.41	7.46	6.71	11.75	17.61	25.68	22.41	25.08	14.08	7.34	20.972
gene-Dda_4772	Dda_4772	hypothetical protein	0.161	-2.63924	6.04999e-11	6.40412e-10	yes	down	0.19	0.53	0.46	0.83	0.74	1.51	2.96	2.78	3.08	1.43	0.55	2.352
gene-Dda_4774	Dda_4774	hypothetical protein	2.484	1.31288	4.25133e-09	3.61056e-08	yes	up	113.53	116.47	139.75	189.16	260.52	69.17	40.23	43.22	34.13	47.75	163.886	46.9
gene-Dda_4782	Dda_4782	NADP-dependent alcohol dehydrogenase	2.149	1.10352	1.89615e-06	1.04567e-05	yes	up	245.61	85.63	177.37	143.6	146.36	53.43	43.27	58.16	48.39	59.03	159.714	52.456
gene-Dda_4787	Dda_4787	hypothetical protein	0.252	-1.98909	0.000186122	0.000704416	yes	down	0.4	0.38	0.53	0.35	0.3	0.26	1.54	0.92	1.68	0.91	0.392	1.062
gene-Dda_4789	Dda_4789	hypothetical protein	0.187	-2.42269	5.2358e-09	4.38741e-08	yes	down	1.48	2.72	0.36	1.41	0.97	8.71	2.61	5.3	4.54	6.42	1.388	5.516
gene-Dda_4791	Dda_4791	hypothetical protein	0.139	-2.84354	5.00751e-13	6.848e-12	yes	down	2.63	1.72	1.09	0.71	1.81	8.56	6.02	3.95	5.96	16.51	1.592	8.2
gene-Dda_4792	Dda_4792	hypothetical protein	0.121	-3.04685	1.15359e-66	2.98812e-64	yes	down	1.42	1.49	1.3	1.32	2.58	12.13	8.36	9.64	8.13	9.46	1.622	9.544
gene-Dda_4797	Dda_4797	Beta-1,4-mannosyl-glycoprotein 4-beta-N-acetylglucosaminyltransferase	0.452	-1.1449	0.00916923	0.0225254	yes	down	0.66	0.71	0.86	0.57	0.58	1.27	1.36	0.8	1.15	0.68	0.676	1.052
gene-Dda_4809	Dda_4809	hypothetical protein	0.425	-1.23432	0.000195344	0.000733957	yes	down	941.55	1823.03	2692.49	2351.37	1015.06	2394.54	3411.93	2744.11	3479.02	2810.06	1764.7	2967.93
gene-Dda_4810	Dda_4810	Cerevisin	2.175	1.12126	0.00287933	0.00822252	yes	up	6.22	2.99	5.08	3.36	4.36	3.13	0.52	1.83	0.81	1.12	4.402	1.482
gene-Dda_4814	Dda_4814	hypothetical protein	2.212	1.14526	4.9263e-22	1.5495e-20	yes	up	168.44	126.41	171.6	147.89	170.78	52.15	51.93	48.02	48.48	50.61	157.024	50.238
gene-Dda_4823	Dda_4823	hypothetical protein	2.177	1.12236	1.33544e-08	1.05198e-07	yes	up	21.68	19.57	25.82	22.1	26.65	8.82	3.83	7.86	8.09	9.45	23.164	7.61
gene-Dda_4825	Dda_4825	Mitosis inhibitor protein kinase	0.398	-1.3301	1.24983e-17	2.71783e-16	yes	down	32.4	40.26	44.68	48.35	51.66	71.74	76.75	83.98	70.19	84.91	43.47	77.514
gene-Dda_4826	Dda_4826	hypothetical protein	0.328	-1.61039	5.41636e-05	0.000226612	yes	down	6.8	9.15	9.58	20.39	9.18	15.76	17.65	34.32	18.16	25.96	11.02	22.37
gene-Dda_4827	Dda_4827	hypothetical protein	0.344	-1.53965	8.65607e-14	1.28557e-12	yes	down	972.67	729.53	1301.97	1462.12	986.84	2322.32	2011.96	2441.56	2285.9	2230.8	1090.63	2258.51
gene-Dda_4830	Dda_4830	hypothetical protein	0.31	-1.68954	1.28876e-05	6.12195e-05	yes	down	44.09	103.31	57.61	53.85	66.36	143.59	137.62	142.28	105.47	106.04	65.044	127
gene-Dda_4831	Dda_4831	hypothetical protein	0.376	-1.41112	5.78812e-13	7.87882e-12	yes	down	109.36	139.35	144.39	134.23	145.92	212.37	318.18	228.31	260.73	226.01	134.65	249.12
gene-Dda_4836	Dda_4836	hypothetical protein	0.304	-1.71764	1.56078e-11	1.80155e-10	yes	down	20.67	53.14	28.41	35.86	58.15	96.01	70.41	93.83	99.4	95.02	39.246	90.934
gene-Dda_4839	Dda_4839	hypothetical protein	0.399	-1.32514	7.88355e-09	6.45264e-08	yes	down	99.99	201.63	124.32	129.3	129.8	197.5	214.19	249.18	282.14	273.19	137.008	243.24
gene-Dda_4843	Dda_4843	Glucan 1,3-beta-glucosidase	0.36	-1.47424	1.93105e-08	1.48014e-07	yes	down	0.75	0.85	0.5	0.72	0.8	2.39	0.8	1.35	0.98	1.85	0.724	1.474
gene-Dda_4845	Dda_4845	hypothetical protein	0.179	-2.48424	0.000838114	0.00273585	yes	down	0	3.41	0.87	3.69	5.76	19.49	1.61	18.77	3.95	9.77	2.746	10.718
gene-Dda_4848	Dda_4848	hypothetical protein	0.42	-1.25029	0.00293508	0.00836005	yes	down	26.52	12.89	27.6	17.85	22.55	19.37	36.33	41.04	32.75	24.39	21.482	30.776
gene-Dda_4851	Dda_4851	hypothetical protein	0.267	-1.90605	5.92474e-05	0.000246471	yes	down	397.29	1381.05	2778.22	3660.63	1316.86	3666.9	7054.72	5303.21	6089.71	3322.85	1906.81	5087.48
gene-Dda_4852	Dda_4852	hypothetical protein	0.096	-3.37833	5.95505e-08	4.19569e-07	yes	down	2.33	0.99	3.81	6.77	0	11.63	22.01	13.57	23.65	19.21	2.78	18.014
gene-Dda_4853	Dda_4853	hypothetical protein	0.262	-1.93386	1.98345e-12	2.52066e-11	yes	down	44.15	53.75	98.6	92.44	57.79	169.45	245.1	179.12	178.83	170.83	69.346	188.666
gene-Dda_4872	Dda_4872	hypothetical protein	0.235	-2.0889	8.39471e-05	0.000339477	yes	down	5.38	12.74	4.72	2.86	2.71	26.19	8.16	11.09	5.41	41.05	5.682	18.38
gene-Dda_4873	Dda_4873	hypothetical protein	0.358	-1.48363	0.00649208	0.0166645	yes	down	0.43	1.39	1.95	1.03	3.78	3.33	4.7	3.82	3.28	1.02	1.716	3.23
gene-Dda_4874	Dda_4874	hypothetical protein	0.437	-1.19402	4.87817e-05	0.000205364	yes	down	6.37	7.2	5.35	5.31	18.26	18.29	11.46	16.15	8.98	13.15	8.498	13.606
gene-Dda_4887	Dda_4887	hypothetical protein	2.245	1.16702	2.2349e-05	0.000101093	yes	up	12.64	18.86	22.46	26.16	29.97	7.37	6.03	7.68	7.77	5.2	22.018	6.81
gene-Dda_4891	Dda_4891	hypothetical protein	0.388	-1.36549	4.22641e-10	4.06798e-09	yes	down	18.27	8.86	11.75	10.81	22.63	26.64	29.61	25.69	23.65	23.33	14.464	25.784
gene-Dda_4898	Dda_4898	hypothetical protein	2.019	1.0137	2.44285e-05	0.000109487	yes	up	50.85	90.24	126.6	105.04	83.33	34.24	30.42	37.77	29.56	30.46	91.212	32.49
gene-Dda_4906	Dda_4906	hypothetical protein	2.167	1.11553	2.7546e-12	3.4411e-11	yes	up	97.52	82.09	113.22	108.47	120.65	33.45	37.42	41.4	24.49	34.35	104.39	34.222
gene-Dda_4908	Dda_4908	hypothetical protein	3.291	1.71849	4.49117e-44	4.65338e-42	yes	up	308.76	267.44	285.74	296.17	369.2	63.95	73.6	68.04	58.83	60.55	305.462	64.994
gene-Dda_4916	Dda_4916	hypothetical protein	0.231	-2.11592	4.02499e-27	1.7724e-25	yes	down	124.68	181.82	156.11	209.27	156.96	425.48	526.28	552.54	493.3	558.73	165.768	511.266
gene-Dda_4939	Dda_4939	hypothetical protein	0.388	-1.36682	2.21633e-06	1.20712e-05	yes	down	30.82	85.12	42.36	78.46	85.29	107.86	85.86	145.11	116.54	122.9	64.41	115.654
gene-Dda_4940	Dda_4940	hypothetical protein	3.92	1.9708	1.86757e-10	1.87119e-09	yes	up	235.29	469.44	333.04	308.65	189.84	54.62	33.18	64.9	41.9	88.27	307.252	56.574
gene-Dda_4948	Dda_4948	hypothetical protein	0.375	-1.41523	9.65839e-14	1.43201e-12	yes	down	5.55	4.83	8.53	8.08	8.69	12.98	12.77	13.67	11.69	16.6	7.136	13.542
gene-Dda_4949	Dda_4949	hypothetical protein	3.043	1.60558	9.33265e-28	4.39533e-26	yes	up	57.15	55.47	59.85	51.65	47.57	15.12	13	11.44	12.13	12.03	54.338	12.744
gene-Dda_4954	Dda_4954	hypothetical protein	0.048	-4.38615	0.000314057	0.00113032	yes	down	0	0	0	0	0.09	0.67	0.09	0.54	0.1	0.52	0.018	0.384
gene-Dda_4961	Dda_4961	hypothetical protein	0.254	-1.97521	8.46009e-08	5.83005e-07	yes	down	0.28	0.73	0.93	0.37	1.18	2.56	1.52	2.14	2.3	1.13	0.698	1.93
gene-Dda_4965	Dda_4965	hypothetical protein	2.905	1.53875	1.6538e-22	5.4145e-21	yes	up	23.29	26.35	27.62	28.69	37.29	7.39	5.78	7.98	6.88	6.77	28.648	6.96
gene-Dda_4966	Dda_4966	hypothetical protein	3.047	1.6076	5.87469e-19	1.42138e-17	yes	up	34.33	30.3	35.74	34.73	60.58	9.41	6.56	10.09	8.92	10.09	39.136	9.014
gene-Dda_4967	Dda_4967	hypothetical protein	2.776	1.4732	3.75019e-25	1.42978e-23	yes	up	18.3	17.72	17.42	17.19	28.31	6.53	4.36	5.48	3.88	5.09	19.788	5.068
gene-Dda_4970	Dda_4970	hypothetical protein	2.229	1.15645	2.92632e-08	2.18038e-07	yes	up	3.69	2.43	2.08	2.48	3.43	1.21	0.58	1.19	0.65	0.92	2.822	0.91
gene-Dda_4972	Dda_4972	hypothetical protein	0.497	-1.00965	2.10358e-11	2.39978e-10	yes	down	385.29	450.38	469.51	467.61	448.75	638.92	747.92	619.62	581.96	585.52	444.308	634.788
gene-Dda_4984	Dda_4984	Minor allergen Alt a 7	3.098	1.63131	2.25013e-08	1.70688e-07	yes	up	130.23	195.31	126.11	101.26	193.16	44.62	21.4	21.99	22.12	62.38	149.214	34.502
gene-Dda_5000	Dda_5000	hypothetical protein	0.005	-7.60053	4.63797e-12	5.61079e-11	yes	down	0	0	0	0	0	10.61	5.25	8.2	0.48	5.45	0	5.998
gene-Dda_5010	Dda_5010	hypothetical protein	0.217	-2.20348	2.47397e-10	2.4399e-09	yes	down	6.02	8.13	6.43	8.72	13.25	43.5	8.85	35.03	15.24	40.83	8.51	28.69
gene-Dda_5013	Dda_5013	hypothetical protein	0.479	-1.06054	4.92411e-06	2.50819e-05	yes	down	86.71	69.18	54.68	51.07	46.61	135.99	52.41	82.81	89.5	106.2	61.65	93.382
gene-Dda_5015	Dda_5015	hypothetical protein	0.361	-1.46968	3.72293e-07	2.31716e-06	yes	down	1.67	2.4	2.55	2.15	2.53	7.62	3.82	3.29	3.21	4.56	2.26	4.5
gene-Dda_5018	Dda_5018	hypothetical protein	0.424	-1.23638	6.71867e-12	8.0178e-11	yes	down	62.82	56.88	36.89	45.4	47.99	109.4	58.13	72.53	81.29	101.33	49.996	84.536
gene-Dda_5022	Dda_5022	hypothetical protein	4.19	2.06692	0.000230394	0.000852556	yes	up	0.99	10.91	3.37	4.05	10.56	1.78	0.32	1.28	0.42	1.45	5.976	1.05
gene-Dda_5024	Dda_5024	glucan endo-1,3-beta-glucosidase	0.471	-1.08524	5.0971e-11	5.4811e-10	yes	down	693.64	808.07	738.85	713.5	697.29	1002.75	911.28	1031.34	1307.27	1219.73	730.27	1094.47
gene-Dda_5026	Dda_5026	hypothetical protein	2.679	1.42161	1.91554e-08	1.46952e-07	yes	up	191.41	246.98	300.74	214.53	406.98	89.77	39.88	76.34	45.97	110.83	272.128	72.558
gene-Dda_5030	Dda_5030	hypothetical protein	0.32	-1.64376	0.0184219	0.0413249	yes	down	0.11	0.39	0.24	0.38	0.33	1.42	0.12	0.67	0.59	0.51	0.29	0.662
gene-Dda_5036	Dda_5036	hypothetical protein	0.315	-1.66683	9.24361e-08	6.33037e-07	yes	down	78.12	171.52	70.53	75.61	64.69	325.4	111.25	203.11	201.43	232.47	92.094	214.732
gene-Dda_5044	Dda_5044	hypothetical protein	0.31	-1.68965	3.90086e-16	7.38815e-15	yes	down	142.49	225.47	150.42	157.35	263.55	411.94	298.83	464.46	500.62	427.25	187.856	420.62
gene-Dda_5046	Dda_5046	hypothetical protein	0.379	-1.39807	0.00720349	0.0183091	yes	down	9.99	5.98	0	4.66	10.5	11.12	6.04	15.67	10.79	10	6.226	10.724
gene-Dda_5051	Dda_5051	hypothetical protein	0.285	-1.80913	3.43773e-11	3.78451e-10	yes	down	6	15.09	6.52	6.99	10.31	26.94	23.39	26.86	14.01	21.8	8.982	22.6
gene-Dda_5054	Dda_5054	PAF acetylhydrolase family protein	4.687	2.22877	1.59359e-33	1.01701e-31	yes	up	145.23	87.89	95.19	73.77	108.49	20.23	14.07	17.89	10.43	14.84	102.114	15.492
gene-Dda_5055	Dda_5055	Hybrid signal transduction histidine kinase J	3.068	1.61716	6.88907e-24	2.41721e-22	yes	up	68.43	47.31	47.42	41.34	69.73	12.34	10.56	14.41	9.89	16.03	54.846	12.646
gene-Dda_5057	Dda_5057	hypothetical protein	0.476	-1.07077	3.6796e-05	0.000158388	yes	down	7.51	8.77	8.49	9.32	9.02	12.49	16.27	14.32	10.35	9.23	8.622	12.532
gene-Dda_5059	Dda_5059	hypothetical protein	0.127	-2.97574	0.00458453	0.0123022	yes	down	0.67	1.17	0	0	0.7	2.8	2.09	7.39	0.68	1.53	0.508	2.898
gene-Dda_5060	Dda_5060	hypothetical protein	0.073	-3.77739	4.31522e-16	8.08599e-15	yes	down	0.6	1.68	1.15	1.45	2.08	25.09	13.04	12.22	3.33	15.84	1.392	13.904
gene-Dda_5061	Dda_5061	hypothetical protein	0.016	-5.96313	1.1494e-59	2.35413e-57	yes	down	2.04	1.77	1.22	1.73	2.6	164.68	47.65	106.97	32.72	79.01	1.872	86.206
gene-Dda_5075	Dda_5075	hypothetical protein	0.431	-1.21532	1.62264e-11	1.86332e-10	yes	down	185.91	241.66	160.55	134.26	157.12	340.32	295.16	240.68	256.25	328.1	175.9	292.102
gene-Dda_5083	Dda_5083	hypothetical protein	0.208	-2.26697	3.2938e-13	4.59722e-12	yes	down	149.76	270.23	254.91	400.47	138.78	784.75	728	761.18	755.75	1225.13	242.83	850.962
gene-Dda_5086	Dda_5086	hypothetical protein	0.406	-1.30092	8.06754e-15	1.34566e-13	yes	down	4204.44	5148.12	5007.87	4757.58	4223.5	8472.97	6410.41	7132.65	8145.39	10925.2	4668.3	8217.33
gene-Dda_5118	Dda_5118	hypothetical protein	0.311	-1.68515	3.4347e-07	2.15145e-06	yes	down	94.13	193.52	216.57	296.95	104.62	364.36	413.15	438.82	314.94	605.58	181.158	427.37
gene-Dda_5121	Dda_5121	hypothetical protein	0.149	-2.74294	2.33345e-89	1.46791e-86	yes	down	161.6	137.24	116.76	141.88	131.95	719.54	600.63	550.7	582.78	826.86	137.886	656.102
gene-Dda_5127	Dda_5127	hypothetical protein	3.516	1.81407	1.8034e-06	9.97645e-06	yes	up	18.59	44.06	25.06	17.59	57	6.62	11.42	5.6	3.34	4.82	32.46	6.36
gene-Dda_5135	Dda_5135	hypothetical protein	2.73	1.4487	0.000373083	0.00131587	yes	up	5.02	13.49	10.46	15.28	7.63	3.46	3.59	2.49	2.94	1.06	10.376	2.708
gene-Dda_5137	Dda_5137	hypothetical protein	0.322	-1.63301	1.36143e-11	1.58809e-10	yes	down	44.84	46.6	58.87	69.56	59.31	89.14	156.53	110.67	135.76	105.33	55.836	119.486
gene-Dda_5151	Dda_5151	hypothetical protein	2.621	1.39023	0.0143394	0.0333123	yes	up	0.42	1.11	0.79	0.84	1.5	0.16	0.46	0.29	0.15	0.17	0.932	0.246
gene-Dda_5165	Dda_5165	hypothetical protein	0.41	-1.28692	1.38433e-05	6.54066e-05	yes	down	160.34	382.79	356.27	479.43	311.79	416.17	619.51	650.2	648.79	573.74	338.124	581.682
gene-Dda_5169	Dda_5169	hypothetical protein	7.766	2.95719	0.0139861	0.0326121	yes	up	0.93	0.65	1.06	0.56	0.72	0	0	0.24	0	0	0.784	0.048
gene-Dda_5173	Dda_5173	hypothetical protein	2.941	1.55619	7.66267e-26	3.09565e-24	yes	up	194.03	129	172.94	168.05	231.65	42.66	47.94	41.23	39.37	41.31	179.134	42.502
gene-Dda_5180	Dda_5180	hypothetical protein	0.488	-1.03443	1.21154e-08	9.6561e-08	yes	down	5.15	4.56	3.74	4.62	4.07	8.21	4.96	7.4	4.71	7.36	4.428	6.528
gene-Dda_5187	Dda_5187	hypothetical protein	0.49	-1.02775	0.00363385	0.0100639	yes	down	22.71	50.53	47.72	58.68	77.53	47.3	61.56	56.43	101.72	62.4	51.434	65.882
gene-Dda_5200	Dda_5200	hypothetical protein	0.449	-1.15576	0.000490046	0.00168851	yes	down	9.89	6.33	6.14	7.79	9.74	11.67	7.53	15.61	7.98	18.4	7.978	12.238
gene-Dda_5214	Dda_5214	hypothetical protein	3.259	1.70434	1.02307e-19	2.66574e-18	yes	up	120.93	152.85	115.59	119.24	170.16	32.81	36.38	24.68	26.65	23.12	135.754	28.728
gene-Dda_5215	Dda_5215	hypothetical protein	0.091	-3.45363	1.43633e-05	6.73937e-05	yes	down	2.07	0	0	0	1.29	11.16	3.1	3.39	2.19	6.29	0.672	5.226
gene-Dda_5225	Dda_5225	Laccase-2	0.066	-3.92895	2.45801e-41	2.23172e-39	yes	down	6.99	2.81	2.22	3.97	3.98	69.66	36.36	52.24	25.38	35.8	3.994	43.888
gene-Dda_5228	Dda_5228	hypothetical protein	2.978	1.57433	0.0115504	0.0276351	yes	up	1.33	1.17	0.81	0.64	1.83	0.4	0	0.47	0	0.54	1.156	0.282
gene-Dda_5229	Dda_5229	Candidapepsin-4	2.1	1.07049	1.10778e-12	1.45182e-11	yes	up	185.07	223.07	164.72	149.39	218.1	83.25	50.82	58.99	47.94	81.02	188.07	64.404
gene-Dda_5232	Dda_5232	hypothetical protein	0.434	-1.20271	6.39265e-05	0.000264072	yes	down	171.03	301.42	135.12	209.32	135.06	299.15	214.61	219.14	346.51	494.31	190.39	314.744
gene-Dda_5237	Dda_5237	hypothetical protein	0.209	-2.25836	2.68111e-16	5.13315e-15	yes	down	122.13	245.95	130.9	117.44	94.88	458.05	554.96	549.22	476.07	393.81	142.26	486.422
gene-Dda_5243	Dda_5243	hypothetical protein	0.468	-1.09448	1.81665e-05	8.35905e-05	yes	down	5534.77	3323.57	5947.79	6312.57	5317.04	6354.99	8797.46	7828.18	10201.9	5535.53	5287.15	7743.61
gene-Dda_5248	Dda_5248	hypothetical protein	0.144	-2.79348	2.41264e-16	4.63933e-15	yes	down	1.5	5.56	2.84	5.99	4.46	30.72	13.54	19.55	12.8	26.27	4.07	20.576
gene-Dda_5256	Dda_5256	hypothetical protein	0.039	-4.66777	0.000132692	0.000517089	yes	down	0	0	0	0	0	0.57	0.28	0.8	0.28	0.3	0	0.446
gene-Dda_5269	Dda_5269	hypothetical protein	0.367	-1.44478	2.01948e-07	1.30873e-06	yes	down	33.21	50.68	65.52	84.05	38.44	106.48	115.43	107.79	107.62	92.45	54.38	105.954
gene-Dda_5270	Dda_5270	hypothetical protein	0.369	-1.43936	0.00159827	0.00484543	yes	down	480.46	1289.98	3180.96	2768.83	781.55	2392.54	4271.71	3248.52	3505.46	3161.6	1700.36	3315.97
gene-Dda_5275	Dda_5275	hypothetical protein	0.276	-1.85714	1.01768e-10	1.0532e-09	yes	down	3.25	4.33	6.01	6.83	5.52	24.5	9.42	9.32	10.97	14.16	5.188	13.674
gene-Dda_5279	Dda_5279	hypothetical protein	2.002	1.00176	0.00720583	0.0183098	yes	up	6.47	5.38	8.99	7.73	8.54	1.61	2.23	3.97	1.59	3.48	7.422	2.576
gene-Dda_5280	Dda_5280	hypothetical protein	2.336	1.2238	4.06593e-16	7.65141e-15	yes	up	8.04	7.84	10.23	8.76	9.28	3.06	2.37	2.48	2.55	3.05	8.83	2.702
gene-Dda_5282	Dda_5282	hypothetical protein	8.894	3.15282	1.45239e-06	8.16806e-06	yes	up	20.04	141.4	36.08	15.43	39.23	3.32	6.87	4.65	2.81	2.43	50.436	4.016
gene-Dda_5283	Dda_5283	hypothetical protein	0.399	-1.32632	8.96415e-08	6.14854e-07	yes	down	89.46	47.84	47.27	48.45	73.65	163.96	53.54	92.78	101.37	136.18	61.334	109.566
gene-Dda_5284	Dda_5284	hypothetical protein	0.081	-3.62112	6.31143e-13	8.56467e-12	yes	down	0.15	0.5	0.26	0.28	0.47	5	2.89	3.65	0.77	2.77	0.332	3.016
gene-Dda_5287	Dda_5287	hypothetical protein	2.777	1.47359	2.476e-07	1.57787e-06	yes	up	6.08	4.14	4.31	4.54	4.54	2.07	0.62	1.19	0.8	1.45	4.722	1.226
gene-Dda_5290	Dda_5290	hypothetical protein	0.474	-1.0781	0.00186524	0.00557451	yes	down	5.1	4.9	2.71	2.45	3.69	7.95	3.74	8.75	2.62	5.7	3.77	5.752
gene-Dda_5293	Dda_5293	Endoglucanase	0.009	-6.87612	2.28794e-25	8.83766e-24	yes	down	0.27	0.5	1.01	0.32	1.19	56.23	27.52	28.68	19.04	148.61	0.658	56.016
gene-Dda_5294	Dda_5294	hypothetical protein	0.414	-1.2724	2.68198e-12	3.35514e-11	yes	down	7.01	10.78	9.03	6.73	7.47	16.94	13.28	13.08	13.15	14.51	8.204	14.192
gene-Dda_5296	Dda_5296	O-demethylpuromycin-O-methyltransferase	9.784	3.29041	1.50264e-42	1.45426e-40	yes	up	200.86	99.88	132.18	108.07	117.65	13.03	6.36	6.53	10.98	11.11	131.728	9.602
gene-Dda_5297	Dda_5297	hypothetical protein	0.019	-5.68528	6.83176e-72	2.31413e-69	yes	down	8.47	5.85	6.54	5.95	8.88	362.86	283.9	240.05	169.96	173.44	7.138	246.042
gene-Dda_5300	Dda_5300	Glucan 1,3-beta-glucosidase	0.367	-1.44429	5.77857e-19	1.40198e-17	yes	down	32.95	26.87	33.74	34.73	34.22	62.25	75.55	54.05	61.94	57.65	32.502	62.288
gene-Dda_5302	Dda_5302	Cytochrome P450	0.405	-1.30399	3.61022e-08	2.65181e-07	yes	down	19.9	27.41	29.28	35.91	24.79	57.18	30.37	44.14	41.4	74.26	27.458	49.47
gene-Dda_5303	Dda_5303	Efflux pump himE	0.02	-5.6476	5.09285e-10	4.84894e-09	yes	down	86.98	11.88	57.35	56.67	32.14	504.23	3548.37	393.28	3323.09	157.05	49.004	1585.2
gene-Dda_5304	Dda_5304	Catalase	4.04	2.01451	6.64095e-29	3.5022e-27	yes	up	45.17	48.29	41.22	51.72	37.1	8.78	5.33	8.9	8.05	8.79	44.7	7.97
gene-Dda_5305	Dda_5305	hypothetical protein	0.349	-1.5196	8.67572e-06	4.25666e-05	yes	down	10.16	13.48	13.51	26.35	21.1	42.58	22.26	49.02	36.78	17.48	16.92	33.624
gene-Dda_5307	Dda_5307	hypothetical protein	2.711	1.4389	5.62978e-26	2.28486e-24	yes	up	128.93	135.7	106.32	103.68	137.92	31.71	36.65	34.09	26.71	30.28	122.51	31.888
gene-Dda_5310	Dda_5310	hypothetical protein	0.398	-1.32909	5.91009e-07	3.54324e-06	yes	down	27.93	37.67	25.22	17.33	42.3	43.57	44.54	37.66	53.21	85.47	30.09	52.89
gene-Dda_5311	Dda_5311	hypothetical protein	0.351	-1.51226	2.46454e-12	3.09191e-11	yes	down	34.26	48.6	49.99	47.22	30.04	88.82	93.86	74.36	89.32	82.63	42.022	85.798
gene-Dda_5321	Dda_5321	hypothetical protein	2.065	1.0459	3.28423e-09	2.82739e-08	yes	up	34.35	18.34	20.86	16.99	28.24	9.59	7.46	8.79	6.22	8.75	23.756	8.162
gene-Dda_5323	Dda_5323	hypothetical protein	0.002	-8.94736	4.80703e-21	1.4159e-19	yes	down	0	0	0	0	0	4.98	5.5	5.48	5.78	3.53	0	5.054
gene-Dda_5324	Dda_5324	hypothetical protein	0.006	-7.42117	2.52135e-14	3.97237e-13	yes	down	0	0	0	0	0	7.49	4.44	7.93	3.83	8.4	0	6.418
gene-Dda_5325	Dda_5325	hypothetical protein	0.02	-5.6429	2.03985e-48	2.74158e-46	yes	down	4.67	27.62	13.42	12.08	9.99	760.37	385.64	607.23	411.26	325.61	13.556	498.022
gene-Dda_5326	Dda_5326	hypothetical protein	0.056	-4.15747	0.00146408	0.00447868	yes	down	0	0	0	0	0	0.67	0.44	0.21	0.44	0.72	0	0.496
gene-Dda_5339	Dda_5339	Cholinesterase	0.178	-2.49165	0.000211604	0.000788656	yes	down	0.06	0	0.13	0.21	0.36	1.12	0.39	0.49	0.26	0.77	0.152	0.606
gene-Dda_5358	Dda_5358	hypothetical protein	3.196	1.67624	6.61222e-11	6.96577e-10	yes	up	9.54	8.51	8.76	6.61	9.94	3.72	1.57	1.7	1.16	1.59	8.672	1.948
gene-Dda_5365	Dda_5365	hypothetical protein	0.423	-1.24241	0.0161433	0.0368614	yes	down	0.6	0.37	0.23	0.48	0.82	0.56	1.1	0.84	0.66	0.96	0.5	0.824
gene-Dda_5368	Dda_5368	3-hydroxyacyl-thioester dehydratase X	0.073	-3.767	3.44326e-109	4.33211e-106	yes	down	15.65	12.72	10.33	14.71	14.05	165.07	111.3	106.46	143.36	121.91	13.492	129.62
gene-Dda_5369	Dda_5369	tRNA dimethylallyltransferase	0.312	-1.681	6.52525e-21	1.89039e-19	yes	down	17.13	10.96	11.74	16.03	16.36	50.4	28.55	33.76	23.87	29.66	14.444	33.248
gene-Dda_5370	Dda_5370	hypothetical protein	0.195	-2.36039	3.14037e-27	1.41108e-25	yes	down	51.99	21.49	29.42	36.14	36.24	179.82	95.84	154.36	101.19	112.26	35.056	128.694
gene-Dda_5387	Dda_5387	E3 ubiquitin-protein ligase	2.021	1.01527	5.48451e-17	1.09777e-15	yes	up	56.96	47.47	54.55	51.9	62.17	21.1	20.13	16.72	15.08	22.65	54.61	19.136
gene-Dda_5388	Dda_5388	hypothetical protein	2.045	1.03215	3.65351e-09	3.12393e-08	yes	up	25.61	23.38	27.75	30.55	25.8	9.15	10.66	9.01	7.3	9.97	26.618	9.218
gene-Dda_5398	Dda_5398	Alpha-peptide	0.483	-1.0514	0.000400705	0.00140654	yes	down	3.81	4.09	4.55	4.92	6.72	7.72	3.02	7.32	5.15	12.82	4.818	7.206
gene-Dda_5407	Dda_5407	hypothetical protein	2.148	1.10291	3.59452e-17	7.39647e-16	yes	up	32.91	34.46	43.88	43.42	46.17	15.14	12.39	13.01	11.54	14.81	40.168	13.378
gene-Dda_5415	Dda_5415	ATP-dependent DNA helicase MER3	0.382	-1.38968	0.00228455	0.00668663	yes	down	0.21	0.21	0.13	0.11	0.35	0.47	0.46	0.4	0.42	0.09	0.202	0.368
gene-Dda_5417	Dda_5417	UDP-galactose transporter	2.049	1.03503	3.75664e-22	1.1901e-20	yes	up	192.62	175.98	147.41	134.14	181.29	70.27	53.14	54.85	48.93	61.01	166.288	57.64
gene-Dda_5422	Dda_5422	hypothetical protein	4.629	2.21068	2.78171e-70	8.74948e-68	yes	up	271.53	247.23	316.95	281.93	369.22	52.42	40.05	42.34	47.94	43.82	297.372	45.314
gene-Dda_5424	Dda_5424	hypothetical protein	0.456	-1.13228	0.0175392	0.0395464	yes	down	28.65	36.12	27.98	36.48	55.23	82.24	14.6	49.6	32.92	65.74	36.892	49.02
gene-Dda_5432	Dda_5432	Beta-TrCP	2.343	1.22808	1.00355e-35	7.24451e-34	yes	up	129.87	151.86	130.09	132.74	171.87	51.84	40.93	41.37	35.2	49.11	143.286	43.69
gene-Dda_5434	Dda_5434	hypothetical protein	0.31	-1.6898	0.000227061	0.000841989	yes	down	0.56	0.35	0.85	0.67	1.05	1.56	1.03	2.06	2.27	0.78	0.696	1.54
gene-Dda_5440	Dda_5440	hypothetical protein	2.274	1.18535	3.69315e-10	3.57817e-09	yes	up	8.6	12.79	9.93	7.5	10.77	3.88	2.72	2.95	3.16	2.86	9.918	3.114
gene-Dda_5455	Dda_5455	hypothetical protein	0.117	-3.09259	1.40006e-27	6.45565e-26	yes	down	2.95	3.72	1.86	3.68	4.72	14.84	21.31	17.85	27.03	18.25	3.386	19.856
gene-Dda_5456	Dda_5456	hypothetical protein	3.582	1.84062	1.50612e-17	3.22735e-16	yes	up	124.41	52.13	85.62	69.49	96.22	16.04	17.76	16.96	14.18	17.79	85.574	16.546
gene-Dda_5457	Dda_5457	Caltractin	2.448	1.29152	8.59951e-23	2.86878e-21	yes	up	87.74	63.94	72.39	70.87	99.38	29.05	17.19	21.47	21.22	24.48	78.864	22.682
gene-Dda_5458	Dda_5458	hypothetical protein	2.006	1.00404	1.84899e-21	5.59589e-20	yes	up	115.49	117.04	121.19	127.46	168.47	51.4	43.63	49.6	36.18	49.9	129.93	46.142
gene-Dda_5465	Dda_5465	hypothetical protein	0.134	-2.89648	2.09975e-13	2.98748e-12	yes	down	5.84	16.28	5.49	7.12	17.27	63.62	16.39	56.65	59.57	79.3	10.4	55.106
gene-Dda_5471	Dda_5471	hypothetical protein	0.209	-2.25729	5.3462e-06	2.69668e-05	yes	down	10.71	2.45	2.09	1.78	2.35	16.73	9.21	9.03	6.07	25.77	3.876	13.362
gene-Dda_5474	Dda_5474	hypothetical protein	0.099	-3.33005	2.21895e-43	2.27236e-41	yes	down	17.44	32.96	21.67	27.95	18.09	173.94	174.18	159.75	117.6	236.94	23.622	172.482
gene-Dda_5476	Dda_5476	hypothetical protein	0.273	-1.8705	1.65499e-12	2.11853e-11	yes	down	130.34	68.55	78.08	125.63	51.23	246.42	205.66	222.09	218.23	305.32	90.766	239.544
gene-Dda_5490	Dda_5490	hypothetical protein	3.148	1.65448	0.0187711	0.0419693	yes	up	145.56	30.82	271.19	214.69	205.47	40.19	4.02	65.75	26.68	64.99	173.546	40.326
gene-Dda_5493	Dda_5493	hypothetical protein	0.254	-1.97932	1.17289e-09	1.06821e-08	yes	down	14.56	16.61	17.4	17.16	11.56	33.42	79.55	25.11	31.29	44.99	15.458	42.872
gene-Dda_5501	Dda_5501	hypothetical protein	0.475	-1.0739	1.14279e-13	1.68022e-12	yes	down	11.96	13.97	11.89	11.13	14.19	18.17	19.1	21.08	19.11	16.31	12.628	18.754
gene-Dda_5507	Dda_5507	hypothetical protein	2.156	1.10844	4.59524e-11	4.97178e-10	yes	up	993.03	661.27	892.12	731.55	797.76	246.37	276.19	251.57	298.99	243.89	815.146	263.402
gene-Dda_5519	Dda_5519	hypothetical protein	0.016	-5.93852	3.23228e-09	2.78539e-08	yes	down	0	0	0.06	0	0	0.5	0.74	0.82	0.68	0.73	0.012	0.694
gene-Dda_5520	Dda_5520	hypothetical protein	0.022	-5.52036	6.85655e-16	1.26861e-14	yes	down	0.41	0.57	0.47	0.25	0.86	41.09	15.44	4.34	3.63	22.99	0.512	17.498
gene-Dda_5521	Dda_5521	hypothetical protein	0.027	-5.22728	5.0495e-79	2.22355e-76	yes	down	1.41	2.39	1.51	1.53	2.26	95.83	34.07	47.18	31.47	42.34	1.82	50.178
gene-Dda_5526	Dda_5526	hypothetical protein	2.745	1.45668	2.21492e-08	1.68307e-07	yes	up	194.79	77.9	163.28	113.48	124.24	35.25	20.49	34.63	32.39	51.71	134.738	34.894
gene-Dda_5545	Dda_5545	hypothetical protein	0.009	-6.81813	9.97888e-48	1.27368e-45	yes	down	0	0.09	0.11	0.11	0.06	5.46	5.07	7.08	4.79	6.67	0.074	5.814
gene-Dda_5556	Dda_5556	hypothetical protein	0.059	-4.08645	9.53561e-19	2.26361e-17	yes	down	0.58	5.14	1.94	2.74	7.28	52.24	31.73	67.01	16.8	42.14	3.536	41.984
gene-Dda_5563	Dda_5563	hypothetical protein	0.462	-1.11381	2.3317e-08	1.76571e-07	yes	down	15.25	13.98	11.09	15.88	28.63	29.48	21.88	30.5	22	24.87	16.966	25.746
gene-Dda_5583	Dda_5583	hypothetical protein	2.244	1.16589	1.11398e-13	1.64061e-12	yes	up	193.92	227.25	196.8	175.82	183.99	54.52	64.92	70.41	57.97	59.84	195.556	61.532
gene-Dda_5587	Dda_5587	hypothetical protein	0.417	-1.26136	1.80094e-05	8.29108e-05	yes	down	3.33	9.6	7.75	4.62	6.48	9.26	12.95	11.48	11.16	8.93	6.356	10.756
gene-Dda_5588	Dda_5588	Annexin-B9	0.46	-1.12017	4.05272e-12	4.95039e-11	yes	down	26.14	34.27	36.55	41.24	40.82	55.08	51.53	65.79	45.81	58.96	35.804	55.434
gene-Dda_5604	Dda_5604	hypothetical protein	0.292	-1.77641	4.30073e-06	2.2189e-05	yes	down	1.01	1.17	0.79	1.22	1.75	6.18	0.92	2.4	2.01	3.51	1.188	3.004
gene-Dda_5608	Dda_5608	hypothetical protein	0.35	-1.51501	1.27671e-08	1.01206e-07	yes	down	20.68	31.86	16.07	21.4	29.66	67.22	32.16	63.51	23.43	62.98	23.934	49.86
gene-Dda_5620	Dda_5620	hypothetical protein	2.807	1.48907	9.16728e-05	0.000367651	yes	up	229.26	516.54	427.93	430.79	492.96	64.62	94.16	52.42	91.41	146.83	419.496	89.888
gene-Dda_5626	Dda_5626	hypothetical protein	0.28	-1.83816	2.46678e-15	4.30197e-14	yes	down	2139.8	3510.63	2173.1	2097.93	2194.44	4880.94	4929.16	5279.45	5198.61	5679.33	2423.18	5193.5
gene-Dda_5658	Dda_5658	hypothetical protein	0.225	-2.15154	8.54691e-10	7.95694e-09	yes	down	625.36	2035.53	1929.4	1983.53	796.84	3865.67	3950.22	5599.5	4959.78	5390.57	1474.13	4753.15
gene-Dda_5659	Dda_5659	hypothetical protein	0.488	-1.03569	0.000205622	0.000769292	yes	down	1337.45	2571.21	2903.05	2944.13	1704.21	2568.94	2721.45	3930.35	3845	3764.85	2292.01	3366.12
gene-Dda_5666	Dda_5666	hypothetical protein	0.408	-1.29493	0.0197574	0.0438739	yes	down	0.79	1.21	0.89	0.31	2.72	2.31	1.43	2.19	2.28	1.87	1.184	2.016
gene-Dda_5667	Dda_5667	hypothetical protein	0.34	-1.55548	1.47801e-07	9.77239e-07	yes	down	17.27	4.48	9.39	6.39	10.84	19.86	19.22	20.72	13.12	27.38	9.674	20.06
gene-Dda_5670	Dda_5670	hypothetical protein	0.29	-1.78683	1.7628e-29	9.70311e-28	yes	down	20.53	26.7	18.86	20.32	37.29	68.68	56.3	60.71	51.04	64.19	24.74	60.184
gene-Dda_5671	Dda_5671	hypothetical protein	8.867	3.14848	5.36833e-29	2.86539e-27	yes	up	72.7	75.04	96.14	86.73	41.11	5.71	6.77	6.01	7.08	4.3	74.344	5.974
gene-Dda_5672	Dda_5672	hypothetical protein	9.934	3.31241	0.00338208	0.00944388	yes	up	146.23	88.47	231.79	199.12	60.59	0.18	9.64	1.91	34.56	0.79	145.24	9.416
gene-Dda_5673	Dda_5673	hypothetical protein	0.066	-3.93217	3.05522e-54	5.49129e-52	yes	down	24.54	7.85	16.33	14.86	20.22	148.21	199.9	186.63	186.52	159.72	16.76	176.196
gene-Dda_5676	Dda_5676	Tyrosinase	0.23	-2.11721	1.93713e-15	3.42577e-14	yes	down	36.05	73.52	37.5	37.9	74.35	161.48	95.35	141.11	176.93	221.3	51.864	159.234
gene-Dda_5677	Dda_5677	hypothetical protein	0.344	-1.54143	7.45252e-08	5.18849e-07	yes	down	21.56	31.2	17.25	14.28	26.98	30.73	61.15	37.82	55.98	36.74	22.254	44.484
gene-Dda_5684	Dda_5684	hypothetical protein	0.276	-1.85711	3.11457e-10	3.03765e-09	yes	down	3.6	4.22	2.86	7.33	3.88	9.42	10.17	11.52	8.8	16.31	4.378	11.244
gene-Dda_5686	Dda_5686	hypothetical protein	0.436	-1.19616	0.00471243	0.0125536	yes	down	8.18	10.21	10.91	6.39	14.82	34.86	5.19	17.7	4.91	23.52	10.102	17.236
gene-Dda_5687	Dda_5687	hypothetical protein	0.307	-1.70438	0.0024138	0.00703686	yes	down	18.82	88.78	30.83	18.74	69.96	203.99	37.63	102.59	61.4	140.97	45.426	109.316
gene-Dda_5690	Dda_5690	hypothetical protein	0.216	-2.21062	1.24244e-06	7.09146e-06	yes	down	0.47	2.2	1.55	1.58	1.82	7.47	1.14	5.2	3.66	8.68	1.524	5.23
gene-Dda_5694	Dda_5694	hypothetical protein	3.845	1.94315	2.20185e-26	9.14703e-25	yes	up	19.46	18.38	18.53	22.9	28.03	3.65	4.48	3.75	4.38	3.23	21.46	3.898
gene-Dda_5700	Dda_5700	Glucan endo-1,3-beta-glucosidase	2.216	1.14788	2.48756e-05	0.000111223	yes	up	11.77	13.17	10.06	7.27	12.51	2.89	3.24	5.09	2.28	3.93	10.956	3.486
gene-Dda_5701	Dda_5701	hypothetical protein	0.099	-3.33495	3.98674e-07	2.46395e-06	yes	down	9.35	3.58	1.61	1.3	2.56	33.25	10.48	13.16	14.13	64.13	3.68	27.03
gene-Dda_5702	Dda_5702	hypothetical protein	2.917	1.54446	5.93801e-09	4.93825e-08	yes	up	10.09	9.61	4.3	5.84	9.21	2.67	1.52	1.94	1.01	2.53	7.81	1.934
gene-Dda_5704	Dda_5704	Efflux pump FUS6	0.474	-1.07715	0.00028741	0.00104251	yes	down	6.39	4.54	4.93	3.22	7.17	5.78	11.07	6.42	9.35	5.08	5.25	7.54
gene-Dda_5705	Dda_5705	hypothetical protein	0.298	-1.74794	1.24149e-18	2.90793e-17	yes	down	4.67	5.41	4.11	7.25	5.42	13.62	9.65	13.89	13.41	13.5	5.372	12.814
gene-Dda_5707	Dda_5707	hypothetical protein	0.318	-1.65287	5.06964e-08	3.61945e-07	yes	down	39.97	76.58	52.79	56.71	77.97	78.59	195.02	119.24	154.76	103.57	60.804	130.236
gene-Dda_5710	Dda_5710	hypothetical protein	9.379	3.2295	2.53818e-90	1.71952e-87	yes	up	432.64	358.43	318.02	251.9	351.94	24.03	26.86	22.57	25.51	29.76	342.586	25.746
gene-Dda_5716	Dda_5716	putative beta-glucosidase L	0.217	-2.20582	9.72647e-06	4.72222e-05	yes	down	3.34	0.58	0.65	0.58	0.58	2.73	3.83	1.99	4.2	5.58	1.146	3.666
gene-Dda_5719	Dda_5719	Endopolyphosphatase	4.36	2.12428	1.98762e-14	3.18852e-13	yes	up	32.88	31.86	28.25	34.65	65.8	5.1	6.7	7.49	7.51	3.48	38.688	6.056
gene-Dda_5720	Dda_5720	hypothetical protein	2.538	1.34348	2.10929e-06	1.15525e-05	yes	up	26.78	16.02	23.04	23.84	24.35	3.16	6.54	6.96	8.79	5.45	22.806	6.18
gene-Dda_5722	Dda_5722	hypothetical protein	0.396	-1.33505	2.30018e-07	1.47758e-06	yes	down	334.18	254.84	195.73	215.89	225.87	693.12	202.09	361.41	380.05	606.23	245.302	448.58
gene-Dda_5727	Dda_5727	hypothetical protein	0.422	-1.24301	1.96126e-07	1.27475e-06	yes	down	7.71	15.82	11.58	7.72	14.15	21.19	14.75	16.02	17.22	27.28	11.396	19.292
gene-Dda_5731	Dda_5731	hypothetical protein	0.002	-8.87016	1.91447e-79	8.87405e-77	yes	down	1.23	0.38	0.94	0.49	0.21	424.78	162.34	168.82	126.94	221.67	0.65	220.91
gene-Dda_5734	Dda_5734	hypothetical protein	0.476	-1.07199	2.96169e-10	2.89176e-09	yes	down	46.77	39.9	34.64	32.71	34.12	69.72	40.87	46.43	56.13	69.08	37.628	56.446
gene-Dda_5735	Dda_5735	Glucan 1,3-beta-glucosidase	0.357	-1.48579	4.50766e-07	2.75114e-06	yes	down	265.74	850.34	376.13	531.87	432.09	1011.06	788.81	823.19	1085.11	1244.32	491.234	990.498
gene-Dda_5758	Dda_5758	hypothetical protein	4.033	2.01176	1.11487e-10	1.14436e-09	yes	up	35.22	110.07	60.23	46.33	46.07	11.15	12.29	11.81	7.4	10.68	59.584	10.666
gene-Dda_5759	Dda_5759	Cell surface GPI-anchored protein	0.187	-2.42147	2.40126e-23	8.26091e-22	yes	down	2.71	2.67	1.77	2.18	3.32	11.26	6.89	10.94	11.82	6.78	2.53	9.538
gene-Dda_5761	Dda_5761	hypothetical protein	2.616	1.38757	2.09315e-05	9.53667e-05	yes	up	5.59	3.7	3.29	3.1	2.88	1.11	0.59	1.52	0.84	1	3.712	1.012
gene-Dda_5762	Dda_5762	hypothetical protein	0.314	-1.67044	2.32104e-28	1.18158e-26	yes	down	153.14	100.03	133.38	121.46	131.95	398.04	201.1	312.65	230.89	318.13	127.992	292.162
gene-Dda_5765	Dda_5765	Laccase-4	0.111	-3.16498	1.63431e-32	9.92643e-31	yes	down	1.08	2.5	1.24	0.89	1.43	12.44	8.32	10.74	7.44	7.5	1.428	9.288
gene-Dda_5766	Dda_5766	hypothetical protein	0.439	-1.18917	0.00176917	0.00531054	yes	down	0.64	0.66	0.81	0.46	0.86	0.86	1.14	0.68	1.29	1.54	0.686	1.102
gene-Dda_5768	Dda_5768	Cytochrome P450 monooxygenase paxP	2.184	1.12715	6.47646e-13	8.76162e-12	yes	up	31.86	18.66	23.99	20.74	29.62	9.13	6.52	8.66	6.76	9.48	24.974	8.11
gene-Dda_5774	Dda_5774	hypothetical protein	0.251	-1.99607	3.06122e-08	2.27512e-07	yes	down	1682.22	3305.77	2858.52	3089.57	1767.07	5469.72	8570.33	6229.77	6902.66	3908.55	2540.63	6216.21
gene-Dda_5784	Dda_5784	hypothetical protein	0.003	-8.44759	1.00165e-18	2.37139e-17	yes	down	0	0	0	0	0	9.17	7.48	5.08	4.03	5.78	0	6.308
gene-Dda_5786	Dda_5786	hypothetical protein	5.843	2.54682	3.12398e-07	1.96521e-06	yes	up	2.27	1.41	0.89	1.74	1.94	0.31	0.37	0.06	0.12	0.13	1.65	0.198
gene-Dda_5792	Dda_5792	hypothetical protein	0.053	-4.22947	1.03778e-07	7.04139e-07	yes	down	0.3	0.83	0	0	0.31	7.64	3.29	4.72	2.94	2.15	0.288	4.148
gene-Dda_5793	Dda_5793	hypothetical protein	0.192	-2.37943	5.77854e-07	3.4691e-06	yes	down	9.03	1.87	2.48	0.82	2.87	18.77	6.96	10.77	7.75	19.59	3.414	12.768
gene-Dda_5794	Dda_5794	hypothetical protein	0.434	-1.20276	1.26325e-07	8.4476e-07	yes	down	26.27	19.65	14.56	13	26.1	45.48	21.55	32.96	20.82	44.04	19.916	32.97
gene-Dda_5798	Dda_5798	hypothetical protein	0.045	-4.48565	8.38479e-14	1.24949e-12	yes	down	5.98	6.33	6.63	30.94	4.29	153.97	186.76	169.88	102.44	280.98	10.834	178.806
gene-Dda_5807	Dda_5807	N-acetyltransferase	2.838	1.50488	3.85397e-14	5.98622e-13	yes	up	38.45	19.25	23.88	21.81	26.67	8.63	4.72	6.31	5.73	7.28	26.012	6.534
gene-Dda_5808	Dda_5808	hypothetical protein	4.196	2.06907	5.05664e-24	1.79572e-22	yes	up	161.27	133.07	105.35	117.53	160.99	17.24	30.5	24.84	17.55	22.59	135.642	22.544
gene-Dda_5811	Dda_5811	Uroporphyrinogen-III synthase	0.409	-1.29117	8.10768e-11	8.46023e-10	yes	down	83.04	84.29	100.41	105.15	107.55	141.68	125.74	161.32	218.06	174.08	96.088	164.176
gene-Dda_5822	Dda_5822	hypothetical protein	0.27	-1.88698	9.74693e-09	7.88257e-08	yes	down	9.13	14.33	6.42	4.37	23.27	30.34	25.65	32.95	27.19	30.36	11.504	29.298
gene-Dda_5823	Dda_5823	ATP-dependent DNA helicase chl1	0.336	-1.57317	2.1342e-18	4.88205e-17	yes	down	31.34	34.39	29.11	29.56	41.29	61.17	59.52	63.19	58.07	108.69	33.138	70.128
gene-Dda_5824	Dda_5824	hypothetical protein	7.889	2.97993	1.12758e-08	9.0278e-08	yes	up	3.1	4.14	6.88	4.64	10.07	0.74	1.15	0.1	0.42	0.11	5.766	0.504
gene-Dda_5829	Dda_5829	hypothetical protein	2.477	1.30882	0.00183289	0.00548498	yes	up	4.49	12.84	10.76	6.86	10.84	1.37	4.08	3.12	1.9	2.37	9.158	2.568
gene-Dda_5843	Dda_5843	hypothetical protein	2.185	1.1275	1.69239e-23	5.91462e-22	yes	up	134.34	126.93	145.6	138.13	165.94	45.26	41.89	45.34	47.39	48.87	142.188	45.75
gene-Dda_5847	Dda_5847	hypothetical protein	2.141	1.09812	3.95744e-14	6.13612e-13	yes	up	135.68	92.85	127.64	118.46	151.16	42.96	36.98	43.01	45.28	36.46	125.158	40.938
gene-Dda_5851	Dda_5851	hypothetical protein	0.352	-1.50835	6.12033e-14	9.27741e-13	yes	down	14.32	18.88	15.41	15.77	21.09	44.61	32.92	41.91	28.58	23.19	17.094	34.242
gene-Dda_5871	Dda_5871	hypothetical protein	0.482	-1.05252	0.00852357	0.0212054	yes	down	0.17	0.5	0.47	0.63	0.84	0.59	1.04	0.87	0.75	0.49	0.522	0.748
gene-Dda_5878	Dda_5878	hypothetical protein	2.074	1.05243	1.4978e-06	8.38597e-06	yes	up	162.96	116.68	194.96	194.93	128.13	61.01	34.41	61.69	52.13	68.82	159.532	55.612
gene-Dda_5879	Dda_5879	hypothetical protein	6.099	2.60858	0.00351747	0.00978471	yes	up	0.85	0.66	1.78	1.2	1.03	0	0.16	0.15	0.16	0.17	1.104	0.128
gene-Dda_5888	Dda_5888	hypothetical protein	2.425	1.27813	4.20292e-12	5.11966e-11	yes	up	18.39	15.91	16.61	17.89	26.94	6.04	5.74	5.37	3.32	7.58	19.148	5.61
gene-Dda_5896	Dda_5896	hypothetical protein	0.185	-2.43727	5.13475e-11	5.51485e-10	yes	down	19.69	15.73	10.1	8.37	12.92	24.72	90.19	32.73	56.27	41.2	13.362	49.022
gene-Dda_5900	Dda_5900	hypothetical protein	0.429	-1.22179	2.00717e-12	2.54714e-11	yes	down	3.63	3.41	3.57	3.65	5.87	9.2	4.46	6.76	6.08	7.02	4.026	6.704
gene-Dda_5906	Dda_5906	Eukaryotic translation initiation factor	0.288	-1.79598	2.1411e-11	2.43312e-10	yes	down	42.65	18.51	45.32	39.53	23.09	91.17	100.12	78.78	76.62	71.92	33.82	83.722
gene-Dda_5910	Dda_5910	Omega-crystallin	2.262	1.17776	5.95571e-11	6.32713e-10	yes	up	352.18	245.92	366.44	294.32	347	144.25	61.56	95.6	86.03	125.19	321.172	102.526
gene-Dda_5911	Dda_5911	hypothetical protein	10.829	3.43681	1.10718e-26	4.68793e-25	yes	up	172.66	165.27	220.19	197.57	130.92	27.65	7.02	9.98	8.7	7.63	177.322	12.196
gene-Dda_5914	Dda_5914	hypothetical protein	3.002	1.58607	7.51275e-15	1.26028e-13	yes	up	43.97	34.99	30.7	28.59	57.94	14.45	7.95	10.1	6.12	7.89	39.238	9.302
gene-Dda_5915	Dda_5915	hypothetical protein	2.07	1.04995	0.00820545	0.0205343	yes	up	3.08	2.44	1.63	2.85	2.81	1.2	0.66	0.38	0.92	1.28	2.562	0.888
gene-Dda_5919	Dda_5919	thioredoxin-like protein	3.405	1.76787	0.000214977	0.000800212	yes	up	2.32	10.46	8.69	10.27	7.67	1.28	1.27	1.45	2.02	2.21	7.882	1.646
gene-Dda_5932	Dda_5932	hypothetical protein	0.26	-1.942	4.20499e-18	9.37552e-17	yes	down	6.73	4.15	6.24	6.72	7.93	27.22	9.87	18.13	16.22	16.11	6.354	17.51
gene-Dda_5941	Dda_5941	hypothetical protein	2.483	1.31224	0.00104731	0.00331904	yes	up	6.81	8.47	5.95	9.61	7.71	2.03	2.68	2.57	2.67	0.73	7.71	2.136
gene-Dda_5951	Dda_5951	hypothetical protein	11.164	3.48078	4.73356e-18	1.05009e-16	yes	up	550.17	754.49	1132.56	1061.2	863.12	54.15	10.04	54.01	80.74	73.04	872.308	54.396
gene-Dda_5954	Dda_5954	hypothetical protein	0.076	-3.72517	1.90463e-05	8.74561e-05	yes	down	1.01	0.45	0	0.6	0	3.77	3.2	4.1	4.73	2.92	0.412	3.744
gene-Dda_5961	Dda_5961	hypothetical protein	2.374	1.24702	0.00197961	0.00587017	yes	up	2.84	2.15	2.04	1.34	5.16	0.5	1.05	1.24	0.44	0.67	2.706	0.78
gene-Dda_5967	Dda_5967	Adenosylhomocysteinase	0.453	-1.14189	2.18321e-22	7.09503e-21	yes	down	282.46	191.52	267.65	225.33	274.31	398.54	342.29	397.73	374.13	422.6	248.254	387.058
gene-Dda_5969	Dda_5969	Bacillolysin	0.292	-1.77509	7.36713e-05	0.00030066	yes	down	0.38	0.52	0.54	0.21	0.66	2.21	0.38	1.22	0.57	1.44	0.462	1.164
gene-Dda_5980	Dda_5980	Cofilin	5.387	2.4296	5.57259e-16	1.03322e-14	yes	up	422.34	213.93	191.04	175.71	149.44	48.21	19.03	28.71	20.85	35.37	230.492	30.434
gene-Dda_5984	Dda_5984	cytochrome c oxidase assembly protein COX19	2.324	1.21637	0.00273681	0.00786141	yes	up	5.89	13.87	10.16	14.39	8.21	3.38	2.51	3.73	4.72	1.52	10.504	3.172
gene-Dda_5988	Dda_5988	hypothetical protein	0.089	-3.4874	0.0124504	0.0294839	yes	down	0	0	2.11	0	0	3.75	3.75	0	7.25	4.18	0.422	3.786
gene-Dda_5994	Dda_5994	hypothetical protein	0.09	-3.46834	7.99275e-26	3.18516e-24	yes	down	1.61	0.65	1.05	1.25	1.19	7.88	6	8.4	8.44	14.15	1.15	8.974
gene-Dda_5995	Dda_5995	hypothetical protein	0.05	-4.31862	4.90904e-49	6.97321e-47	yes	down	1.24	1.44	1.68	1.16	2.9	18.65	14.51	23.9	22.99	38.06	1.684	23.622
gene-Dda_6025	Dda_6025	Tankyrase-1	0.498	-1.00718	2.49353e-07	1.58789e-06	yes	down	23.42	20.63	13.97	17.11	16.42	40.55	17.87	24.65	20.73	30.46	18.31	26.852
gene-Dda_6028	Dda_6028	Endoglucanase-4	0.486	-1.04071	0.00245521	0.00713868	yes	down	4.6	3.73	3.18	2.62	7.74	6.91	3.35	5.87	4.02	11.78	4.374	6.386
gene-Dda_6031	Dda_6031	hypothetical protein	0.46	-1.11983	1.30368e-07	8.67185e-07	yes	down	3.08	2.29	3.74	4.04	4.4	7.32	5.6	5.53	3.36	5.44	3.51	5.45
gene-Dda_6033	Dda_6033	phosphoglycerate kinase	0.343	-1.54276	5.63251e-09	4.69749e-08	yes	down	259.08	399.3	483.62	636.73	427.88	773.35	902.8	834.78	1162.92	863.39	441.322	907.448
gene-Dda_6043	Dda_6043	hypothetical protein	2.288	1.19381	1.50889e-13	2.18566e-12	yes	up	50.28	36.32	34.89	34.46	41.63	12.41	11.09	11.6	9.12	17.29	39.516	12.302
gene-Dda_6070	Dda_6070	hypothetical protein	0.405	-1.30454	1.01888e-08	8.21732e-08	yes	down	1711.51	1447.88	1872.34	1615.45	1221.55	2257.08	2701.63	2108.18	2681.21	2130.95	1573.75	2375.81
gene-Dda_6076	Dda_6076	hypothetical protein	2.333	1.22213	1.76741e-14	2.84563e-13	yes	up	13.31	12.63	16.63	16.59	18.77	4.89	4.49	5.44	4.61	4.19	15.586	4.724
gene-Dda_6077	Dda_6077	hypothetical protein	0.474	-1.07703	2.57371e-07	1.63776e-06	yes	down	70.16	81.62	68.73	66.84	70.41	95.14	144.08	109.64	84.16	86.44	71.552	103.892
gene-Dda_6082	Dda_6082	hypothetical protein	0.384	-1.38251	3.84264e-12	4.71339e-11	yes	down	136.56	97.48	87.36	88.73	85.54	176.13	188.91	178	204.24	143.41	99.134	178.138
gene-Dda_6094	Dda_6094	hypothetical protein	0.252	-1.98753	2.50822e-11	2.81759e-10	yes	down	8.37	11.08	14.37	14.13	12.26	36.7	23.8	20.37	29.27	59.41	12.042	33.91
gene-Dda_6099	Dda_6099	hypothetical protein	2.206	1.14162	0.00541776	0.0141964	yes	up	32	12.81	11.97	12.29	12.14	5.01	1.86	5.04	8.33	5.07	16.242	5.062
gene-Dda_6108	Dda_6108	hypothetical protein	0.061	-4.02441	1.05666e-09	9.70385e-09	yes	down	0.45	0.62	0.51	0.27	0.23	2.98	7.12	6.57	4.9	1.87	0.416	4.688
gene-Dda_6125	Dda_6125	Protein kinase alk2	2.977	1.57377	6.98027e-20	1.85726e-18	yes	up	22.14	22.01	27.33	23.14	25.74	5.93	5.34	7.79	5.22	4.4	24.072	5.736
gene-Dda_6128	Dda_6128	hypothetical protein	0.373	-1.42118	0.0158984	0.0363587	yes	down	0.06	0.27	0.27	0.28	0.24	0.2	0.52	0.49	0.45	0.42	0.224	0.416
gene-Dda_6143	Dda_6143	hypothetical protein	0.139	-2.84237	7.34587e-09	6.02937e-08	yes	down	0	1.22	1.51	3.19	3.12	6.92	5.41	9.67	10.39	11.42	1.808	8.762
gene-Dda_6144	Dda_6144	hypothetical protein	0.11	-3.18699	1.25234e-13	1.83517e-12	yes	down	0.06	0.12	0.14	0.22	0.1	0.81	0.76	0.76	0.76	0.97	0.128	0.812
gene-Dda_6146	Dda_6146	hypothetical protein	0.026	-5.25184	9.39397e-07	5.44294e-06	yes	down	0.14	0	0	0	0	1.9	0.62	1.34	0.47	1.36	0.028	1.138
gene-Dda_6150	Dda_6150	hypothetical protein	2.563	1.35769	0.00156467	0.00475501	yes	up	4.3	1.4	2.61	2.54	2.17	1.18	0.39	0.56	0.39	1.16	2.604	0.736
gene-Dda_6157	Dda_6157	hypothetical protein	0.288	-1.79547	5.48612e-11	5.85651e-10	yes	down	120.59	90.8	118.56	107.31	87.39	190.15	411.38	172.04	246.73	247.17	104.93	253.494
gene-Dda_6161	Dda_6161	O-demethylpuromycin-O-methyltransferase	0.025	-5.32244	5.07878e-63	1.20889e-60	yes	down	0.15	0.62	0.75	0.35	0.53	13.47	10.14	15.08	12.87	16.29	0.48	13.57
gene-Dda_6162	Dda_6162	hypothetical protein	0.031	-4.99549	1.61393e-05	7.49679e-05	yes	down	0	0	0	0	0	0.62	0.18	0.33	0.35	0.29	0	0.354
gene-Dda_6163	Dda_6163	Na+ ATPase	0.385	-1.3753	0.00103516	0.00328681	yes	down	21.45	6.35	10.6	6.7	10.38	12.04	34.6	14.51	25.73	9.77	11.096	19.33
gene-Dda_6181	Dda_6181	mitosis protein dim1	0.294	-1.76559	5.66373e-14	8.62983e-13	yes	down	244.95	280.97	400.23	412.38	250.92	807.65	929.86	699.26	649.17	660.74	317.89	749.336
gene-Dda_6182	Dda_6182	hypothetical protein	0.486	-1.04177	1.63281e-06	9.07838e-06	yes	down	37.56	61.98	35.57	34.47	65.55	73.54	71.45	87.52	53.53	55.29	47.026	68.266
gene-Dda_6183	Dda_6183	hypothetical protein	0.124	-3.01539	0.021253	0.046782	yes	down	0	0	0	0.47	0	0.66	0.87	0.21	0.43	0.24	0.094	0.482
gene-Dda_6191	Dda_6191	Pyridoxamine 5'-phosphate oxidase	5.132	2.35942	2.33415e-27	1.0542e-25	yes	up	963.27	556.74	552.44	585.5	692.06	86.04	84.58	98.3	115.87	65.88	670.002	90.134
gene-Dda_6213	Dda_6213	pyridoxal-dependent decarboxylase domain protein	20.051	4.32563	5.13646e-15	8.69939e-14	yes	up	224.19	281.38	216.86	162.89	670.9	5.14	13.33	9.64	18.07	4.52	311.244	10.14
gene-Dda_6227	Dda_6227	hypothetical protein	0.376	-1.40961	6.25303e-10	5.88989e-09	yes	down	9.2	20.56	13.02	15.73	13.7	24.5	26.66	26.19	28	31.66	14.442	27.402
gene-Dda_6232	Dda_6232	Tripeptidyl aminopeptidase	16.57	4.0505	2.24664e-16	4.33908e-15	yes	up	45.02	17.91	14.48	9.75	8.38	0.62	0.47	1.03	1.43	0.44	19.108	0.798
gene-Dda_6239	Dda_6239	hypothetical protein	0.239	-2.06415	0.00261	0.00753648	yes	down	0.08	0.08	0.09	0.1	0.08	0.28	0.09	0.35	0.37	0.2	0.086	0.258
gene-Dda_6240	Dda_6240	hypothetical protein	2.059	1.04191	3.31185e-11	3.65049e-10	yes	up	22.27	16.22	13.85	16.52	23.28	8.55	6.28	6.04	5.04	5.84	18.428	6.35
gene-Dda_6256	Dda_6256	10 kDa heat shock protein	0.302	-1.72826	1.5913e-15	2.8543e-14	yes	down	391.5	433.43	582.72	532.79	373.55	1181.14	897.14	769.48	966.37	1277	462.798	1018.23
gene-Dda_6258	Dda_6258	hypothetical protein	0.048	-4.37728	1.79539e-45	1.92829e-43	yes	down	1.07	1.42	2.09	1.75	4.79	49.53	27.6	31.93	21.54	32.86	2.224	32.692
gene-Dda_6260	Dda_6260	Serine/threonine-protein kinase	0.361	-1.47188	2.72472e-15	4.68684e-14	yes	down	69.07	91.22	73.1	97.89	82.84	137.87	191.2	169.83	130.63	187.38	82.824	163.382
gene-Dda_6266	Dda_6266	E3 ubiquitin-protein ligase	0.227	-2.13852	0.000817064	0.00267505	yes	down	0	0.58	0.85	0.3	0.26	0.97	1.65	0.65	1.37	1.49	0.398	1.226
gene-Dda_6269	Dda_6269	Alpha-adducin	0.473	-1.08144	0.00765658	0.0192937	yes	down	60.27	65.85	53.12	68.97	43.05	151.24	15.82	81.01	66.56	145.15	58.252	91.956
gene-Dda_6272	Dda_6272	hypothetical protein	2.928	1.54968	1.00798e-07	6.86037e-07	yes	up	4.45	2.95	4.14	5.38	4.53	0.88	0.6	1.6	1.01	1.09	4.29	1.036
gene-Dda_6274	Dda_6274	hypothetical protein	0.172	-2.53738	2.21262e-10	2.1983e-09	yes	down	0.2	0.44	0.46	0.64	1.51	3.23	1.93	3.46	2.31	2.25	0.65	2.636
gene-Dda_6283	Dda_6283	Efflux pump patC	0.419	-1.25656	6.25462e-07	3.73454e-06	yes	down	2.36	2.73	3.93	4.14	2.8	6.87	4.81	6.4	3.04	6.51	3.192	5.526
gene-Dda_6286	Dda_6286	hypothetical protein	0.235	-2.08811	0.00303907	0.00860061	yes	down	0.63	0.08	0	0.22	0.19	0.71	1	0.38	0.6	0.65	0.224	0.668
gene-Dda_6287	Dda_6287	Psi-producing oxygenase	18.322	4.19549	3.11914e-59	6.24325e-57	yes	up	9.32	12.77	7.61	9.13	12.89	0.35	0.44	0.48	0.35	0.38	10.344	0.4
gene-Dda_6288	Dda_6288	Psi-producing oxygenase	2.762	1.46592	5.30849e-27	2.31445e-25	yes	up	120.57	101.55	114.43	98.66	132.37	32.99	24.61	22.28	29.84	36.25	113.516	29.194
gene-Dda_6289	Dda_6289	Chloroperoxidase	2.68	1.42241	1.30367e-14	2.12279e-13	yes	up	575.11	332.14	432.33	376.76	508.21	152.2	75.96	96.74	109.79	154.52	444.91	117.842
gene-Dda_6292	Dda_6292	hypothetical protein	0.374	-1.42081	5.33622e-06	2.69318e-05	yes	down	27.07	66.39	69.98	95.97	40.29	116	97.92	132.47	108.09	132.1	59.94	117.316
gene-Dda_6297	Dda_6297	hypothetical protein	0.483	-1.04962	4.0104e-08	2.92139e-07	yes	down	69.61	49.59	40.93	73.77	81.6	121.73	66.08	86.08	93.02	89.03	63.1	91.188
gene-Dda_6298	Dda_6298	hypothetical protein	0.346	-1.53081	0.000590273	0.00199636	yes	down	1.36	0.75	1.54	3.26	1.98	4.79	3.26	3.4	2.95	3.23	1.778	3.526
gene-Dda_6299	Dda_6299	Endoglucanase-4	0.159	-2.65723	6.06497e-14	9.20935e-13	yes	down	2.91	1.95	0.74	1.36	1.17	7.56	4.98	8.83	5.34	10.26	1.626	7.394
gene-Dda_6307	Dda_6307	hypothetical protein	0.406	-1.30162	2.72223e-07	1.72356e-06	yes	down	174.68	185.98	262.96	393.15	247.17	374.91	350.77	469.15	457.83	564.87	252.788	443.506
gene-Dda_6310	Dda_6310	hypothetical protein	0.333	-1.58442	2.8463e-13	4.00438e-12	yes	down	246.67	175.61	151.73	110.82	206.68	323.97	295.12	335.45	383.35	539.54	178.302	375.486
gene-Dda_6311	Dda_6311	hypothetical protein	0.217	-2.20509	3.41209e-05	0.000147522	yes	down	0.12	0.35	0.07	0.3	0.25	0.76	0.55	0.84	0.89	0.52	0.218	0.712
gene-Dda_6318	Dda_6318	hypothetical protein	42.619	5.41343	5.61525e-12	6.72837e-11	yes	up	29.07	218.2	76.27	68.52	55.68	2.08	0.13	3.91	0.73	1.08	89.548	1.586
gene-Dda_6324	Dda_6324	hypothetical protein	0.145	-2.78352	8.11489e-42	7.60296e-40	yes	down	4.54	7.44	5.8	4.87	8.16	44.3	21.09	29.86	30.67	25.97	6.162	30.378
gene-Dda_6327	Dda_6327	hypothetical protein	0.157	-2.67468	1.23475e-29	6.83928e-28	yes	down	3.64	2.93	1.79	2.51	4.47	20.08	10.4	16.25	12.18	10.77	3.068	13.936
gene-Dda_6329	Dda_6329	Beta-galactosidase	2.286	1.19266	1.15951e-19	2.99466e-18	yes	up	9.17	8.14	8.87	7.83	10.42	2.98	2.2	2.94	2.36	3.39	8.886	2.774
gene-Dda_6330	Dda_6330	hypothetical protein	0.264	-1.92306	1.10411e-05	5.30779e-05	yes	down	19.24	10.13	16.81	6.01	48.14	70.2	26.69	52.62	50.08	31.55	20.066	46.228
gene-Dda_6335	Dda_6335	hypothetical protein	0.311	-1.68667	0.000745808	0.00246374	yes	down	16.19	70.33	36.59	43.73	35.65	151.76	16.42	169.51	43.23	105.58	40.498	97.3
gene-Dda_6343	Dda_6343	Tannase	0.208	-2.26249	8.72219e-11	9.06922e-10	yes	down	0.8	2.25	2.51	2.4	2.6	6.13	4.36	10.42	4.6	10.98	2.112	7.298
gene-Dda_6355	Dda_6355	Beta-xylosidase	0.304	-1.71561	2.01122e-12	2.54861e-11	yes	down	160.02	103.9	112.97	80.78	67.83	277.28	253.55	169.93	231.91	293.35	105.1	245.204
gene-Dda_6357	Dda_6357	hypothetical protein	0.087	-3.52861	4.53471e-06	2.32734e-05	yes	down	0.28	8.88	1.49	0.78	6.4	36.47	19.86	35.33	26.95	27.16	3.566	29.154
gene-Dda_6358	Dda_6358	hypothetical protein	0.18	-2.47009	1.43711e-12	1.8423e-11	yes	down	0.07	0.11	0.13	0.19	0.18	0.53	0.53	0.55	0.31	0.74	0.136	0.532
gene-Dda_6359	Dda_6359	hypothetical protein	0.269	-1.89461	8.98105e-12	1.06312e-10	yes	down	48.07	73.28	83.07	68.93	158.05	273.17	204.69	268.19	231.72	137.67	86.28	223.088
gene-Dda_6360	Dda_6360	Cytochrome P450	17.092	4.09527	5.17335e-48	6.70025e-46	yes	up	531.72	602.71	690.69	537.82	559.95	12.77	33.98	17.28	26.02	28.7	584.578	23.75
gene-Dda_6361	Dda_6361	hypothetical protein	3.473	1.79616	7.01909e-28	3.35962e-26	yes	up	801.63	719.98	853.17	726	604.91	155.11	152.42	131.18	141.86	161.21	741.138	148.356
gene-Dda_6372	Dda_6372	hypothetical protein	0.047	-4.4191	1.34155e-18	3.12567e-17	yes	down	0.08	0.06	0.05	0.07	0	0.92	0.57	0.91	0.91	0.62	0.052	0.786
gene-Dda_6373	Dda_6373	hypothetical protein	2.109	1.07624	3.35841e-08	2.47718e-07	yes	up	3.83	4.4	3.96	3.41	4.58	1.48	1.76	1.07	1.31	1.15	4.036	1.354
gene-Dda_6377	Dda_6377	hypothetical protein	0.244	-2.03608	1.85257e-13	2.64864e-12	yes	down	9.88	17.97	21.38	29.5	29.1	55.31	53.08	54.08	67.19	68.23	21.566	59.578
gene-Dda_6379	Dda_6379	hypothetical protein	0.46	-1.12097	3.08919e-06	1.62816e-05	yes	down	4.23	4.31	4.85	3.6	9.14	9.14	6.63	10.81	5.81	7.54	5.226	7.986
gene-Dda_6383	Dda_6383	Beta-glucanase	0.12	-3.05672	2.38583e-05	0.000107149	yes	down	0.11	0.32	0.13	0.14	0.47	1.4	0.38	3.13	0.63	1.51	0.234	1.41
gene-Dda_6384	Dda_6384	hypothetical protein	0.032	-4.94665	8.23061e-06	4.04729e-05	yes	down	0	0	0.05	0	0.04	0.81	0.05	0.54	0.28	0.41	0.018	0.418
gene-Dda_6386	Dda_6386	hypothetical protein	0.005	-7.54453	2.50663e-33	1.57685e-31	yes	down	0.61	0.42	0.17	0.55	0.16	121.6	27.74	61.73	10.2	47.26	0.382	53.706
gene-Dda_6388	Dda_6388	hypothetical protein	0.013	-6.21614	4.24869e-20	1.14429e-18	yes	down	0.1	0.18	0	0.23	0.3	21.1	5.29	10.3	3.68	4.57	0.162	8.988
gene-Dda_6390	Dda_6390	hypothetical protein	0.076	-3.71727	5.42531e-09	4.53327e-08	yes	down	0.31	0	0	1.48	0.96	5.76	3.69	5.13	3.33	6.22	0.55	4.826
gene-Dda_6391	Dda_6391	hypothetical protein	0.239	-2.0642	1.97862e-08	1.51528e-07	yes	down	186.95	887.92	313.21	358.5	628.7	1371.06	1087.37	1601.71	1844.06	1024.23	475.056	1385.69
gene-Dda_6392	Dda_6392	hypothetical protein	0.03	-5.07	2.99034e-14	4.69445e-13	yes	down	0.19	0.35	0.43	0.23	0.19	11.73	2.69	7.12	3.52	9.01	0.278	6.814
gene-Dda_6398	Dda_6398	Cytochrome P450 monooxygenase sdnE	0.097	-3.3601	0.00696002	0.0177518	yes	down	0	0	0	0	0.44	0.47	0.47	0.45	0.47	1.53	0.088	0.678
gene-Dda_6399	Dda_6399	hypothetical protein	0.029	-5.08594	0.000248628	0.000913122	yes	down	0	0	0	0	0	0.9	0.36	2.04	0	0.58	0	0.776
gene-Dda_6400	Dda_6400	hypothetical protein	2.657	1.40964	3.71679e-14	5.78335e-13	yes	up	60.85	42.6	54.03	47.1	49.13	19.43	12.41	13.05	8.95	13.53	50.742	13.474
gene-Dda_6402	Dda_6402	hypothetical protein	0.361	-1.47142	1.52285e-08	1.18793e-07	yes	down	1.86	1.81	1.69	1.32	0.99	2.89	3	3.54	2.58	3.18	1.534	3.038
gene-Dda_6404	Dda_6404	hypothetical protein	3.98	1.99273	6.6212e-06	3.28338e-05	yes	up	1.04	0.82	1.58	0.81	0.93	0.3	0.11	0.32	0.08	0.12	1.036	0.186
gene-Dda_6412	Dda_6412	hypothetical protein	0.138	-2.85225	0.0037769	0.0104078	yes	down	0	1.15	0.73	1.54	0	2.75	3.41	1.98	7.37	0.75	0.684	3.252
gene-Dda_6416	Dda_6416	hypothetical protein	0.368	-1.44346	9.76978e-10	9.00026e-09	yes	down	343.63	271.5	184.49	169.88	204.39	362.84	354.3	519.77	544.18	447.45	234.778	445.708
gene-Dda_6422	Dda_6422	hypothetical protein	0.223	-2.16486	9.64497e-05	0.000385056	yes	down	0.37	2.33	2.49	0.87	1.53	4.79	3.56	3.03	7.83	4.32	1.518	4.706
gene-Dda_6424	Dda_6424	hypothetical protein	2.892	1.53195	3.30659e-19	8.20313e-18	yes	up	15.45	10.25	12.83	12.88	15.67	3.31	3.22	3.02	3.81	2.93	13.416	3.258
gene-Dda_6426	Dda_6426	hypothetical protein	0.021	-5.55883	4.05894e-16	7.65141e-15	yes	down	1.93	0.67	1.16	1.47	1.25	14.34	98.66	27.44	49.71	10.74	1.296	40.178
gene-Dda_6427	Dda_6427	hypothetical protein	0.06	-4.06926	0.000179249	0.000680743	yes	down	0	0	0.07	0	0.06	0.35	0.41	0.33	0.28	0.22	0.026	0.318
gene-Dda_6439	Dda_6439	hypothetical protein	0.033	-4.93847	2.43662e-06	1.31491e-05	yes	down	0	0	0	0.21	0	1.1	0.89	0.38	0.69	1.18	0.042	0.848
gene-Dda_6440	Dda_6440	hypothetical protein	0.023	-5.46106	6.62614e-05	0.000272821	yes	down	0	0	0	0	0	0.87	1.38	0.33	1.9	0	0	0.896
gene-Dda_6473	Dda_6473	hypothetical protein	2.003	1.00207	5.63781e-05	0.000235654	yes	up	49.71	27.37	27.52	30.93	51.25	12.57	10.84	14.08	13.89	11.28	37.356	12.532
gene-Dda_6479	Dda_6479	hypothetical protein	2.341	1.22709	0.00796703	0.0199845	yes	up	96.14	222.99	41.1	35.42	64.15	15.64	31.76	24	22.09	46.24	91.96	27.946
gene-Dda_6480	Dda_6480	hypothetical protein	0.334	-1.58231	1.26691e-09	1.14942e-08	yes	down	848.31	526.6	422.08	691.5	328.66	1458.39	889.21	1032.69	1156.89	1582.24	563.43	1223.88
gene-Dda_6510	Dda_6510	hypothetical protein	0.313	-1.67723	8.72884e-13	1.15428e-11	yes	down	109.81	140.79	190.54	185.21	126.91	287.95	416.07	309.6	357.46	337.84	150.652	341.784
gene-Dda_6515	Dda_6515	hypothetical protein	3.717	1.89418	0.000449912	0.00156492	yes	up	1.8	0.93	2.07	1.09	2.04	0.61	0.4	0.29	0.1	0.11	1.586	0.302
gene-Dda_6516	Dda_6516	hypothetical protein	2.211	1.14438	9.88795e-07	5.71787e-06	yes	up	282.41	105.24	217.11	173.33	196.97	76.97	44.38	59.23	49.7	86.57	195.012	63.37
gene-Dda_6520	Dda_6520	hypothetical protein	0.342	-1.54899	8.26833e-14	1.23422e-12	yes	down	481.96	497.18	410.23	517.13	354.11	1274.07	594.2	817.44	841.43	1288.29	452.122	963.086
gene-Dda_6521	Dda_6521	hypothetical protein	0.297	-1.75048	0.00432867	0.0117012	yes	down	6.22	10	3.2	6.91	13.24	19.53	11.18	19.58	13.48	18.79	7.914	16.512
gene-Dda_6529	Dda_6529	Heat shock protein	0.472	-1.08174	6.35741e-05	0.000262739	yes	down	465.08	481.23	950.68	735.15	419.06	837.83	1012.34	781.25	993.95	993.83	610.24	923.84
gene-Dda_6533	Dda_6533	hypothetical protein	0.057	-4.13199	2.36891e-07	1.51731e-06	yes	down	0.55	5.42	0.21	2.63	3.4	85.08	9.64	24.15	23.07	19.01	2.442	32.19
gene-Dda_6534	Dda_6534	hypothetical protein	0.221	-2.17674	1.43614e-09	1.29458e-08	yes	down	1.02	1.17	1.04	0.41	1.05	4.58	1.89	3.36	2.52	3	0.938	3.07
gene-Dda_6539	Dda_6539	hypothetical protein	0.177	-2.49465	1.21775e-12	1.57717e-11	yes	down	8.23	2.47	3.98	2.71	7.45	13.45	25.7	19.38	20.48	14.97	4.968	18.796
gene-Dda_6541	Dda_6541	hypothetical protein	3.363	1.74957	2.37226e-14	3.76441e-13	yes	up	3.46	2.99	3.74	3.28	4.11	1.18	0.9	0.54	0.44	0.69	3.516	0.75
gene-Dda_6542	Dda_6542	hypothetical protein	0.346	-1.53089	3.41248e-28	1.70759e-26	yes	down	2.07	2.38	2.65	2.6	2.55	6.79	4.53	4.75	4.01	5.44	2.45	5.104
gene-Dda_6545	Dda_6545	hypothetical protein	3.321	1.73164	8.66965e-07	5.04317e-06	yes	up	25.49	9.46	13.29	5.02	14.5	3.88	2.78	2	1.99	3.82	13.552	2.894
gene-Dda_6548	Dda_6548	hypothetical protein	0.071	-3.82313	6.30717e-06	3.14359e-05	yes	down	0.15	0.41	0	0.35	0.46	4.1	0.65	5.42	0.16	4.06	0.274	2.878
gene-Dda_6549	Dda_6549	hypothetical protein	0.377	-1.40642	0.0139799	0.0326063	yes	down	0.88	8.25	1.97	1.56	4.55	4.71	6.07	8.97	7.85	4.09	3.442	6.338
gene-Dda_6550	Dda_6550	hypothetical protein	0.398	-1.32897	2.22104e-09	1.96195e-08	yes	down	162.62	189.76	264.08	318.11	269.91	561.19	285.82	426.23	341.11	570.17	240.896	436.904
gene-Dda_6552	Dda_6552	putative 1,4-beta-D-glucan cellobiohydrolase A	2.647	1.40438	6.11219e-05	0.000253676	yes	up	2.97	2.73	5.44	5.81	4.08	1.68	1.42	1.2	0.63	0.77	4.206	1.14
gene-Dda_6556	Dda_6556	hypothetical protein	0.077	-3.70769	1.03676e-20	2.95493e-19	yes	down	0.66	3.69	1.46	1.64	1.78	23.31	8.91	24.91	9.75	22.77	1.846	17.93
gene-Dda_6557	Dda_6557	hypothetical protein	0.338	-1.56322	5.01161e-29	2.69129e-27	yes	down	37.87	57.42	48.66	52.37	61.71	121.82	94.98	120.72	96.03	111.87	51.606	109.084
gene-Dda_6566	Dda_6566	hypothetical protein	0.066	-3.91384	0.000588885	0.00199397	yes	down	0.15	0	0	0	0	0.58	0.41	0.31	0.16	0.26	0.03	0.344
gene-Dda_6568	Dda_6568	Oxidoreductase sirO	0.282	-1.82459	2.74291e-06	1.46761e-05	yes	down	8.98	11.63	11.18	22.36	11.68	40.25	19.39	24.07	15.21	74.48	13.166	34.68
gene-Dda_6569	Dda_6569	hypothetical protein	4.833	2.27282	5.19142e-69	1.57658e-66	yes	up	145.37	134.2	122.9	115.38	126.73	18.55	16.71	17.54	20.2	21.6	128.916	18.92
gene-Dda_6576	Dda_6576	hypothetical protein	0.227	-2.14213	5.19022e-06	2.63005e-05	yes	down	6.4	11.72	13.64	16.41	12.43	13.75	85.95	31.71	33.91	16.73	12.12	36.41
gene-Dda_6577	Dda_6577	hypothetical protein	2.903	1.53752	5.22627e-17	1.05568e-15	yes	up	42.67	24.29	25.42	22.75	34.35	10.05	6.84	7.03	5.53	7.13	29.896	7.316
gene-Dda_6586	Dda_6586	hypothetical protein	3.612	1.85295	4.10333e-06	2.12452e-05	yes	up	3	1.94	4.38	4.61	4.11	0.4	0.33	1.37	0.53	0.92	3.608	0.71
gene-Dda_6595	Dda_6595	hypothetical protein	0.415	-1.26886	0.00171478	0.0051684	yes	down	147.24	673.87	337.46	359.56	306.19	390.64	892.54	519.52	744.37	427.67	364.864	594.948
gene-Dda_6599	Dda_6599	Bifunctional solanapyrone synthase	0.048	-4.3856	5.50985e-41	4.95156e-39	yes	down	2.82	7.21	4.42	3.06	4.2	84.94	34.53	54.53	44.62	115.92	4.342	66.908
gene-Dda_6602	Dda_6602	hypothetical protein	2.431	1.28136	9.70791e-42	8.99975e-40	yes	up	859.76	792.19	725.9	681.68	935.86	241.58	209.88	226.49	236.89	245.02	799.078	231.972
gene-Dda_6604	Dda_6604	hypothetical protein	0.069	-3.86058	5.7426e-06	2.88506e-05	yes	down	0	0	0.13	0.13	0.68	1.96	2.18	3.58	0.24	1.32	0.188	1.856
gene-Dda_6606	Dda_6606	Lactose permease	0.432	-1.20942	0.00148825	0.00454316	yes	down	854	324.74	481.42	275.97	370.39	922.22	489.46	415.9	422.01	1626.65	461.304	775.248
gene-Dda_6613	Dda_6613	hypothetical protein	0.167	-2.58118	7.9992e-18	1.75246e-16	yes	down	5.39	13.3	6.59	8.85	9.23	50.21	17.35	30.47	37.42	54	8.672	37.89
gene-Dda_6622	Dda_6622	hypothetical protein	0.487	-1.03686	0.0188337	0.0420735	yes	down	603.29	1711.5	3259.26	3400.61	820.79	2125.81	3347.03	2879.01	3141.35	3066.22	1959.09	2911.88
gene-Dda_6625	Dda_6625	hypothetical protein	0.191	-2.38544	1.67876e-13	2.41188e-12	yes	down	64.12	171.49	219.94	228.18	115.7	543.24	579.76	701.8	609.11	567.42	159.886	600.266
gene-Dda_6626	Dda_6626	hypothetical protein	2.009	1.00649	5.26069e-17	1.0602e-15	yes	up	27.21	21.47	23.04	23.52	29.99	9.11	9.88	8.43	8.16	8.37	25.046	8.79
gene-Dda_6629	Dda_6629	hypothetical protein	0.269	-1.89229	2.6296e-15	4.54095e-14	yes	down	81.97	132.5	97.13	123.12	148.62	268.21	206.27	319.6	427.52	292.06	116.668	302.732
gene-Dda_6631	Dda_6631	hypothetical protein	6.268	2.64809	8.18012e-22	2.5278e-20	yes	up	278.39	392.98	238.69	325.14	592.7	32.81	55.41	53.77	29.41	29.9	365.58	40.26
gene-Dda_6648	Dda_6648	hypothetical protein	2.558	1.35529	3.11579e-15	5.33867e-14	yes	up	341.91	444.17	304.45	309.52	436.97	93.62	84.82	93.06	109.96	109.28	367.404	98.148
gene-Dda_6654	Dda_6654	hypothetical protein	2.557	1.35454	1.70678e-17	3.62207e-16	yes	up	68.11	112.38	75.48	85.72	113.14	29.52	25.57	25.07	20.97	25.75	90.966	25.376
gene-Dda_6659	Dda_6659	hypothetical protein	0.272	-1.87628	1.12378e-12	1.46624e-11	yes	down	29.43	28.48	33.02	45.54	27.58	100.6	86.47	126.66	57.25	55.77	32.81	85.35
gene-Dda_6666	Dda_6666	hypothetical protein	0.327	-1.61476	0.00272435	0.00783074	yes	down	0.5	0.33	0.32	0.17	0.15	0.72	0.71	0.9	0.32	0.6	0.294	0.65
gene-Dda_6670	Dda_6670	hypothetical protein	0.438	-1.18981	0.000968645	0.00310638	yes	down	80.03	146.7	85.48	118.11	57.72	89.18	246.76	142.81	171.32	117.62	97.608	153.538
gene-Dda_6673	Dda_6673	hypothetical protein	0.382	-1.38733	7.12329e-08	4.96713e-07	yes	down	545.29	219.26	346.58	277.97	231.03	524.37	653.6	501.82	610.38	676.28	324.026	593.29
gene-Dda_6676	Dda_6676	hypothetical protein	0.263	-1.92895	5.42227e-07	3.26196e-06	yes	down	0.48	0.66	0.25	0.45	0.33	1.64	1.44	1.08	0.9	0.91	0.434	1.194
gene-Dda_6681	Dda_6681	hypothetical protein	2.844	1.50784	4.12168e-30	2.34191e-28	yes	up	18.27	16.14	18.3	18.21	17.68	5.71	3.23	4.92	3.58	5.04	17.72	4.496
gene-Dda_6684	Dda_6684	Allantoinase	0.348	-1.52199	3.75708e-09	3.20315e-08	yes	down	41.55	27.42	39.28	65.89	36.82	118.1	60.16	80.7	103.06	74.05	42.192	87.214
gene-Dda_6689	Dda_6689	hypothetical protein	0.256	-1.96598	1.74254e-12	2.22413e-11	yes	down	4.74	3.13	2.74	5.15	7.73	11.86	14.13	17.83	11.35	8.39	4.698	12.712
gene-Dda_6696	Dda_6696	hypothetical protein	0.293	-1.77229	1.02667e-10	1.06001e-09	yes	down	12.51	28.86	17.61	20.7	28.36	54.13	68.53	61.65	37.94	36.21	21.608	51.692
gene-Dda_6700	Dda_6700	hypothetical protein	0.44	-1.18327	1.16129e-07	7.81323e-07	yes	down	84.8	128.52	101.26	113.56	120.46	137.7	239.46	202.14	148.56	147.74	109.72	175.12
gene-Dda_6704	Dda_6704	Zinc finger protein	2.711	1.43887	4.01437e-08	2.92187e-07	yes	up	309.42	429.63	195.88	197.58	219.1	76.46	65.96	88.13	41.03	88.16	270.322	71.948
gene-Dda_6713	Dda_6713	hypothetical protein	5.603	2.48624	1.69205e-18	3.91127e-17	yes	up	20.81	21.83	19.91	19.42	23.18	1.98	1.25	1.87	3.75	4.45	21.03	2.66
gene-Dda_6728	Dda_6728	hypothetical protein	0.28	-1.83451	1.14249e-15	2.07891e-14	yes	down	26.93	39.71	25.27	32.61	52.76	72.99	115.06	99.28	69.47	82.94	35.456	87.948
gene-Dda_6731	Dda_6731	hypothetical protein	0.368	-1.44168	2.15338e-14	3.43565e-13	yes	down	18.34	26.07	16.37	13.31	22.69	37.4	34.31	35.12	31.6	47.87	19.356	37.26
gene-Dda_6737	Dda_6737	hypothetical protein	2.249	1.16926	2.83443e-06	1.50833e-05	yes	up	9.53	5.04	5.87	5.7	7.67	1.98	2.14	1.87	2.59	1.93	6.762	2.102
gene-Dda_6743	Dda_6743	Alpha-mannosidase	2.476	1.3081	3.0486e-30	1.74344e-28	yes	up	139.64	111.08	147.34	133.66	159.22	44.59	33.55	43.83	39.09	37.14	138.188	39.64
gene-Dda_6749	Dda_6749	hypothetical protein	6.087	2.60578	5.72163e-11	6.0858e-10	yes	up	349.2	161.98	388.21	389.64	826.55	33.02	90.76	48.46	31.13	30.85	423.116	46.844
gene-Dda_6750	Dda_6750	hypothetical protein	0.279	-1.84223	5.35374e-06	2.69894e-05	yes	down	0.49	0.59	0.16	0.51	0.94	1.73	1.09	1.86	0.86	1.35	0.538	1.378
gene-Dda_6757	Dda_6757	hypothetical protein	10.61	3.40735	0.00144335	0.00442318	yes	up	33.15	14.72	14.97	24.29	35.36	0	3.26	0	3.14	0	24.498	1.28
gene-Dda_6761	Dda_6761	hypothetical protein	3.285	1.7157	3.28789e-15	5.60086e-14	yes	up	655.09	342.92	404.08	357.15	362.08	95.05	103.16	77.62	100.77	76.01	424.264	90.522
gene-Dda_6764	Dda_6764	Helothermine	0.416	-1.2649	2.63707e-06	1.41269e-05	yes	down	17.52	35.61	35.85	45.85	45.76	72.14	38.89	71.04	72.88	53.91	36.118	61.772
gene-Dda_6769	Dda_6769	hypothetical protein	2.542	1.34621	3.38567e-08	2.4952e-07	yes	up	187.5	321.4	249.81	284.39	467.99	137.02	62.71	97.85	52.82	78.4	302.218	85.76
gene-Dda_6772	Dda_6772	hypothetical protein	8.032	3.00583	1.7179e-45	1.8912e-43	yes	up	68.05	38.81	45.04	51.71	65.18	5.32	4.87	4.28	3.31	5.72	53.758	4.7
gene-Dda_6773	Dda_6773	hypothetical protein	5.631	2.49329	4.37966e-60	9.18373e-58	yes	up	137.02	145.57	156.97	180.11	171.65	22.03	19.21	16.28	22.13	20.06	158.264	19.942
gene-Dda_6775	Dda_6775	hypothetical protein	2.121	1.08488	7.8106e-10	7.28686e-09	yes	up	36.01	24.09	38.3	37.53	36.56	13.93	12.88	11.3	10.15	9.37	34.498	11.526
gene-Dda_6781	Dda_6781	hypothetical protein	0.42	-1.25098	5.3027e-08	3.76867e-07	yes	down	3.12	5.11	2.12	2.92	3.59	5.66	6.48	5.32	4.98	6.1	3.372	5.708
gene-Dda_6786	Dda_6786	hypothetical protein	2.656	1.40915	3.98913e-14	6.16355e-13	yes	up	117.32	89.69	86.57	86.13	144.65	30.01	33.29	29.52	25.35	19.48	104.872	27.53
gene-Dda_6801	Dda_6801	hypothetical protein	2.13	1.09115	3.40413e-07	2.13382e-06	yes	up	5.87	3.99	5.06	5.46	6.6	2.12	1.57	1.37	2.04	1.85	5.396	1.79
gene-Dda_6802	Dda_6802	Serine/threonine-protein kinase	3.621	1.85656	5.31358e-26	2.16652e-24	yes	up	33.98	24.24	30.15	27.31	44.33	8.59	3.9	6.91	6.02	6.01	32.002	6.286
gene-Dda_6812	Dda_6812	Thioredoxin-1	0.404	-1.30866	1.03711e-47	1.30483e-45	yes	down	2914.35	2700.12	2385.27	2446.4	3159.62	6163.95	3878.12	4762.32	3922.53	4721.66	2721.15	4689.72
gene-Dda_6822	Dda_6822	hypothetical protein	0.454	-1.13975	7.10135e-08	4.95575e-07	yes	down	48.99	28.52	42.82	49.28	61.69	98.87	48.02	94.63	58.97	61.29	46.26	72.356
gene-Dda_6831	Dda_6831	hypothetical protein	0.274	-1.8653	0.00309594	0.00873908	yes	down	0.41	0	0.54	0.16	0.42	0.99	0.9	1.29	0.3	0.41	0.306	0.778
gene-Dda_6833	Dda_6833	hypothetical protein	0.355	-1.49314	2.54498e-06	1.36919e-05	yes	down	1.28	0.6	1.23	0.77	1.62	2.49	1.59	2.57	2.47	1.72	1.1	2.168
gene-Dda_6836	Dda_6836	hypothetical protein	3.005	1.58714	0.0136281	0.0318955	yes	up	0.89	1.66	1.3	1.07	2.22	0.28	0.14	0.94	0.14	0.15	1.428	0.33
gene-Dda_6837	Dda_6837	E3 ubiquitin-protein ligase	2.214	1.14696	2.70822e-08	2.0299e-07	yes	up	90.86	85.5	79.12	82.57	154.21	42.57	33.48	35.54	18.19	26.95	98.452	31.346
gene-Dda_6838	Dda_6838	hypothetical protein	2.548	1.34924	3.02104e-09	2.61615e-08	yes	up	25.61	18.48	16.78	18.62	29.88	6.57	2.84	7.99	5.98	6.97	21.874	6.07
gene-Dda_6844	Dda_6844	hypothetical protein	0.311	-1.6845	6.14342e-09	5.08507e-08	yes	down	23.24	18.2	13.67	12.31	35.44	73.82	26.8	47.14	26.42	62.69	20.572	47.374
gene-Dda_6845	Dda_6845	hypothetical protein	0.253	-1.98082	1.44327e-08	1.12986e-07	yes	down	7.51	23.39	9.94	7.62	22.18	52.94	25.79	56.57	23.06	41.66	14.128	40.004
gene-Dda_6850	Dda_6850	hypothetical protein	4.781	2.25745	1.71756e-38	1.38776e-36	yes	up	37.87	27.54	30.24	28.02	44.53	6.93	3.79	4.67	3.44	6.23	33.64	5.012
gene-Dda_6855	Dda_6855	hypothetical protein	0.037	-4.74807	1.71181e-08	1.32594e-07	yes	down	0.16	0.45	0	0	0	3.78	1.6	3.4	2.49	1.55	0.122	2.564
gene-Dda_6870	Dda_6870	hypothetical protein	3.605	1.84998	5.73649e-15	9.6784e-14	yes	up	1049.1	851.13	585.49	537.98	634.97	139.76	181.28	110.96	152.03	121.58	731.734	141.122
gene-Dda_6872	Dda_6872	Cerevisin	0.13	-2.94652	3.48741e-32	2.10367e-30	yes	down	96.71	107.53	83.19	99.88	174.07	740.53	279.7	560.73	628.66	859.17	112.276	613.758
gene-Dda_6873	Dda_6873	hypothetical protein	0.207	-2.26936	4.2274e-07	2.59628e-06	yes	down	3.65	6.49	1.17	2.47	4.35	20.55	7.16	13.78	12.48	7.84	3.626	12.362
gene-Dda_6874	Dda_6874	hypothetical protein	0.162	-2.62458	4.60194e-12	5.58254e-11	yes	down	3.22	2.79	3.56	7.55	7.59	24.92	18.17	19.21	14.54	23.63	4.942	20.094
gene-Dda_6875	Dda_6875	hypothetical protein	0.225	-2.15277	2.79172e-10	2.73793e-09	yes	down	215.68	394.22	623.43	753.61	274.57	1260.15	1318.15	1429.54	1690.4	1547.18	452.302	1449.08
gene-Dda_6881	Dda_6881	hypothetical protein	0.014	-6.19912	8.60791e-10	8.00527e-09	yes	down	0	0	0	0	0.04	0.4	0.57	0.83	0.7	0.43	0.008	0.586
gene-Dda_6882	Dda_6882	hypothetical protein	0.02	-5.66282	1.14395e-06	6.57192e-06	yes	down	0	0	0	0	0	0.63	0.41	0.2	0.52	1.57	0	0.666
gene-Dda_6885	Dda_6885	Zinc finger protein	2.93	1.55101	0.000141337	0.000547626	yes	up	773.87	489.89	135.93	115.74	380.2	83.39	97.43	90.14	85.82	90.61	379.126	89.478
gene-Dda_6890	Dda_6890	ABC multidrug transporter B	0.364	-1.45607	2.21636e-07	1.42686e-06	yes	down	22.03	16.21	18.4	18.51	27.77	29.27	61.12	30.98	45.48	25.56	20.584	38.482
gene-Dda_6896	Dda_6896	hypothetical protein	0.452	-1.14665	0.000269367	0.000982324	yes	down	22.94	39.75	44.53	25.93	74.96	100.56	30.07	61.75	66.39	64.47	41.622	64.648
gene-Dda_6902	Dda_6902	Glucan 1,3-beta-glucosidase	0.26	-1.94378	7.89602e-15	1.31955e-13	yes	down	37.23	41.58	38.65	67.07	95.47	199	149.09	140.43	149.09	117.07	56	150.936
gene-Dda_6908	Dda_6908	kinase-like protein	0.429	-1.22005	0.000900949	0.00291535	yes	down	2.12	9.87	4.38	3.23	5.61	6.77	6.14	11.47	9.1	8.31	5.042	8.358
gene-Dda_6912	Dda_6912	hypothetical protein	0.25	-1.99876	4.96682e-15	8.42829e-14	yes	down	33.41	52.28	35.02	29.26	30.18	97.92	140.75	90.21	90.71	81.49	36.03	100.216
gene-Dda_6914	Dda_6914	hypothetical protein	0.033	-4.92183	4.39796e-05	0.000186395	yes	down	0	0	0	0	0	2.26	0.96	1.22	1.27	0.35	0	1.212
gene-Dda_6917	Dda_6917	hypothetical protein	0.273	-1.87315	1.8931e-06	1.04464e-05	yes	down	1.45	2.13	1.3	2.24	2.58	2.82	8.88	5.65	4.14	2.83	1.94	4.864
gene-Dda_6918	Dda_6918	hypothetical protein	0.312	-1.6787	1.04286e-08	8.39533e-08	yes	down	84.94	141.73	54.91	76.03	81.27	246.73	232.17	191.27	155.62	123.25	87.776	189.808
gene-Dda_6919	Dda_6919	hypothetical protein	0.041	-4.5987	3.50214e-62	7.90856e-60	yes	down	9.11	6.13	3.33	6.14	10.53	211.4	110.87	116.16	82.69	86.48	7.048	121.52
gene-Dda_6922	Dda_6922	hypothetical protein	0.069	-3.85996	1.92357e-28	9.96523e-27	yes	down	0.31	1.72	0.35	1.48	1.86	15.71	8.72	13.53	9.67	11.28	1.144	11.782
gene-Dda_6923	Dda_6923	hypothetical protein	0.02	-5.61273	2.9592e-49	4.41723e-47	yes	down	2.04	0.8	2.64	0	2.72	85.27	45.21	52.61	31.43	69.98	1.64	56.9
gene-Dda_6924	Dda_6924	hypothetical protein	0.003	-8.48093	2.18162e-19	5.52114e-18	yes	down	0	0	0.14	0	0	9.74	6.84	11.05	6.71	12.44	0.028	9.356
gene-Dda_6925	Dda_6925	hypothetical protein	0.066	-3.91317	2.50557e-15	4.35238e-14	yes	down	0	0.04	0.13	0.14	0.35	1.72	0.8	1.65	1.28	1.42	0.132	1.374
gene-Dda_6926	Dda_6926	hypothetical protein	0.055	-4.17652	3.36608e-31	1.96325e-29	yes	down	1.62	1.5	2.08	3.41	2.52	51.22	26.47	24.23	12.19	30.06	2.226	28.834
gene-Dda_6927	Dda_6927	hypothetical protein	0.062	-4.01895	0.000589143	0.00199407	yes	down	0	0.12	0	0	0	0.61	0.3	0.43	0.45	0.49	0.024	0.456
gene-Dda_6928	Dda_6928	hypothetical protein	13.228	3.72554	0.00111967	0.00352429	yes	up	1.5	0.82	1.02	2.87	2.49	0	0	0	0.32	0	1.74	0.064
gene-Dda_6933	Dda_6933	hypothetical protein	0.419	-1.25455	4.8567e-09	4.08139e-08	yes	down	1035.64	1911.5	915.23	1001.23	1168.85	2336.14	1725.28	2098.96	1676.99	2428.31	1206.49	2053.14
gene-Dda_6935	Dda_6935	hypothetical protein	0.326	-1.61635	0.000202152	0.000757275	yes	down	4.33	1.32	1.63	3.1	2.39	5.38	8.77	4.79	4.05	3.76	2.554	5.35
gene-Dda_6936	Dda_6936	hypothetical protein	0.263	-1.92596	2.8722e-28	1.44546e-26	yes	down	21.39	21.68	18.89	21.26	17.63	47.01	53.79	58.17	60.01	51.09	20.17	54.014
gene-Dda_6938	Dda_6938	hypothetical protein	0.133	-2.91318	0.00210098	0.00619462	yes	down	3.81	0	0	2.17	2.02	10.82	7.2	5.34	6.97	6.02	1.6	7.27
gene-Dda_6939	Dda_6939	hypothetical protein	0.013	-6.29645	1.65902e-50	2.56333e-48	yes	down	55.08	6.48	16.87	18.14	28.27	1312.55	1893.48	1178.91	1433.96	768.26	24.968	1317.43
gene-Dda_6945	Dda_6945	hypothetical protein	9.629	3.26736	7.22967e-11	7.57996e-10	yes	up	7.2	7.82	13.96	16.49	9.19	0.23	1.39	0.66	0.93	0.76	10.932	0.794
gene-Dda_6949	Dda_6949	hypothetical protein	0.003	-8.48893	3.40569e-37	2.63104e-35	yes	down	0	0.47	0.15	0.14	0.12	90.12	24.84	55.02	16.37	48.69	0.176	47.008
gene-Dda_6951	Dda_6951	hypothetical protein	0.006	-7.37426	8.23726e-26	3.26782e-24	yes	down	0.62	0.85	0	0	0	54.87	30.85	48.77	18.99	36.21	0.294	37.938
gene-Dda_6956	Dda_6956	Ubiquitin-60S ribosomal protein	0.104	-3.26841	6.3423e-81	3.28569e-78	yes	down	2.22	3	2.75	3.04	4.14	22.46	19.84	23.43	18.86	18.34	3.03	20.586
gene-Dda_6958	Dda_6958	hypothetical protein	0.199	-2.32662	8.95813e-17	1.7769e-15	yes	down	2.64	5.61	5.9	9.39	9.28	29.3	22.3	25.96	17.96	21.21	6.564	23.346
gene-Dda_6959	Dda_6959	hypothetical protein	0.066	-3.92073	4.28434e-35	2.99462e-33	yes	down	1.01	2.01	0.58	1.22	0.78	11.49	9.25	13.37	13.05	13.86	1.12	12.204
gene-Dda_6960	Dda_6960	hypothetical protein	0.069	-3.84954	8.72856e-13	1.15428e-11	yes	down	0.16	0.15	0.18	0.19	0.24	2.39	1.48	1.17	2.28	1.99	0.184	1.862
gene-Dda_6961	Dda_6961	hypothetical protein	0.032	-4.96017	1.21285e-80	5.93422e-78	yes	down	4.05	2.23	2.14	2.26	3.36	64.1	49.04	59.81	67.23	64.02	2.808	60.84
gene-Dda_6964	Dda_6964	hypothetical protein	0.416	-1.2652	4.65476e-08	3.34649e-07	yes	down	182.04	192.08	178.1	234.96	157.09	298.47	462.7	253.83	275.41	297.95	188.854	317.672
gene-Dda_6968	Dda_6968	hypothetical protein	0.499	-1.00359	5.68783e-08	4.02351e-07	yes	down	11.04	9.95	9.39	8.04	7.29	15.94	12.63	12.05	12.23	12.34	9.142	13.038
gene-Dda_6973	Dda_6973	hypothetical protein	0.115	-3.11704	1.85769e-19	4.74221e-18	yes	down	1.38	3.88	3.47	3.54	2.56	13.93	25.48	15.55	21.99	12.62	2.966	17.914
gene-Dda_6977	Dda_6977	hypothetical protein	0.108	-3.20991	1.86713e-40	1.61214e-38	yes	down	0.27	0.34	0.37	0.37	0.35	1.67	2.71	2.31	2.28	2.04	0.34	2.202
gene-Dda_6978	Dda_6978	hypothetical protein	0.003	-8.48827	1.59013e-30	9.15312e-29	yes	down	0.24	0.87	0	0	0	119.44	40.94	53.23	26.86	82.99	0.222	64.692
gene-Dda_6979	Dda_6979	hypothetical protein	2.648	1.40477	1.20117e-06	6.87374e-06	yes	up	6.61	6.92	7.87	9.53	5.88	2.81	2.84	1.16	1.56	1.61	7.362	1.996
gene-Dda_6980	Dda_6980	hypothetical protein	0.493	-1.01908	0.000928987	0.00299582	yes	down	8.29	8.27	8.74	12.71	8.63	10.95	12.93	12.43	16.33	11.32	9.328	12.792
gene-Dda_6982	Dda_6982	hypothetical protein	0.435	-1.19932	2.62471e-15	4.54095e-14	yes	down	77.74	65.86	63.66	64.21	52.92	117.33	101.39	101.67	103.78	100.21	64.878	104.876
gene-Dda_6983	Dda_6983	hypothetical protein	0.019	-5.70541	7.37517e-13	9.90139e-12	yes	down	0	1.13	0	0	0.44	18.09	12.1	9.46	13.74	8.82	0.314	12.442
gene-Dda_6984	Dda_6984	Telomerase-binding protein EST1A	0.005	-7.72605	2.05455e-48	2.74158e-46	yes	down	0	0.06	0.07	0	0.15	11.11	6.54	11.33	6.51	6.95	0.056	8.488
gene-Dda_6985	Dda_6985	hypothetical protein	0.022	-5.53493	5.65811e-110	8.30516e-107	yes	down	0.21	0.53	0.37	0.52	0.25	12.6	13	13.9	10.43	12.06	0.376	12.398
gene-Dda_6987	Dda_6987	hypothetical protein	0.008	-6.93933	3.00316e-46	3.34796e-44	yes	down	0.11	0.07	0	0.04	0.22	6.8	7.56	11.86	5.85	7.54	0.088	7.922
gene-Dda_6988	Dda_6988	hypothetical protein	0.007	-7.09328	4.06857e-99	3.58319e-96	yes	down	1.8	2.68	0.21	0.43	1.86	191.19	95	175.33	109.61	132.73	1.396	140.772
gene-Dda_6989	Dda_6989	hypothetical protein	0.017	-5.88361	4.60105e-08	3.31328e-07	yes	down	0	0	0	0	0	8.09	2.01	3.88	3.94	7.35	0	5.054
gene-Dda_6990	Dda_6990	hypothetical protein	0.094	-3.40447	3.858e-43	3.81769e-41	yes	down	61.67	79.44	45.69	50.95	32.09	514.2	281.31	446.69	353.25	481.19	53.968	415.328
gene-Dda_6991	Dda_6991	hypothetical protein	0.107	-3.22082	1.75463e-26	7.3938e-25	yes	down	18.21	33.82	14.25	15.29	10.69	170.83	77.03	133.48	105.02	145.8	18.452	126.432
gene-Dda_6993	Dda_6993	Obscurin	0.28	-1.83632	1.0678e-26	4.54303e-25	yes	down	2.75	3.98	2.48	3.31	3.46	10.03	6	7.51	7.86	9.67	3.196	8.214
gene-Dda_6995	Dda_6995	hypothetical protein	0.001	-9.70022	1.74456e-25	6.79838e-24	yes	down	0	0	0	0	0	49.88	34.74	38.46	40.18	36.67	0	39.986
gene-Dda_6997	Dda_6997	hypothetical protein	0.022	-5.49132	1.0865e-12	1.42818e-11	yes	down	0.13	0	0.3	0.16	0	4.35	3.15	3.82	2.72	3.42	0.118	3.492
gene-Dda_6998	Dda_6998	hypothetical protein	0.022	-5.49793	2.42962e-12	3.05245e-11	yes	down	0.49	0.23	0.28	0.1	1.53	38.07	15.64	14.48	1.84	14.7	0.526	16.946
gene-Dda_7001	Dda_7001	hypothetical protein	0.01	-6.68897	3.00315e-73	1.10203e-70	yes	down	1.08	2.5	3.47	5.6	9.82	339.82	357.62	386.01	236.83	267.52	4.494	317.56
gene-Dda_7004	Dda_7004	hypothetical protein	0.03	-5.04225	1.27262e-62	2.94945e-60	yes	down	3.13	1.29	1.59	1.67	1.08	42.21	48.05	37.09	41.14	32.49	1.752	40.196
gene-Dda_7005	Dda_7005	hypothetical protein	0.034	-4.89087	4.21138e-37	3.17005e-35	yes	down	1.41	1.45	1.13	1.19	0.44	18.63	35.58	25.31	21.25	15.61	1.124	23.276
gene-Dda_7006	Dda_7006	Protease	0.016	-5.97071	2.26584e-11	2.57155e-10	yes	down	0.15	0.14	0	0	0.16	3.37	3.16	3.81	5.16	5.24	0.09	4.148
gene-Dda_7010	Dda_7010	hypothetical protein	0.015	-6.03823	6.38824e-40	5.40973e-38	yes	down	0.87	0	0.59	0.42	1.61	60.45	25.31	31.97	18.46	25.88	0.698	32.414
gene-Dda_7011	Dda_7011	hypothetical protein	0.498	-1.00499	0.0155368	0.0356336	yes	down	1.43	5.67	2.09	2.7	3.59	6.34	2.46	3.64	3.58	6.58	3.096	4.52
gene-Dda_7012	Dda_7012	hypothetical protein	0.032	-4.98419	2.28803e-18	5.22038e-17	yes	down	0.11	0.32	0.13	0.41	0	5.66	3.56	4.37	4.46	3.73	0.194	4.356
gene-Dda_7013	Dda_7013	hypothetical protein	0.053	-4.22726	0.00647678	0.0166397	yes	down	0	0	0	0	0	0.25	0.49	0.47	1.46	0	0	0.534
gene-Dda_7015	Dda_7015	hypothetical protein	0.117	-3.09311	0.0154072	0.0353823	yes	down	0	0	0.1	0.1	0	0.28	0.18	0.35	0	0.3	0.04	0.222
gene-Dda_7017	Dda_7017	hypothetical protein	0.007	-7.16747	7.53348e-13	1.00985e-11	yes	down	0	0	0	0	0	2.04	1.76	1.84	0.59	1.36	0	1.518
gene-Dda_7019	Dda_7019	hypothetical protein	0.068	-3.87631	0.000106098	0.000420714	yes	down	0	0.41	0	0	0	0.37	1.2	1.49	0.84	0.65	0.082	0.91
gene-Dda_7020	Dda_7020	hypothetical protein	0.285	-1.80857	3.44505e-09	2.95717e-08	yes	down	3.62	5.22	6.29	7.82	3.63	10.81	18	13.67	13.72	9.68	5.316	13.176
gene-Dda_7027	Dda_7027	hypothetical protein	0.099	-3.33242	6.53187e-18	1.43457e-16	yes	down	3.38	1.84	2.29	1.61	1.75	20.63	16.42	15.72	15.2	7.96	2.174	15.186
gene-Dda_7032	Dda_7032	hypothetical protein	0.243	-2.04052	3.27632e-22	1.04545e-20	yes	down	16.73	10.79	13.25	11.21	10.74	32.72	38.93	30.51	40.85	36.46	12.544	35.894
gene-Dda_7036	Dda_7036	hypothetical protein	0.121	-3.04894	2.46191e-15	4.30197e-14	yes	down	5.14	14.24	4.4	9.79	3.98	29.33	54.04	54.42	30.28	55.5	7.51	44.714
gene-Dda_7037	Dda_7037	hypothetical protein	0.205	-2.28776	1.62009e-07	1.06558e-06	yes	down	2.3	7.84	2.65	6.21	3.01	6.62	23.72	21.13	12.44	12.03	4.402	15.188
gene-Dda_7038	Dda_7038	hypothetical protein	0.207	-2.27222	6.7185e-13	9.06123e-12	yes	down	2.87	6.19	3.53	5.13	2.75	9.92	17.58	17.45	12.54	12.57	4.094	14.012
gene-Dda_7040	Dda_7040	Protease	0.179	-2.48009	5.77342e-28	2.8092e-26	yes	down	0.49	0.52	0.64	0.56	1.01	2.96	2.44	2.75	2.14	2.42	0.644	2.542
gene-Dda_7041	Dda_7041	hypothetical protein	0.131	-2.93246	2.37388e-25	9.12959e-24	yes	down	0.73	1.1	0.5	0.71	1.21	5.78	3.26	4.82	3.93	5.66	0.85	4.69
gene-Dda_7042	Dda_7042	hypothetical protein	0.362	-1.46526	3.83631e-08	2.80617e-07	yes	down	8.37	14.41	11.41	12.89	11.92	23.02	33.93	26.08	17.43	14.68	11.8	23.028
gene-Dda_7048	Dda_7048	hypothetical protein	0.476	-1.07212	6.61193e-06	3.28063e-05	yes	down	13.08	7.8	15.25	16.55	10.3	18.55	21.16	18.91	17.46	17.17	12.596	18.65
gene-Dda_7050	Dda_7050	hypothetical protein	0.047	-4.40658	0.000531275	0.00181425	yes	down	0	0	0	0	0	0.43	0.43	0.14	0.29	0.62	0	0.382
gene-Dda_7051	Dda_7051	hypothetical protein	0.087	-3.52655	4.8357e-47	5.915e-45	yes	down	1.46	1.26	0.77	1.41	0.95	8.17	11.71	9.82	8.96	8.86	1.17	9.504
gene-Dda_7052	Dda_7052	hypothetical protein	0.154	-2.70356	2.73522e-37	2.13177e-35	yes	down	131.04	192.27	111.05	140.67	250.06	1031.99	717.66	749.64	505.9	628.44	165.018	726.726
gene-Dda_7057	Dda_7057	hypothetical protein	0.308	-1.69908	6.44613e-06	3.2074e-05	yes	down	5.35	3.92	1.82	1.6	4.71	7.65	6.99	7.79	11.01	5.39	3.48	7.766
gene-Dda_7058	Dda_7058	hypothetical protein	0.012	-6.37802	1.13354e-102	1.24788e-99	yes	down	0.34	0.51	0.39	0.25	0.7	24.94	24.85	25.99	23.82	30.26	0.438	25.972
gene-Dda_7059	Dda_7059	hypothetical protein	0.462	-1.11433	3.16238e-08	2.33847e-07	yes	down	114.9	110.82	134.78	119.01	91.88	167.94	225.46	163.49	161.73	151.42	114.278	174.008
gene-Dda_7061	Dda_7061	hypothetical protein	0.078	-3.68834	0.00678717	0.0173622	yes	down	0	0.41	0	0	0	0.74	1.96	0	0.98	0.54	0.082	0.844
gene-Dda_7065	Dda_7065	hypothetical protein	0.07	-3.836	0.000807738	0.00264846	yes	down	0	0.09	0	0.12	0	0.54	0.42	0.71	0.11	0.35	0.042	0.426
gene-Dda_7066	Dda_7066	hypothetical protein	0.078	-3.68223	1.09848e-52	1.82534e-50	yes	down	8.07	5.09	3.55	8.87	8.44	69.38	63.15	68	61.42	44.11	6.804	61.212
gene-Dda_7069	Dda_7069	hypothetical protein	0.009	-6.78599	8.723e-101	8.53594e-98	yes	down	2.14	0.37	2.44	0.96	4	158.85	137.61	171.31	153.64	127.78	1.982	149.838
gene-Dda_7070	Dda_7070	hypothetical protein	0.171	-2.54511	4.05887e-42	3.88548e-40	yes	down	5.23	6.09	6.34	4.13	5.02	32.86	18.61	19.98	21.13	19.94	5.362	22.504
gene-Dda_7071	Dda_7071	hypothetical protein	0.299	-1.74071	3.01127e-19	7.51281e-18	yes	down	6.84	8.56	5.52	6.39	6.24	16.85	17.7	17.19	15.76	11.96	6.71	15.892
gene-Dda_7074	Dda_7074	hypothetical protein	0.036	-4.791	5.44164e-160	4.79245e-156	yes	down	29	22.21	20.61	18.65	26.9	598.63	516.62	327.54	419.82	420.09	23.474	456.54
gene-Dda_7075	Dda_7075	hypothetical protein	0.041	-4.59606	0.000822161	0.00268874	yes	down	0	0	0	0	0	4.05	5.03	3.92	1.96	0	0	2.992
gene-Dda_7078	Dda_7078	Acetylcholinesterase	0.022	-5.48094	5.27961e-39	4.38656e-37	yes	down	1.7	0.8	1.54	1.1	4.07	127.99	33.81	51.35	22.33	62.22	1.842	59.54
gene-Dda_7079	Dda_7079	transposase	0.373	-1.42096	8.55257e-06	4.19858e-05	yes	down	7.55	6.93	5.45	5.64	4.63	25.17	5.65	11.83	9.18	8.28	6.04	12.022
gene-Dda_7082	Dda_7082	hypothetical protein	0.013	-6.26174	1.31363e-08	1.03759e-07	yes	down	0	0	0	0	0.57	14	7.53	9.48	0.57	11.42	0.114	8.6
gene-Dda_7085	Dda_7085	hypothetical protein	0.022	-5.52437	2.16045e-15	3.79782e-14	yes	down	1.17	0.35	0.44	0	2.03	55.53	10.08	31.42	5.41	30.75	0.798	26.638
gene-Dda_7090	Dda_7090	hypothetical protein	0.087	-3.52206	0.000906502	0.00293082	yes	down	0	0	0.16	0	0.07	0.16	0.23	0.59	0.39	0.42	0.046	0.358
gene-Dda_7091	Dda_7091	hypothetical protein	0.024	-5.37495	3.26475e-06	1.71249e-05	yes	down	0	0	0	0	0	1.43	1.06	3.38	0.7	2.7	0	1.854
gene-Dda_7092	Dda_7092	hypothetical protein	0.065	-3.95002	1.75281e-07	1.14773e-06	yes	down	0	0.19	0	0.97	0.42	4.05	5.34	3.4	0.89	2.91	0.316	3.318
gene-Dda_7095	Dda_7095	hypothetical protein	0.063	-3.99371	0.000500822	0.00172294	yes	down	0	0	0	1.23	2.23	14.95	4.25	7.25	0	9.39	0.692	7.168
gene-Dda_7100	Dda_7100	hypothetical protein	0.032	-4.98713	3.90344e-159	1.71888e-155	yes	down	4.62	5.88	5.64	6.67	9.91	202.76	121.64	165.46	122.35	127.68	6.544	147.978
gene-Dda_7105	Dda_7105	vacuolar Ca(2+) transporter	0.034	-4.87552	0.000415604	0.00145478	yes	down	0	0	0	0	0	9.74	19.54	6.55	0	25.59	0	12.284
gene-Dda_7106	Dda_7106	hypothetical protein	0.084	-3.57576	1.098e-05	5.28418e-05	yes	down	0	0.08	0.09	0.19	0.17	1.36	1.08	0.77	0.09	1.17	0.106	0.894
gene-Dda_7110	Dda_7110	hypothetical protein	0.006	-7.38612	1.37739e-13	2.00839e-12	yes	down	0	0	0.16	0	0	8.6	2.88	4.92	1.82	6.27	0.032	4.898
gene-Dda_7114	Dda_7114	hypothetical protein	0.08	-3.64544	1.08678e-32	6.64673e-31	yes	down	2.59	1.99	2.03	1.61	1.14	14.29	19.65	13.29	23.33	11.53	1.872	16.418
gene-Dda_7115	Dda_7115	hypothetical protein	0.108	-3.21366	8.22182e-06	4.04523e-05	yes	down	0.08	0.15	0	0.28	0.08	0.98	0.95	0.98	0.43	0.46	0.118	0.76
gene-Dda_7116	Dda_7116	hypothetical protein	0.257	-1.96018	9.18303e-22	2.80816e-20	yes	down	11.66	18.73	13.95	19.62	15.81	58.05	28.75	44.65	39.7	53.68	15.954	44.966
gene-Dda_7117	Dda_7117	hypothetical protein	0.482	-1.05392	0.00175453	0.00527198	yes	down	6.13	10.61	4.92	4.68	6.83	10.36	10.27	11.21	6	10.72	6.634	9.712
gene-Dda_7118	Dda_7118	Obscurin	0.356	-1.48822	0.00150812	0.00459745	yes	down	1.07	0.27	1.4	0.86	0.44	1.13	1.12	1.37	1.52	2.94	0.808	1.616
gene-Dda_7120	Dda_7120	2-oxoglutarate-dependent dioxygenase	0.376	-1.41114	3.15904e-09	2.72762e-08	yes	down	40.95	73.97	42.29	37.36	38.76	119.15	58.19	99.57	90.97	81.71	46.666	89.918
gene-Dda_7121	Dda_7121	Tyrosine--tRNA ligase	0.313	-1.67626	1.83332e-08	1.41137e-07	yes	down	226.54	575.78	233.21	243.82	196.2	744.2	614.42	840.68	592.53	623.88	295.11	683.142
gene-Dda_7125	Dda_7125	hypothetical protein	0.258	-1.95573	2.01171e-06	1.10594e-05	yes	down	1.67	3	2.27	0.73	0.55	3.65	4.13	4.99	4	6.34	1.644	4.622
gene-Dda_7126	Dda_7126	putative 3-hydroxyisobutyrate dehydrogenase protein	0.141	-2.8293	1.60725e-17	3.42737e-16	yes	down	7.15	8.44	5.97	3.45	2.9	24.56	35.11	23.98	35.3	20.28	5.582	27.846
gene-Dda_7129	Dda_7129	hypothetical protein	0.46	-1.11896	0.00173004	0.00520904	yes	down	29.7	49.01	60.54	76.99	26.56	74.85	108.7	53.23	80.1	55.13	48.56	74.402
gene-Dda_7130	Dda_7130	Vegetative incompatibility protein	0.495	-1.01508	2.53781e-12	3.1793e-11	yes	down	38.17	32.92	25.36	30.62	32.53	61.43	40.78	54.04	35.57	40.18	31.92	46.4
gene-Dda_7135	Dda_7135	hypothetical protein	0.397	-1.33377	0.00192871	0.00573662	yes	down	7.9	2.56	2.91	3.84	5.29	9.31	10.45	8.87	8.03	2.08	4.5	7.748
gene-Dda_7137	Dda_7137	hypothetical protein	0.352	-1.50711	3.50544e-08	2.57915e-07	yes	down	0.62	0.59	0.62	0.9	1.02	1.78	1.25	1.24	1.4	1.91	0.75	1.516
gene-Dda_7139	Dda_7139	hypothetical protein	0.013	-6.29328	3.11253e-12	3.85542e-11	yes	down	0	0.21	0.13	0	0	6.62	4.56	2.94	1.98	3.75	0.068	3.97
gene-Dda_7144	Dda_7144	hypothetical protein	2.581	1.36819	8.8279e-05	0.000354826	yes	up	5.97	2.85	4.93	2.83	5.15	0.99	1.2	1.35	0.55	1.89	4.346	1.196
gene-Dda_7150	Dda_7150	hypothetical protein	0.264	-1.92168	4.19443e-10	4.04161e-09	yes	down	0.97	1.11	1.12	1.26	0.5	3.61	2.09	3.1	2.33	2.36	0.992	2.698
gene-Dda_7151	Dda_7151	hypothetical protein	0.02	-5.67986	5.24679e-06	2.65566e-05	yes	down	0	0	0	0	0	0.42	0.21	2.19	2.5	1.13	0	1.29
gene-Dda_7153	Dda_7153	hypothetical protein	0.423	-1.24148	0.00207863	0.00613282	yes	down	3.87	1.66	1.45	1.12	1.04	3.32	4.3	3.21	2.54	1.83	1.828	3.04
gene-Dda_7156	Dda_7156	hypothetical protein	0.253	-1.9831	6.43069e-10	6.05076e-09	yes	down	2.15	4.84	4.62	3.15	5.94	9.24	12.8	14.72	11.19	8.54	4.14	11.298
gene-Dda_7158	Dda_7158	Exopolygalacturonase	0.291	-1.78296	1.00921e-15	1.84401e-14	yes	down	15.06	23.62	16.51	11.52	29.92	47.48	37.72	59.3	40.1	48.94	19.326	46.708
gene-Dda_7160	Dda_7160	hypothetical protein	0.362	-1.46746	0.021181	0.046647	yes	down	0.45	1.62	0.51	3.21	1.88	2.91	1.44	4.15	3.32	2.63	1.534	2.89
gene-Dda_7171	Dda_7171	hypothetical protein	0.457	-1.12948	0.000118282	0.000465466	yes	down	674.85	761.81	370.47	414.16	362.76	521.48	984.86	720.44	929.61	789.04	516.81	789.086
gene-Dda_7173	Dda_7173	hypothetical protein	0.316	-1.66294	2.37417e-15	4.1652e-14	yes	down	409.27	305.85	236.95	294.11	255.41	910.9	439.66	534.46	630.55	913.4	300.318	685.794
gene-Dda_7174	Dda_7174	hypothetical protein	0.137	-2.8697	6.50241e-06	3.23358e-05	yes	down	0.04	0.21	0.1	0.27	0.09	0.46	1.2	0.53	1.11	0.33	0.142	0.726
gene-Dda_7175	Dda_7175	hypothetical protein	0.098	-3.34411	2.10339e-48	2.76486e-46	yes	down	10.1	17.67	8.17	9.3	20.03	100.6	93.63	107.82	75.67	84	13.054	92.344
gene-Dda_7178	Dda_7178	putative pepsin	0.443	-1.17548	0.0043143	0.0116695	yes	down	1.19	5.17	1.79	1.79	1.53	4.26	3.63	3.38	4.64	2.69	2.294	3.72
gene-Dda_7184	Dda_7184	Heat shock protein	0.367	-1.44671	2.32323e-07	1.4913e-06	yes	down	424.69	615.63	860.26	842.06	427.23	1099.57	1613.24	1155.08	1207.65	1099.66	633.974	1235.04
gene-Dda_7186	Dda_7186	hypothetical protein	0.255	-1.97017	1.27343e-17	2.75598e-16	yes	down	35.28	31.37	34.8	33.73	48.14	172.74	49.59	106.99	74.06	121.33	36.664	104.942
gene-Dda_7209	Dda_7209	hypothetical protein	0.031	-5.01084	1.57413e-06	8.77984e-06	yes	down	0	0	0	0	0.06	0.34	0.4	0.14	0.21	0.26	0.012	0.27
gene-Dda_7210	Dda_7210	hypothetical protein	0.037	-4.77324	0.000121645	0.000478271	yes	down	0	0	0	0	0	1.18	0.39	0.56	0.97	0.21	0	0.662
gene-Dda_7211	Dda_7211	hypothetical protein	0.035	-4.82499	7.26396e-05	0.000297	yes	down	0	0	0	0	0	1.19	2.36	1.7	3.48	1.29	0	2.004
gene-Dda_7215	Dda_7215	hypothetical protein	2.017	1.01202	1.44636e-09	1.30246e-08	yes	up	2153.31	1490.59	1955.39	1608.98	1585.07	549.82	584.69	572.81	670.31	633.06	1758.67	602.138
gene-Dda_7224	Dda_7224	hypothetical protein	0.257	-1.95797	2.58952e-06	1.39061e-05	yes	down	9.06	27.16	8.75	5.7	10.72	51.6	27.2	42.69	27.35	20.81	12.278	33.93
gene-Dda_7238	Dda_7238	hypothetical protein	2.302	1.20313	1.4854e-09	1.33489e-08	yes	up	1220.07	1849	1314.02	1184.07	1424.81	509.65	269.48	429.51	366.87	600.88	1398.39	435.278
gene-Dda_7241	Dda_7241	hypothetical protein	0.049	-4.3637	1.62024e-10	1.63079e-09	yes	down	0	5.27	3.37	10.92	3.5	102.59	38.18	58.89	22.67	79.05	4.612	60.276
gene-Dda_7243	Dda_7243	hypothetical protein	0.013	-6.22707	2.43993e-11	2.74438e-10	yes	down	0	0.06	0.15	0	0	4.49	1.38	2.98	1.02	1.58	0.042	2.29
gene-Dda_7244	Dda_7244	hypothetical protein	0.059	-4.07661	0.0056408	0.0147196	yes	down	0	0	0	0	0	2.67	0.38	0.36	0.37	0.41	0	0.838
gene-Dda_7248	Dda_7248	hypothetical protein	0.076	-3.71112	1.85725e-31	1.09777e-29	yes	down	2.36	6.82	3.21	5.06	6.22	73.77	25.16	58.26	32.37	36.5	4.734	45.212
gene-Dda_7253	Dda_7253	hypothetical protein	10.711	3.42103	2.5805e-06	1.38745e-05	yes	up	17.2	12.98	11.66	25.28	9.23	1.11	0	0	0	4.22	15.27	1.066
gene-Dda_7257	Dda_7257	hypothetical protein	0.477	-1.06878	2.6951e-08	2.02178e-07	yes	down	16.94	20.48	21.3	12.97	19.21	41.38	23.11	28.8	21.18	22.55	18.18	27.404
gene-Dda_7258	Dda_7258	hypothetical protein	0.327	-1.61165	1.424e-05	6.69936e-05	yes	down	4.51	3.72	2.54	5.83	3.43	17.56	4.58	12.68	4.15	6.5	4.006	9.094
gene-Dda_7260	Dda_7260	hypothetical protein	2.179	1.12382	6.99074e-13	9.41399e-12	yes	up	156.93	139.62	209.28	158.76	151.76	63.92	44.91	49.6	50.99	56.94	163.27	53.272
gene-Dda_7263	Dda_7263	hypothetical protein	0.464	-1.10714	0.00360601	0.0100057	yes	down	40.76	104.85	95.1	188.24	56.1	126.61	139.16	187.48	135.6	139.89	97.01	145.748
gene-Dda_7275	Dda_7275	hypothetical protein	7.249	2.85774	7.24615e-19	1.73888e-17	yes	up	53.4	17.34	35.09	39.4	67.51	5.14	3.76	4.85	3.31	3.13	42.548	4.038
gene-Dda_7276	Dda_7276	hypothetical protein	2.275	1.18617	4.77807e-07	2.90611e-06	yes	up	18.57	9.58	17.81	19.72	26.16	5.94	4.79	7.3	3.85	6.69	18.368	5.714
gene-Dda_7278	Dda_7278	hypothetical protein	12.747	3.67206	3.04918e-51	4.79537e-49	yes	up	17.56	19.09	21.53	24.48	23.09	1.49	0.58	1	0.9	2.06	21.15	1.206
gene-Dda_7282	Dda_7282	hypothetical protein	0.474	-1.0758	4.71358e-17	9.58718e-16	yes	down	507.9	483.06	488.71	461.65	509.79	683.64	784.99	665.67	742.28	754.88	490.222	726.292
gene-Dda_7284	Dda_7284	hypothetical protein	3.913	1.96817	5.66548e-10	5.35939e-09	yes	up	37.42	54.14	55.35	69.61	29.67	11.04	6.32	13.89	8.23	6.04	49.238	9.104
gene-Dda_7285	Dda_7285	Cell wall integrity and stress response component	0.364	-1.45928	3.61995e-07	2.25466e-06	yes	down	48.1	60.24	71.75	100.52	93.66	134.17	82.14	167.76	211.16	124.65	74.854	143.976
gene-Dda_7286	Dda_7286	hypothetical protein	0.449	-1.15672	0.0111289	0.0267574	yes	down	28.26	49.86	47.28	36.76	53.06	64.42	35.39	66.59	34.27	93.03	43.044	58.74
gene-Dda_7294	Dda_7294	hypothetical protein	2.471	1.30484	1.76247e-05	8.13099e-05	yes	up	23.51	42.57	31.9	38.92	35.09	5.98	12.65	7.57	11.36	10.36	34.398	9.584
gene-Dda_7297	Dda_7297	hypothetical protein	0.496	-1.01177	1.68609e-08	1.30832e-07	yes	down	487.02	333.02	324.93	354.65	284.86	695.59	388.08	438.47	468.98	587.12	356.896	515.648
gene-Dda_7310	Dda_7310	hypothetical protein	0.444	-1.17015	0.0124363	0.0294584	yes	down	0.95	1.18	2.72	4.39	5.42	7.62	5.6	3.18	2.28	4.57	2.932	4.65
gene-Dda_7315	Dda_7315	hypothetical protein	2.446	1.29028	0.00176156	0.00528949	yes	up	105.99	192.88	243.03	234.66	127.4	42.05	72.91	42.69	33.34	38.83	180.792	45.964
gene-Dda_7316	Dda_7316	hypothetical protein	2.128	1.08963	0.000292135	0.00105878	yes	up	93.25	170.28	84.85	68.06	101.58	30.04	45.05	26.24	42.89	24.62	103.604	33.768
gene-Dda_7317	Dda_7317	hypothetical protein	2.144	1.10035	4.16929e-11	4.5388e-10	yes	up	68.71	91.27	59.21	63.96	84.24	28.21	22.22	28.64	15.72	28.08	73.478	24.574
gene-Dda_7320	Dda_7320	hypothetical protein	2.296	1.1993	6.12745e-05	0.00025419	yes	up	35.51	56.15	48.93	36.38	71.92	22.6	8.66	23.01	8.04	13.38	49.778	15.138
gene-Dda_7329	Dda_7329	hypothetical protein	0.072	-3.79851	0.000538854	0.00183941	yes	down	6.95	0	0	3.84	0	27.75	9.27	3.1	14.91	34.68	2.158	17.942
gene-Dda_7332	Dda_7332	5'-methylthioadenosine/S-adenosylhomocysteine nucleosidase	0.459	-1.12364	4.45078e-07	2.72019e-06	yes	down	40.86	82.23	44.91	48.76	65.82	96.43	58.56	91.14	95.87	95.05	56.516	87.41
gene-Dda_7334	Dda_7334	hypothetical protein	0.138	-2.85547	1.28373e-07	8.57149e-07	yes	down	0.32	0.5	0.25	0.52	0	1.44	1.78	1.59	1.19	2.2	0.318	1.64
gene-Dda_7335	Dda_7335	hypothetical protein	0.018	-5.77848	4.8033e-08	3.44204e-07	yes	down	0	0	0	0	0	1.43	0.71	0.81	1.13	0.77	0	0.97
gene-Dda_7342	Dda_7342	hypothetical protein	5.168	2.36949	8.0684e-35	5.55144e-33	yes	up	794.42	854.55	939.53	1128.8	1549.54	154.15	164.98	143.85	99.68	120.76	1053.37	136.684
gene-Dda_7354	Dda_7354	hypothetical protein	0.058	-4.10268	2.70511e-60	5.8107e-58	yes	down	5.69	8.42	9.69	8.77	14.23	109.38	102.55	166.19	108.6	77.25	9.36	112.794
gene-Dda_7355	Dda_7355	hypothetical protein	0.396	-1.336	0.000858043	0.00279054	yes	down	3.55	20.69	8.77	4.84	10.36	23.05	11.53	20.73	10.79	23.41	9.642	17.902
gene-Dda_7376	Dda_7376	hypothetical protein	0.39	-1.35907	7.69829e-09	6.31274e-08	yes	down	8.37	10.46	6.61	7.67	9.23	17.55	10.18	10.4	16.15	23.54	8.468	15.564
gene-Dda_7385	Dda_7385	hypothetical protein	0.459	-1.12374	1.25314e-07	8.39909e-07	yes	down	99.93	148.35	141.83	161.69	119.57	166.64	247.32	213.1	193.7	218.26	134.274	207.804
gene-Dda_7387	Dda_7387	hypothetical protein	0.183	-2.45336	0.00364406	0.0100859	yes	down	28.55	11.09	50.29	27.56	0	56.15	90.99	59.82	155.93	12.77	23.498	75.132
gene-Dda_7402	Dda_7402	hypothetical protein	0.285	-1.8131	6.221e-10	5.86599e-09	yes	down	62.42	116.18	102.45	173.03	120.87	274.27	156.46	289.46	342.7	386.85	114.99	289.948
gene-Dda_7405	Dda_7405	hypothetical protein	0.105	-3.24806	7.00341e-56	1.31232e-53	yes	down	11.21	9.44	16.09	10.86	10.16	91.25	54.52	72.49	67.15	107.89	11.552	78.66
gene-Dda_7406	Dda_7406	hypothetical protein	0.16	-2.64389	1.961e-07	1.27475e-06	yes	down	0.2	0.19	0.81	0.61	0.31	1.83	1.24	2.8	1.13	2.33	0.424	1.866
gene-Dda_7407	Dda_7407	hypothetical protein	0.484	-1.04724	0.000660124	0.00220802	yes	down	171.44	630.36	254.14	373.4	430.44	538.45	546.75	673.61	371.1	606.79	371.956	547.34
gene-Dda_7411	Dda_7411	hypothetical protein	0.294	-1.76407	5.86869e-06	2.94169e-05	yes	down	25.88	31	8.72	26.12	7.18	62.72	35.01	61.89	38.24	43.31	19.78	48.234
gene-Dda_7415	Dda_7415	hypothetical protein	0.067	-3.89126	1.58931e-35	1.13797e-33	yes	down	10.35	17.58	6.01	17.62	6.66	135.88	119.84	141.61	119.49	99.61	11.644	123.286
gene-Dda_7416	Dda_7416	hypothetical protein	0.458	-1.12569	0.013878	0.0324114	yes	down	19.52	46.19	7.15	19.35	7.39	47.8	23.87	30.15	37.21	19.92	19.92	31.79
gene-Dda_7417	Dda_7417	hypothetical protein	0.348	-1.52148	4.86457e-06	2.48217e-05	yes	down	5.95	9.56	4.78	7.07	7.52	17.88	12.27	20.93	6.74	12.91	6.976	14.146
gene-Dda_7418	Dda_7418	hypothetical protein	0.072	-3.79071	4.02542e-14	6.20873e-13	yes	down	1.98	0.91	0.84	4.14	2.56	24.53	35.33	12.37	17.73	7.64	2.086	19.52
gene-Dda_7419	Dda_7419	hypothetical protein	0.023	-5.45435	1.12031e-18	2.63108e-17	yes	down	0.46	0.84	0	0.55	0.71	26.22	19.95	10.24	18.15	4.62	0.512	15.836
gene-Dda_7424	Dda_7424	hypothetical protein	0.096	-3.38137	4.03259e-12	4.9395e-11	yes	down	0.25	1.89	0.14	1.07	0.65	5.39	5.18	9.22	5.9	4.42	0.8	6.022
gene-Dda_7425	Dda_7425	hypothetical protein	0.038	-4.73216	1.26127e-06	7.18499e-06	yes	down	0	0	0	2.41	0	6.43	3.55	13.04	7.66	8.58	0.482	7.852
gene-Dda_7427	Dda_7427	hypothetical protein	0.008	-6.88985	1.21886e-126	3.57815e-123	yes	down	0.65	1.49	1.5	1.57	1.35	109.14	90.91	107.54	145.77	88.3	1.312	108.332
gene-Dda_7429	Dda_7429	hypothetical protein	4.783	2.25801	2.41391e-08	1.82327e-07	yes	up	6.76	6.64	10.9	10.45	7.89	1.45	0.95	0.91	1.9	1.04	8.528	1.25
gene-Dda_7430	Dda_7430	hypothetical protein	4.844	2.27619	4.62095e-10	4.43187e-09	yes	up	12.79	6.18	10.8	8.19	9.78	1.3	1.65	0.7	2.2	0.99	9.548	1.368
gene-Dda_7436	Dda_7436	hypothetical protein	2.296	1.19919	1.84019e-20	5.08043e-19	yes	up	33.04	32.27	30.3	31.32	42.59	11.92	9.29	12.24	7.29	11.73	33.904	10.494
gene-Dda_7441	Dda_7441	hypothetical protein	0.437	-1.19585	1.15699e-06	6.64249e-06	yes	down	3.23	2.59	3.25	2.76	5.84	8.43	3.68	5.68	4.4	6.66	3.534	5.77
gene-Dda_7442	Dda_7442	hypothetical protein	0.409	-1.29036	0.0149576	0.0345029	yes	down	1.65	3.23	1.13	2.18	4.61	2.39	7.82	3.13	6	1.39	2.56	4.146
gene-Dda_7443	Dda_7443	Ulilysin	3.646	1.86638	0.000272175	0.000990515	yes	up	2.79	3.08	1.3	2.44	4.05	1.28	0.28	0.4	0.14	0.61	2.732	0.542
gene-Dda_7448	Dda_7448	hypothetical protein	0.232	-2.10949	6.32546e-05	0.000261664	yes	down	0.43	0.3	0.12	0.51	0.55	1.67	0.59	1.13	1.18	1.28	0.382	1.17
gene-Dda_7450	Dda_7450	hypothetical protein	0.031	-5.03443	5.46183e-10	5.17787e-09	yes	down	0	0	0.04	0	0.11	1.04	0.42	0.76	0.5	0.66	0.03	0.676
gene-Dda_7472	Dda_7472	hypothetical protein	0.388	-1.3674	9.33581e-06	4.54257e-05	yes	down	6.51	13.31	12.52	11.57	12.58	16.95	15.83	31.83	18.55	17.31	11.298	20.094
gene-Dda_7475	Dda_7475	hypothetical protein	0.483	-1.05004	0.00171432	0.0051684	yes	down	8.12	15.36	16.98	17.47	14.45	14.23	33.19	18.29	15.2	22.21	14.476	20.624
gene-Dda_7489	Dda_7489	hypothetical protein	0.034	-4.86242	3.37061e-05	0.000146003	yes	down	0	0	0	0	0	0.43	0.28	0.67	0.42	0.76	0	0.512
gene-Dda_7495	Dda_7495	ATP-dependent helicase NAM7	0.376	-1.41302	1.50906e-06	8.4276e-06	yes	down	0.72	0.6	0.54	0.7	1.33	1	1.54	1.44	1.7	1.47	0.778	1.43
gene-Dda_7520	Dda_7520	hypothetical protein	0.27	-1.88933	3.59135e-22	1.14184e-20	yes	down	64.34	40.31	59.42	65.5	52.76	121.49	171.3	139.79	135.22	169.31	56.466	147.422
gene-Dda_7521	Dda_7521	hypothetical protein	2.039	1.02779	7.21628e-14	1.08639e-12	yes	up	48.4	44	42.11	41.9	52.29	21.51	11.29	17.6	12.79	16.38	45.74	15.914
gene-Dda_7522	Dda_7522	hypothetical protein	2.031	1.02229	2.47338e-08	1.86339e-07	yes	up	44.38	40.65	31.74	27.22	46.15	20.21	9.98	13.97	9.48	13.24	38.028	13.376
gene-Dda_7534	Dda_7534	hypothetical protein	4.366	2.1262	0.000563576	0.00191654	yes	up	27.87	116.15	80.18	235.61	82.28	1.88	16.86	24.08	23.56	12.53	108.418	15.782
gene-Dda_7537	Dda_7537	2-hydroxy-palmitic acid dioxygenase mpo1	0.434	-1.20455	7.50242e-14	1.12754e-12	yes	down	169.22	142.01	161.72	211.4	145.14	290.49	259.38	278.04	212.05	316.16	165.898	271.224
gene-Dda_7549	Dda_7549	hypothetical protein	0.364	-1.4599	4.44558e-17	9.08403e-16	yes	down	11.76	7.86	8.07	6.78	11.38	21.68	20.81	16.01	13.83	16.66	9.17	17.798
gene-Dda_7551	Dda_7551	hypothetical protein	2.217	1.14881	0.0140043	0.0326371	yes	up	2.32	3.31	2.84	2.35	2.95	0.4	0.59	0.75	1.18	1.49	2.754	0.882
gene-Dda_7565	Dda_7565	hypothetical protein	9.411	3.23428	0.000193714	0.000729389	yes	up	10.5	34.74	13.07	32.03	127.75	0	0	4.93	6.46	1.86	43.618	2.65
gene-Dda_7575	Dda_7575	hypothetical protein	0.388	-1.3663	1.33171e-07	8.8449e-07	yes	down	68.1	175.69	111.07	161.43	125.14	204.57	201.46	250.76	245.63	281.09	128.286	236.702
gene-Dda_7593	Dda_7593	hypothetical protein	0.198	-2.33377	2.71693e-44	2.84858e-42	yes	down	286.87	231.99	258.34	249.25	381.22	1423.34	790.78	1249.48	765.34	805.9	281.534	1006.97
gene-Dda_7599	Dda_7599	hypothetical protein	6.157	2.62217	2.26138e-16	4.35797e-15	yes	up	81.14	29.67	30.63	34.33	45.1	3.78	6.27	5.25	6.15	3.09	44.174	4.908
gene-Dda_7607	Dda_7607	hypothetical protein	0.126	-2.99345	6.48523e-22	2.02537e-20	yes	down	106.27	193.72	236.51	385.57	195.24	1057.8	1133.83	1521.58	1237.65	1150.7	223.462	1220.31
gene-Dda_7611	Dda_7611	hypothetical protein	0.139	-2.84845	0.0017886	0.00536153	yes	down	0	0	0.1	0.1	0.04	0.09	0.28	0.18	0.38	0.2	0.048	0.226
gene-Dda_7612	Dda_7612	hypothetical protein	0.24	-2.05881	4.43956e-07	2.71522e-06	yes	down	4306.8	15902.8	8107.85	7833.19	3566.05	14386.6	30550.3	24420.7	28141.9	19413.8	7943.34	23382.7
gene-Dda_7622	Dda_7622	hypothetical protein	0.281	-1.8333	2.39484e-07	1.53169e-06	yes	down	3.06	6.2	6.44	5.71	5.08	29.46	8.31	7.09	12.95	11.77	5.298	13.916
gene-Dda_7630	Dda_7630	hypothetical protein	0.293	-1.77226	2.50223e-14	3.96328e-13	yes	down	17.81	34.36	27.76	35.24	51.61	75.4	66.91	92.63	70.2	96.85	33.356	80.398
gene-Dda_7632	Dda_7632	hypothetical protein	0.174	-2.52632	0.0162036	0.0369703	yes	down	0.17	0	0	0.2	0.35	0.38	0.37	0.89	0.93	0.2	0.144	0.554
gene-Dda_7642	Dda_7642	hypothetical protein	2.363	1.24081	2.4455e-06	1.3189e-05	yes	up	58.97	25.51	35.58	23.18	26.81	10.29	10.94	9.7	10.42	9	34.01	10.07
gene-Dda_7643	Dda_7643	hypothetical protein	0.396	-1.33588	8.1339e-15	1.35416e-13	yes	down	28.47	31.2	29.27	27.21	37.97	84.36	34.47	51.62	55.25	54.29	30.824	55.998
gene-Dda_7649	Dda_7649	neutral trehalase	2.246	1.16732	1.61226e-06	8.97544e-06	yes	up	97.2	103.57	53.98	45.42	60.21	23.61	20.93	27.08	16.23	27.15	72.076	23
gene-Dda_7652	Dda_7652	hypothetical protein	6.511	2.70288	1.93519e-09	1.71634e-08	yes	up	1853.03	2043.79	419.37	408.16	721.84	64.05	136.44	107.65	149.29	119.4	1089.24	115.366
gene-Dda_7653	Dda_7653	hypothetical protein	2.542	1.34583	0.00743486	0.0187888	yes	up	1.85	0.9	0.59	1.07	2.21	0.33	0.16	0.55	0.33	0.45	1.324	0.364
gene-Dda_7654	Dda_7654	Serine/threonine-protein kinase	4.797	2.26224	5.21634e-08	3.71649e-07	yes	up	40.45	163.46	45.77	39.56	33.12	9.14	9.79	9.56	9.68	10.38	64.472	9.71
gene-Dda_7655	Dda_7655	hypothetical protein	2.234	1.15962	2.74877e-11	3.06947e-10	yes	up	33.68	33.84	31.58	41.69	47.62	13.47	14.52	12.27	9.01	10.12	37.682	11.878
gene-Dda_7668	Dda_7668	hypothetical protein	0.229	-2.12354	2.23728e-13	3.17291e-12	yes	down	146.73	147.81	95.89	96.03	104.19	522.41	131.7	337.31	371.88	494.89	118.13	371.638
gene-Dda_7678	Dda_7678	Beta-glucosidase	0.357	-1.48703	0.00905176	0.0223152	yes	down	0.5	0.79	1.73	0.71	1.12	1.75	1.07	0.4	1.13	5.62	0.97	1.994
gene-Dda_7681	Dda_7681	Deoxyribose-phosphate aldolase	2.7	1.43307	1.53726e-10	1.55438e-09	yes	up	28.74	33.3	26.21	33.71	41.56	11.29	4.09	11.01	6.32	10.52	32.704	8.646
gene-Dda_7714	Dda_7714	hypothetical protein	0.368	-1.44151	2.33142e-07	1.49441e-06	yes	down	12.61	33.41	11.93	19.47	18.81	40.24	32.46	34.27	31.75	49.46	19.246	37.636
gene-Dda_7715	Dda_7715	hypothetical protein	3.123	1.64299	3.17875e-05	0.000138248	yes	up	839.33	174.84	649.28	427.21	465.89	158.24	38.16	100.06	102.06	193.93	511.31	118.49
gene-Dda_7716	Dda_7716	NEDD8-conjugating enzyme UBC12	0.495	-1.01347	4.53847e-09	3.83592e-08	yes	down	578.89	901.24	635.89	703.37	773.71	969.92	1072.95	909.58	1006.86	1080.62	718.62	1007.99
gene-Dda_7724	Dda_7724	Phosphatase	0.336	-1.57352	1.08471e-19	2.81801e-18	yes	down	391.81	527.63	611.65	548.95	493.21	1311.21	1210.35	937.67	954.48	1055.99	514.65	1093.94
gene-Dda_7730	Dda_7730	hypothetical protein	0.352	-1.50783	0.000224265	0.000831974	yes	down	8.53	10.8	16.12	25.31	5.27	17.86	42.15	27.81	22.85	24.32	13.206	26.998
gene-Dda_7731	Dda_7731	hypothetical protein	0.233	-2.10456	3.80675e-16	7.22544e-15	yes	down	192.03	126.86	161.01	142.17	99.5	307.61	326.59	357.85	477.52	464.12	144.314	386.738
gene-Dda_7737	Dda_7737	hypothetical protein	2.12	1.08394	0.00442506	0.0119252	yes	up	8.94	6.07	10.73	5.29	5.01	1.52	3.34	1.28	2.68	3.09	7.208	2.382
gene-Dda_7749	Dda_7749	hypothetical protein	0.352	-1.50757	2.48865e-13	3.51243e-12	yes	down	530.2	369.28	349.94	467.72	320.88	777.76	745.91	636.12	921.99	969.1	407.604	810.176
gene-Dda_7750	Dda_7750	hypothetical protein	2.082	1.05818	2.87112e-12	3.58158e-11	yes	up	56.88	58.59	52.11	75.05	73.03	22.57	20.94	19.4	19.14	25.08	63.132	21.426
gene-Dda_7765	Dda_7765	hypothetical protein	3.086	1.62581	4.78405e-07	2.90774e-06	yes	up	3.21	3.51	4.9	4.4	4.41	0.9	0.69	0.85	0.69	1.61	4.086	0.948
gene-Dda_7775	Dda_7775	hypothetical protein	6.349	2.66644	4.78699e-06	2.444e-05	yes	up	2.79	2.24	3.5	2.72	2.06	0.45	0.44	0.14	0.44	0	2.662	0.294
gene-Dda_7780	Dda_7780	hypothetical protein	2.452	1.29412	4.0436e-12	4.94611e-11	yes	up	31.11	21.96	22.02	25.52	44.04	9.93	7.42	10.43	6.37	7.35	28.93	8.3
gene-Dda_7782	Dda_7782	Ankyrin-2	3.111	1.63743	2.40419e-09	2.11104e-08	yes	up	53.46	34.25	40.97	36.56	57.8	6.13	9.78	7.26	15.24	10.3	44.608	9.742
gene-Dda_7783	Dda_7783	hypothetical protein	3.445	1.78447	9.36063e-16	1.71391e-14	yes	up	59.01	46.63	56.21	69.89	94.84	11.35	13.13	18.93	12.45	10.13	65.316	13.198
gene-Dda_7787	Dda_7787	hypothetical protein	2.49	1.31597	1.58419e-05	7.37417e-05	yes	up	283.43	367.75	154.98	177.98	139.13	70.9	56.78	42.9	55.87	99.04	224.654	65.098
gene-Dda_7788	Dda_7788	hypothetical protein	15.23	3.9288	4.87587e-08	3.49076e-07	yes	up	17.14	60.63	159.73	244.38	177.65	7.82	1.03	6.78	5.41	10.97	131.906	6.402
gene-Dda_7799	Dda_7799	hypothetical protein	0.202	-2.30674	1.62461e-20	4.51355e-19	yes	down	17.64	7.93	7.24	10.29	10.09	36.43	42.05	39.06	38.74	27.29	10.638	36.714
gene-Dda_7800	Dda_7800	hypothetical protein	0.287	-1.80127	5.4681e-06	2.75186e-05	yes	down	145.62	616.4	174.76	207.32	267.21	466.04	1019.34	838.59	614.02	515.08	282.262	690.614
gene-Dda_7801	Dda_7801	hypothetical protein	2.204	1.1403	0.00124596	0.00387588	yes	up	39.94	19.12	14.42	13.32	22.96	8.22	8.76	6.12	7.9	3.03	21.952	6.806
gene-Dda_7804	Dda_7804	hypothetical protein	13.002	3.70069	0.0146075	0.0338192	yes	up	0	1.43	1.77	0.31	1.35	0	0	0	0	0	0.972	0
gene-Dda_7805	Dda_7805	hypothetical protein	0.032	-4.97047	2.89034e-24	1.03899e-22	yes	down	0	0.41	0.5	0.27	0.45	8.64	8.9	7.44	3.18	8.22	0.326	7.276
gene-Dda_7806	Dda_7806	hypothetical protein	0.061	-4.04345	0.0219371	0.0481196	yes	down	0	0	0	0	0	0.94	0	0.44	0	0.34	0	0.344
gene-Dda_7810	Dda_7810	hypothetical protein	0.382	-1.39003	1.22691e-10	1.25063e-09	yes	down	9.19	7.59	4.84	4.25	11.12	16.45	10.98	13.29	11.6	16.11	7.398	13.686
gene-Dda_7811	Dda_7811	hypothetical protein	0.077	-3.70466	1.59763e-46	1.82731e-44	yes	down	3.39	1.73	1.53	1.86	4.24	33.57	15.15	22.6	19.31	27.73	2.55	23.672
gene-Dda_7813	Dda_7813	hypothetical protein	0.039	-4.67025	7.30682e-47	8.81523e-45	yes	down	0.34	1.56	1.72	0.61	2.95	31.44	23.49	20.66	27.19	25.36	1.436	25.628
gene-Dda_7815	Dda_7815	hypothetical protein	0.006	-7.36236	1.92336e-61	4.23475e-59	yes	down	2.71	10.51	19.23	11.77	41.75	1296.45	1947.57	1706.74	2343.91	1866.84	17.194	1832.3
gene-Dda_7819	Dda_7819	Vegetative incompatibility protein	0.497	-1.00868	0.00181423	0.00543281	yes	down	1.77	4.32	3.04	3.42	6.93	3.78	5.7	6.65	5.23	5.77	3.896	5.426
gene-Dda_7827	Dda_7827	Proteinase inhibitor, propeptide	0.258	-1.95215	1.04163e-08	8.3931e-08	yes	down	1582.37	3817.03	1857.51	2154.13	1834.33	4023.26	7443.66	4733.63	5693.74	4186.22	2249.07	5216.1
gene-Dda_7835	Dda_7835	hypothetical protein	10.827	3.43658	0.000982838	0.00314187	yes	up	1.64	0.59	1.73	0.61	1.82	0.42	0	0	0	0	1.278	0.084
gene-Dda_7840	Dda_7840	hypothetical protein	0.405	-1.30525	6.40574e-06	3.18911e-05	yes	down	2.53	1.41	1.76	2.82	4.93	6.87	3.41	5.35	4.02	3.75	2.69	4.68
gene-Dda_7842	Dda_7842	hypothetical protein	2.117	1.08208	3.3607e-14	5.24752e-13	yes	up	123	121.11	112.9	89.27	106.9	44.69	40.62	33.68	33.94	32.84	110.636	37.154
gene-Dda_7846	Dda_7846	hypothetical protein	2.064	1.04513	5.44394e-16	1.01149e-14	yes	up	24.19	18.37	23.43	22.15	28.79	8.89	8.81	7.28	6.76	8.36	23.386	8.02
gene-Dda_7859	Dda_7859	Mitogen-activated protein kinase	0.473	-1.08098	1.34489e-05	6.37485e-05	yes	down	211.38	297.96	193.51	222.95	155.33	295.18	429.29	363.9	288.58	243.18	216.226	324.026
gene-Dda_7860	Dda_7860	Latisemin	0.161	-2.63047	8.48712e-26	3.35184e-24	yes	down	9.84	18.39	20.25	18.96	13.54	65.48	74.7	78.88	77.58	57.56	16.196	70.84
gene-Dda_7865	Dda_7865	hypothetical protein	0.281	-1.83073	3.36647e-14	5.24752e-13	yes	down	31.43	29.84	41.17	54.94	45.87	74.37	129.31	94.96	97.27	107.23	40.65	100.628
gene-Dda_7867	Dda_7867	hypothetical protein	0.464	-1.10819	0.00346319	0.00965199	yes	down	11.43	22.39	21.63	25.85	24.27	38.19	25.45	29.47	20.49	30.78	21.114	28.876
gene-Dda_7868	Dda_7868	hypothetical protein	0.304	-1.71573	4.54194e-18	1.01012e-16	yes	down	36.78	30.42	26.75	31.07	40.37	63.94	100.38	79.55	72.94	60.01	33.078	75.364
gene-Dda_7880	Dda_7880	hypothetical protein	0.017	-5.8537	2.76219e-77	1.15841e-74	yes	down	1.03	2.37	2.34	1.24	1.6	61.67	57.64	76.87	62.72	90.71	1.716	69.922
gene-Dda_7882	Dda_7882	sporulation-specific Sps2p	0.32	-1.64338	1.45372e-06	8.17034e-06	yes	down	16.06	3.8	5.78	4.38	5.47	15.46	13.47	14.55	14.28	20.23	7.098	15.598
gene-Dda_7884	Dda_7884	hypothetical protein	0.177	-2.50098	2.3471e-23	8.10622e-22	yes	down	29.76	39.45	47.38	52.71	36.04	158.11	104.2	156.42	206.81	179.21	41.068	160.95
gene-Dda_7889	Dda_7889	hypothetical protein	0.159	-2.65003	6.9006e-07	4.07057e-06	yes	down	74.12	100.6	47.31	69.36	40.05	100.32	319.86	200.79	229.25	390.63	66.288	248.17
gene-Dda_7898	Dda_7898	hypothetical protein	2.181	1.12506	1.08166e-07	7.29974e-07	yes	up	17.18	22.12	22.61	18.26	27.48	8.47	4.73	8.85	4.55	8.51	21.53	7.022
gene-Dda_7899	Dda_7899	hypothetical protein	0.366	-1.44868	0.000129883	0.00050704	yes	down	3.08	3.68	3.88	1.27	2.25	3.55	9.19	4.14	5.46	4.45	2.832	5.358
gene-Dda_7900	Dda_7900	hypothetical protein	0.423	-1.24003	0.000129975	0.000507172	yes	down	64.44	70.78	48.84	48.92	39.96	57.47	159.51	57.53	79.77	94.56	54.588	89.768
gene-Dda_7903	Dda_7903	hypothetical protein	0.068	-3.88541	1.82431e-33	1.15588e-31	yes	down	0.7	0.65	0.44	0.57	1.96	11.66	6.74	11.64	5.73	8.91	0.864	8.936
gene-Dda_7916	Dda_7916	hypothetical protein	2.108	1.07557	0.000234341	0.000866432	yes	up	6.41	10.24	12.5	10.16	11.25	3.76	1.38	4.86	2.98	4.27	10.112	3.45
gene-Dda_7926	Dda_7926	N-acetyltransferase	0.343	-1.54577	1.75235e-07	1.14773e-06	yes	down	44.85	19.08	29.44	31.74	23.68	120.34	36.29	53.1	48.75	54.12	29.758	62.52
gene-Dda_7935	Dda_7935	hypothetical protein	2.191	1.13153	0.000479098	0.00165338	yes	up	88.23	141.28	165.89	164.49	123.22	55.55	27.78	29.95	33.54	54.35	136.622	40.234
gene-Dda_7955	Dda_7955	hypothetical protein	0.455	-1.13522	3.29523e-06	1.72745e-05	yes	down	8.93	24.1	15.25	19.15	19.21	35.92	22.57	31.18	22.7	25.28	17.328	27.53
gene-Dda_7961	Dda_7961	Ubiquitin fusion degradation protein	0.322	-1.6337	4.92561e-14	7.54431e-13	yes	down	62.55	105.28	88.19	97.23	64.7	181.21	197.15	154.12	184.53	213.21	83.59	186.044
gene-Dda_7963	Dda_7963	hypothetical protein	2.044	1.03108	1.27569e-06	7.26246e-06	yes	up	39.53	89.49	62.7	53.43	72.83	22.21	20.07	21.45	21.51	25.64	63.596	22.176
gene-Dda_7965	Dda_7965	hypothetical protein	0.483	-1.05118	5.07964e-06	2.57847e-05	yes	down	9.77	8.39	11.7	15.41	15.82	14.88	22.38	15.55	17.99	17.39	12.218	17.638
gene-Dda_7968	Dda_7968	hypothetical protein	0.303	-1.72071	4.55071e-09	3.84258e-08	yes	down	12.43	13.83	13.24	24.39	12.02	39.72	17.96	40.88	45.8	35.19	15.182	35.91
gene-Dda_7969	Dda_7969	Imidazolonepropionase	0.333	-1.58588	4.32714e-11	4.69903e-10	yes	down	41.78	20.58	18.29	22.69	20.69	74.81	32.77	56.23	44.84	59.69	24.806	53.668
gene-Dda_7987	Dda_7987	Podocin	0.217	-2.20137	7.69886e-11	8.05271e-10	yes	down	321.01	1140.14	1121.42	1300.54	645.65	2604.85	2839.04	3428.95	2674.33	3533.59	905.752	3016.15
gene-Dda_7988	Dda_7988	hypothetical protein	0.356	-1.4912	2.38978e-10	2.36216e-09	yes	down	164.15	184.66	146.68	210.53	125.84	462.82	181.3	318.96	306.72	416.57	166.372	337.274
gene-Dda_8021	Dda_8021	hypothetical protein	4.426	2.14608	2.40745e-07	1.53864e-06	yes	up	5.93	3.53	5.49	7.49	11.05	1.84	0.63	0.25	1.28	1.38	6.698	1.076
gene-Dda_8030	Dda_8030	hypothetical protein	0.497	-1.00991	1.16941e-09	1.06615e-08	yes	down	49.67	43.6	36.09	32.81	40.21	53.25	52.55	48.51	59.46	74.6	40.476	57.674
gene-Dda_8064	Dda_8064	hypothetical protein	2.852	1.51206	3.29487e-08	2.43439e-07	yes	up	15.51	31.78	48.84	32.44	35.36	10.2	8.82	7.08	6.42	8.86	32.786	8.276
gene-Dda_8071	Dda_8071	hypothetical protein	2.712	1.4395	8.87572e-06	4.34028e-05	yes	up	16.68	27.89	26.32	22.46	27.68	3.39	5.28	5.54	8.07	8.41	24.206	6.138
gene-Dda_8088	Dda_8088	hypothetical protein	0.488	-1.03586	0.000552496	0.00188452	yes	down	413.47	675.96	322.66	289.58	382.86	383.1	843.29	496.52	638.37	594.91	416.906	591.238
gene-Dda_8089	Dda_8089	hypothetical protein	2	1.00017	1.3162e-13	1.92555e-12	yes	up	21.9	18.4	19.61	17.14	17.96	7.95	5.85	6.26	5.39	8.74	19.002	6.838
gene-Dda_8093	Dda_8093	hypothetical protein	2.326	1.21771	1.09648e-11	1.29273e-10	yes	up	46.28	29.83	43.45	43.54	40.28	12.77	12.45	12.86	12.63	10.58	40.676	12.258
gene-Dda_8094	Dda_8094	hypothetical protein	2.526	1.33694	8.99019e-16	1.64951e-14	yes	up	41.54	27.11	29.95	26.46	35.48	11.59	6.5	8.76	8.21	9.99	32.108	9.01
gene-Dda_8098	Dda_8098	hypothetical protein	0.267	-1.90567	1.08889e-05	5.24322e-05	yes	down	103.05	211.34	118.67	282.37	56.4	249.85	540.19	422.91	308.26	330.88	154.366	370.418
gene-Dda_8111	Dda_8111	hypothetical protein	3.133	1.64744	8.19158e-07	4.78403e-06	yes	up	209.39	761.87	378.49	279.58	301.37	87.19	62.27	113.58	65.99	121.31	386.14	90.068
gene-Dda_8114	Dda_8114	hypothetical protein	4.118	2.04204	5.38809e-13	7.35704e-12	yes	up	24.36	23.35	27.18	24.15	22.96	3.11	5.13	6.22	3.06	2.99	24.4	4.102
gene-Dda_8119	Dda_8119	hypothetical protein	0.353	-1.50131	1.17471e-10	1.20019e-09	yes	down	222.66	228.3	170.36	230.63	169.02	636.21	224.83	333.84	379.13	540.32	204.194	422.866
gene-Dda_8121	Dda_8121	hypothetical protein	4.629	2.21068	2.78171e-70	8.74948e-68	yes	up	271.53	247.23	316.95	281.93	369.22	52.42	40.05	42.34	47.94	43.82	297.372	45.314
gene-Dda_8125	Dda_8125	Cell surface Cu-only superoxide dismutase	2.494	1.31864	1.89715e-07	1.23765e-06	yes	up	14.92	12.67	9.45	11.19	11.29	3.13	2.28	2.96	4.4	4.08	11.904	3.37
gene-Dda_8131	Dda_8131	Heat shock protein	0.233	-2.10019	1.23169e-06	7.03924e-06	yes	down	117.52	211.34	492	594.53	243.84	638.74	1316.47	800.61	1455	796.33	331.846	1001.43
gene-Dda_8132	Dda_8132	hypothetical protein	0.473	-1.07885	3.89378e-07	2.41157e-06	yes	down	10.78	19.06	16.08	19.89	24.95	31.26	18.01	30.07	27.83	29.75	18.152	27.384
gene-Dda_8134	Dda_8134	hypothetical protein	4.675	2.22507	1.13044e-24	4.11398e-23	yes	up	297.97	214.89	162.43	136.89	200.97	24.11	27.47	35.34	28.1	35.59	202.63	30.122
gene-Dda_8139	Dda_8139	hypothetical protein	0.361	-1.47097	1.03786e-13	1.5362e-12	yes	down	32.81	32.54	31.6	36.74	31.14	96.79	36.54	61.75	55.62	83.66	32.966	66.872
gene-Dda_8144	Dda_8144	hypothetical protein	5.219	2.38384	8.40413e-07	4.89519e-06	yes	up	29.15	174.1	52.31	32.43	43.28	7.71	7.76	11.68	12.68	5.18	66.254	9.002
gene-Dda_8148	Dda_8148	ABC-transporter-regulating transcription factor	2.318	1.21281	1.0128e-06	5.84903e-06	yes	up	39.29	68.77	49.44	74.31	114.69	19.14	18.07	24.13	22.18	20.78	69.3	20.86
gene-Dda_8155	Dda_8155	hypothetical protein	0.215	-2.22062	7.933e-21	2.29069e-19	yes	down	55.94	59.82	52.31	63.08	60.12	132.97	246.71	147.85	217.45	183.04	58.254	185.604
gene-Dda_8159	Dda_8159	hypothetical protein	0.16	-2.63963	1.01911e-44	1.08136e-42	yes	down	155.01	98.01	87.83	76.39	97.88	479.47	456.54	370.75	388.16	563.68	103.024	451.72
gene-Dda_8160	Dda_8160	Zeta-crystallin	0.469	-1.09278	0.0104527	0.0253181	yes	down	2.04	4.12	2.45	1.55	2.1	2.41	6.78	1.93	2.86	4.39	2.452	3.674
gene-Dda_8170	Dda_8170	hypothetical protein	0.334	-1.58126	4.77888e-12	5.77334e-11	yes	down	106.27	161.94	115.54	114.27	141.86	273.57	158.04	233.98	252.22	398.96	127.976	263.354
gene-Dda_8175	Dda_8175	hypothetical protein	2.913	1.54274	2.29164e-10	2.27024e-09	yes	up	17.39	14.16	19	21.33	29.27	8.31	3.44	3.38	4.56	5.06	20.23	4.95
gene-Dda_8179	Dda_8179	hypothetical protein	0.431	-1.21268	0.000678551	0.00226337	yes	down	0.62	0.4	0.45	0.27	0.63	0.84	0.8	0.45	1.09	0.67	0.474	0.77
gene-Dda_8180	Dda_8180	hypothetical protein	0.488	-1.0342	0.00288255	0.00822905	yes	down	5.21	7.74	2.94	3.98	5.79	10.5	8	6.52	5.94	6.11	5.132	7.414
gene-Dda_8193	Dda_8193	hypothetical protein	0.274	-1.86803	1.06467e-18	2.51382e-17	yes	down	77.3	96.61	94.99	114.44	90.42	177.88	280.68	257.19	262.91	239.73	94.752	243.678
gene-Dda_8194	Dda_8194	hypothetical protein	0.126	-2.99356	0.000352555	0.00124998	yes	down	0.67	0.59	2.23	1.58	0	2.1	8.35	4.03	8.88	2.29	1.014	5.13
gene-Dda_8199	Dda_8199	Vegetative incompatibility protein	2.312	1.20887	8.859e-11	9.20062e-10	yes	up	21.57	18.04	16.62	16.04	35.5	7.51	6.09	7.54	5.1	6.47	21.554	6.542
gene-Dda_8200	Dda_8200	Omega-crystallin	0.261	-1.93624	1.89651e-22	6.18614e-21	yes	down	26.51	28.55	26.36	30.68	25.48	115.76	43.24	68.9	75.43	80.28	27.516	76.722
gene-Dda_8221	Dda_8221	hypothetical protein	0.275	-1.86182	4.57137e-26	1.87256e-24	yes	down	46.29	41.54	60.45	56.21	49.04	181.85	107.83	130.63	134.8	106.47	50.706	132.316
gene-Dda_8228	Dda_8228	Cytochrome P450 monooxygenase andK	0.486	-1.04069	4.16151e-11	4.53594e-10	yes	down	13.3	16.48	17.28	16.16	15.77	26.31	16.74	26.05	22.54	24.29	15.798	23.186
gene-Dda_8239	Dda_8239	hypothetical protein	0.123	-3.02192	3.07859e-19	7.65909e-18	yes	down	43.07	91.04	124.5	121.15	57.62	365.15	694.04	500.9	518.37	454.48	87.476	506.588
gene-Dda_8244	Dda_8244	Dynamin	0.081	-3.61762	4.67763e-40	3.9996e-38	yes	down	4.56	2.85	3.73	4.78	10.61	64.11	47.47	40.8	34.22	40.75	5.306	45.47
gene-Dda_8248	Dda_8248	Gamma-glutamyltranspeptidase	2.429	1.28009	1.13609e-12	1.47792e-11	yes	up	58.05	54.67	80.27	77.63	77.84	24.49	13.1	24.2	19	22.34	69.692	20.626
gene-Dda_8255	Dda_8255	hypothetical protein	3.126	1.64451	6.32196e-25	2.35922e-23	yes	up	34.15	27.65	38.86	34.93	34.17	8.65	6.07	7.72	7.21	9.04	33.952	7.738
gene-Dda_8261	Dda_8261	hypothetical protein	5.966	2.57669	0.000988323	0.00315711	yes	up	0.48	1.43	0.92	0.87	0.82	0	0	0.17	0.27	0.1	0.904	0.108
gene-Dda_8271	Dda_8271	hypothetical protein	2.594	1.37545	0.00735823	0.0186404	yes	up	6.37	10.38	5.81	7.25	15.1	2.78	0.13	4.61	3.27	1.28	8.982	2.414
gene-Dda_8272	Dda_8272	hypothetical protein	3.065	1.61587	0.000136269	0.000529476	yes	up	215.66	574.33	112.55	83.64	154.75	57.39	43.44	60.01	50.09	57.48	228.186	53.682
gene-Dda_8274	Dda_8274	hypothetical protein	0.286	-1.80759	1.72359e-16	3.36578e-15	yes	down	7.58	6.09	6.99	6.24	10.57	18.45	13.38	16.97	15.02	28.92	7.494	18.548
gene-Dda_8275	Dda_8275	Cytochrome P450 monooxygenase CLM2	0.423	-1.24135	1.03623e-07	7.03632e-07	yes	down	51.46	22.63	24.06	28.04	41.58	66.33	34.55	58.29	46.11	76.46	33.554	56.348
gene-Dda_8281	Dda_8281	hypothetical protein	0.487	-1.03734	1.13734e-05	5.45563e-05	yes	down	0.86	0.62	0.75	1.11	1.11	1.28	1.11	1.15	1.39	1.53	0.89	1.292
gene-Dda_8284	Dda_8284	Chitotriosidase-1	2.391	1.25757	3.46749e-13	4.83199e-12	yes	up	275.58	181.95	195.57	234.88	347.91	68.68	74.8	77.93	74.55	62.78	247.178	71.748
gene-Dda_8302	Dda_8302	hypothetical protein	0.332	-1.59247	0.000840368	0.00274217	yes	down	0.47	0.87	1.07	1.31	2.57	1.56	2.74	2.45	3.77	2.24	1.258	2.552
gene-Dda_8314	Dda_8314	hypothetical protein	2.35	1.2325	2.91369e-16	5.5543e-15	yes	up	36.44	34.79	31.36	33.55	54.04	14.47	10.78	12.51	9.65	9.62	38.036	11.406
gene-Dda_8322	Dda_8322	hypothetical protein	0.034	-4.89071	0.00487928	0.0129316	yes	down	0	0	0	0	0	0.61	0.06	0.52	0	0	0	0.238
gene-Dda_8324	Dda_8324	hypothetical protein	0.029	-5.09844	3.73836e-05	0.000160839	yes	down	0	0.25	0	0	0	0.91	4.78	0.29	1.79	1.3	0.05	1.814
gene-Dda_8327	Dda_8327	hypothetical protein	0.294	-1.76755	0.00144342	0.00442318	yes	down	0.59	1.25	0.29	0	1.22	1.83	1.25	0.88	1.81	2.51	0.67	1.656
gene-Dda_8328	Dda_8328	hypothetical protein	0.254	-1.97602	0.000159833	0.000612286	yes	down	10.56	4.35	4.08	2.15	8.83	6.7	33.65	8.45	18.86	8.56	5.994	15.244
gene-Dda_8334	Dda_8334	hypothetical protein	0.013	-6.25865	8.67506e-10	8.05921e-09	yes	down	0	0.15	0.19	0	0	5.07	1.97	3.42	1.61	7.59	0.068	3.932
gene-Dda_8338	Dda_8338	hypothetical protein	2.008	1.00604	3.04874e-12	3.78172e-11	yes	up	60.46	49.24	53.22	61.88	83.13	28.46	15.13	22.13	20.17	23.47	61.586	21.872
gene-Dda_8340	Dda_8340	hypothetical protein	0.141	-2.82491	3.91715e-23	1.32686e-21	yes	down	10.33	19.27	9.97	11.38	27.05	60.46	61.51	75.41	98.71	82.26	15.6	75.67
gene-Dda_8343	Dda_8343	hypothetical protein	0.283	-1.82303	5.26012e-05	0.000220494	yes	down	0.8	0.84	0.46	0.6	1.44	4.14	1.77	2.42	1.11	1.08	0.828	2.104
gene-Dda_8345	Dda_8345	hypothetical protein	15.324	3.93772	2.04313e-26	8.56849e-25	yes	up	25.98	10.54	17.59	14.91	19.99	1.62	0.34	0.76	0.23	1.24	17.802	0.838
gene-Dda_8347	Dda_8347	Aorsin	2.291	1.196	0.00961133	0.023527	yes	up	0.95	2.41	1.23	1.29	2.63	0.81	0.46	0.51	0.07	0.86	1.702	0.542
gene-Dda_8348	Dda_8348	hypothetical protein	3.6	1.8481	9.91404e-20	2.59089e-18	yes	up	518.28	476.49	689.93	509.06	633.49	127.25	67.9	115.66	142.42	101.86	565.45	111.018
gene-Dda_8353	Dda_8353	hypothetical protein	0.468	-1.09503	1.62276e-11	1.86332e-10	yes	down	4.06	3.28	4.04	4.1	4.06	7.19	6.74	5.17	5.05	5.5	3.908	5.93
gene-Dda_8355	Dda_8355	hypothetical protein	0.456	-1.13326	1.6771e-05	7.7738e-05	yes	down	8.32	10.65	8.83	6.96	11.73	9.4	20.06	11.33	16.67	12.69	9.298	14.03
gene-Dda_8356	Dda_8356	hypothetical protein	0.262	-1.933	6.48167e-07	3.84664e-06	yes	down	1.24	3.36	2.36	2.65	6.44	13.08	3.51	12.46	6.37	8.38	3.21	8.76
gene-Dda_8358	Dda_8358	hypothetical protein	0.12	-3.05337	1.5227e-11	1.76222e-10	yes	down	1.66	0.56	0.17	0.54	0.93	3.37	5.32	3.81	5.49	4.34	0.772	4.466
gene-Dda_8360	Dda_8360	hypothetical protein	0.025	-5.34117	2.16204e-06	1.18121e-05	yes	down	0	0	0	0.17	0	0.79	2.17	0.59	1.55	0.51	0.034	1.122
gene-Dda_8363	Dda_8363	hypothetical protein	0.422	-1.24639	0.0200099	0.0443561	yes	down	0.58	0.83	0.25	0.09	0.6	0.74	0.33	1.16	0.98	0.79	0.47	0.8
gene-Dda_8365	Dda_8365	Endoglucanase-4	0.105	-3.25586	4.65212e-21	1.37487e-19	yes	down	2.27	2.45	1.45	1.62	2.86	9.47	10.85	12.67	24.98	11.58	2.13	13.91
gene-Dda_8366	Dda_8366	hypothetical protein	0.011	-6.528	1.00247e-58	1.96194e-56	yes	down	0.18	0.13	0.05	0.16	0.18	10.23	8.36	9.06	9.75	8.58	0.14	9.196
gene-Dda_8370	Dda_8370	Sialin	0.054	-4.22337	1.98306e-06	1.09087e-05	yes	down	0	0.13	0	0.51	0	1.11	1.57	1.65	2.51	1.02	0.128	1.572
gene-Dda_8371	Dda_8371	hypothetical protein	0.052	-4.27541	1.01348e-12	1.33419e-11	yes	down	0.09	0	0.3	0.42	0.09	1.96	2.13	3.14	2.62	1.58	0.18	2.286
gene-Dda_8372	Dda_8372	hypothetical protein	0.17	-2.55356	9.37364e-25	3.42546e-23	yes	down	1.66	1.91	2.1	1.66	1.51	6.36	5.8	9.31	9.43	5.74	1.768	7.328
gene-Dda_8375	Dda_8375	hypothetical protein	0.465	-1.10317	1.2234e-07	8.21227e-07	yes	down	6.57	8.58	7.7	9.92	14.04	20.92	10.59	15.84	11.26	13.24	9.362	14.37
gene-Dda_8376	Dda_8376	UDP-N-acetylglucosamine 1-carboxyvinyltransferase	2.009	1.00628	0.00148372	0.0045309	yes	up	9.96	5.49	4.06	3.56	7.15	2.33	2.63	1.49	2.39	1.6	6.044	2.088
gene-Dda_8378	Dda_8378	Acetylcholinesterase	2.088	1.06206	0.000210209	0.000784454	yes	up	222.61	82.11	76.38	68.22	129.84	59.68	34.42	36.45	30.08	35.75	115.832	39.276
gene-Dda_8385	Dda_8385	hypothetical protein	4.055	2.01973	0.000817569	0.00267571	yes	up	17.45	55.74	27.06	20.21	13.14	2.47	3.69	4.81	7.17	4.08	26.72	4.444
gene-Dda_8398	Dda_8398	hypothetical protein	0.496	-1.01085	5.30618e-08	3.76867e-07	yes	down	163.45	96.16	138.54	116.48	105.3	206.53	138.27	145.86	187.44	215.59	123.986	178.738
gene-Dda_8399	Dda_8399	hypothetical protein	0.287	-1.80205	4.2009e-26	1.72885e-24	yes	down	46.9	41.77	35.12	45.92	35.4	106.9	109.09	84.79	81.14	128.18	41.022	102.02
gene-Dda_8407	Dda_8407	hypothetical protein	0.108	-3.21366	4.94328e-72	1.74142e-69	yes	down	10.29	7.65	7.87	8.46	9.07	46.62	58.72	72.44	50.48	53.86	8.668	56.424
gene-Dda_8413	Dda_8413	Cyclin-U2-1	2.151	1.10513	4.80792e-14	7.3769e-13	yes	up	64.53	67.77	57.76	43.24	61.11	23.55	20.1	19.62	15.18	18.92	58.882	19.474
gene-Dda_8418	Dda_8418	hypothetical protein	0.249	-2.0067	1.2005e-06	6.87374e-06	yes	down	833.82	1120.96	2617.55	2999.73	1541.78	3038.4	4972.31	5035.31	5616.51	4020.2	1822.77	4536.55
gene-Dda_8447	Dda_8447	hypothetical protein	2.572	1.36302	9.97408e-28	4.64771e-26	yes	up	148.1	115.53	135.04	129.03	158.91	38.19	28.78	44.51	37.95	38.73	137.322	37.632
gene-Dda_8452	Dda_8452	hypothetical protein	0.256	-1.96827	3.62945e-10	3.52032e-09	yes	down	36.72	45.25	25.2	31.77	22.66	133.23	33.88	78.02	95.68	119.34	32.32	92.03
gene-Dda_8461	Dda_8461	hypothetical protein	0.101	-3.31185	3.88605e-49	5.61057e-47	yes	down	225.69	400.18	361.34	449.43	277.38	2335.82	2103.78	2461.41	2435.05	2949.78	342.804	2457.17
gene-Dda_8462	Dda_8462	hypothetical protein	0.037	-4.75799	8.14732e-13	1.08225e-11	yes	down	0.67	4.25	9.06	13.54	3.12	61.95	160.22	119.89	131.08	104.76	6.128	115.58
gene-Dda_8465	Dda_8465	hypothetical protein	0.498	-1.00596	2.28457e-05	0.000102916	yes	down	345.39	457.71	528.86	593.56	615.7	521.6	926.49	741.18	605.33	607.6	508.244	680.44
gene-Dda_8466	Dda_8466	hypothetical protein	0.348	-1.52128	1.90081e-15	3.38191e-14	yes	down	165.72	169.79	215.29	171.89	148.1	302.51	340.45	305.68	388.76	433.46	174.158	354.172
gene-Dda_8468	Dda_8468	ubiquitin-like protein atg8, variant 2	0.429	-1.22217	1.14097e-10	1.16843e-09	yes	down	2211.36	2344	2211.59	2322.26	2481.66	3373.32	5099.09	3441.59	3331	3124.27	2314.17	3673.85
gene-Dda_8478	Dda_8478	hypothetical protein	0.169	-2.56538	0.00354076	0.00984326	yes	down	34.01	1.82	2.92	2.63	1.88	48.02	28.76	16.54	24.78	62.52	8.652	36.124
gene-Dda_8493	Dda_8493	hypothetical protein	0.015	-6.05942	9.62363e-08	6.57018e-07	yes	down	0.22	0	0	0.4	0	15.13	1.58	6.95	0.73	6.47	0.124	6.172
gene-Dda_8494	Dda_8494	hypothetical protein	0.114	-3.1287	8.32187e-19	1.9862e-17	yes	down	0.07	0.21	0.1	0.11	0.3	1.26	0.71	1.09	0.89	1.1	0.158	1.01
gene-Dda_8495	Dda_8495	hypothetical protein	0.299	-1.7441	3.26482e-07	2.04941e-06	yes	down	1.65	2.8	4.22	6.47	3.91	6.96	8.71	8.65	12.28	8.39	3.81	8.998
gene-Dda_8499	Dda_8499	hypothetical protein	3.454	1.78844	1.07284e-07	7.25654e-07	yes	up	50.89	96.96	40.49	32.61	35.47	9.54	8.95	14.56	7.73	12.39	51.284	10.634
gene-Dda_8501	Dda_8501	hypothetical protein	2.097	1.06867	1.7891e-12	2.28026e-11	yes	up	84.34	57.47	84.66	78.22	67.01	28.45	24.98	27.57	20.91	24.78	74.34	25.338
gene-Dda_8528	Dda_8528	hypothetical protein	0.326	-1.61881	0.0150624	0.0347262	yes	down	0.34	0.79	0.58	1.43	1.05	0.19	1.68	1.96	1.12	4.07	0.838	1.804
gene-Dda_8549	Dda_8549	hypothetical protein	0.454	-1.14047	5.86316e-20	1.56475e-18	yes	down	149.69	126.5	158.33	147.17	127.87	249.79	211.2	213.37	214.72	228.19	141.912	223.454
gene-Dda_8552	Dda_8552	hypothetical protein	0.07	-3.83377	1.61228e-14	2.61018e-13	yes	down	0.63	0.17	0.21	0.11	0.19	2.85	1.71	3.84	2.22	2.84	0.262	2.692
gene-Dda_8563	Dda_8563	Alpha-peptide	2.069	1.04882	1.19244e-05	5.68898e-05	yes	up	405.65	147.16	250.82	184.14	254.62	96.73	58.34	84	74.75	113.43	248.478	85.45
gene-Dda_8569	Dda_8569	hypothetical protein	0.342	-1.54606	1.49423e-07	9.87223e-07	yes	down	315.17	673.42	599.69	780.02	466.01	789.44	1473.59	1306.59	1188.48	1097.26	566.862	1171.07
gene-Dda_8574	Dda_8574	hypothetical protein	0.336	-1.57332	8.21674e-21	2.34951e-19	yes	down	31.96	26.97	30.22	27.47	36.69	65.98	64.71	49.62	76.83	60.49	30.662	63.526
gene-Dda_8588	Dda_8588	hypothetical protein	2.189	1.13045	3.30589e-08	2.44048e-07	yes	up	24.96	18.86	23.77	23.97	29.11	8.52	5.29	8.61	9.79	6.18	24.134	7.678
gene-Dda_8592	Dda_8592	hypothetical protein	3.865	1.95055	5.49049e-15	9.28114e-14	yes	up	121.54	108.71	50.93	49.44	91.08	19.31	14.92	12.36	13.1	17.59	84.34	15.456
gene-Dda_8593	Dda_8593	Omega-crystallin	3.018	1.5936	6.66893e-30	3.76495e-28	yes	up	78.62	84.81	85.84	80.92	98.23	19.81	14.88	23.71	21.67	20.37	85.684	20.088
gene-Dda_8596	Dda_8596	ATP-dependent DNA helicase srs2	2.072	1.0513	1.12291e-08	8.9986e-08	yes	up	9.8	11.33	8.44	9.07	13.59	4.35	3.27	3.56	2.06	4.85	10.446	3.618
gene-Dda_8599	Dda_8599	Xyloglucanase	2.619	1.38902	9.47991e-08	6.48715e-07	yes	up	16.44	8.28	8.88	6.92	9.98	2.87	1.96	2.22	2.39	4.31	10.1	2.75
gene-Dda_8600	Dda_8600	hypothetical protein	19.454	4.28197	8.50715e-43	8.32472e-41	yes	up	278.15	100.15	130.83	92.42	151.66	5.28	7.06	5.07	5.85	3.33	150.642	5.318
gene-Dda_8617	Dda_8617	hypothetical protein	0.264	-1.92045	0.0228425	0.0498078	yes	down	6.58	25.84	0	6.89	21.16	27.44	55.24	16.97	26.72	6.22	12.094	26.518
gene-Dda_8619	Dda_8619	hypothetical protein	0.166	-2.58833	8.80082e-07	5.11272e-06	yes	down	15.19	3.83	7.31	12.72	13.07	18.7	79.68	19.74	66.27	16.4	10.424	40.158
gene-Dda_8621	Dda_8621	hypothetical protein	0.283	-1.81875	2.69e-11	3.0141e-10	yes	down	10.87	13.17	16.52	16.2	38.05	54.76	45.89	49.45	43.89	37.12	18.962	46.222
gene-Dda_8622	Dda_8622	lipid-binding protein	0.381	-1.39096	7.50954e-05	0.000305904	yes	down	204.1	585.65	460.7	462.64	162.12	590.86	805.66	787.16	684.54	690.59	375.042	711.762
gene-Dda_8625	Dda_8625	hypothetical protein	2.277	1.18745	1.86941e-13	2.66838e-12	yes	up	60.21	44.59	39.22	35.33	45.23	12.65	13.99	14.58	13.1	15.12	44.916	13.888
gene-Dda_8635	Dda_8635	hypothetical protein	0.074	-3.76149	7.68115e-13	1.02497e-11	yes	down	0	0.12	0.11	0	0.16	0.85	0.56	0.93	0.63	0.84	0.078	0.762
gene-Dda_8649	Dda_8649	putative G-protein beta WD 40 repeat-containing protein	2.837	1.50442	2.23218e-07	1.43495e-06	yes	up	63.27	142.17	53.35	54.61	92.93	15.87	19.84	27.15	20.06	17.86	81.266	20.156
gene-Dda_8664	Dda_8664	zinc-dependent alcohol dehydrogenase	8.159	3.02833	0.000158341	0.000607627	yes	up	6945.76	78.43	1580.7	1243.27	964.69	215.06	139.14	227.27	157.05	189.15	2162.57	185.534
gene-Dda_8667	Dda_8667	hypothetical protein	0.231	-2.11279	4.10069e-11	4.48074e-10	yes	down	355.43	325.56	547.71	901.87	364.31	1240.52	1474.59	1718.69	1299.11	1094.77	498.976	1365.54
gene-Dda_8670	Dda_8670	hypothetical protein	0.148	-2.75469	3.44336e-05	0.000148728	yes	down	6.19	0.8	0.42	0.73	0.88	12.24	3.23	4.36	4.71	19.57	1.804	8.822
gene-Dda_8674	Dda_8674	hypothetical protein	0.138	-2.85522	9.05026e-07	5.24725e-06	yes	down	0.08	0.19	0.05	0.15	0.08	1.16	0.36	0.39	0.41	0.64	0.11	0.592
gene-Dda_8675	Dda_8675	hypothetical protein	0.174	-2.52093	2.15906e-36	1.58457e-34	yes	down	10.71	18.9	13.51	15.96	23.94	79.94	47.58	69.02	59.82	84.06	16.604	68.084
gene-Dda_8684	Dda_8684	hypothetical protein	0.33	-1.60039	1.17315e-34	8.00925e-33	yes	down	46.46	56.29	45.3	54.64	58.76	115.11	98.58	117.88	118.88	110.43	52.29	112.176
gene-Dda_8685	Dda_8685	hypothetical protein	3.739	1.90281	3.81903e-22	1.20553e-20	yes	up	19.62	14.1	19.89	15.28	20.13	3.48	3.96	3.97	2.4	2.94	17.804	3.35
gene-Dda_8694	Dda_8694	hypothetical protein	0.486	-1.04217	0.000647701	0.00216976	yes	down	9.14	12.07	7.37	4.63	19.81	16.55	9.21	15.26	15.47	19.51	10.604	15.2
gene-Dda_8708	Dda_8708	Lactase	2.211	1.14501	8.81443e-15	1.45919e-13	yes	up	36.87	30.7	41.52	30.88	33.95	14.99	10.13	9.94	10.73	10.47	34.784	11.252
gene-Dda_8709	Dda_8709	hypothetical protein	2.523	1.33495	6.85027e-15	1.15354e-13	yes	up	38.39	26.58	40.06	30.55	35.77	9.93	8.01	10.88	10.55	8.48	34.27	9.57
gene-Dda_8720	Dda_8720	hypothetical protein	5.398	2.43242	5.19447e-07	3.13555e-06	yes	up	24.76	15.25	14.87	22.06	17.49	3.5	2.09	1.34	0	5.35	18.886	2.456
gene-Dda_8726	Dda_8726	hypothetical protein	2.089	1.06263	6.29963e-05	0.000260718	yes	up	181.73	363.37	219.07	236.8	412.15	116.02	51.12	140.93	82.14	92.34	282.624	96.51
gene-Dda_8743	Dda_8743	Lipase	2.032	1.02289	3.92566e-07	2.4279e-06	yes	up	115.52	206.81	166.55	189.12	159	56.29	66.82	62.19	54.28	54.03	167.4	58.722
gene-Dda_8744	Dda_8744	hypothetical protein	2.851	1.51166	6.37498e-29	3.3822e-27	yes	up	188.83	205.44	161.34	172.6	227.78	62	44.94	52.6	41.75	37.2	191.198	47.698
gene-Dda_8749	Dda_8749	hypothetical protein	0.076	-3.71746	1.08806e-15	1.98397e-14	yes	down	0.39	1.09	0	0.16	0.94	4.78	3.15	6.15	5.16	5.45	0.516	4.938
gene-Dda_8761	Dda_8761	hypothetical protein	0.008	-6.94967	8.32657e-15	1.38362e-13	yes	down	0.21	0.19	0	0	0.21	20.06	7.22	8.83	6.53	14.97	0.122	11.522
gene-Dda_8762	Dda_8762	hypothetical protein	0.03	-5.04752	4.45668e-05	0.000188792	yes	down	0.12	0	0	0	0	1.78	0.4	1.03	0	1.17	0.024	0.876
gene-Dda_8763	Dda_8763	hypothetical protein	0.035	-4.8355	7.04031e-07	4.1502e-06	yes	down	0.4	0	0	0.16	0	2.06	5.54	1.11	1.02	1.11	0.112	2.168
gene-Dda_8764	Dda_8764	hypothetical protein	0.247	-2.01747	1.84126e-08	1.41624e-07	yes	down	0.57	0.81	0.4	0.28	0.59	2.01	1.92	1.28	1.09	1.46	0.53	1.552
gene-Dda_8771	Dda_8771	DNA-directed RNA polymerase I subunit rpa1	0.265	-1.91365	9.8185e-09	7.93317e-08	yes	down	358.92	370.95	678.42	694.01	243.33	827.17	1565.76	1390.65	1288.86	1255.08	469.126	1265.5
gene-Dda_8781	Dda_8781	hypothetical protein	5.002	2.32255	2.74234e-16	5.239e-15	yes	up	83.59	25.73	43.86	37.37	29.83	7	5.08	7.05	5.17	7.29	44.076	6.318
gene-Dda_8792	Dda_8792	hypothetical protein	3.674	1.87716	1.85364e-07	1.21195e-06	yes	up	2.89	2.5	3.93	3.78	6.99	0.67	0.66	1.19	0.33	1	4.018	0.77
gene-Dda_8796	Dda_8796	hypothetical protein	0.446	-1.16643	1.45666e-09	1.3104e-08	yes	down	24.27	32.65	15.05	22.89	30.39	42.37	41.13	42.13	30.3	43.25	25.05	39.836
gene-Dda_8798	Dda_8798	hypothetical protein	0.343	-1.54519	6.85042e-07	4.04911e-06	yes	down	28.49	52.33	66.31	67.53	32.68	77.36	134.7	113.71	103.03	86.77	49.468	103.114
gene-Dda_8801	Dda_8801	hypothetical protein	0.03	-5.04192	1.36222e-06	7.70524e-06	yes	down	0.15	0	0	0.19	0	1.55	1.02	2.93	0.85	1.48	0.068	1.566
gene-Dda_8804	Dda_8804	hypothetical protein	0.355	-1.49382	1.26131e-12	1.62752e-11	yes	down	39.3	37.18	39.48	38.38	35.55	55.09	80.19	84.62	88.1	63.1	37.978	74.22
gene-Dda_8806	Dda_8806	hypothetical protein	0.261	-1.93552	2.74763e-08	2.05419e-07	yes	down	3.5	7.94	4.35	7.92	4.36	9.9	13.2	17.34	14.22	20.59	5.614	15.05
gene-Dda_8809	Dda_8809	hypothetical protein	0.215	-2.2195	2.06209e-07	1.33535e-06	yes	down	0.9	2.92	2.3	3.87	0.62	11.26	6.67	6.79	5.47	6.28	2.122	7.294
gene-Dda_8810	Dda_8810	Endoglucanase-4	0.063	-3.97896	1.85008e-18	4.26535e-17	yes	down	1.01	0.21	0.13	0.27	0.46	5.18	4.61	3.33	3.75	6.78	0.416	4.73
gene-Dda_8821	Dda_8821	hypothetical protein	0.202	-2.30909	8.90487e-09	7.24148e-08	yes	down	2.62	1.33	0.97	0.94	1.46	5.43	2.84	3.23	3.64	11.12	1.464	5.252
gene-Dda_8825	Dda_8825	hypothetical protein	0.208	-2.26194	8.84319e-07	5.13395e-06	yes	down	0.19	0.11	0.13	0.23	0.28	0.56	0.47	0.53	0.56	1.07	0.188	0.638
gene-Dda_8826	Dda_8826	hypothetical protein	0.026	-5.28986	1.57745e-10	1.59319e-09	yes	down	0.18	0.17	0.2	0	0.18	8.33	2.16	4.68	2.74	3.2	0.146	4.222
gene-Dda_8829	Dda_8829	hypothetical protein	0.142	-2.8138	9.41245e-26	3.70069e-24	yes	down	4.95	4.48	2.15	6.14	4.62	22.71	28.23	20.17	22.45	16.42	4.468	21.996
gene-Dda_8830	Dda_8830	hypothetical protein	0.439	-1.18714	9.73045e-10	8.97341e-09	yes	down	2.7	3.82	3.15	3.55	3.22	5.82	3.81	5.12	5.67	6.35	3.288	5.354
gene-Dda_8835	Dda_8835	hypothetical protein	0.34	-1.55737	7.68399e-10	7.18396e-09	yes	down	1.29	1.09	1.01	0.95	2	2.93	1.75	3.25	2.02	3.36	1.268	2.662
gene-Dda_8843	Dda_8843	hypothetical protein	2.37	1.24474	1.14188e-20	3.23361e-19	yes	up	39.17	33.56	38.55	31.37	43.8	13.68	12.95	10.09	8.96	10.15	37.29	11.166
gene-Dda_8845	Dda_8845	hypothetical protein	0.18	-2.47122	2.18009e-21	6.55291e-20	yes	down	1.3	2.14	1.67	1.76	4.34	9.88	8.01	9.81	6.35	9.74	2.242	8.758
gene-Dda_8846	Dda_8846	hypothetical protein	0.422	-1.24515	1.14692e-05	5.48666e-05	yes	down	1	1.57	1.52	1.04	2.19	1.95	2.29	2.47	2.53	2.97	1.464	2.442
gene-Dda_8849	Dda_8849	Tripeptidyl aminopeptidase	0.25	-1.99962	0.000604971	0.00204137	yes	down	44.53	283.8	107.26	111.53	55.93	208.5	600.54	272.53	347.2	278.93	120.61	341.54
gene-Dda_8854	Dda_8854	hypothetical protein	0.155	-2.69377	6.33518e-11	6.68992e-10	yes	down	2.38	2.2	0.98	2.59	0.45	7.9	7.1	10.18	4.25	10.57	1.72	8
gene-Dda_8856	Dda_8856	phenylacetaldoxime dehydratase family protein	0.031	-5.026	2.21822e-05	0.00010039	yes	down	0	0	0	0	0.11	0.35	0.23	0.77	0.35	1.89	0.022	0.718
gene-Dda_8858	Dda_8858	hypothetical protein	0.344	-1.53816	5.37218e-11	5.74185e-10	yes	down	57.48	48.33	25.35	27.41	30.81	100.79	66.07	65.96	69.7	90.69	37.876	78.642
gene-Dda_8863	Dda_8863	hypothetical protein	2.538	1.34387	1.08352e-09	9.94017e-09	yes	up	83.04	75.31	53.14	36.58	49.31	19.96	13.95	15.11	14.31	20.72	59.476	16.81
gene-Dda_8867	Dda_8867	hypothetical protein	0.266	-1.90854	2.28156e-28	1.16824e-26	yes	down	32.4	33.54	24.49	25.37	37.42	132.21	67.98	80.68	57.38	76.85	30.644	83.02
gene-Dda_8873	Dda_8873	hypothetical protein	0.443	-1.1736	1.16379e-06	6.67722e-06	yes	down	4.93	6.23	7.26	4.49	10.38	13.9	11.5	9.69	6.16	12.01	6.658	10.652
gene-Dda_8874	Dda_8874	hypothetical protein	0.461	-1.11654	1.49017e-06	8.34857e-06	yes	down	7.26	7.42	8.19	10.08	15.67	22.72	11.46	16.63	11.25	12.72	9.724	14.956
gene-Dda_8878	Dda_8878	Ankyrin-3	0.147	-2.76989	1.06732e-40	9.49484e-39	yes	down	7.74	8.24	7.41	6.56	13.47	35.68	53.63	40.66	34.61	40.81	8.684	41.078
gene-Dda_8883	Dda_8883	hypothetical protein	0.334	-1.5819	1.11291e-12	1.45638e-11	yes	down	3525.58	3292.79	5088.44	4679.63	3033.86	6977.14	8101.87	8176.74	9535.87	8654.67	3924.06	8289.26
gene-Dda_8889	Dda_8889	hypothetical protein	0.034	-4.87102	1.52395e-07	1.0061e-06	yes	down	0	1.03	0	0	0	9.86	1.46	4.43	1.7	7.43	0.206	4.976
gene-Dda_8896	Dda_8896	hypothetical protein	0.22	-2.18679	0.0141491	0.0329137	yes	down	0.04	0.07	0.04	0	0.12	0.09	0.22	0.16	0.35	0.05	0.054	0.174
gene-Dda_8897	Dda_8897	hypothetical protein	2.11	1.07755	8.1175e-05	0.000329147	yes	up	37.75	79.39	40.63	28.44	48.57	17.33	16.76	13.61	17.4	13.3	46.956	15.68
gene-Dda_8898	Dda_8898	hypothetical protein	0.43	-1.21641	2.15072e-08	1.6357e-07	yes	down	12.52	14.79	12.73	14.74	17.04	22.59	30.99	21.8	21.81	18.32	14.364	23.102
gene-Dda_8906	Dda_8906	hypothetical protein	0.109	-3.1966	4.21865e-08	3.06296e-07	yes	down	5.36	46.53	5.27	11.44	5.73	77.38	73.21	83.78	97.25	118.47	14.866	90.018
gene-Dda_8908	Dda_8908	metalloprotease	0.152	-2.72002	1.506e-13	2.18507e-12	yes	down	1.57	8.09	4.2	1.9	5.55	18.94	23.21	17.85	18.31	20.81	4.262	19.824
gene-Dda_8909	Dda_8909	hypothetical protein	0.433	-1.20619	9.82495e-05	0.000391708	yes	down	5.55	16.96	8.49	7.77	18.33	22.56	10.92	19.96	18.51	21.57	11.42	18.704
gene-Dda_8912	Dda_8912	hypothetical protein	0.442	-1.17866	2.94669e-06	1.56146e-05	yes	down	0.85	0.75	0.78	0.72	1.26	1.25	1.84	1.18	1.21	1.45	0.872	1.386
gene-Dda_8924	Dda_8924	hypothetical protein	0.059	-4.08772	6.02819e-42	5.70863e-40	yes	down	0.89	1.23	1.88	1.74	2.89	13.82	19.97	20.78	25.27	20.77	1.726	20.122
gene-Dda_8925	Dda_8925	hypothetical protein	2.299	1.20107	0.000139527	0.000541088	yes	up	6.21	7.49	12.98	8.92	7.64	3.88	2.78	3.41	1.33	2.16	8.648	2.712
gene-Dda_8931	Dda_8931	hypothetical protein	5.806	2.53746	1.18369e-06	6.78697e-06	yes	up	1.41	1	1.69	1.06	1.94	0.27	0.07	0.06	0.33	0.14	1.42	0.174
gene-Dda_8932	Dda_8932	hypothetical protein	8.263	3.0467	1.45592e-46	1.68714e-44	yes	up	766.3	593.51	567.68	504.32	637.21	87.66	35.41	43.45	33.79	70.02	613.804	54.066
gene-Dda_8942	Dda_8942	hypothetical protein	2.745	1.45701	1.6066e-22	5.27959e-21	yes	up	101.31	85.46	64.64	68.38	87.37	22.61	21.09	23.85	14.67	23.25	81.432	21.094
gene-Dda_8944	Dda_8944	hypothetical protein	3.715	1.89341	7.70782e-20	2.03852e-18	yes	up	19.2	12.35	15.95	16.44	24.56	3.24	3.73	3.66	2.67	3.36	17.7	3.332
gene-Dda_8945	Dda_8945	hypothetical protein	7.434	2.89408	2.09672e-16	4.07634e-15	yes	up	66.54	24.45	51.71	82.73	57.37	3.91	8.49	6.62	2.76	4.94	56.56	5.344
gene-Dda_8949	Dda_8949	hypothetical protein	0.425	-1.23465	0.00213039	0.00626874	yes	down	72.51	55.14	56.19	55.03	83.35	52.23	207.64	71.94	129.3	44.3	64.444	101.082
gene-Dda_8952	Dda_8952	hypothetical protein	0.362	-1.46733	4.92306e-05	0.000207056	yes	down	18.18	58.01	15.31	23.24	28.45	46.14	65.33	54.34	63.78	44.8	28.638	54.878
gene-Dda_8964	Dda_8964	hypothetical protein	0.077	-3.6903	7.2337e-09	5.94283e-08	yes	down	0.02	0.07	0.02	0	0.04	0.36	0.19	0.26	0.36	0.27	0.03	0.288
gene-Dda_8965	Dda_8965	hypothetical protein	0.209	-2.26088	0.0142606	0.0331467	yes	down	0.06	0.12	0	0	0.19	0.49	0.07	0.33	0.14	0.3	0.074	0.266
gene-Dda_8967	Dda_8967	hypothetical protein	0.007	-7.24856	2.91215e-13	4.08397e-12	yes	down	0	0	0	0	0	4.84	4.6	2.2	2.3	2.89	0	3.366
gene-Dda_8969	Dda_8969	ATP-dependent helicase NAM7	0.04	-4.65407	1.67841e-16	3.29215e-15	yes	down	0.13	0.12	0	0.05	0.09	1.85	1.12	1.83	1.32	0.96	0.078	1.416
gene-Dda_8971	Dda_8971	hypothetical protein	0.109	-3.19276	1.28638e-08	1.01698e-07	yes	down	0	0.19	0.08	0.8	0.34	1.41	1.69	1.89	2.21	1.51	0.282	1.742
gene-Dda_8972	Dda_8972	hypothetical protein	0.145	-2.78141	1.63224e-08	1.26944e-07	yes	down	1.06	0.99	0.4	0.71	0.12	5.01	3.12	4.35	1.17	2.97	0.656	3.324
gene-Dda_8973	Dda_8973	Laccase-2	0.131	-2.93433	0.0198587	0.0440654	yes	down	0	0	0	0	0.19	0.27	0	0.15	0.32	0.28	0.038	0.204
gene-Dda_8975	Dda_8975	hypothetical protein	0.041	-4.61803	3.33632e-43	3.33897e-41	yes	down	4.65	4.58	3.65	2.2	4.84	58.84	95.45	67.45	41.01	74.66	3.984	67.482
gene-Dda_8976	Dda_8976	hypothetical protein	0.38	-1.39526	2.64772e-09	2.31564e-08	yes	down	10.51	7.32	5.37	5.39	7.27	20.64	12.38	8.35	11.85	14.4	7.172	13.524
gene-Dda_8978	Dda_8978	hypothetical protein	0.073	-3.7815	0.00409615	0.0111652	yes	down	0	0.05	0	0	0	0.24	0.12	0.17	0	0.26	0.01	0.158
gene-Dda_8981	Dda_8981	hypothetical protein	0.057	-4.14336	5.69608e-07	3.42192e-06	yes	down	0	0.63	0.39	0.82	0	7.16	6.71	5	1.48	2.44	0.368	4.558
gene-Dda_8982	Dda_8982	hypothetical protein	4.465	2.1588	1.9358e-15	3.42577e-14	yes	up	30.2	41.78	31.22	36.84	90.09	8.15	6.86	8.81	5.23	6.75	46.026	7.16
gene-Dda_8985	Dda_8985	hypothetical protein	0.165	-2.59572	1.5338e-13	2.21809e-12	yes	down	0.16	0.27	0.13	0.25	0.22	0.87	1.18	0.97	0.53	0.91	0.206	0.892
gene-Dda_9002	Dda_9002	hypothetical protein	0.352	-1.50666	2.4664e-17	5.13512e-16	yes	down	8.68	9.18	6.93	6.27	10.85	23.65	14.8	19.32	13.67	13.41	8.382	16.97
gene-Dda_9006	Dda_9006	hypothetical protein	0.026	-5.28065	2.41674e-06	1.30498e-05	yes	down	0	0	0	0	0	4.02	1.71	1.64	3.36	3.12	0	2.77
gene-Dda_9007	Dda_9007	hypothetical protein	0.277	-1.85257	5.13086e-07	3.10353e-06	yes	down	3.57	7.9	4.87	6.04	9.72	20.45	6.23	20.87	8.33	28.59	6.42	16.894
gene-Dda_9009	Dda_9009	hypothetical protein	0.496	-1.01281	0.00535433	0.0140595	yes	down	15.42	9.72	14.09	14.53	20.28	13.37	38.49	15.2	23.35	10.15	14.808	20.112
gene-Dda_9013	Dda_9013	hypothetical protein	0.03	-5.06643	4.50691e-08	3.25081e-07	yes	down	0	0.25	0	0	0	1.29	1.07	1.02	1.57	1.59	0.05	1.308
gene-Dda_9018	Dda_9018	hypothetical protein	0.041	-4.59564	1.6832e-05	7.79387e-05	yes	down	0	0.11	0	0.14	0.12	1.45	0.78	1	0.13	3.27	0.074	1.326
gene-Dda_9020	Dda_9020	Vacuolar calcium ion transporter	0.459	-1.12233	0.000524048	0.00179165	yes	down	684.58	1239.79	1013.79	871.64	647.71	839.06	2024.68	1300.84	1663.5	935.47	891.502	1352.71
gene-Dda_9029	Dda_9029	Cytochrome P450 monooxygenase FUM15	0.363	-1.46268	3.14379e-11	3.47831e-10	yes	down	81.64	63.72	80.29	73.6	83.6	142.4	205.17	107.04	161.92	116.27	76.57	146.56
gene-Dda_9031	Dda_9031	hypothetical protein	7.783	2.96035	5.79296e-24	2.04074e-22	yes	up	25.11	9.53	16.12	15.89	12.51	1.94	1.27	1.49	0.92	1.69	15.832	1.462
gene-Dda_9034	Dda_9034	Thiamine-triphosphatase	2.654	1.40843	0.00386512	0.0106209	yes	up	3.24	4.95	5.51	2.9	4.47	1.78	0.88	1.4	0.88	0.64	4.214	1.116
gene-Dda_9041	Dda_9041	hypothetical protein	2.768	1.4688	5.32414e-10	5.05822e-09	yes	up	81.28	71.47	75.13	64.7	50.37	16.76	16.3	12.49	14.59	29.22	68.59	17.872
gene-Dda_9046	Dda_9046	hypothetical protein	2.517	1.33197	6.1529e-28	2.96113e-26	yes	up	83.96	69.74	69.76	71.24	103.74	25.18	20.19	25.41	16.71	24.02	79.688	22.302
gene-Dda_9050	Dda_9050	hypothetical protein	2.08	1.05674	5.64424e-05	0.000235811	yes	up	84.81	63.79	132.85	116.12	86.29	43.65	16.58	33.46	35	40.1	96.772	33.758
gene-Dda_9051	Dda_9051	Dynamin-3	2.412	1.27004	4.40957e-16	8.24524e-15	yes	up	287.29	192.87	197.61	230.34	226.75	79.99	76.74	53.64	58.7	64.94	226.972	66.802
gene-Dda_9057	Dda_9057	hypothetical protein	0.152	-2.71845	0.000144502	0.000557925	yes	down	0	0.3	0.25	0	0.44	1.44	0.95	0.45	0.6	1.29	0.198	0.946
gene-Dda_9059	Dda_9059	hypothetical protein	0.26	-1.94275	4.95076e-22	1.55165e-20	yes	down	28.23	28.24	16.93	21.19	35.27	67.61	88.38	70.01	60.89	59.83	25.972	69.344
gene-Dda_9061	Dda_9061	hypothetical protein	0.463	-1.11211	5.35388e-11	5.72923e-10	yes	down	59.87	54.64	65.22	69.4	59.31	110.02	62.03	92.17	89.44	128.04	61.688	96.34
gene-Dda_9077	Dda_9077	hypothetical protein	0.245	-2.02952	2.77243e-06	1.47801e-05	yes	down	17.19	3.31	3.15	5.84	4.47	21.87	21.03	12.04	12.93	29.96	6.792	19.566
gene-Dda_9082	Dda_9082	hypothetical protein	0.4	-1.32231	2.55973e-11	2.87179e-10	yes	down	143.6	163.55	153.44	192.91	206.34	381.6	166.97	316.58	265.55	419.46	171.968	310.032
gene-Dda_9086	Dda_9086	Tyrosinase	2.472	1.30574	2.0379e-12	2.575e-11	yes	up	4.72	4.6	4.52	4.7	7.5	1.4	1.55	1.99	1.12	1.35	5.208	1.482
gene-Dda_9096	Dda_9096	hypothetical protein	2.015	1.01081	0.00196307	0.00582701	yes	up	9.75	19.96	9.56	13.44	22.86	8.66	3.3	6.17	2.21	7.03	15.114	5.474
gene-Dda_9117	Dda_9117	hypothetical protein	2.012	1.0086	1.49742e-13	2.1762e-12	yes	up	44.32	51.35	49.3	48.48	51.38	17.62	15.83	17.98	17.27	17.21	48.966	17.182
gene-Dda_9138	Dda_9138	hypothetical protein	0.467	-1.09705	2.4182e-07	1.54439e-06	yes	down	3.83	4.31	3.69	4.18	3.5	5.58	4.34	6.63	4.85	8.6	3.902	6
gene-Dda_9160	Dda_9160	hypothetical protein	0.262	-1.93262	4.5842e-19	1.11528e-17	yes	down	34.07	61.52	56.11	59.09	62.18	120.5	124.9	145.25	165.24	177.47	54.594	146.672
gene-Dda_9161	Dda_9161	hypothetical protein	0.491	-1.02722	8.72333e-05	0.000350805	yes	down	1.8	1.9	3.05	1.19	3.49	3.93	2.73	4.06	2.36	3.48	2.286	3.312
gene-Dda_9176	Dda_9176	hypothetical protein	0.29	-1.78409	1.18278e-14	1.9362e-13	yes	down	270.85	353.11	146.34	222.3	191.27	736.36	455.49	554.86	490.19	690.11	236.774	585.402
gene-Dda_9186	Dda_9186	hypothetical protein	3.726	1.89769	5.05927e-06	2.56991e-05	yes	up	7.5	5.8	9.15	10.68	11.06	1.27	0.94	1.5	1.25	3.41	8.838	1.674
gene-Dda_9191	Dda_9191	hypothetical protein	0.412	-1.27997	3.97599e-14	6.15405e-13	yes	down	41.31	42.66	41.94	36.74	46.64	59.23	90.7	66.11	62.43	78.46	41.858	71.386
gene-Dda_9194	Dda_9194	hypothetical protein	0.483	-1.04848	4.13569e-11	4.51338e-10	yes	down	123.67	172.13	147.15	155.4	167.47	195.99	244.03	250.19	202.41	227.95	153.164	224.114
gene-Dda_9199	Dda_9199	Uricase	0.314	-1.67097	1.93305e-19	4.92034e-18	yes	down	828.59	674.86	838.44	1213.02	789.01	2184.94	1784.34	1899.37	2049.5	1912.99	868.784	1966.23
gene-Dda_9215	Dda_9215	hypothetical protein	2.331	1.22104	1.2807e-15	2.31603e-14	yes	up	25.76	28.79	32.49	30.69	34.97	11.07	9.6	8.73	6.61	10.67	30.54	9.336
gene-Dda_9227	Dda_9227	hypothetical protein	0.285	-1.80925	7.60573e-27	3.25164e-25	yes	down	18.58	24.64	21.22	15.13	21.27	63.23	37.47	44.56	43.75	66.14	20.168	51.03
gene-Dda_9232	Dda_9232	hypothetical protein	0.117	-3.09773	0.00343242	0.00957534	yes	down	0	0	0.28	0.15	0.12	0.94	0.67	1.14	0.4	0	0.11	0.63
gene-Dda_9233	Dda_9233	hypothetical protein	0.113	-3.13941	6.80784e-19	1.63816e-17	yes	down	0.33	0.86	0.38	0.87	0.41	3.18	3.43	4.94	3.01	3.25	0.57	3.562
gene-Dda_9239	Dda_9239	hypothetical protein	0.374	-1.41703	4.26874e-08	3.08914e-07	yes	down	6.39	3.64	5.55	4.3	9.85	11.96	12.84	9.34	12.59	7.8	5.946	10.906
gene-Dda_9245	Dda_9245	Metaxin-2	0.109	-3.19956	6.38168e-07	3.79241e-06	yes	down	0.32	0.08	1.11	0.19	0.83	1.91	6.46	3.59	2.7	0.88	0.506	3.108
gene-Dda_9249	Dda_9249	rhamnogalacturonate lyase	2.942	1.55673	0.000841301	0.0027442	yes	up	5.56	16.61	32.85	36.77	43.78	7.31	2.42	5.75	5.5	12.42	27.114	6.68
gene-Dda_9250	Dda_9250	hypothetical protein	0.056	-4.15766	0.00602461	0.0155643	yes	down	0	0	0	0	0	1.24	2.05	0.39	0	0.9	0	0.916
gene-Dda_9252	Dda_9252	hypothetical protein	0.007	-7.18427	2.03172e-12	2.57089e-11	yes	down	0	0	0	0	0	5.5	2.3	2.2	1.15	4.3	0	3.09
gene-Dda_9255	Dda_9255	hypothetical protein	0.106	-3.23906	1.4215e-09	1.28402e-08	yes	down	0	0.04	0.02	0.01	0.07	0.19	0.12	0.22	0.17	0.23	0.028	0.186
gene-Dda_9263	Dda_9263	Cytochrome P450 monooxygenase	2.726	1.44681	4.72162e-09	3.97926e-08	yes	up	9.87	4.68	7.24	7.85	7.61	2.37	1.56	1.42	1.85	2.54	7.45	1.948
gene-Dda_9264	Dda_9264	hypothetical protein	2.507	1.32597	0.0106279	0.0257002	yes	up	1.97	0.59	1.75	0.48	1.63	0.32	0.31	0.18	0.32	0.68	1.284	0.362
gene-Dda_9265	Dda_9265	hypothetical protein	0.179	-2.48576	6.04236e-11	6.40374e-10	yes	down	0.37	0.29	0.64	0.37	0.77	2.59	1.11	1.45	2.15	2.4	0.488	1.94
gene-Dda_9266	Dda_9266	Serine protease inhibitor	0.032	-4.95054	1.39438e-19	3.58025e-18	yes	down	0.11	0.5	0.12	0	0.33	7.82	4.28	4.31	2.74	5.81	0.212	4.992
gene-Dda_9267	Dda_9267	hypothetical protein	0.11	-3.18804	1.42489e-05	6.69993e-05	yes	down	0.16	0.05	0	0	0.17	0.55	0.55	0.41	0.67	0.33	0.076	0.502
gene-Dda_9269	Dda_9269	hypothetical protein	0.073	-3.76773	4.01906e-05	0.000171707	yes	down	0	0.28	0.11	0.12	0.1	0.44	0.11	2.69	1.2	1.53	0.122	1.194
gene-Dda_9273	Dda_9273	hypothetical protein	0.189	-2.40444	6.4388e-09	5.31956e-08	yes	down	0.4	0.65	0.34	0.24	0.97	3.02	1.05	2.1	0.94	2.93	0.52	2.008
gene-Dda_9274	Dda_9274	hypothetical protein	0.047	-4.40619	7.36165e-17	1.46683e-15	yes	down	0	0.12	0.04	0.2	0.1	1.04	1.47	0.98	1.84	1.39	0.092	1.344
gene-Dda_9276	Dda_9276	hypothetical protein	0.224	-2.15726	8.54117e-47	1.01651e-44	yes	down	14.15	11.64	13.85	15.36	12.04	56.49	35.08	39.06	36.26	47.23	13.408	42.824
gene-Dda_9281	Dda_9281	Exoglucanase	0.236	-2.08381	7.61596e-05	0.000310096	yes	down	14.21	2.21	2.3	1.79	3.6	16.18	14.91	5.73	9.82	25.03	4.822	14.334
gene-Dda_9287	Dda_9287	hypothetical protein	0.471	-1.08745	1.39849e-15	2.51357e-14	yes	down	7.91	10.23	8.74	9.2	9.44	16.49	14.67	13.66	11.12	13.27	9.104	13.842
gene-Dda_9290	Dda_9290	hypothetical protein	2.867	1.51952	9.93543e-11	1.02943e-09	yes	up	139.55	285.29	178.42	178.66	167.74	46.87	56.35	55.58	39.16	38.64	189.932	47.32
gene-Dda_9292	Dda_9292	hypothetical protein	0.16	-2.6411	2.50334e-05	0.000111857	yes	down	0.02	0.04	0.05	0.14	0.02	0.14	0.24	0.23	0.2	0.34	0.054	0.23
gene-Dda_9293	Dda_9293	Endoglucanase-1	0.136	-2.88116	0.00012911	0.000504693	yes	down	1	0.67	0	0	0.3	1.28	1.42	0.76	2.38	4.65	0.394	2.098
gene-Dda_9298	Dda_9298	hypothetical protein	3.332	1.73657	8.35261e-30	4.65579e-28	yes	up	116.46	71.63	86.08	79.45	79.93	21.93	16.46	17.04	16.52	20.59	86.71	18.508
gene-Dda_9302	Dda_9302	hypothetical protein	0.043	-4.54927	1.33754e-67	3.68117e-65	yes	down	0.63	1.21	0.94	1.04	2.24	22.41	20.87	23.97	14.94	17.51	1.212	19.94
gene-Dda_9306	Dda_9306	hypothetical protein	3.055	1.61118	8.51736e-12	1.00959e-10	yes	up	1.78	2.23	1.82	2.51	3.71	0.61	0.62	0.59	0.43	0.54	2.41	0.558
gene-Dda_9313	Dda_9313	hypothetical protein	0.279	-1.84181	6.4815e-10	6.09206e-09	yes	down	13.66	19.79	18.04	36.4	38.47	49.22	53.33	64.97	82.57	65.02	25.272	63.022
gene-Dda_9316	Dda_9316	hypothetical protein	0.398	-1.32782	1.61835e-09	1.44846e-08	yes	down	20.12	17.12	15.65	17.49	18.12	24.92	41.93	26.16	34.53	26.44	17.7	30.796
gene-Dda_9320	Dda_9320	hypothetical protein	2.673	1.41838	2.37105e-17	4.94831e-16	yes	up	29.16	23	31.65	30.43	33.16	7.59	7.37	6.67	7.52	9.81	29.48	7.792
gene-Dda_9323	Dda_9323	hypothetical protein	0.333	-1.58575	4.33959e-08	3.13783e-07	yes	down	101.49	201.4	86.22	81.62	121.56	165.59	311.83	257.22	263.58	241.36	118.458	247.916
gene-Dda_9329	Dda_9329	hypothetical protein	0.239	-2.06751	1.75829e-09	1.56575e-08	yes	down	469.85	1275.86	1264.74	1501.85	969.74	1846.86	4323.17	3440.49	3595.41	2905.29	1096.41	3222.24
gene-Dda_9330	Dda_9330	hypothetical protein	2.954	1.56282	1.09826e-08	8.80912e-08	yes	up	18.69	9.92	9	7.14	13.11	3.21	2.98	2.54	3.12	1.79	11.572	2.728
gene-Dda_9331	Dda_9331	hypothetical protein	3.476	1.7975	4.90769e-21	1.44074e-19	yes	up	62.23	38.73	46.95	33.82	67.34	12.12	9.61	9.32	7.41	11.82	49.814	10.056
gene-Dda_9332	Dda_9332	hypothetical protein	0.341	-1.5514	0.0149496	0.0344933	yes	down	0.03	0.45	0.11	0.15	0.36	0.61	0.18	0.44	0.18	1	0.22	0.482
gene-Dda_9333	Dda_9333	hypothetical protein	0.243	-2.04012	1.38178e-11	1.60971e-10	yes	down	327.57	268.43	100.49	184.34	146.01	747.83	374.65	511.21	556.16	845.05	205.368	606.98
gene-Dda_9337	Dda_9337	hypothetical protein	0.474	-1.07612	1.28275e-08	1.01502e-07	yes	down	71.53	103.21	96.63	87.19	83.97	142.02	166.27	108.24	118.25	126.4	88.506	132.236
gene-Dda_9338	Dda_9338	hypothetical protein	0.435	-1.20195	7.23738e-07	4.26352e-06	yes	down	3449.52	4151.05	3658.77	4997.89	2359.51	6942.43	4630.86	5685.02	7502.48	5965.09	3723.35	6145.18
gene-Dda_9349	Dda_9349	hypothetical protein	0.155	-2.69383	5.5754e-17	1.11344e-15	yes	down	0.74	0.5	0.35	0.31	1.26	4.51	3	2.59	2.14	2.19	0.632	2.886
gene-Dda_9350	Dda_9350	hypothetical protein	0.307	-1.7017	4.92729e-05	0.000207134	yes	down	0.64	4.09	1.39	1.2	1.69	5.29	2.69	4.53	4.85	3.87	1.802	4.246
gene-Dda_9351	Dda_9351	hypothetical protein	0.041	-4.6235	1.44086e-06	8.10843e-06	yes	down	1.53	0	0.85	0	0	14.3	3.95	6.11	6.95	8.68	0.476	7.998
gene-Dda_9352	Dda_9352	hypothetical protein	4.526	2.17816	7.55306e-08	5.25018e-07	yes	up	26.25	72.41	18.34	15.53	23.37	4.56	3.73	5.15	4.64	6.71	31.18	4.958
gene-Dda_9354	Dda_9354	Aorsin	0.334	-1.58072	2.55387e-05	0.000113595	yes	down	2.78	5.17	3.25	1.91	2.47	5.21	5.03	3.37	6.78	13.19	3.116	6.716
gene-Dda_9357	Dda_9357	hypothetical protein	2.264	1.17858	1.41559e-11	1.64474e-10	yes	up	77.54	53.5	70.19	74.14	122.21	27.65	21.37	28.01	22.42	23.22	79.516	24.534
gene-Dda_9358	Dda_9358	hypothetical protein	0.366	-1.44999	8.88367e-19	2.11455e-17	yes	down	506.36	463.97	507.54	638.08	608.42	1126.13	681.4	1203.91	1023.58	1271.94	544.874	1061.39
gene-Dda_9359	Dda_9359	hypothetical protein	2.83	1.50075	2.30653e-11	2.60855e-10	yes	up	25.82	20.3	14.89	18.13	35.17	5.45	3.56	6.61	5.86	6.75	22.862	5.646
gene-Dda_9361	Dda_9361	Lactose permease	0.131	-2.93073	1.44865e-64	3.54396e-62	yes	down	163.67	136.43	136.47	91.57	135.02	849.87	646.91	523.96	672.96	901.56	132.632	719.052
gene-Dda_9363	Dda_9363	hypothetical protein	0.297	-1.75308	2.36069e-18	5.37225e-17	yes	down	18.16	20.4	18.38	20.12	25.32	61.3	32.04	41.46	36.94	78.08	20.476	49.964
gene-Dda_9367	Dda_9367	hypothetical protein	0.208	-2.26709	0.000724475	0.00240318	yes	down	15.63	16.53	48.37	163.68	45.98	151.05	137.48	241.25	293.1	180.11	58.038	200.598
gene-Dda_9372	Dda_9372	Ankyrin-3	0.384	-1.38134	0.00202099	0.00597278	yes	down	7.53	1.95	2.57	1.74	3.05	2.3	9.94	5.87	6.87	4.52	3.368	5.9
gene-Dda_9374	Dda_9374	MFS-type efflux pump	0.44	-1.18302	0.000201708	0.000755934	yes	down	21.82	26.91	28.68	27.87	37.54	30.38	82.08	25.72	35.51	49.88	28.564	44.714
gene-Dda_9410	Dda_9410	hypothetical protein	0.317	-1.65829	2.85221e-06	1.51596e-05	yes	down	9.63	10.61	5.41	3.64	6.83	12.72	22.42	18.83	11.08	13.79	7.224	15.768
gene-Dda_9412	Dda_9412	hypothetical protein	3.567	1.83452	8.93882e-15	1.477e-13	yes	up	67.15	60.68	37.04	26.24	45.32	11.92	8.02	10.99	7.77	8.57	47.286	9.454
gene-Dda_9413	Dda_9413	cuticle-degrading serine protease	10.224	3.35386	4.02892e-37	3.08545e-35	yes	up	587.31	537.28	355.72	318.23	989.73	46.29	36.99	33.52	22.55	51.54	557.654	38.178
gene-Dda_9419	Dda_9419	Endoglucanase-7	0.176	-2.50361	0.00594872	0.0153999	yes	down	1.11	0	0.31	0	0.29	1.22	1.51	0.58	0.9	2.63	0.342	1.368
gene-Dda_9420	Dda_9420	hypothetical protein	10.838	3.43809	2.66199e-10	2.61654e-09	yes	up	2.23	5.37	1.53	1.93	6.63	0.12	0.12	0.4	0.24	0.26	3.538	0.228
gene-Dda_9423	Dda_9423	hypothetical protein	0.304	-1.71675	1.50641e-06	8.41812e-06	yes	down	1.63	6.02	2.92	1.96	5.8	11.61	7.14	9.51	6.36	8.34	3.666	8.592
gene-Dda_9427	Dda_9427	hypothetical protein	12.818	3.68011	0.0015932	0.00483673	yes	up	0.79	2.41	1.19	1.89	0.82	0	0	0.27	0	0	1.42	0.054
gene-Dda_9435	Dda_9435	hypothetical protein	0.372	-1.4282	5.29071e-10	5.03189e-09	yes	down	18.25	20.36	17.33	26.72	34.05	55.1	22.92	49.64	44.48	51.71	23.342	44.77
gene-Dda_9436	Dda_9436	hypothetical protein	0.451	-1.14731	8.86321e-06	4.33657e-05	yes	down	216.22	330.39	158.35	159.57	232.37	262.33	347.41	301.78	439.97	322.68	219.38	334.834
gene-Dda_9437	Dda_9437	hypothetical protein	0.284	-1.81818	2.60767e-17	5.41646e-16	yes	down	16.99	20.15	14.19	19.85	29.99	60.99	28.55	49.41	47.49	68.18	20.234	50.924
gene-Dda_9438	Dda_9438	Ankyrin-3	18.699	4.22491	2.0939e-74	8.01781e-72	yes	up	361.95	594.53	370.76	329.14	441.1	11.38	18.18	17.78	16.89	14.28	419.496	15.702
gene-Dda_9443	Dda_9443	hypothetical protein	2.744	1.45645	1.30973e-52	2.13607e-50	yes	up	142.53	129.99	126.17	117.16	135.71	40.77	26.64	33.65	32.26	36.07	130.312	33.878
gene-Dda_9454	Dda_9454	hypothetical protein	0.445	-1.1686	1.03944e-05	5.0216e-05	yes	down	23.4	24.72	30.49	29.08	59.93	63.81	25.96	58.69	52.28	62.72	33.524	52.692
gene-Dda_9464	Dda_9464	hypothetical protein	0.492	-1.02297	6.59232e-13	8.90468e-12	yes	down	85.04	66.55	73.39	72.51	59.8	112.39	90.36	100.01	100.59	109.2	71.458	102.51
gene-Dda_9468	Dda_9468	PAF acetylhydrolase family protein	6.261	2.64647	6.73639e-25	2.49275e-23	yes	up	49.51	38.25	31.76	28.77	24.14	6.3	2.65	4.28	3.17	3.54	34.486	3.988
gene-Dda_9470	Dda_9470	hypothetical protein	0.406	-1.29911	1.5269e-11	1.76475e-10	yes	down	2.18	3.72	2.1	2.48	2.49	5.97	4.37	4.8	3.84	4.05	2.594	4.606
gene-Dda_9471	Dda_9471	hypothetical protein	0.272	-1.87582	0.00142019	0.00435957	yes	down	66.65	7.43	61.66	57.68	51.21	92.48	124.47	56.45	173.9	43.34	48.926	98.128
gene-Dda_9472	Dda_9472	hypothetical protein	0.469	-1.09158	8.92823e-17	1.77497e-15	yes	down	18.27	21.66	18.48	19.81	19.48	28.05	28.2	30.83	29.95	30.92	19.54	29.59
gene-Dda_9474	Dda_9474	hypothetical protein	0.061	-4.02951	2.07008e-34	1.36054e-32	yes	down	6.11	2.05	1.94	2.25	1.94	30.68	38.43	30.9	36.12	25.66	2.858	32.358
gene-Dda_9475	Dda_9475	hypothetical protein	0.037	-4.75583	1.02386e-10	1.05835e-09	yes	down	0.44	0	0.25	0	0.42	5.54	4.28	2.52	4.01	5.07	0.222	4.284
gene-Dda_9478	Dda_9478	hypothetical protein	0.41	-1.28523	1.38768e-06	7.83046e-06	yes	down	328.91	157.42	197.67	135.71	195.57	283.15	390.55	276.03	452.04	299.48	203.056	340.25
gene-Dda_9479	Dda_9479	hypothetical protein	0.433	-1.20654	1.91019e-06	1.05275e-05	yes	down	50.5	88.97	34.53	40.22	58.96	94.2	92.73	96.33	88.6	69.95	54.636	88.362
gene-Dda_9485	Dda_9485	hypothetical protein	0.45	-1.15349	5.24902e-11	5.62386e-10	yes	down	32.07	32.23	39.01	29.78	31.23	77.99	34.03	50.69	47.66	53.8	32.864	52.834
gene-Dda_rRNA001	Dda_rRNA001	28S ribosomal RNA	0.414	-1.27306	1.50596e-17	3.22735e-16	yes	down	8181.02	8820.42	9220.66	7131.86	8560.12	12569.7	13097.3	15273.4	15812.3	14787.3	8382.82	14308
gene-Dda_tRNA050	Dda_tRNA050	tRNA-Ser	0.267	-1.90579	0.000628018	0.00210944	yes	down	78.89	244.37	164.57	495.07	931.36	446.74	791.98	827.88	1229.27	622.56	382.852	783.686
