# Supplementary material for: Genomic and Transcriptomic Analyses Revealed DdSTE2 Play a Role in Constricting Ring Formation in the Nematode-Trapping Fungi Drechslerella dactyloides
Source: Microorganisms. 2024 Oct 30;12(11):2190. doi: 10.3390/microorganisms12112190 (PMC11596859; doi:10.3390/microorganisms12112190)
Supplement: Supplementary file 1 [file microorganisms-12-02190-s001.zip › microorganisms-3235526-supplementary/table.S11 DEGs for DW07mutant versus WT.xlsx]

## Sheet: 表达差异详情表 (7)
Gene_id	Gene name	Gene description	FC(D71/WT1)	Log2FC(D71/WT1)	Pvalue	Padjust	Significant	Regulate	D71_1	D71_2	D71_3	D71_4	D71_5	WT1_1	WT1_2	WT1_3	WT1_4	WT1_5	D71	WT1
gene-Dda_0003	Dda_0003	Efflux pump dotC	0.301	-1.73112	7.05887e-09	4.72457e-08	yes	down	122.3	204.79	105.74	114.66	133.34	235.01	428.26	282.88	377.99	201.78	136.166	305.184
gene-Dda_0004	Dda_0004	Hybrid PKS-NRPS synthetase pynA	0.102	-3.28917	7.97081e-24	2.66537e-22	yes	down	4.7	3.86	5.02	4.79	4.72	16.78	34.98	41.82	41.91	15.61	4.618	30.22
gene-Dda_0006	Dda_0006	hypothetical protein	0.388	-1.36587	7.62951e-05	0.000266299	yes	down	0.83	0.74	2.07	1.29	1.53	2	2.75	2.15	2.41	2.14	1.292	2.29
gene-Dda_0009	Dda_0009	hypothetical protein	0.222	-2.17267	2.59233e-25	9.56919e-24	yes	down	198.71	92.47	108.65	176.17	115.83	542.34	245.95	497.45	366.22	481.03	138.366	426.598
gene-Dda_0013	Dda_0013	hypothetical protein	2.264	1.17894	3.80613e-06	1.69222e-05	yes	up	70.22	73.85	47.36	81.17	58.03	17.96	30.66	20.87	15.99	12.16	66.126	19.528
gene-Dda_0015	Dda_0015	Xyloglucanase	0.302	-1.72549	8.49877e-11	7.36474e-10	yes	down	8.07	4.96	5.64	11.7	6.82	19.43	12.56	9.7	13.79	28.51	7.438	16.798
gene-Dda_0020	Dda_0020	Dihydroflavonol-4-reductase	0.339	-1.5624	4.16241e-11	3.74792e-10	yes	down	14.54	14.6	7.75	21.46	9.68	40.1	16.59	22.01	23.99	34.86	13.606	27.51
gene-Dda_0023	Dda_0023	Exoglucanase-6A	0.007	-7.22202	1.10185e-62	3.61365e-60	yes	down	0.68	0.35	0.28	1.17	0.41	79.57	40.43	32.22	27.52	117.97	0.578	59.542
gene-Dda_0024	Dda_0024	hypothetical protein	40.29	5.33236	0.000112617	0.000377322	yes	up	2.49	0	15.31	21.78	6.6	0	0	0	0	0	9.236	0
gene-Dda_0026	Dda_0026	hypothetical protein	2.129	1.09033	2.66667e-18	5.28414e-17	yes	up	75.24	56.87	56.23	75.58	55.88	23.82	19.97	22.11	19.95	16.51	63.96	20.472
gene-Dda_0029	Dda_0029	oxalate decarboxylase	0.233	-2.09909	0.000644447	0.00184775	yes	down	0.48	0.91	0.15	1.13	0.45	1.32	0.87	1.07	0.61	5.36	0.624	1.846
gene-Dda_0030	Dda_0030	hypothetical protein	0.294	-1.76578	1.18572e-05	4.80087e-05	yes	down	0.44	0.34	0.5	1.09	0.44	1.18	0.54	1.73	0.72	2.39	0.562	1.312
gene-Dda_0031	Dda_0031	Exopolyphosphatase	2.428	1.27952	1.1924e-08	7.76151e-08	yes	up	22.87	13.94	11.08	23.07	14.03	5.41	2.62	5.41	4.92	5.33	16.998	4.738
gene-Dda_0032	Dda_0032	hypothetical protein	0.032	-4.98742	7.51049e-50	1.18596e-47	yes	down	2.9	1.82	2.78	4.24	3.52	67.37	48.52	63.8	27.81	129.92	3.052	67.484
gene-Dda_0039	Dda_0039	hypothetical protein	0.172	-2.53599	4.88654e-08	2.94055e-07	yes	down	0.4	0.96	0.33	1.22	0.89	7	2.2	1.96	1.03	3.51	0.76	3.14
gene-Dda_0041	Dda_0041	hypothetical protein	2.439	1.28601	0.000404342	0.00121531	yes	up	9.53	5.83	8.64	11.63	5.36	2.82	2.78	0.73	2.52	2.48	8.198	2.266
gene-Dda_0048	Dda_0048	Exoglucanase	0.042	-4.55961	7.97147e-17	1.38156e-15	yes	down	0.41	0.37	0.28	0.18	0.46	9.19	3.27	3.42	1.8	11.58	0.34	5.852
gene-Dda_0049	Dda_0049	putative pectate lyase A	0.333	-1.58448	1.57157e-07	8.84541e-07	yes	down	197.51	251.32	236.29	113.66	255.67	311.04	472.95	413.12	569.29	422.14	210.89	437.708
gene-Dda_0058	Dda_0058	hypothetical protein	2.137	1.09548	0.000838535	0.00234586	yes	up	4.82	5.02	6.17	3.96	5.39	1.29	1.44	2.66	1.92	0.87	5.072	1.636
gene-Dda_0066	Dda_0066	hypothetical protein	3.712	1.89222	1.59805e-08	1.0212e-07	yes	up	128.47	219.21	165.8	177.88	204.91	18.22	51.03	29.39	41.27	20.7	179.254	32.122
gene-Dda_0067	Dda_0067	hypothetical protein	2.335	1.22366	4.71127e-15	6.61829e-14	yes	up	91.59	71.46	76.94	78.98	77.88	27.31	19.97	25.48	25.44	18.25	79.37	23.29
gene-Dda_0069	Dda_0069	Leucinostatins biosynthesis cluster protein T	0.261	-1.93746	1.95278e-10	1.62136e-09	yes	down	3.07	6.53	4.79	8.7	6.5	12.07	17.9	12.97	10.48	23.07	5.918	15.298
gene-Dda_0070	Dda_0070	hypothetical protein	4.032	2.01144	3.30976e-06	1.48539e-05	yes	up	2.74	1.06	1.44	2.86	2.53	0.41	0.66	0.29	0.05	0.38	2.126	0.358
gene-Dda_0076	Dda_0076	hypothetical protein	2.483	1.31211	1.643e-09	1.19948e-08	yes	up	81.97	101.82	46.82	141.88	74.42	30.06	22.18	29.75	18.22	21.4	89.382	24.322
gene-Dda_0080	Dda_0080	Glycogen synthase kinase	0.351	-1.50997	4.62189e-07	2.43127e-06	yes	down	7.33	8.65	2.61	13.88	6.84	22.45	13.47	13.33	9.26	17.49	7.862	15.2
gene-Dda_0082	Dda_0082	Modification methylase HphIA	2.715	1.44073	0.00013916	0.000458154	yes	up	1.45	1.46	1.59	3.38	1.81	0.3	0.48	0.8	0.3	0.52	1.938	0.48
gene-Dda_0084	Dda_0084	hypothetical protein	4.065	2.02341	3.92536e-22	1.13463e-20	yes	up	7.84	6.53	7.72	7.86	7.89	1.92	0.7	1.38	1.2	1.3	7.568	1.3
gene-Dda_0087	Dda_0087	hypothetical protein	0.402	-1.31554	2.8634e-12	2.98122e-11	yes	down	443.79	420.53	509.35	569.6	451.48	616.66	878.14	742.09	716.71	688.58	478.95	728.436
gene-Dda_0099	Dda_0099	5-aminolevulinate synthase	0.172	-2.54372	1.16497e-31	6.75763e-30	yes	down	72.79	101.72	99.24	90.41	85.72	378.84	226.22	337.78	462.48	418.27	89.976	364.718
gene-Dda_0100	Dda_0100	hypothetical protein	0.093	-3.41976	8.44078e-11	7.32193e-10	yes	down	0.72	5.93	1.69	2.53	0.85	14.61	11.81	14.99	18.62	20.02	2.344	16.01
gene-Dda_0103	Dda_0103	Carnitinyl-CoA dehydratase	0.438	-1.18974	1.94639e-05	7.52351e-05	yes	down	51.83	34.11	36.15	48.87	43.1	94.88	23.4	70.5	53.35	99.79	42.812	68.384
gene-Dda_0105	Dda_0105	Cholinesterase	0.378	-1.40301	0.00732858	0.01616	yes	down	1.34	0.36	0.3	0.36	0.36	0.83	0.48	1.5	0.55	1.63	0.544	0.998
gene-Dda_0114	Dda_0114	hypothetical protein	0.17	-2.55498	8.2451e-10	6.26613e-09	yes	down	0.69	0.42	0.14	0.42	0.41	1.53	2.39	1.29	1.6	1.47	0.416	1.656
gene-Dda_0115	Dda_0115	hypothetical protein	0.13	-2.94644	6.27058e-12	6.26104e-11	yes	down	1.82	6.56	4.54	3.1	9.31	30.78	15.05	19.23	22.2	49.73	5.066	27.398
gene-Dda_0120	Dda_0120	ABC multidrug transporter B	4.916	2.29736	0.000244304	0.000764469	yes	up	0.86	0.46	3.92	0.92	1.64	0.14	0.18	0.3	0.39	0.11	1.56	0.224
gene-Dda_0132	Dda_0132	hypothetical protein	2.132	1.09217	7.72423e-19	1.61433e-17	yes	up	86.1	90.99	81.91	108	104.7	40.26	30.03	29.9	24.21	29.16	94.34	30.712
gene-Dda_0138	Dda_0138	hypothetical protein	2.438	1.28585	7.45952e-16	1.16284e-14	yes	up	35.51	32.98	27.12	34.04	28.78	11.28	5.45	9.79	7.36	11.15	31.686	9.006
gene-Dda_0139	Dda_0139	hypothetical protein	0.186	-2.42327	7.03297e-12	6.95709e-11	yes	down	13.59	16.57	27.36	13.32	16.59	40.58	101.39	62.18	58.81	49.06	17.486	62.404
gene-Dda_0140	Dda_0140	Serine/threonine-protein kinase	0.245	-2.02847	1.09602e-16	1.87289e-15	yes	down	236.42	176.07	302.47	276.76	244.61	493.36	961.39	692.66	602.99	670.32	247.266	684.144
gene-Dda_0143	Dda_0143	hypothetical protein	2.547	1.34852	8.46064e-05	0.000292673	yes	up	35.55	27.05	79.54	25.41	49.5	15.42	11.37	11.05	12.27	11.07	43.41	12.236
gene-Dda_0145	Dda_0145	hypothetical protein	0.335	-1.57658	2.56828e-14	3.35885e-13	yes	down	31.1	30.5	36.79	37.84	32.79	49.78	84.54	63.97	67.84	74.93	33.804	68.212
gene-Dda_0146	Dda_0146	hypothetical protein	0.315	-1.66518	5.53309e-16	8.81881e-15	yes	down	21.23	14.14	17.58	21.28	17.64	28.96	44.87	38.33	40.74	41.73	18.374	38.926
gene-Dda_0147	Dda_0147	hypothetical protein	2.051	1.03652	0.00109025	0.00296919	yes	up	36.28	36	17.63	84.44	23.44	19.02	9.83	15.17	8.31	11.76	39.558	12.818
gene-Dda_0164	Dda_0164	hypothetical protein	0.417	-1.26124	1.49468e-12	1.60923e-11	yes	down	81.48	75.42	90.93	75.11	81.14	120.38	155.32	125.53	115.93	144.94	80.816	132.42
gene-Dda_0165	Dda_0165	hypothetical protein	0.439	-1.18636	1.91984e-09	1.37954e-08	yes	down	46.43	43.01	59.71	49.46	58.74	71.75	93.17	78.22	66.76	92.5	51.47	80.48
gene-Dda_0176	Dda_0176	1-(5-phosphoribosyl)-5-[(5-phosphoribosylamino)methylideneamino] imidazole-4-carboxamide isomerase	3.026	1.59762	1.33804e-15	2.00166e-14	yes	up	102.49	52.12	85.64	83.25	68.19	22.82	12.35	20.89	14.5	18.98	78.338	17.908
gene-Dda_0177	Dda_0177	4-aminobutyrate aminotransferase	3.601	1.84846	6.83141e-35	5.00496e-33	yes	up	227.09	156.56	179.91	258.99	178.75	36.54	31.97	41.77	42.95	34.76	200.26	37.598
gene-Dda_0180	Dda_0180	hypothetical protein	0.366	-1.4499	7.67831e-14	9.61424e-13	yes	down	663	565.84	813.26	502.2	691.61	1419.18	1207.06	1314.31	1113.16	1143.65	647.182	1239.47
gene-Dda_0189	Dda_0189	hypothetical protein	0.173	-2.53499	3.75998e-20	8.90594e-19	yes	down	126.35	87.58	123.67	141.53	125.51	732.3	177.38	434.65	444.19	687.29	120.928	495.162
gene-Dda_0193	Dda_0193	hypothetical protein	3.388	1.76047	0.00373457	0.00895268	yes	up	0.52	0.63	0.45	1.45	0.87	0.11	0	0.32	0.06	0.3	0.784	0.158
gene-Dda_0206	Dda_0206	Cytochrome P450	0.475	-1.07371	7.867e-06	3.29965e-05	yes	down	14.69	10.62	16.35	24.43	17.15	22.3	18.31	18.47	21.69	39.15	16.648	23.984
gene-Dda_0210	Dda_0210	hypothetical protein	0.493	-1.02052	0.00794269	0.0173724	yes	down	6.36	3.46	5.46	6.08	4.42	6.63	5.3	3.27	4.27	17.04	5.156	7.302
gene-Dda_0214	Dda_0214	hypothetical protein	2.698	1.43197	1.46669e-08	9.44594e-08	yes	up	8.46	4.46	4.27	9.85	5.88	2.82	1.3	1.81	1.14	1.27	6.584	1.668
gene-Dda_0216	Dda_0216	hypothetical protein	3.826	1.93566	4.98345e-06	2.17583e-05	yes	up	0.8	0.4	0.68	0.76	0.77	0.28	0.05	0.15	0.07	0.07	0.682	0.124
gene-Dda_0220	Dda_0220	hypothetical protein	2.848	1.51017	1.04127e-41	1.04458e-39	yes	up	247.08	222.62	192.8	296.36	213.53	71.49	48.16	63.92	39.38	61.23	234.478	56.836
gene-Dda_0233	Dda_0233	hypothetical protein	5.247	2.39159	0.0018834	0.00483874	yes	up	1.02	0.62	1.59	0.8	0.66	0.17	0	0.47	0	0	0.938	0.128
gene-Dda_0235	Dda_0235	hypothetical protein	0.336	-1.57336	1.18148e-08	7.7043e-08	yes	down	21.07	10.24	28.49	23.59	14.25	59.38	27.91	34.33	30.78	51.39	19.528	40.758
gene-Dda_0236	Dda_0236	Major facilitator superfamily multidrug transporter	0.227	-2.13734	2.40995e-11	2.23853e-10	yes	down	33.79	12.71	18.88	32.17	26.8	33.42	93.24	83.21	58.83	93.22	24.87	72.384
gene-Dda_0237	Dda_0237	hypothetical protein	6.225	2.63807	4.62294e-16	7.46588e-15	yes	up	357	157.33	176.84	400.17	196.32	32.3	9.16	43.18	23.43	32.19	257.532	28.052
gene-Dda_0238	Dda_0238	hypothetical protein	2.276	1.1868	0.0039913	0.00949075	yes	up	1.57	0.63	1.53	1.26	0.96	0.34	0.28	0.37	0.5	0.3	1.19	0.358
gene-Dda_0249	Dda_0249	Pre-mRNA-splicing factor	2.003	1.00244	7.69016e-32	4.58559e-30	yes	up	108.86	94.49	94.03	116.78	102.69	38.91	32.2	40.48	29.87	36.77	103.37	35.646
gene-Dda_0251	Dda_0251	hypothetical protein	0.394	-1.34401	2.49484e-15	3.59111e-14	yes	down	12.94	20.08	13.5	21.76	17.69	34.71	26.27	31.33	21.7	37.3	17.194	30.262
gene-Dda_0269	Dda_0269	Eukaryotic translation initiation factor	0.47	-1.08805	1.5466e-05	6.10831e-05	yes	down	5262.77	4615.15	6539.32	3952.89	5111.11	5654.21	7851.93	6542.32	9484.38	7273.59	5096.25	7361.29
gene-Dda_0279	Dda_0279	hypothetical protein	0.199	-2.33086	5.01265e-42	5.14975e-40	yes	down	22.92	17.71	16.41	22.48	20.87	57.55	62.79	72.66	58.12	91.37	20.078	68.498
gene-Dda_0281	Dda_0281	Deoxyribose-phosphate aldolase	2.988	1.57906	1.44172e-13	1.74624e-12	yes	up	123.16	86.79	134.58	117.96	138.42	39.31	25.67	34.36	21.28	19.87	120.182	28.098
gene-Dda_0284	Dda_0284	hypothetical protein	0.479	-1.06188	0.000549615	0.00160334	yes	down	11.47	16.48	24.79	8.9	18.12	23.94	26.25	20.01	24.57	23.72	15.952	23.698
gene-Dda_0289	Dda_0289	hypothetical protein	0.3	-1.7378	6.80833e-05	0.000239598	yes	down	2.02	0.98	1.1	3.33	1.27	8.16	2.46	3.52	4.16	1.34	1.74	3.928
gene-Dda_0298	Dda_0298	hypothetical protein	0.43	-1.21592	0.00556712	0.012737	yes	down	18.63	15.91	19.39	31.89	18.18	34.49	16.1	18.66	10.8	89.72	20.8	33.954
gene-Dda_0307	Dda_0307	hypothetical protein	0.239	-2.06359	8.10081e-36	6.39589e-34	yes	down	7.93	5.64	4.67	8.18	5.26	19.79	20.37	18	16.61	14.64	6.336	17.882
gene-Dda_0314	Dda_0314	hypothetical protein	0.056	-4.16024	4.57533e-69	3.25115e-66	yes	down	140.23	103.97	123.46	69.02	113.1	1607.12	1123.68	1408.8	828.42	1775.02	109.956	1348.61
gene-Dda_0315	Dda_0315	hypothetical protein	0.491	-1.02498	2.04281e-16	3.39552e-15	yes	down	2575.94	2568.47	1971.29	2690.94	2054.53	3302.69	3426.18	2829.71	3124.55	3397.78	2372.23	3216.18
gene-Dda_0318	Dda_0318	hypothetical protein	0.068	-3.868	7.77294e-07	3.91725e-06	yes	down	0	0.73	0.73	0.73	1.47	9.53	3.16	6.11	7.73	7.81	0.732	6.868
gene-Dda_0333	Dda_0333	Peroxiredoxin	0.306	-1.70655	4.5633e-12	4.63229e-11	yes	down	331.96	307.55	528.08	249.5	360.07	837.74	706.18	768.08	875.32	846.85	355.432	806.834
gene-Dda_0335	Dda_0335	hypothetical protein	0.479	-1.06262	1.20215e-05	4.85815e-05	yes	down	62.35	55.87	49.76	58.09	74.09	60.27	79.95	67.91	103.76	91.09	60.032	80.596
gene-Dda_0360	Dda_0360	hypothetical protein	2.649	1.40547	1.76409e-32	1.08218e-30	yes	up	69.74	58.28	52.14	59.98	49.33	16.05	14.3	16.4	12.81	15.59	57.894	15.03
gene-Dda_0366	Dda_0366	hypothetical protein	0.159	-2.65078	1.91885e-36	1.54359e-34	yes	down	90.31	57.17	91.83	80.36	76.62	302.46	287.36	300.6	309.44	526.55	79.258	345.282
gene-Dda_0368	Dda_0368	hypothetical protein	0.449	-1.15519	2.17913e-05	8.3512e-05	yes	down	15.67	9.23	14.18	13.16	15.84	24.08	11.21	20.13	17.32	30.92	13.616	20.732
gene-Dda_0372	Dda_0372	hypothetical protein	2.434	1.28312	0.000127553	0.000423868	yes	up	14.74	8.36	13.74	12.46	11.39	6.9	2.31	4.6	2.42	1.37	12.138	3.52
gene-Dda_0376	Dda_0376	hypothetical protein	2.576	1.3653	4.56783e-17	8.09769e-16	yes	up	162.41	99.07	140.5	122.71	142.56	40.83	36.51	35.79	28.83	38.05	133.45	36.002
gene-Dda_0378	Dda_0378	hypothetical protein	2.353	1.23445	1.70519e-07	9.5345e-07	yes	up	187.18	118.45	155.99	165.81	173.28	39.14	55.5	41.59	58.66	33.02	160.142	45.582
gene-Dda_0390	Dda_0390	hypothetical protein	0.422	-1.24578	9.2649e-20	2.1237e-18	yes	down	67.68	68.7	54.13	96.66	60.18	105	105.09	104.87	103	140.4	69.47	111.672
gene-Dda_0391	Dda_0391	hypothetical protein	0.298	-1.74713	0.00140509	0.00371971	yes	down	40.8	17.01	48.66	39.69	17.99	27.44	55.24	45.25	64.14	149.34	32.83	68.282
gene-Dda_0394	Dda_0394	hypothetical protein	0.495	-1.0137	0.000890812	0.00248153	yes	down	232.86	201.91	363.7	123.6	313.81	320.9	376.16	415.1	313.86	344.24	247.176	354.052
gene-Dda_0396	Dda_0396	hypothetical protein	2.912	1.54185	2.70023e-08	1.66968e-07	yes	up	83.28	35.18	87.13	49.82	71.72	18.84	11.48	16.96	14.71	16.5	65.426	15.698
gene-Dda_0400	Dda_0400	hypothetical protein	0.302	-1.72651	0.000469112	0.00139474	yes	down	13.53	20.17	23.27	5.45	7.44	30.01	44.96	37.05	19.93	16.7	13.972	29.73
gene-Dda_0401	Dda_0401	hypothetical protein	0.105	-3.25546	4.66484e-14	5.97254e-13	yes	down	26.15	9.19	13.37	4.55	11.69	48.6	71.76	96.76	71.55	111.29	12.99	79.992
gene-Dda_0402	Dda_0402	hypothetical protein	0.061	-4.03443	9.72183e-64	3.60426e-61	yes	down	161.27	210.89	272.33	198.48	236.87	1729.24	2572.64	2674.62	2401.05	2867.42	215.968	2448.99
gene-Dda_0406	Dda_0406	hypothetical protein	2.027	1.01918	2.15991e-12	2.27377e-11	yes	up	426.47	478.09	260.19	515.91	335.8	165.67	114.82	134.37	120.26	138.62	403.292	134.748
gene-Dda_0408	Dda_0408	hypothetical protein	0.359	-1.47741	1.64956e-07	9.24774e-07	yes	down	167.78	105.75	222.61	120.13	178.53	248.41	423.71	279.27	286.65	289.06	158.96	305.42
gene-Dda_0409	Dda_0409	acyl-CoA desaturase	0.299	-1.7417	2.81142e-10	2.29626e-09	yes	down	455.36	1060.52	773.98	499.09	633.42	1367.97	1659.25	1470.72	1633.34	1867.33	684.474	1599.72
gene-Dda_0422	Dda_0422	Kynureninase	3.025	1.59702	5.87308e-24	1.98729e-22	yes	up	121.14	73.47	85.96	103.11	89.18	19.93	23.04	23.44	19.94	19.6	94.572	21.19
gene-Dda_0424	Dda_0424	hypothetical protein	4.264	2.0923	0.0163127	0.0331899	yes	up	9.32	4.66	0.68	9.12	4.17	2.58	0.6	0.5	0	0.85	5.59	0.906
gene-Dda_0426	Dda_0426	hypothetical protein	0.478	-1.06398	1.62891e-17	3.02608e-16	yes	down	211.04	214.7	182.79	198.27	177.04	358.79	210.55	275.44	241.85	307.99	196.768	278.924
gene-Dda_0449	Dda_0449	Septin-9	0.483	-1.05065	8.74174e-12	8.54826e-11	yes	down	274.89	285.31	185.07	310.76	208.4	366.52	272.4	326.05	396.84	410.82	252.886	354.526
gene-Dda_0457	Dda_0457	hypothetical protein	0.483	-1.04919	5.90871e-20	1.37285e-18	yes	down	55.45	61.18	52.17	76.89	55.02	86.19	75.2	79.86	83.42	100.81	60.142	85.096
gene-Dda_0458	Dda_0458	hypothetical protein	0.27	-1.89136	0.00090654	0.00252369	yes	down	1.63	0.37	1.88	2.97	3.35	1.67	7.47	3.58	6.57	4.99	2.04	4.856
gene-Dda_0459	Dda_0459	hypothetical protein	0.311	-1.68555	1.10346e-14	1.49116e-13	yes	down	27.75	31.92	33.22	28.8	31.66	51.4	64.97	74.75	84.21	61.18	30.67	67.302
gene-Dda_0468	Dda_0468	hypothetical protein	0.136	-2.87966	2.72227e-80	2.9016e-77	yes	down	66.26	57.91	53.22	80.56	58.8	325.58	239.86	266.29	344.01	390.11	63.35	313.17
gene-Dda_0469	Dda_0469	hypothetical protein	0.141	-2.82743	1.8466e-41	1.83092e-39	yes	down	20.96	17.03	12.27	23.74	21.9	86.39	72.54	81.57	92.09	113.05	19.18	89.128
gene-Dda_0490	Dda_0490	hypothetical protein	0.387	-1.36916	0.000111911	0.000375697	yes	down	746.08	894.32	1700.12	410.42	1074.26	1530.45	1783.27	2037.94	1755.09	1566.29	965.04	1734.61
gene-Dda_0500	Dda_0500	hypothetical protein	0.162	-2.62406	1.18189e-12	1.28874e-11	yes	down	4.51	2.15	2.38	5.43	3.4	14.01	10.05	6.07	12.56	32.32	3.574	15.002
gene-Dda_0501	Dda_0501	hypothetical protein	4.257	2.08995	3.78279e-19	8.18676e-18	yes	up	3366.86	1819.07	2892.18	2334.59	2750.6	398.23	530.46	438.66	429.38	307.26	2632.66	420.798
gene-Dda_0502	Dda_0502	hypothetical protein	0.392	-1.35282	2.55509e-09	1.80136e-08	yes	down	537.34	600.56	608.67	556.43	680.63	1504.14	512.67	1145.56	921.34	1353.82	596.726	1087.51
gene-Dda_0505	Dda_0505	hypothetical protein	0.45	-1.15157	2.04986e-12	2.17402e-11	yes	down	32.99	28.7	26.1	42.19	32.2	41.77	59.87	50.89	43.14	47.24	32.436	48.582
gene-Dda_0509	Dda_0509	hypothetical protein	2.701	1.4333	5.46477e-06	2.36659e-05	yes	up	716.79	850.76	1764.49	705.77	1400.5	382.69	204.59	300.49	307.23	255.76	1087.66	290.152
gene-Dda_0511	Dda_0511	Zeta-crystallin	0.24	-2.06138	8.41472e-19	1.7458e-17	yes	down	72.79	53.22	71.83	65.95	69.66	312.31	92.94	178.44	178.13	224.15	66.69	197.194
gene-Dda_0520	Dda_0520	hypothetical protein	3.293	1.71928	0.00570119	0.0130228	yes	up	1.66	1.18	0.75	7.29	2.49	0.6	0.34	0.32	1.1	0.18	2.674	0.508
gene-Dda_0523	Dda_0523	hypothetical protein	2.098	1.06924	3.24388e-10	2.62829e-09	yes	up	124.94	115.28	77.93	130.34	95.14	52.13	36.51	32.31	25.22	29.6	108.726	35.154
gene-Dda_0527	Dda_0527	Glucan 1,3-beta-glucosidase	4.035	2.01258	4.37696e-12	4.4644e-11	yes	up	28.93	24.5	49.68	26.74	40.09	4.87	5.87	7.43	6.42	4.8	33.988	5.878
gene-Dda_0529	Dda_0529	hypothetical protein	0.366	-1.44897	3.58588e-06	1.60004e-05	yes	down	38.45	52.79	83.87	31.18	65.54	85.55	97.52	116.98	98.7	98.62	54.366	99.474
gene-Dda_0532	Dda_0532	UDP-N-acetylglucosamine pyrophosphorylase	0.418	-1.26001	4.29522e-16	6.96299e-15	yes	down	129.42	165.06	114.51	139.04	112.92	224.06	218.73	214.91	228.67	195.63	132.19	216.4
gene-Dda_0538	Dda_0538	hypothetical protein	0.2	-2.3209	4.32318e-18	8.41637e-17	yes	down	788.8	909.89	1551.08	678.01	1006.09	3171.06	2654.48	3516.29	3244.95	3828.61	986.774	3283.08
gene-Dda_0541	Dda_0541	hypothetical protein	2.21	1.14425	0.0188306	0.0376569	yes	up	1.6	1.46	1.59	1.68	2.89	0.26	0.89	0.37	0.64	0.69	1.844	0.57
gene-Dda_0548	Dda_0548	hypothetical protein	2.519	1.3328	3.7274e-05	0.000136527	yes	up	287.44	248.24	340.56	220.99	366.32	52.48	112.61	61.03	109.95	56.47	292.71	78.508
gene-Dda_0559	Dda_0559	Ubiquilin	0.365	-1.45539	9.52378e-18	1.80065e-16	yes	down	146.01	154.91	166.74	153.08	146.29	295.12	355.42	245.77	255.75	296.48	153.406	289.708
gene-Dda_0579	Dda_0579	hypothetical protein	2.844	1.50807	1.49061e-05	5.90635e-05	yes	up	21.16	8.34	14.64	38.42	11.9	6.97	3.52	3.21	4.6	3.66	18.892	4.392
gene-Dda_0583	Dda_0583	hypothetical protein	0.419	-1.2548	0.00224126	0.00566931	yes	down	15.62	5.85	5.78	11.61	16.51	12.34	13.53	18.04	15.54	25.87	11.074	17.064
gene-Dda_0585	Dda_0585	hypothetical protein	2.368	1.24396	2.34666e-05	8.94499e-05	yes	up	47.33	23.17	42.25	34.47	46.15	17.33	6.7	11.43	5.77	17.61	38.674	11.768
gene-Dda_0589	Dda_0589	Cytochrome P450	6.312	2.65817	0.000414005	0.00124172	yes	up	1.23	0.97	4.26	0.64	2.23	0.56	0.09	0.26	0.18	0	1.866	0.218
gene-Dda_0590	Dda_0590	hypothetical protein	2.802	1.48621	1.93776e-16	3.22721e-15	yes	up	134.28	87.52	149.65	129.52	136.27	33.49	23.79	34.99	30.81	35.61	127.448	31.738
gene-Dda_0591	Dda_0591	Alpha-galactosidase	0.254	-1.97509	3.27957e-07	1.76881e-06	yes	down	1.34	1.49	1.44	1.11	2.88	6.2	1.7	3.49	4.53	7.3	1.652	4.644
gene-Dda_0594	Dda_0594	hypothetical protein	3.563	1.83296	1.13369e-05	4.61211e-05	yes	up	3.37	2.29	3.91	3.75	4.18	1.69	0.42	0.5	0.21	0.68	3.5	0.7
gene-Dda_0595	Dda_0595	hypothetical protein	2.939	1.55544	0.00109334	0.00297572	yes	up	1.13	0.63	0.96	1.36	0.62	0.18	0.18	0.34	0.18	0.19	0.94	0.214
gene-Dda_0599	Dda_0599	hypothetical protein	0.312	-1.6802	1.69775e-05	6.64715e-05	yes	down	9.63	30.24	4.84	15.38	17.43	30.59	45.32	25.74	35.07	30.59	15.504	33.462
gene-Dda_0607	Dda_0607	Transcription initiation factor	2.187	1.12923	2.76831e-14	3.61491e-13	yes	up	82.85	65.01	72.7	111.03	80.52	33.07	24.92	28.58	21.87	19.79	82.422	25.646
gene-Dda_0608	Dda_0608	Lactose permease	0.104	-3.26936	3.17903e-29	1.5229e-27	yes	down	11.36	5.41	14.93	18.73	13.97	66.25	95.74	65.42	97.14	91.6	12.88	83.23
gene-Dda_0609	Dda_0609	Lactase	0.196	-2.34948	7.65134e-33	4.79728e-31	yes	down	182.45	112.29	139.43	191.07	164.77	690	391.89	402.51	482.49	821.78	158.002	557.734
gene-Dda_0610	Dda_0610	hypothetical protein	0.155	-2.68926	8.67628e-32	5.13769e-30	yes	down	9.47	22.27	10.37	18.92	13.12	72.19	61.32	58.39	55.58	81.43	14.83	65.782
gene-Dda_0611	Dda_0611	hypothetical protein	0.488	-1.03524	1.46627e-09	1.08156e-08	yes	down	33.71	29.4	44.04	38.69	36.58	52.59	48.63	45.28	53.64	58.34	36.484	51.696
gene-Dda_0613	Dda_0613	hypothetical protein	0.493	-1.02087	2.21643e-08	1.38763e-07	yes	down	138.23	135.23	123.98	216.8	122.16	329.48	130.96	187.08	166.07	218.98	147.28	206.514
gene-Dda_0614	Dda_0614	hypothetical protein	0.158	-2.65888	8.60619e-52	1.4677e-49	yes	down	13.36	13.53	11.86	15.03	11.76	45.1	65.9	50.29	51.97	67.67	13.108	56.186
gene-Dda_0615	Dda_0615	hypothetical protein	0.416	-1.26663	6.58832e-16	1.0364e-14	yes	down	20.54	27.19	21.53	30.69	22.65	38.31	46.19	41.09	34.9	40.17	24.52	40.132
gene-Dda_0618	Dda_0618	hypothetical protein	0.471	-1.08643	6.00834e-14	7.59009e-13	yes	down	30.49	31.91	37.99	38.02	33.16	55.4	55.12	45.04	45.63	50.68	34.314	50.374
gene-Dda_0619	Dda_0619	hypothetical protein	0.36	-1.47578	5.15624e-22	1.46557e-20	yes	down	25.29	24.33	15.75	34.35	21.41	48.46	36.09	46.38	46.85	48.84	24.226	45.324
gene-Dda_0620	Dda_0620	Zinc finger protein	0.384	-1.38239	2.47398e-19	5.4652e-18	yes	down	21.97	15.88	19.56	29.06	19.13	40.93	36.03	34.68	27.27	50.11	21.12	37.804
gene-Dda_0621	Dda_0621	hypothetical protein	0.441	-1.18045	0.00118546	0.00319481	yes	down	1.26	1.41	0.63	3.16	0.96	2.34	2.31	2.78	1.91	1.74	1.484	2.216
gene-Dda_0628	Dda_0628	Beta-TrCP	0.432	-1.21063	5.69158e-16	9.03763e-15	yes	down	60.27	73.27	47.46	76.29	50.68	98.97	104.55	83.52	86.85	111.01	61.594	96.98
gene-Dda_0630	Dda_0630	hypothetical protein	10.669	3.41536	0.0086147	0.0186915	yes	up	2.87	0	1.68	4.99	4.46	0	0	0.59	0	0	2.8	0.118
gene-Dda_0637	Dda_0637	hypothetical protein	0.222	-2.17357	1.78396e-10	1.49136e-09	yes	down	126.07	400.81	160.58	209.25	149.21	632.79	297.71	872.15	699.07	692.51	209.184	638.846
gene-Dda_0645	Dda_0645	hypothetical protein	10.011	3.32357	0.00141083	0.00373375	yes	up	4.13	1.2	7.23	13.76	4.82	0	0	0.63	0.64	0.72	6.228	0.398
gene-Dda_0646	Dda_0646	hypothetical protein	2.557	1.35433	1.42995e-09	1.05569e-08	yes	up	4.7	3.23	3.99	4.91	3.67	0.88	1.28	1.45	0.7	1.16	4.1	1.094
gene-Dda_0649	Dda_0649	E3 ubiquitin-protein ligase	2.396	1.26051	1.04336e-07	6.02353e-07	yes	up	191.52	92.68	203.98	127.6	177.44	49.45	44.46	51.44	41.08	44.45	158.644	46.176
gene-Dda_0668	Dda_0668	Lipin-3	0.437	-1.1951	0.000668652	0.00191265	yes	down	244.71	267.98	379.1	98.51	396.09	376.48	497.58	438.29	436.48	510.45	277.278	451.856
gene-Dda_0678	Dda_0678	ankyrin repeat	2.756	1.4627	5.68671e-18	1.09707e-16	yes	up	14.35	9.86	10.01	17.96	11.01	3.93	2.09	3.75	2.37	3.6	12.638	3.148
gene-Dda_0692	Dda_0692	hypothetical protein	0.387	-1.37095	7.29955e-19	1.53525e-17	yes	down	100.15	74.39	90.2	80.63	90.07	147.55	150.24	147.17	157.3	168.83	87.088	154.218
gene-Dda_0697	Dda_0697	hypothetical protein	0.079	-3.66603	5.55822e-15	7.76967e-14	yes	down	30.58	68.1	35.91	8.38	84.61	460.18	204.03	371.31	549.18	369.01	45.516	390.742
gene-Dda_0709	Dda_0709	hypothetical protein	0.489	-1.03176	1.03938e-09	7.78121e-09	yes	down	62.94	61.54	46.98	87.96	51.46	75.26	100.99	77.82	75.62	93.89	62.176	84.716
gene-Dda_0711	Dda_0711	hypothetical protein	2.131	1.09141	0.0102732	0.0218562	yes	up	3.1	3.3	1.35	7.55	2.26	1.45	0.67	1.28	1.43	0.55	3.512	1.076
gene-Dda_0713	Dda_0713	Beta-glucanase	0.421	-1.24838	1.00797e-13	1.24385e-12	yes	down	942.93	889.5	1041.99	857.71	958.34	1527.64	1243.67	1423.63	1642.49	1899.98	938.094	1547.48
gene-Dda_0739	Dda_0739	Endoglucanase-4	0.109	-3.19366	5.66668e-16	9.01488e-15	yes	down	5.94	5.53	5.38	3.81	4.4	40.42	19.19	20.18	12.21	73.26	5.012	33.052
gene-Dda_0757	Dda_0757	Peroxisomal membrane protein PAS20	0.404	-1.30913	3.62141e-17	6.48734e-16	yes	down	176.58	205.57	163.23	159.87	192.18	325.29	258.35	280.8	308.56	370.52	179.486	308.704
gene-Dda_0759	Dda_0759	hypothetical protein	0.14	-2.83939	1.59852e-28	7.32825e-27	yes	down	69.32	114.99	61.42	76.51	65.53	243.94	339.7	367.57	455.4	435.39	77.554	368.4
gene-Dda_0761	Dda_0761	hypothetical protein	3.237	1.69479	2.53548e-10	2.08085e-09	yes	up	26.22	36.65	18.23	57.87	22.76	5.57	6.19	8.28	7.22	5.63	32.346	6.578
gene-Dda_0767	Dda_0767	hypothetical protein	2.905	1.53858	1.12712e-16	1.92218e-15	yes	up	15.74	16.62	13.09	15.25	12.1	3.77	3.05	3.19	2.68	4.66	14.56	3.47
gene-Dda_0769	Dda_0769	hypothetical protein	3.109	1.63644	0.0180929	0.0363863	yes	up	1.8	0.7	1.73	1.9	1.89	0	0	0.22	0.46	1.12	1.604	0.36
gene-Dda_0770	Dda_0770	hypothetical protein	5.364	2.42336	1.85315e-06	8.6396e-06	yes	up	5.53	1.88	3.97	6.05	3.61	0.31	0.46	0.29	0.31	1.33	4.208	0.54
gene-Dda_0791	Dda_0791	hypothetical protein	0.373	-1.422	0.00120538	0.0032393	yes	down	53.11	16.56	23.8	37.07	17.21	44.51	52.83	57.64	51	36.57	29.55	48.51
gene-Dda_0792	Dda_0792	hypothetical protein	0.252	-1.99069	2.5088e-05	9.49935e-05	yes	down	59.33	74.08	35.2	56.21	40.58	98.11	81.13	75.18	149.34	233.24	53.08	127.4
gene-Dda_0825	Dda_0825	hypothetical protein	3.275	1.71157	1.0756e-07	6.19286e-07	yes	up	4.38	3	2.92	2.63	2.52	0.79	0.26	0.7	1	0.51	3.09	0.652
gene-Dda_0833	Dda_0833	hypothetical protein	2.915	1.54339	1.76821e-09	1.28101e-08	yes	up	87.92	111.36	102.66	80.53	81.47	18.61	27.68	17.85	27.86	16.45	92.788	21.69
gene-Dda_0839	Dda_0839	hypothetical protein	0.459	-1.12461	3.9197e-05	0.000143325	yes	down	245.13	302.91	441.79	211.97	365.25	380.75	523.11	477.75	503.29	512.97	313.41	479.574
gene-Dda_0842	Dda_0842	hypothetical protein	4.282	2.09836	0.0116744	0.0245131	yes	up	0.61	0.59	0.52	0.76	0.59	0	0	0.28	0.19	0	0.614	0.094
gene-Dda_0864	Dda_0864	hypothetical protein	0.434	-1.20393	6.07541e-13	6.87069e-12	yes	down	71.05	79.24	89.92	95.34	91.84	158.31	93.48	130.87	127.59	179.16	85.478	137.882
gene-Dda_0878	Dda_0878	hypothetical protein	0.434	-1.20496	0.000274515	0.000850887	yes	down	17.36	16.34	31.51	9.85	19.69	25.5	34.93	30.78	30.91	28.68	18.95	30.16
gene-Dda_0889	Dda_0889	hypothetical protein	0.151	-2.7262	1.22594e-22	3.68084e-21	yes	down	21.91	20.98	41.54	40.46	28.43	108.32	191.76	123.53	141.01	118.72	30.664	136.668
gene-Dda_0890	Dda_0890	hypothetical protein	0.111	-3.17031	1.82157e-28	8.26198e-27	yes	down	124.77	127.47	266.67	131.88	164.28	916.36	1158.04	924.11	1147.42	908.78	163.014	1010.94
gene-Dda_0897	Dda_0897	Formate dehydrogenase	2.579	1.36657	6.09779e-08	3.62846e-07	yes	up	229.73	164.94	269.21	136.63	200.55	52.99	40.91	62.85	65.34	49.54	200.212	54.326
gene-Dda_0913	Dda_0913	hypothetical protein	2.239	1.16301	5.67567e-07	2.93846e-06	yes	up	28.47	20.7	14.04	39.47	19.51	9.04	4.53	8.52	7.35	7.1	24.438	7.308
gene-Dda_0930	Dda_0930	hypothetical protein	0.39	-1.35817	3.00834e-05	0.000112361	yes	down	26.9	11.65	22.97	21.84	13.07	27.14	29.76	29.17	28.88	44.99	19.286	31.988
gene-Dda_0931	Dda_0931	hypothetical protein	0.408	-1.29227	4.58253e-09	3.12602e-08	yes	down	58.72	74.74	65.27	58.03	75.22	87.7	129.89	122.26	113.52	95.51	66.396	109.776
gene-Dda_0935	Dda_0935	hypothetical protein	0.383	-1.38333	4.66671e-12	4.73164e-11	yes	down	392.97	468.04	409.82	400.24	565.87	688.91	956.34	708.4	662.78	831.18	447.388	769.522
gene-Dda_0949	Dda_0949	tRNA N6-adenosine threonylcarbamoyltransferase	2.184	1.12672	2.34592e-10	1.93646e-09	yes	up	43.65	30.71	45.38	38.79	36.31	13.41	9.78	13.46	10.05	15.33	38.968	12.406
gene-Dda_0951	Dda_0951	hypothetical protein	0.445	-1.16971	2.06707e-05	7.95752e-05	yes	down	13.96	14.96	18.31	9.76	19.95	19.69	31.35	24.71	22.71	21.91	15.388	24.074
gene-Dda_0960	Dda_0960	Transcriptional activator	0.462	-1.11381	6.92775e-09	4.64864e-08	yes	down	57.21	76.76	45.94	65.97	58.44	83.57	106.78	81.52	94.55	78.16	60.864	88.916
gene-Dda_0978	Dda_0978	hypothetical protein	4.67	2.22334	0.0177677	0.0358254	yes	up	1.54	0.52	2.63	1.03	1.03	0	0.59	0	0	0.43	1.35	0.204
gene-Dda_0986	Dda_0986	Serine/threonine-protein kinase	0.446	-1.16371	0.00215187	0.00546753	yes	down	148.15	104.81	295.38	75.64	193.03	161.7	272.82	261.22	278.97	320.55	163.402	259.052
gene-Dda_0993	Dda_0993	Nucleoside-triphosphatase	2.422	1.27593	8.00902e-13	8.86921e-12	yes	up	56.04	75.7	53.54	66.56	61.16	19.33	14.65	20.87	12.5	21.19	62.6	17.708
gene-Dda_1000	Dda_1000	hypothetical protein	0.058	-4.119	0.00510309	0.0117797	yes	down	0	0	0	0	0	0	0.48	0.3	0.32	0.35	0	0.29
gene-Dda_1001	Dda_1001	hypothetical protein	0.129	-2.95915	9.3054e-18	1.76327e-16	yes	down	31.24	35.02	54.65	28.13	38.54	99.61	317.5	166.38	199.24	217.55	37.516	200.056
gene-Dda_1008	Dda_1008	hypothetical protein	0.238	-2.06853	5.46261e-19	1.16741e-17	yes	down	54.39	63.43	46.67	94.43	47.07	154.07	125.43	138.45	163.47	288.53	61.198	173.99
gene-Dda_1009	Dda_1009	hypothetical protein	2.886	1.529	0.00201814	0.00515383	yes	up	1.99	0.54	1.02	1.54	1.79	0.23	0.31	0.51	0.31	0.25	1.376	0.322
gene-Dda_1011	Dda_1011	Phospho-N-acetylmuramoyl-pentapeptide-transferase	0.498	-1.00673	1.92857e-08	1.21995e-07	yes	down	24.27	31.34	20.84	20.29	22.38	42.22	26.13	30.31	34.14	34.19	23.824	33.398
gene-Dda_1038	Dda_1038	hypothetical protein	2.109	1.07672	9.77212e-07	4.82775e-06	yes	up	196.81	89.89	172.69	125.28	160.97	55.54	50.71	50.24	43.01	45.37	149.128	48.974
gene-Dda_1045	Dda_1045	hypothetical protein	2.279	1.18827	0.0185635	0.0371837	yes	up	15.14	13.01	11.92	26.84	9.07	6.41	1.06	7.25	4.14	2.35	15.196	4.242
gene-Dda_1047	Dda_1047	ABC multidrug transporter mdr1	0.353	-1.50339	1.57545e-08	1.00855e-07	yes	down	58.51	76.18	72.37	71.88	84.27	112.06	230.53	116.74	109	135.09	72.642	140.684
gene-Dda_1050	Dda_1050	hypothetical protein	0.391	-1.35428	1.49927e-06	7.13408e-06	yes	down	14.49	12.38	21.08	16.6	20.07	30.09	40.73	24.1	27.61	21.75	16.924	28.856
gene-Dda_1053	Dda_1053	hypothetical protein	2.261	1.17716	6.16601e-06	2.63944e-05	yes	up	21.67	13.63	15.89	19.09	13.16	4.66	4.83	5.5	6.66	3.01	16.688	4.932
gene-Dda_1059	Dda_1059	hypothetical protein	3.996	1.99862	2.04923e-18	4.10182e-17	yes	up	23.43	15.35	16.87	32.43	16.35	3.14	2.89	4.38	2.47	4.76	20.886	3.528
gene-Dda_1060	Dda_1060	hypothetical protein	3.543	1.82514	0.00029927	0.000917281	yes	up	15.44	13.91	10.39	16.42	14.87	3.74	1.86	4.52	0.91	2.05	14.206	2.616
gene-Dda_1061	Dda_1061	hypothetical protein	2.773	1.47144	1.23238e-12	1.34037e-11	yes	up	70.72	65.32	46.87	95.88	44.03	23.76	10.2	16.54	11.36	17.6	64.564	15.892
gene-Dda_1067	Dda_1067	hypothetical protein	2.036	1.02604	0.000276663	0.000856301	yes	up	397.78	397.24	759.4	441.46	654.24	149.21	226.47	197.65	173.14	150.75	530.024	179.444
gene-Dda_1068	Dda_1068	hypothetical protein	0.119	-3.06649	4.55364e-16	7.3679e-15	yes	down	1.39	1.71	1.11	3.27	0.46	14.69	5.84	5.74	8.15	10.78	1.588	9.04
gene-Dda_1072	Dda_1072	hypothetical protein	0.037	-4.76956	1.27802e-20	3.20521e-19	yes	down	0.46	0.34	0.35	0.51	0.68	6.31	8.38	4.65	11.1	12.51	0.468	8.59
gene-Dda_1073	Dda_1073	Cytochrome P450	2.458	1.29774	9.53756e-08	5.54375e-07	yes	up	18.63	11.01	14.95	13.38	14.33	4.16	3.28	4.35	5.49	2.77	14.46	4.01
gene-Dda_1082	Dda_1082	hypothetical protein	14.163	3.8241	6.3866e-07	3.26882e-06	yes	up	2.9	3.41	3.78	10.06	2.31	0.36	0	0.67	0	0	4.492	0.206
gene-Dda_1083	Dda_1083	hypothetical protein	0.152	-2.71853	1.35274e-52	2.45422e-50	yes	down	7.02	7.12	4.61	8.99	4.92	41.29	31.27	25.1	20.37	29.54	6.532	29.514
gene-Dda_1084	Dda_1084	UV-damage endonuclease	6.161	2.62327	3.56372e-14	4.61121e-13	yes	up	50.13	24.42	75	25.22	58.89	6.97	5.79	5.82	4.07	4.54	46.732	5.438
gene-Dda_1086	Dda_1086	Aqualysin-1	2.422	1.27613	0.00573175	0.0130891	yes	up	3.76	1.35	1.59	2.76	2.25	0.33	0.16	1.01	0.49	1.32	2.342	0.662
gene-Dda_1087	Dda_1087	Pirin-1	0.147	-2.76464	7.00439e-23	2.14073e-21	yes	down	37.58	21.19	29.64	72.13	34.3	138.25	162.81	167.45	123.01	288.46	38.968	175.996
gene-Dda_1100	Dda_1100	hypothetical protein	2.557	1.35449	2.77307e-26	1.09981e-24	yes	up	235.49	200.75	169.48	200.88	218.28	72.25	47.85	62.4	43.69	52.4	204.976	55.718
gene-Dda_1101	Dda_1101	hypothetical protein	2.303	1.20355	1.8062e-10	1.507e-09	yes	up	5.65	4.59	4.34	5.67	4.04	1.14	1.38	1.71	1.22	1.77	4.858	1.444
gene-Dda_1112	Dda_1112	hypothetical protein	0.449	-1.15537	0.0190527	0.0380331	yes	down	0.97	0.39	0.6	2.46	0.49	1.93	0.9	0.96	2.03	1.34	0.982	1.432
gene-Dda_1119	Dda_1119	hypothetical protein	2.067	1.04768	1.40455e-15	2.09381e-14	yes	up	77.83	54.26	50.08	88.46	62.43	24.51	20.36	26.01	18.61	19.92	66.612	21.882
gene-Dda_1123	Dda_1123	hypothetical protein	0.204	-2.29574	9.05583e-14	1.12564e-12	yes	down	219.73	168.08	203.19	178.25	214.31	435.79	1112.84	495	658.36	456.68	196.712	631.734
gene-Dda_1124	Dda_1124	hypothetical protein	0.492	-1.02226	7.35383e-06	3.11042e-05	yes	down	4.88	5.46	3.19	5.04	3.93	8.17	4.04	6.52	6.22	6.42	4.5	6.274
gene-Dda_1129	Dda_1129	Telomeric DNA-binding factor	0.363	-1.46361	3.4378e-11	3.14867e-10	yes	down	10.07	11.06	13.94	12.71	12.52	21.34	31.65	23.56	16.07	22.05	12.06	22.934
gene-Dda_1132	Dda_1132	hypothetical protein	0.23	-2.12067	8.41164e-14	1.0517e-12	yes	down	195.77	249.22	253	137.08	246.34	443.76	830.27	687.95	641.03	557.83	216.282	632.168
gene-Dda_1134	Dda_1134	Zinc-type alcohol dehydrogenase-like protein	0.362	-1.46475	3.60135e-07	1.93137e-06	yes	down	16.94	19.03	25.71	12.29	24.03	29.4	48.64	35.18	39.76	35.26	19.6	37.648
gene-Dda_1141	Dda_1141	Omega-crystallin	2.326	1.21816	1.40545e-12	1.51508e-11	yes	up	1890.02	1908.37	957.55	1785.41	1185.85	545.33	428.1	493.82	378.82	418.14	1545.44	452.842
gene-Dda_1148	Dda_1148	hypothetical protein	11.012	3.46106	2.94231e-24	1.02637e-22	yes	up	5103.82	3494.86	5770.51	2550.94	4479.73	302.15	434.35	288.77	180.94	142.71	4279.97	269.784
gene-Dda_1151	Dda_1151	hypothetical protein	2.491	1.31684	2.28529e-05	8.73059e-05	yes	up	482.04	147.84	321.86	477.57	329.12	80.44	99.93	137.39	79.04	56.93	351.686	90.746
gene-Dda_1155	Dda_1155	hypothetical protein	2.386	1.25448	1.39691e-19	3.15117e-18	yes	up	122.42	88.51	76.93	108.86	87.67	34.11	21.28	32.96	23.47	26.65	96.878	27.694
gene-Dda_1157	Dda_1157	hypothetical protein	3.367	1.7514	1.99203e-13	2.38234e-12	yes	up	5.94	7.11	6.53	12.04	7.61	1.32	1.06	2.17	1.76	1.59	7.846	1.58
gene-Dda_1160	Dda_1160	hypothetical protein	3.654	1.86941	1.59196e-05	6.27003e-05	yes	up	1111.4	1083.47	1526.21	799.31	1339.06	107.16	436.99	176.88	261.21	87.83	1171.89	214.014
gene-Dda_1163	Dda_1163	hypothetical protein	0.329	-1.6034	0.000189158	0.000606143	yes	down	1.12	1.13	1.54	1.29	1.92	2.44	5.81	2.06	2.86	1.14	1.4	2.862
gene-Dda_1170	Dda_1170	hypothetical protein	0.472	-1.08211	6.76465e-22	1.89744e-20	yes	down	75.08	59.16	63.88	87	65.72	98.26	103.59	98.38	89.86	116.02	70.168	101.222
gene-Dda_1173	Dda_1173	hypothetical protein	10.433	3.38312	0.00968989	0.020755	yes	up	0.68	1.03	0.79	0.26	1.29	0	0	0	0	0	0.81	0
gene-Dda_1183	Dda_1183	hypothetical protein	0.133	-2.91189	5.68884e-11	5.02161e-10	yes	down	1.1	0.77	1.41	1.08	0.92	3.9	7.53	2.84	3.5	9.33	1.056	5.42
gene-Dda_1186	Dda_1186	hypothetical protein	0.156	-2.67658	2.30968e-08	1.44177e-07	yes	down	3.9	4.53	2.28	3.39	3.41	35.03	11.8	14.97	4.88	10.9	3.502	15.516
gene-Dda_1187	Dda_1187	hypothetical protein	0.482	-1.0542	0.0032218	0.00785147	yes	down	7.69	9.94	5.3	14.15	5.83	22.27	11.47	12.01	3.33	12.48	8.582	12.312
gene-Dda_1192	Dda_1192	hypothetical protein	3.054	1.61071	2.65186e-12	2.77453e-11	yes	up	6.3	4.44	3.94	5.48	4.35	1.03	1.2	1.37	0.72	1.17	4.902	1.098
gene-Dda_1193	Dda_1193	hypothetical protein	4.405	2.13924	0.000273966	0.000850111	yes	up	2.07	2.56	1.04	2.55	1.35	0.1	0.19	0.84	0.29	0	1.914	0.284
gene-Dda_1194	Dda_1194	hypothetical protein	0.397	-1.33186	0.0077673	0.0170305	yes	down	0.26	0.78	0.43	0.85	0.28	1.32	0.24	0.85	0.73	1.41	0.52	0.91
gene-Dda_1199	Dda_1199	hypothetical protein	0.233	-2.10452	2.68874e-10	2.20451e-09	yes	down	10.53	2.8	7.57	16.07	9.99	33.53	27.64	19.37	16.27	39.01	9.392	27.164
gene-Dda_1206	Dda_1206	hypothetical protein	0.428	-1.22597	3.2434e-17	5.87186e-16	yes	down	50.76	55.83	46.28	64.62	46.29	91.88	99.15	70.86	80.79	77.7	52.756	84.076
gene-Dda_1209	Dda_1209	hypothetical protein	0.319	-1.64626	1.18526e-06	5.72941e-06	yes	down	140.54	45.71	125.92	95.01	127.34	144.93	320.02	284.88	138.33	255.27	106.904	228.686
gene-Dda_1212	Dda_1212	Zeta-crystallin	0.108	-3.21062	2.00273e-54	3.8812e-52	yes	down	71.25	73.5	86.23	76.38	80.43	687.03	347.33	375.4	612.41	479.52	77.558	500.338
gene-Dda_1214	Dda_1214	hypothetical protein	0.2	-2.32098	6.03452e-48	8.72141e-46	yes	down	107.87	130.44	100.67	145.95	126.68	651.39	305.81	386.67	386.05	387.75	122.322	423.534
gene-Dda_1217	Dda_1217	1,4-beta-D-glucan cellobiohydrolase	0.021	-5.60635	9.36022e-43	1.03655e-40	yes	down	3.74	0.76	2.15	4.09	1.97	113.85	56.8	39.57	47.85	168.97	2.542	85.408
gene-Dda_1218	Dda_1218	hypothetical protein	0.103	-3.28603	2.82211e-24	9.90293e-23	yes	down	24.98	28	41.57	36.59	43.72	390.22	83.64	255.4	165.8	344.29	34.972	247.87
gene-Dda_1223	Dda_1223	hypothetical protein	2.93	1.55112	4.60229e-15	6.47586e-14	yes	up	479.7	400.01	289.69	645.18	338.65	134.62	105.96	98.09	86.8	65.98	430.646	98.29
gene-Dda_1228	Dda_1228	Candidapepsin-8	2.6	1.37845	3.38415e-19	7.38021e-18	yes	up	54.86	38.06	31.57	52.73	36.66	10.1	11.48	11.03	11.5	11.23	42.776	11.068
gene-Dda_1232	Dda_1232	hypothetical protein	0.185	-2.43793	0.00127353	0.00340313	yes	down	2.46	2.66	2.1	3.52	2.64	10.58	1.3	9.3	1.15	30.04	2.676	10.474
gene-Dda_1233	Dda_1233	hypothetical protein	0.359	-1.47725	0.000361681	0.00109441	yes	down	2.82	0.94	2.67	4.4	1.25	5.94	1.92	4.11	3	8.2	2.416	4.634
gene-Dda_1237	Dda_1237	Alpha-protein kinase vwkA	0.336	-1.57314	0.00146512	0.00386305	yes	down	0.17	0.15	0.28	0.5	0.27	0.58	0.27	0.38	0.4	1.2	0.274	0.566
gene-Dda_1239	Dda_1239	hypothetical protein	0.425	-1.23397	4.44079e-07	2.34323e-06	yes	down	13.31	13.76	15.15	18.32	19.51	23.09	38.3	21.78	18.76	25.53	16.01	25.492
gene-Dda_1240	Dda_1240	hypothetical protein	0.207	-2.27015	7.35476e-22	2.04948e-20	yes	down	82.22	71.87	97.43	79.38	88.7	212.79	369.49	246.03	303.13	243.4	83.92	274.968
gene-Dda_1245	Dda_1245	hypothetical protein	0.215	-2.22049	4.65315e-22	1.33146e-20	yes	down	80.45	82.05	90.84	71.07	80.71	196.95	326.81	230.09	294.46	237.46	81.024	257.154
gene-Dda_1262	Dda_1262	hypothetical protein	0.307	-1.70241	5.63394e-63	2.00169e-60	yes	down	80.27	76.31	72.19	80.5	72.5	191.26	134.18	185.69	163.49	185.51	76.354	172.026
gene-Dda_1268	Dda_1268	hypothetical protein	0.3	-1.73749	0.00695228	0.0154542	yes	down	5.97	1.44	7.09	5.72	0	9	5.99	13.24	7.26	8.31	4.044	8.76
gene-Dda_1269	Dda_1269	E3 ubiquitin-protein ligase	0.481	-1.05663	5.8114e-10	4.48857e-09	yes	down	38.15	27.88	31.25	55.13	33.31	66.16	39.35	49.87	38.56	71.42	37.144	53.072
gene-Dda_1274	Dda_1274	hypothetical protein	0.02	-5.63943	1.92295e-81	2.34243e-78	yes	down	20.61	29.51	55.18	50.72	37.01	930.28	1544.77	1200.09	1435.89	1383.42	38.606	1298.89
gene-Dda_1278	Dda_1278	hypothetical protein	2.826	1.49896	1.31795e-05	5.28604e-05	yes	up	19.66	11.77	26.27	21.09	25	6.5	6.1	6.48	3.7	2.22	20.758	5
gene-Dda_1286	Dda_1286	Ubiquinone biosynthesis monooxygenase	2.361	1.23936	8.33393e-16	1.28273e-14	yes	up	274.04	171.21	232.26	234.53	231.22	90.6	50.04	66.17	53.68	78.37	228.652	67.772
gene-Dda_1289	Dda_1289	hypothetical protein	2.244	1.16597	2.26779e-06	1.04301e-05	yes	up	7.08	3.63	5.11	10.04	5.78	2.01	1.44	1.7	2.34	1.99	6.328	1.896
gene-Dda_1290	Dda_1290	Uracil permease	2.26	1.17647	0.00655802	0.0146849	yes	up	4.94	1.26	1.67	2.46	1.94	1.32	0.36	0.41	0.73	0.94	2.454	0.752
gene-Dda_1292	Dda_1292	hypothetical protein	8.322	3.05687	8.72878e-05	0.000301459	yes	up	0.95	1.58	0.92	1.13	0.67	0	0	0.25	0.09	0.09	1.05	0.086
gene-Dda_1293	Dda_1293	hypothetical protein	2.286	1.19272	0.000201523	0.000642148	yes	up	18.9	18.39	19.31	19.44	20.44	4.3	4.78	5.91	10.27	2.89	19.296	5.63
gene-Dda_1300	Dda_1300	Zinc homeostasis factor	0.198	-2.33873	8.89753e-38	7.90305e-36	yes	down	58.05	73.33	73.81	77.52	75.13	209.59	249.06	222.29	245.41	319.8	71.568	249.23
gene-Dda_1301	Dda_1301	hypothetical protein	2.003	1.00245	2.71256e-10	2.2219e-09	yes	up	140.72	171.32	124.67	163.08	132.3	59.05	32.22	54.69	44.94	53.02	146.418	48.784
gene-Dda_1304	Dda_1304	hypothetical protein	2.083	1.05845	1.67312e-08	1.06468e-07	yes	up	74.46	39.18	55.63	81.83	64.13	19.73	22.93	21.26	15.9	22.27	63.046	20.418
gene-Dda_1305	Dda_1305	hypothetical protein	0.386	-1.37251	1.81984e-06	8.50755e-06	yes	down	79.26	40.6	59.2	151.52	69.86	131.16	100.42	134.06	96.37	232.11	80.088	138.824
gene-Dda_1314	Dda_1314	hypothetical protein	0.139	-2.84656	7.19331e-54	1.33342e-51	yes	down	267.7	273.69	201.27	354.44	206.96	1151.92	983.72	1063.26	1347.65	1803.44	260.812	1270
gene-Dda_1319	Dda_1319	hypothetical protein	2.412	1.27035	9.67769e-09	6.38219e-08	yes	up	62.63	80.66	46.13	68.48	55.74	13.84	23.35	19.09	16.08	15.08	62.728	17.488
gene-Dda_1325	Dda_1325	mannose-1-phosphate guanyltransferase	0.499	-1.00233	2.09239e-12	2.21088e-11	yes	down	113.43	130.73	99.29	142.22	107.43	166.15	116.22	164.64	173.04	193.09	118.62	162.628
gene-Dda_1334	Dda_1334	hypothetical protein	0.39	-1.35958	1.5431e-12	1.65302e-11	yes	down	550.28	466.73	649.61	447.87	611.53	1314.66	693.2	945.55	910.8	1090.34	545.204	990.91
gene-Dda_1335	Dda_1335	ubiquitin C	0.39	-1.35729	7.09117e-11	6.18899e-10	yes	down	14399.9	18397.7	13445	18072.2	16082.1	21923.3	31887.9	26536	33793	23583.8	16079.4	27544.8
gene-Dda_1336	Dda_1336	hypothetical protein	0.422	-1.24626	6.66959e-05	0.000235104	yes	down	5.99	5.91	1.8	9.45	6.19	9.39	8.3	9.85	6.6	12.31	5.868	9.29
gene-Dda_1345	Dda_1345	hypothetical protein	2.223	1.15262	4.46846e-11	3.98563e-10	yes	up	24.99	22.24	25.45	22.38	19.69	7	6.4	8.14	7.24	6.73	22.95	7.102
gene-Dda_1353	Dda_1353	hypothetical protein	0.387	-1.3713	2.02012e-18	4.05307e-17	yes	down	62.39	56.79	51.96	56.21	46.43	141.13	77.51	86.6	69.95	122.4	54.756	99.518
gene-Dda_1355	Dda_1355	hypothetical protein	2.053	1.03747	1.55454e-12	1.66319e-11	yes	up	117.01	105.48	81.68	126.24	103.45	35.81	42.77	36.61	30.59	30.76	106.772	35.308
gene-Dda_1362	Dda_1362	hypothetical protein	2.45	1.2928	5.26596e-14	6.71193e-13	yes	up	83.89	50.5	67.47	79.23	69.91	18.51	19.67	24.91	17.7	16.81	70.2	19.52
gene-Dda_1365	Dda_1365	hypothetical protein	2.795	1.48271	2.97136e-13	3.48033e-12	yes	up	368.61	175.16	312.59	294.66	309.72	102.33	54.83	73.99	67.76	64.04	292.148	72.59
gene-Dda_1377	Dda_1377	Zeta-crystallin	2.993	1.58178	9.78282e-11	8.43459e-10	yes	up	47.69	23.56	45.2	32.37	36.9	10.36	5.4	8.84	8.87	9.77	37.144	8.648
gene-Dda_1413	Dda_1413	hypothetical protein	0.317	-1.65876	8.02082e-05	0.000279271	yes	down	278.99	278.82	846.6	143.99	531.56	806.94	1072.58	939.66	901.75	947.98	415.992	933.782
gene-Dda_1415	Dda_1415	putative sugar kinase	0.272	-1.87873	3.30095e-16	5.38188e-15	yes	down	20.64	21.01	19.71	23.38	19.44	31.74	67.82	50.53	45.33	63.43	20.836	51.77
gene-Dda_1419	Dda_1419	hypothetical protein	0.174	-2.52657	4.20845e-42	4.37627e-40	yes	down	49.85	68.42	27.8	56.05	41.53	195.83	176.13	182.37	165.61	197.03	48.73	183.394
gene-Dda_1420	Dda_1420	hypothetical protein	0.257	-1.96151	4.13538e-43	4.70166e-41	yes	down	175.36	232.13	128.48	227.19	153.91	522.5	424	495.54	430.12	515.31	183.414	477.494
gene-Dda_1422	Dda_1422	Tyrosine-protein phosphatase	0.448	-1.15725	0.000130999	0.000433967	yes	down	30.23	53.87	66.83	27.85	59.05	67.17	78.38	83.93	61.57	87.97	47.566	75.804
gene-Dda_1424	Dda_1424	hypothetical protein	0.457	-1.13079	1.24305e-07	7.08998e-07	yes	down	27.51	37.98	39.43	25.58	33.67	53.04	45.87	45.41	42.37	67.73	32.834	50.884
gene-Dda_1425	Dda_1425	hypothetical protein	0.435	-1.19989	1.23987e-07	7.07656e-07	yes	down	136.27	107.52	172.04	107.45	160.67	187.21	238.71	237.73	178.83	249.79	136.79	218.454
gene-Dda_1426	Dda_1426	hypothetical protein	0.262	-1.932	1.24695e-14	1.66919e-13	yes	down	222.75	178.59	271.73	117.2	212.1	636.98	415.11	580.51	402.75	543.37	200.474	515.744
gene-Dda_1430	Dda_1430	hypothetical protein	0.316	-1.6616	3.94922e-54	7.48334e-52	yes	down	71.02	74.29	59.32	93.62	68.32	172.08	165.62	160.21	123.59	172.85	73.314	158.87
gene-Dda_1438	Dda_1438	hypothetical protein	2.927	1.54938	0.00193582	0.00496742	yes	up	9.84	7.96	33.32	4.77	20.43	3.52	4.53	3.03	3.93	3.78	15.264	3.758
gene-Dda_1441	Dda_1441	hypothetical protein	0.108	-3.21165	6.34977e-23	1.95468e-21	yes	down	2.73	1.72	2.43	3.84	3.43	30.88	8.31	14.27	12.55	26.27	2.83	18.456
gene-Dda_1449	Dda_1449	Inositol hexakisphosphate	0.283	-1.81902	1.28322e-39	1.22944e-37	yes	down	24.38	26.76	23.25	30.73	24.72	56.06	56.34	66.09	55.09	81.53	25.968	63.022
gene-Dda_1461	Dda_1461	hypothetical protein	0.315	-1.66839	7.64252e-07	3.8538e-06	yes	down	4.25	2.91	3.49	3.56	3.81	6.24	2.86	8.61	10.24	11.28	3.604	7.846
gene-Dda_1464	Dda_1464	Lactoylglutathione lyase	0.162	-2.62962	0.00620587	0.0139919	yes	down	0	0.68	0.23	0.23	0	0.26	1.03	1.47	1.03	0.84	0.228	0.926
gene-Dda_1466	Dda_1466	hypothetical protein	0.298	-1.74727	5.92545e-05	0.000211407	yes	down	101.67	175.8	246.74	36.53	233.39	302.7	459.81	421.52	353.47	378.82	158.826	383.264
gene-Dda_1467	Dda_1467	hypothetical protein	2.414	1.27152	0.000117065	0.000391149	yes	up	25.6	21.41	48.19	27.04	33.97	6.33	13.17	11.27	5.51	8.71	31.242	8.998
gene-Dda_1475	Dda_1475	hypothetical protein	2.859	1.51534	0.000709943	0.00202126	yes	up	1.37	0.71	1.14	1.62	1.05	0.18	0.35	0.55	0.12	0.19	1.178	0.278
gene-Dda_1477	Dda_1477	hypothetical protein	0.02	-5.63474	2.25415e-08	1.40917e-07	yes	down	0	0	0	0.08	0.15	2.76	1.23	0.34	0.8	2.87	0.046	1.6
gene-Dda_1480	Dda_1480	hypothetical protein	2.202	1.1389	0.00163727	0.0042629	yes	up	2.33	1.7	2.69	1.65	1.91	1.15	0.16	0.72	0.6	0.7	2.056	0.666
gene-Dda_1482	Dda_1482	hypothetical protein	2.937	1.55415	0.000613661	0.00177259	yes	up	6.43	14.15	2.4	15.78	3.64	1.82	1.2	2.28	1.6	2.71	8.48	1.922
gene-Dda_1487	Dda_1487	Inositol monophosphatase	0.433	-1.20893	1.14894e-05	4.66522e-05	yes	down	19.59	21.65	14.38	37.61	17.9	34.19	18.67	26.52	36.84	56.4	22.226	34.524
gene-Dda_1492	Dda_1492	hypothetical protein	0.437	-1.19405	3.9655e-13	4.59427e-12	yes	down	18.46	18.18	23.11	20.07	19.81	38.21	28.45	27.31	24.89	41.75	19.926	32.122
gene-Dda_1493	Dda_1493	zinc finger mynd-type protein	0.336	-1.57359	5.30409e-09	3.60382e-08	yes	down	52.49	89.55	68	41.84	63.88	122.48	112.19	188.68	120.4	106.95	63.152	130.14
gene-Dda_1494	Dda_1494	hypothetical protein	0.189	-2.39991	4.00458e-05	0.00014624	yes	down	271.9	633.47	809.93	77.42	522.11	1467.49	1965.78	2178.62	1748.7	1470.1	462.966	1766.14
gene-Dda_1498	Dda_1498	hypothetical protein	0.122	-3.03293	2.37158e-48	3.61116e-46	yes	down	6.02	4.93	5.55	5.34	6.56	37.7	20.71	28.78	29.29	45.67	5.68	32.43
gene-Dda_1502	Dda_1502	hypothetical protein	0.055	-4.1823	5.48627e-37	4.45538e-35	yes	down	49.6	57.07	114.93	58.19	81.95	547.75	1062.27	899.95	1151.16	884.62	72.348	909.15
gene-Dda_1503	Dda_1503	hypothetical protein	2.037	1.02623	1.65913e-08	1.05735e-07	yes	up	10.64	8.73	9.59	13.81	10.22	3.97	3.36	3.52	3.26	3.65	10.598	3.552
gene-Dda_1506	Dda_1506	hypothetical protein	20.794	4.37807	9.40959e-11	8.12101e-10	yes	up	43.19	18.3	73.95	21.71	65.5	0.36	1.67	2.62	2.15	0.52	44.53	1.464
gene-Dda_1512	Dda_1512	hypothetical protein	0.088	-3.5114	1.90442e-30	1.0024e-28	yes	down	56.47	34.58	99.34	65.63	76.8	659.85	273.96	464.26	575.08	723.36	66.564	539.302
gene-Dda_1516	Dda_1516	hypothetical protein	2.396	1.26084	2.73815e-10	2.24071e-09	yes	up	250.11	145.57	227.71	177.59	238.24	70.45	54.51	56.84	44.27	76.53	207.844	60.52
gene-Dda_1521	Dda_1521	hypothetical protein	0.483	-1.04959	5.18317e-23	1.61302e-21	yes	down	18.44	15.3	14.29	22.65	17.1	25.31	24.18	27.64	20.58	26.37	17.556	24.816
gene-Dda_1522	Dda_1522	hypothetical protein	0.434	-1.20271	0.00380563	0.00909489	yes	down	1.29	0.8	2.12	1.44	2.23	2.39	2.91	1.56	3.09	2.37	1.576	2.464
gene-Dda_1534	Dda_1534	Heat shock protein	0.253	-1.98318	1.50167e-07	8.46317e-07	yes	down	0.88	0.98	0.83	1.3	0.48	1.7	2.3	1.6	1.63	4.86	0.894	2.418
gene-Dda_1535	Dda_1535	hypothetical protein	0.071	-3.82511	9.77409e-22	2.67127e-20	yes	down	3.36	3.04	5.07	4	3.22	14.27	68.86	25.43	36.97	29.99	3.738	35.104
gene-Dda_1538	Dda_1538	hypothetical protein	0.451	-1.14919	1.13125e-24	4.01925e-23	yes	down	84.44	73.95	81.51	84.9	78.58	129.39	113.85	115.39	119.39	135.01	80.676	122.606
gene-Dda_1540	Dda_1540	Endoglucanase-4	0.054	-4.20619	8.83746e-31	4.73943e-29	yes	down	4.8	1.75	3.32	4.65	1.85	49.99	36.91	24.19	19.56	77.78	3.274	41.686
gene-Dda_1543	Dda_1543	hypothetical protein	2.353	1.2342	9.1632e-06	3.79478e-05	yes	up	2.21	1.85	2.22	3.19	1.81	1.25	0.34	0.46	0.62	0.67	2.256	0.668
gene-Dda_1545	Dda_1545	hypothetical protein	0.072	-3.80435	1.21562e-25	4.6275e-24	yes	down	4.69	5.57	2.38	4.56	3.21	71.55	17.03	61.12	17.97	34.82	4.082	40.498
gene-Dda_1546	Dda_1546	hypothetical protein	0.112	-3.15967	3.83335e-20	9.00468e-19	yes	down	2.95	6.94	2.79	3.36	4.6	38.46	14	38.59	12.61	29.36	4.128	26.604
gene-Dda_1551	Dda_1551	hypothetical protein	3.299	1.72181	0.000450369	0.00134135	yes	up	1.92	1.31	1.67	1.23	1.55	0.28	0.28	0.18	0.19	0.71	1.536	0.328
gene-Dda_1560	Dda_1560	hypothetical protein	0.346	-1.5303	1.87876e-08	1.18932e-07	yes	down	1.84	3.13	1.89	2.34	1.94	4.52	3.24	4.47	5.6	4.12	2.228	4.39
gene-Dda_1569	Dda_1569	hypothetical protein	2.797	1.48408	0.000920615	0.00255703	yes	up	579.32	700.34	531.02	531.28	556	61.42	235.37	85.37	241.59	48.61	579.592	134.472
gene-Dda_1570	Dda_1570	hypothetical protein	2.833	1.50212	0.000934958	0.00259265	yes	up	9.61	10.24	7.75	18.59	9.82	0.85	2.74	3.43	4.85	0.69	11.202	2.512
gene-Dda_1572	Dda_1572	Cholinesterase	0.235	-2.08648	4.57001e-08	2.76203e-07	yes	down	2.44	3.75	1.82	5.13	2.12	11.39	4.23	4.41	6.64	18.16	3.052	8.966
gene-Dda_1574	Dda_1574	hypothetical protein	0.35	-1.5165	0.000614487	0.00177378	yes	down	9.77	13.02	10.7	50.18	11.69	39.54	12.29	30.97	56.46	35.12	19.072	34.876
gene-Dda_1580	Dda_1580	hypothetical protein	2.502	1.32313	0.0194151	0.0386805	yes	up	1.01	0.25	0.7	1.31	1.05	0.15	0.36	0.14	0.22	0.31	0.864	0.236
gene-Dda_1589	Dda_1589	Mitoferrin-1	2.22	1.15038	1.18072e-08	7.7043e-08	yes	up	83.07	51.98	85.04	68.18	78.35	31.11	17.63	21.14	17.19	29.02	73.324	23.218
gene-Dda_1593	Dda_1593	Beta-glucanase	4.338	2.11705	0.0108497	0.0229452	yes	up	1.01	0.38	0.77	3.39	1.12	0.14	0	0.55	0.14	0.16	1.334	0.198
gene-Dda_1595	Dda_1595	hypothetical protein	0.48	-1.06019	4.31682e-06	1.90329e-05	yes	down	1.29	1.27	1.03	2.17	0.87	2.38	1.52	1.45	2.13	1.9	1.326	1.876
gene-Dda_1597	Dda_1597	Dihydroflavonol-4-reductase	0.118	-3.07907	1.18795e-13	1.45124e-12	yes	down	0.95	3.73	0.54	1.17	2.01	13.41	5.95	8.81	11.82	9.51	1.68	9.9
gene-Dda_1598	Dda_1598	hypothetical protein	0.471	-1.0866	0.000517086	0.00151936	yes	down	2.36	2.31	1.95	2.87	1.74	2.22	2.01	2.96	3.2	5.94	2.246	3.266
gene-Dda_1600	Dda_1600	hypothetical protein	0.392	-1.34994	2.68185e-08	1.65952e-07	yes	down	33.94	27.05	14.59	39.98	15.9	46.2	35.64	34.42	47.65	59.53	26.292	44.688
gene-Dda_1601	Dda_1601	Vanillyl-alcohol oxidase	2.565	1.35873	4.97065e-13	5.70454e-12	yes	up	13.49	7.89	9.59	14.98	10.53	2.75	2.31	2.75	3.48	3.64	11.296	2.986
gene-Dda_1603	Dda_1603	hypothetical protein	0.437	-1.19389	6.98321e-17	1.21771e-15	yes	down	21.76	21.96	19.17	25.18	17.18	46.31	23.33	29.98	32.6	34.48	21.05	33.34
gene-Dda_1606	Dda_1606	glucan endo-1,6-beta-glucosidase	2.072	1.05125	0.000243134	0.000761369	yes	up	73.2	50.65	47.51	158.06	48.3	29.51	13.53	27.45	25.53	24.34	75.544	24.072
gene-Dda_1609	Dda_1609	hypothetical protein	0.412	-1.27871	8.83307e-05	0.000304807	yes	down	4.15	4.66	2.11	3.28	1.89	6.74	4.7	6.36	2.55	6.61	3.218	5.392
gene-Dda_1616	Dda_1616	hypothetical protein	0.299	-1.74414	0.000233743	0.0007355	yes	down	1.36	0.66	1.33	3.28	1.53	6.76	2.23	1.89	2.47	5.39	1.632	3.748
gene-Dda_1619	Dda_1619	hypothetical protein	0.149	-2.74441	1.02434e-06	5.04011e-06	yes	down	0.15	0.17	0.12	0.11	0.23	1.33	0.65	0.87	0.39	0.43	0.156	0.734
gene-Dda_1626	Dda_1626	hypothetical protein	0.14	-2.83228	5.30122e-37	4.34649e-35	yes	down	467.19	650.2	592.98	455.55	749.92	4039.37	2146.54	2347.6	2878.02	3360.61	583.168	2954.43
gene-Dda_1630	Dda_1630	hypothetical protein	0.065	-3.93345	6.06913e-56	1.32696e-53	yes	down	63.34	49	70.01	65.82	52.37	561.78	455.57	433.75	625.4	1103.76	60.108	636.052
gene-Dda_1635	Dda_1635	1,3-beta-glucanosyltransferase GAS4	0.398	-1.32921	1.89759e-09	1.36893e-08	yes	down	74.53	57.53	88.18	95.48	73.53	149.2	80.48	152.85	97.12	207.55	77.85	137.44
gene-Dda_1638	Dda_1638	hypothetical protein	0.462	-1.11419	3.33594e-15	4.75679e-14	yes	down	45.74	53.85	43.35	64.24	52.21	76.19	76.07	90.67	68.1	68.97	51.878	76
gene-Dda_1640	Dda_1640	hypothetical protein	3.212	1.68352	0.000142576	0.000468495	yes	up	52	94.7	101.07	19.35	109.59	12.04	18.39	15.13	23.98	12.54	75.342	16.416
gene-Dda_1653	Dda_1653	hypothetical protein	4.052	2.01866	7.16943e-07	3.63243e-06	yes	up	1.53	1.53	2.77	2.43	1.69	0.39	0.19	0.37	0.33	0.42	1.99	0.34
gene-Dda_1660	Dda_1660	hypothetical protein	3.262	1.7057	0.00124884	0.00334554	yes	up	1.82	0.94	1.32	3.38	1.36	0.75	0.41	0.16	0	0.54	1.764	0.372
gene-Dda_1663	Dda_1663	Vacuolar calcium ion transporter	0.337	-1.56934	0.000230617	0.000728054	yes	down	2.33	2.13	2.13	3.3	2.45	7.5	1.18	5.77	1.8	10.02	2.468	5.254
gene-Dda_1666	Dda_1666	Acetylesterase	0.289	-1.78901	1.27764e-12	1.38607e-11	yes	down	11.18	8.91	10.35	13.76	10.71	27.6	12.8	24.1	21.63	46.29	10.982	26.484
gene-Dda_1668	Dda_1668	hypothetical protein	0.253	-1.98284	1.0286e-18	2.12884e-17	yes	down	8.86	11.72	4.58	10.47	6.12	30.18	20.04	17.09	19.2	26.58	8.35	22.618
gene-Dda_1669	Dda_1669	hypothetical protein	0.237	-2.07894	2.21195e-27	9.43064e-26	yes	down	136.26	145.61	144.2	100.9	137.82	406.78	449.14	351.1	331.26	418.6	132.958	391.376
gene-Dda_1671	Dda_1671	hypothetical protein	2.435	1.28411	0.0252191	0.0486412	yes	up	2.39	14.76	6.58	1.26	10.43	3.38	0.87	2.83	1.38	2.44	7.084	2.18
gene-Dda_1672	Dda_1672	hypothetical protein	0.286	-1.80645	4.26929e-08	2.59474e-07	yes	down	40.89	106.17	20.42	55.24	78.42	145.18	131.22	136.56	103.72	157.47	60.228	134.83
gene-Dda_1673	Dda_1673	hypothetical protein	0.39	-1.35727	3.32851e-06	1.49066e-05	yes	down	79.24	184.11	62.71	74.09	119.68	179.36	180.56	216.48	163.5	188.54	103.966	185.688
gene-Dda_1676	Dda_1676	hypothetical protein	0.278	-1.84436	3.5507e-34	2.4817e-32	yes	down	232.38	260.61	180.89	312.07	200.9	553.78	548.71	487	625.82	635.42	237.37	570.146
gene-Dda_1681	Dda_1681	hypothetical protein	2.912	1.54193	6.39795e-18	1.22596e-16	yes	up	276.22	257.07	210.55	257.7	270.17	82.02	52.84	72.91	53.9	39.62	254.342	60.258
gene-Dda_1682	Dda_1682	hypothetical protein	6.646	2.73255	1.13639e-06	5.52453e-06	yes	up	2.44	1.57	4.26	8.99	3.9	0.74	0.17	0.59	0.62	0	4.232	0.424
gene-Dda_1683	Dda_1683	hypothetical protein	0.254	-1.97562	7.11258e-27	2.88805e-25	yes	down	31.84	34.86	25.42	41.11	26.92	69.25	78.07	72.88	101.99	102.56	32.03	84.95
gene-Dda_1685	Dda_1685	EGF domain-specific O-linked N-acetylglucosamine transferase	2.504	1.32451	3.41327e-15	4.85083e-14	yes	up	39.8	23.32	29.62	37.87	31.63	11.63	9.62	8.86	6.87	7.43	32.448	8.882
gene-Dda_1686	Dda_1686	hypothetical protein	3.427	1.77695	9.70268e-17	1.67141e-15	yes	up	146.4	102.4	72.23	144.65	101.09	23.07	12.1	29.94	21.85	24.93	113.354	22.378
gene-Dda_1687	Dda_1687	hypothetical protein	0.376	-1.41156	1.97212e-18	3.9661e-17	yes	down	34.19	25.6	31.31	37.5	30.32	65.92	38.33	53.54	61.35	70.49	31.784	57.926
gene-Dda_1689	Dda_1689	hypothetical protein	0.153	-2.7105	1.02123e-06	5.02775e-06	yes	down	0.48	0.4	0.14	1.06	0.4	3.07	1.21	1.01	1.67	4.12	0.496	2.216
gene-Dda_1690	Dda_1690	hypothetical protein	0.226	-2.14585	2.92068e-58	7.78271e-56	yes	down	25.09	24.02	22.77	31.96	25.12	71.78	76.95	81.6	61.7	99.76	25.792	78.358
gene-Dda_1692	Dda_1692	hypothetical protein	2.711	1.43888	0.0173844	0.0351188	yes	up	14.3	12.01	9.93	5.97	11.09	1.07	3.19	4.14	3.11	1.17	10.66	2.536
gene-Dda_1699	Dda_1699	hypothetical protein	2.409	1.26853	0.00111619	0.00303113	yes	up	5.87	7.21	19.71	5.76	11.08	3.47	1.97	3.98	2.32	3.36	9.926	3.02
gene-Dda_1701	Dda_1701	hypothetical protein	0.458	-1.12747	0.0137957	0.0285248	yes	down	29.43	40.51	141.6	23.99	77.55	80.75	89.84	92.26	119.84	113.67	62.616	99.272
gene-Dda_1714	Dda_1714	Guanidinobutyrase	3.051	1.60909	1.54892e-18	3.15972e-17	yes	up	32.26	27.14	26.6	25.42	28.25	7.85	7.75	5.66	4.52	5.93	27.934	6.342
gene-Dda_1720	Dda_1720	Cyclin-U4-3	0.248	-2.00913	1.4754e-32	9.11647e-31	yes	down	52.83	51.91	66.07	57.53	55.04	143.59	162.09	176.26	153.67	148.71	56.676	156.864
gene-Dda_1722	Dda_1722	hypothetical protein	2.999	1.58429	0.000643798	0.00184651	yes	up	23.6	30.51	61.86	15	55.32	8.06	11.31	14.98	3.59	6.44	37.258	8.876
gene-Dda_1724	Dda_1724	hypothetical protein	4.866	2.28275	6.54641e-09	4.40926e-08	yes	up	5.92	3.38	9.97	5.97	6.11	0.91	0.48	0.73	1.6	0.75	6.27	0.894
gene-Dda_1725	Dda_1725	hypothetical protein	0.245	-2.02997	7.47399e-06	3.15342e-05	yes	down	6.89	18.29	40.92	8.92	18.49	46.31	32.12	72.15	66.79	60.49	18.702	55.572
gene-Dda_1727	Dda_1727	hypothetical protein	0.37	-1.43594	1.30009e-31	7.49045e-30	yes	down	284.15	270.73	240.17	303.97	240.51	461.75	532.35	479.31	478.41	509.3	267.906	492.224
gene-Dda_1728	Dda_1728	hypothetical protein	0.305	-1.71395	1.01454e-15	1.52844e-14	yes	down	16.48	26.96	14.41	24.8	16.69	38.34	43.78	48.32	49.7	38.79	19.868	43.786
gene-Dda_1729	Dda_1729	Acetylesterase	0.078	-3.68081	2.01767e-22	5.91226e-21	yes	down	1.03	0.89	1.44	1.59	0.79	9.95	8.31	5.6	6.51	20.8	1.148	10.234
gene-Dda_1730	Dda_1730	hypothetical protein	0.184	-2.44531	5.80804e-12	5.84023e-11	yes	down	0.83	1.54	1.02	1.77	0.38	6.24	2.2	4.62	2.74	5.16	1.108	4.192
gene-Dda_1731	Dda_1731	hypothetical protein	0.042	-4.5656	2.64133e-38	2.44811e-36	yes	down	1.95	4.02	0.56	3.28	0.73	46.28	22.57	33.21	24.62	43.72	2.108	34.08
gene-Dda_1735	Dda_1735	hypothetical protein	0.36	-1.47384	6.14824e-17	1.07873e-15	yes	down	71.75	90.04	101.25	103.51	85.85	164.21	168.18	158.51	196.04	172.72	90.48	171.932
gene-Dda_1736	Dda_1736	hypothetical protein	0.261	-1.93815	2.60222e-07	1.42329e-06	yes	down	228.74	447.26	140.52	185.47	160.5	1418.89	334.88	443.52	414.55	604.92	232.498	643.352
gene-Dda_1738	Dda_1738	hypothetical protein	4.298	2.1036	0.00303802	0.00745904	yes	up	0.89	0.2	1.61	1.18	1.17	0.23	0	0.36	0.08	0.16	1.01	0.166
gene-Dda_1741	Dda_1741	hypothetical protein	0.488	-1.03379	0.0206824	0.0409471	yes	down	20.49	18.07	4.21	14.78	17.14	42.92	11.25	21.95	8.76	17.41	14.938	20.458
gene-Dda_1742	Dda_1742	Tropinesterase	0.451	-1.14847	5.80661e-07	2.99534e-06	yes	down	20	29.56	14.12	33.45	20.16	51.17	22.51	27.48	34.55	42.63	23.458	35.668
gene-Dda_1743	Dda_1743	hypothetical protein	0.131	-2.93147	7.33984e-30	3.74771e-28	yes	down	20.21	29.33	18.92	19.39	24.3	154.63	78.06	100.05	168.48	90.97	22.43	118.438
gene-Dda_1766	Dda_1766	hypothetical protein	0.063	-3.9996	3.11938e-65	1.53897e-62	yes	down	99.78	183.59	86.31	137.73	99.14	1182.99	1075.3	1139.44	1212.05	1962.21	121.31	1314.4
gene-Dda_1777	Dda_1777	hypothetical protein	2.467	1.30262	1.11213e-19	2.54239e-18	yes	up	43.48	31.13	35.48	46.03	36.55	12.46	9.75	11.1	7.03	13.57	38.534	10.782
gene-Dda_1778	Dda_1778	hypothetical protein	3.209	1.68203	6.62894e-18	1.26738e-16	yes	up	224.44	208.23	221.59	216.25	233.88	50.43	58.03	55.17	40.11	32.57	220.878	47.262
gene-Dda_1780	Dda_1780	hypothetical protein	0.312	-1.68211	3.79601e-20	8.96636e-19	yes	down	123.16	135.93	116.74	91.91	126.91	269.37	229.28	241.22	250.51	341.84	118.93	266.444
gene-Dda_1787	Dda_1787	hypothetical protein	2.017	1.01222	1.64854e-05	6.46601e-05	yes	up	122.85	64.39	115.05	94.51	107.84	47.29	24.35	33.78	22.17	49.42	100.928	35.402
gene-Dda_1807	Dda_1807	hypothetical protein	0.297	-1.7492	6.19863e-05	0.000219957	yes	down	268.32	541.34	536.56	86.62	597.28	825.98	900.75	1168.03	1153.71	808.02	406.024	971.298
gene-Dda_1831	Dda_1831	Beta-TrCP	0.438	-1.1895	2.26335e-09	1.61368e-08	yes	down	21.51	21.83	25.64	28.34	24.7	32.86	48.95	38.4	37.06	31.54	24.404	37.762
gene-Dda_1837	Dda_1837	hypothetical protein	0.177	-2.49905	3.15787e-27	1.31996e-25	yes	down	27.87	40.61	42.96	30.43	31.69	117.51	124.47	141.21	169.36	127.6	34.712	136.03
gene-Dda_1839	Dda_1839	hypothetical protein	2.04	1.02841	2.28499e-13	2.70989e-12	yes	up	35.97	27.56	22.28	42.26	26.33	13.56	9.69	11.03	7.38	10.09	30.88	10.35
gene-Dda_1850	Dda_1850	hypothetical protein	0.365	-1.45291	1.30194e-13	1.58822e-12	yes	down	28.54	29.28	34.86	28.87	37.84	50.69	65.54	61.52	58.21	64.36	31.878	60.064
gene-Dda_1852	Dda_1852	EGF domain-specific O-linked N-acetylglucosamine transferase	3.222	1.68795	9.65288e-24	3.20273e-22	yes	up	97.31	102.98	117.47	129.78	136.26	25.61	23.81	27.33	26.21	21.54	116.76	24.9
gene-Dda_1853	Dda_1853	hypothetical protein	2.123	1.08621	7.17863e-06	3.04084e-05	yes	up	24.35	27.55	32.53	17.01	29.63	9.43	9.52	8.15	8.39	7.94	26.214	8.686
gene-Dda_1859	Dda_1859	hypothetical protein	0.488	-1.03598	1.27507e-06	6.12884e-06	yes	down	33.51	61.98	51.71	41.47	43.81	67.99	62.44	60.09	69.69	73.68	46.496	66.778
gene-Dda_1862	Dda_1862	hypothetical protein	0.295	-1.76008	4.55671e-35	3.40834e-33	yes	down	67.28	75.73	58.4	64.61	55.77	176.02	112.98	145.58	129.4	186.31	64.358	150.058
gene-Dda_1873	Dda_1873	hypothetical protein	0.318	-1.65139	1.38959e-07	7.88356e-07	yes	down	125.46	156.99	115.03	40.16	121.06	251.2	215.72	232.63	227.5	248.75	111.74	235.16
gene-Dda_1876	Dda_1876	hypothetical protein	3.005	1.58728	0.00416984	0.00986304	yes	up	75.58	263.56	53.72	67.2	47.57	8.91	29.18	17.38	35.74	12.65	101.526	20.772
gene-Dda_1880	Dda_1880	Lactase	0.331	-1.59696	6.97786e-08	4.12337e-07	yes	down	4.37	2.18	3.42	4.78	4.25	12.83	3.36	8.06	5.68	10.53	3.8	8.092
gene-Dda_1886	Dda_1886	hypothetical protein	2.244	1.16628	1.80577e-05	7.03097e-05	yes	up	7.37	4.89	10.49	6.65	7.8	3.82	1.74	2.03	1.8	2.48	7.44	2.374
gene-Dda_1896	Dda_1896	hypothetical protein	0.205	-2.28724	9.33908e-30	4.74014e-28	yes	down	42.98	46.68	56.3	57.9	48.58	140.18	201.74	153.47	187.08	153.49	50.488	167.192
gene-Dda_1901	Dda_1901	hypothetical protein	0.217	-2.20249	3.69952e-27	1.53135e-25	yes	down	39.6	52.85	44.37	43.9	42.04	116.49	174.11	136.55	145.05	126.58	44.552	139.756
gene-Dda_1911	Dda_1911	hypothetical protein	0.34	-1.55501	8.41794e-15	1.15216e-13	yes	down	71.06	82.75	63.46	101	65.98	213.62	86.76	140.01	126.83	221.69	76.85	157.782
gene-Dda_1914	Dda_1914	hypothetical protein	2.241	1.16412	2.65122e-05	9.97658e-05	yes	up	21.5	16.03	28.73	17.45	18.17	5.26	8.61	4.84	6.04	6.54	20.376	6.258
gene-Dda_1921	Dda_1921	hypothetical protein	2.789	1.47984	3.5505e-16	5.77769e-15	yes	up	49.77	27.23	41.81	59.29	43.66	11.2	8.63	11.77	9.16	13.58	44.352	10.868
gene-Dda_1922	Dda_1922	hypothetical protein	0.461	-1.11606	1.66321e-06	7.83114e-06	yes	down	61.18	54.01	67.87	60	57.06	75.4	132.92	71.66	78.14	83.19	60.024	88.262
gene-Dda_1923	Dda_1923	hypothetical protein	0.309	-1.69454	6.92471e-06	2.93913e-05	yes	down	9.79	5.4	4.94	11.76	13.78	14.21	33.07	16.69	13.36	18.4	9.134	19.146
gene-Dda_1937	Dda_1937	Candidapepsin-1	13.132	3.71506	1.45522e-25	5.49055e-24	yes	up	110.41	32.51	116.65	60.02	83.56	4.48	2.65	6.75	3.65	4.06	80.63	4.318
gene-Dda_1941	Dda_1941	hypothetical protein	3.817	1.9325	3.13103e-09	2.18659e-08	yes	up	9.22	3.39	5.69	9.96	6.94	1.15	1.03	1.41	1.26	1.36	7.04	1.242
gene-Dda_1954	Dda_1954	hypothetical protein	0.471	-1.08635	0.000276418	0.000855853	yes	down	2.89	4.89	5.42	2.52	4.38	4.64	5.79	7.53	5.52	6.55	4.02	6.006
gene-Dda_1960	Dda_1960	hypothetical protein	0.255	-1.97248	4.65263e-13	5.36121e-12	yes	down	3.03	2.81	1.64	4.55	2.58	14.32	5.94	6.43	4.6	8.55	2.922	7.968
gene-Dda_1967	Dda_1967	hypothetical protein	2.484	1.31269	3.37623e-10	2.72214e-09	yes	up	115.98	63.18	120.7	82.31	105.11	33.37	22.53	25.82	23.9	32.81	97.456	27.686
gene-Dda_1969	Dda_1969	hypothetical protein	8.71	3.12264	3.22804e-24	1.11439e-22	yes	up	216.53	169.55	137.42	534.71	134.92	25.25	12.37	16.03	16.1	19.96	238.626	17.942
gene-Dda_1970	Dda_1970	hypothetical protein	5.04	2.33342	4.64022e-22	1.33146e-20	yes	up	153.23	74.92	144.39	145.12	147.89	25.94	14.76	21.04	9.9	20.29	133.11	18.386
gene-Dda_1975	Dda_1975	hypothetical protein	0.5	-1.00026	5.0873e-05	0.00018265	yes	down	48.1	42.2	27.2	49.9	34.54	84.79	24.04	54.12	62.54	52.7	40.388	55.638
gene-Dda_1976	Dda_1976	hypothetical protein	0.123	-3.02372	4.72133e-12	4.78133e-11	yes	down	17.95	14.06	6.53	25.67	10.47	149.55	12.9	67.38	95.07	89.94	14.936	82.968
gene-Dda_1997	Dda_1997	hypothetical protein	0.187	-2.41644	7.93811e-16	1.22402e-14	yes	down	13.89	40.16	27.8	20.17	22.12	111.96	88.85	117.45	51.8	95.92	24.828	93.196
gene-Dda_2005	Dda_2005	hypothetical protein	0.354	-1.49807	6.63434e-12	6.60106e-11	yes	down	3.13	2.34	3.45	2.91	2.66	5.48	4.41	4.72	4.94	9.09	2.898	5.728
gene-Dda_2011	Dda_2011	hypothetical protein	0.228	-2.13172	1.4831e-15	2.2032e-14	yes	down	15.67	10.97	24.67	21.17	20.64	44.59	64.85	46.5	64.57	55.34	18.624	55.17
gene-Dda_2014	Dda_2014	Vacuolar cation-chloride cotransporter	0.306	-1.70673	5.0224e-06	2.18835e-05	yes	down	11.06	16.07	23.68	7.61	12.31	43.19	22.3	43.21	28.27	20	14.146	31.394
gene-Dda_2017	Dda_2017	hypothetical protein	2.284	1.19143	2.20771e-05	8.45313e-05	yes	up	13.41	8.15	16.08	15.02	13.55	6.66	2.85	3.57	4.09	2.9	13.242	4.014
gene-Dda_2023	Dda_2023	hypothetical protein	0.317	-1.65529	1.73514e-18	3.52275e-17	yes	down	45.12	54.57	37.47	68.29	36.83	87.34	106.32	85.6	107.74	124.89	48.456	102.378
gene-Dda_2030	Dda_2030	hypothetical protein	2.072	1.05094	0.000118639	0.000395787	yes	up	1159.11	834.73	1409.36	764.84	1165.44	452.85	376.43	453.49	319.86	204.02	1066.7	361.33
gene-Dda_2036	Dda_2036	hypothetical protein	3.397	1.76412	0.0169722	0.0343513	yes	up	1.63	0.18	1.02	1.09	0.81	0.32	0.21	0	0.31	0.11	0.946	0.19
gene-Dda_2042	Dda_2042	Vegetative incompatibility protein	2.343	1.22824	9.24412e-08	5.38419e-07	yes	up	22.73	27.58	14.32	43.7	20.87	9.04	8	8.27	6.11	5.52	25.84	7.388
gene-Dda_2044	Dda_2044	hypothetical protein	2.849	1.51048	0.00137063	0.00363638	yes	up	6.46	4.28	2.85	4.11	1.8	1.7	0.56	1.25	0.56	0.61	3.9	0.936
gene-Dda_2049	Dda_2049	hypothetical protein	0.481	-1.05705	7.30986e-19	1.53525e-17	yes	down	82.51	100.79	82.54	105.98	88.23	129.96	125.55	131.57	127.83	142.42	92.01	131.466
gene-Dda_2055	Dda_2055	hypothetical protein	0.101	-3.31086	1.95008e-25	7.32526e-24	yes	down	2239.24	1854.22	4636.01	4889.96	3711.61	17225.5	31226	22194	26452.8	17692.8	3466.21	22958.2
gene-Dda_2059	Dda_2059	hypothetical protein	0.418	-1.25745	8.58172e-08	5.01895e-07	yes	down	35.67	61.57	32.93	66.35	40.24	59.84	93.54	74.34	79.27	71.24	47.352	75.646
gene-Dda_2066	Dda_2066	hypothetical protein	0.213	-2.23333	1.13513e-28	5.26047e-27	yes	down	72.5	70.34	100.42	81.03	83.62	227.42	252.51	238.69	304.78	298.92	81.582	264.464
gene-Dda_2067	Dda_2067	hypothetical protein	0.42	-1.25083	1.90454e-05	7.37847e-05	yes	down	1.06	1.53	0.54	2.35	1.46	2.59	2.09	2.18	1.76	2.56	1.388	2.236
gene-Dda_2070	Dda_2070	hypothetical protein	0.407	-1.29738	6.21179e-06	2.65637e-05	yes	down	413.2	653.67	734.3	291.66	656.92	1037.2	989.46	876.99	954.14	929.44	549.95	957.446
gene-Dda_2074	Dda_2074	hypothetical protein	0.111	-3.17163	1.33572e-16	2.26436e-15	yes	down	3.61	12.01	7.83	5.98	5.42	37.69	24.3	43.71	30.3	77.09	6.97	42.618
gene-Dda_2089	Dda_2089	hypothetical protein	0.462	-1.11511	4.09831e-11	3.70194e-10	yes	down	212.46	196.45	273.01	198.22	232.47	395.99	285.65	367.57	277.17	365.99	222.522	338.474
gene-Dda_2090	Dda_2090	Alpha-ketoglutarate-dependent xanthine dioxygenase xan-1	0.415	-1.26875	1.0403e-05	4.26472e-05	yes	down	78.48	72.42	79.77	36.94	94.19	148.86	73.46	122.8	102.26	178.5	72.36	125.176
gene-Dda_2092	Dda_2092	hypothetical protein	0.336	-1.57223	0.00019419	0.00062087	yes	down	5.57	31.2	6.73	10.16	11.83	29.83	28.68	38.89	18.75	20.43	13.098	27.316
gene-Dda_2094	Dda_2094	hypothetical protein	0.442	-1.17849	2.99834e-12	3.11032e-11	yes	down	67.86	79.71	64.03	125.13	56.57	137	92.94	116.82	120.25	133.85	78.66	120.172
gene-Dda_2095	Dda_2095	hypothetical protein	0.121	-3.04836	2.31728e-29	1.1488e-27	yes	down	115.32	98.87	61.25	185.39	90.26	990.97	301.57	480.13	525.16	827.24	110.218	625.014
gene-Dda_2097	Dda_2097	Heat shock protein	0.351	-1.5118	1.51257e-05	5.97946e-05	yes	down	1024.65	876.55	1169.97	1635.05	1073.25	1512.43	4508.61	1521.53	1804.82	1410.12	1155.89	2151.5
gene-Dda_2099	Dda_2099	hypothetical protein	0.374	-1.41753	2.60613e-42	2.74351e-40	yes	down	41.83	39.69	37.73	52.43	39.29	75.15	68.7	79.21	76.37	85.11	42.194	76.908
gene-Dda_2111	Dda_2111	hypothetical protein	7.582	2.92259	0.0094542	0.0203012	yes	up	3.5	3.3	4.93	7.38	2.49	0	1.77	0	0	0	4.32	0.354
gene-Dda_2113	Dda_2113	hypothetical protein	0.206	-2.27848	8.2857e-31	4.50014e-29	yes	down	18.08	24.75	15.35	16.9	17.56	74.06	44.68	83.48	48.15	63.22	18.528	62.718
gene-Dda_2116	Dda_2116	hypothetical protein	2.248	1.16842	7.41385e-06	3.1327e-05	yes	up	33.85	37.14	40.16	29.56	43.3	10.78	14.4	15.13	8.86	7.37	36.802	11.308
gene-Dda_2136	Dda_2136	hypothetical protein	0.192	-2.38388	2.37191e-09	1.68544e-08	yes	down	13.87	21.93	28.06	5.02	15.37	59	34.65	56.42	60.37	77.14	16.85	57.516
gene-Dda_2137	Dda_2137	hypothetical protein	0.429	-1.21945	1.01524e-14	1.37631e-13	yes	down	30.25	38.24	39.18	41	28.52	55.64	52.6	58.84	53.96	60.3	35.438	56.268
gene-Dda_2138	Dda_2138	hypothetical protein	0.432	-1.21222	3.92371e-23	1.24841e-21	yes	down	18.8	17.22	17.51	21.79	16.59	30.45	28.14	28.27	28.03	30.1	18.382	28.998
gene-Dda_2147	Dda_2147	Heat shock protein	0.07	-3.84197	1.35613e-34	9.63643e-33	yes	down	493.2	590.37	1494.28	1029.53	999.16	7727.81	11197	8850.21	8955	9188.56	921.308	9183.72
gene-Dda_2152	Dda_2152	hypothetical protein	2.474	1.30683	7.32794e-18	1.39788e-16	yes	up	111.6	79.52	100.47	116.05	97.62	29.86	29.81	33.24	24.14	22.68	101.052	27.946
gene-Dda_2158	Dda_2158	Beta-glucuronidase	4.636	2.21274	2.51696e-14	3.29679e-13	yes	up	17.93	14.42	22.22	22.74	21.67	3.63	4.23	3.25	2.31	1.21	19.796	2.926
gene-Dda_2161	Dda_2161	hypothetical protein	2.381	1.25147	7.27057e-09	4.85482e-08	yes	up	102.43	80.62	70.22	110.73	86.94	18.23	30.6	31.55	26.32	19.36	90.188	25.212
gene-Dda_2163	Dda_2163	hypothetical protein	2.28	1.18902	2.30611e-05	8.80226e-05	yes	up	25.28	23.61	13.47	19.53	15.69	4.64	7.39	4.98	7.79	3.63	19.516	5.686
gene-Dda_2172	Dda_2172	hypothetical protein	0.461	-1.11872	6.79358e-11	5.94752e-10	yes	down	871.55	870.59	437.47	1108.51	661.81	1447.21	912.48	1242.11	988.49	1172.87	789.986	1152.63
gene-Dda_2179	Dda_2179	hypothetical protein	2.455	1.29592	1.21261e-27	5.22219e-26	yes	up	38.33	31.87	28.77	40.48	33.46	12.55	7.43	11.22	7.16	10.42	34.582	9.756
gene-Dda_2180	Dda_2180	hypothetical protein	3.544	1.82524	1.04674e-22	3.1651e-21	yes	up	42.96	31.9	35.8	43.45	36.41	8.81	8.29	9.24	5.73	4.77	38.104	7.368
gene-Dda_2184	Dda_2184	hypothetical protein	0.162	-2.63026	1.33901e-09	9.91983e-09	yes	down	3.61	2.87	2.12	4.29	2.59	10.21	9.79	4.39	8.91	32.25	3.096	13.11
gene-Dda_2187	Dda_2187	Ferric/cupric reductase transmembrane component	0.424	-1.23748	2.2569e-10	1.86637e-09	yes	down	278.02	256.71	297.09	332.51	299.04	475.48	285.7	438.67	561.24	620.34	292.674	476.286
gene-Dda_2197	Dda_2197	Acetylxylan esterase	0.102	-3.28816	3.82287e-09	2.64377e-08	yes	down	0.42	0.23	1.08	1.41	0.58	6.37	3.21	3.96	1.07	10.91	0.744	5.104
gene-Dda_2198	Dda_2198	hypothetical protein	5.993	2.5832	6.52728e-22	1.8369e-20	yes	up	569.67	544.99	612.74	805.82	623.85	57.04	97.71	103.4	53.88	41.59	631.414	70.724
gene-Dda_2202	Dda_2202	hypothetical protein	0.329	-1.6022	0.00784615	0.0171813	yes	down	0.67	0	1.54	1.27	2.02	2.02	3.43	1.64	1.42	2.81	1.1	2.264
gene-Dda_2206	Dda_2206	hypothetical protein	0.468	-1.09585	8.91498e-14	1.11137e-12	yes	down	35.82	39.55	39.86	53.01	38.22	56.72	67.63	66.23	48.87	62.27	41.292	60.344
gene-Dda_2208	Dda_2208	hypothetical protein	3.672	1.87651	3.57318e-10	2.86089e-09	yes	up	2570.77	2072.76	1913.52	1487.53	1822.84	299.12	461.26	390.66	468.02	181.68	1973.48	360.148
gene-Dda_2210	Dda_2210	Glucan 1,3-beta-glucosidase	4.279	2.09714	1.0985e-20	2.7795e-19	yes	up	4.42	3.48	2.9	4.53	2.88	0.67	0.63	0.77	0.51	0.3	3.642	0.576
gene-Dda_2215	Dda_2215	hypothetical protein	0.166	-2.5877	4.4526e-08	2.70038e-07	yes	down	4.59	9.87	0	3.27	8.84	20.93	19.69	27.14	14.64	20.49	5.314	20.578
gene-Dda_2220	Dda_2220	hypothetical protein	0.269	-1.89406	3.97757e-19	8.56483e-18	yes	down	92.75	92.78	120.35	76.54	98.07	232.76	196.62	255.35	289.25	266.87	96.098	248.17
gene-Dda_2222	Dda_2222	hypothetical protein	0.477	-1.06836	3.94921e-14	5.08684e-13	yes	down	51.87	60.46	51.13	71.78	50.08	82.35	87.13	70.27	84.02	82.14	57.064	81.182
gene-Dda_2223	Dda_2223	hypothetical protein	0.345	-1.53698	0.00112659	0.00305258	yes	down	11.09	9.67	5.97	7.2	15.86	16.55	20.3	6.21	27.11	21.08	9.958	18.25
gene-Dda_2224	Dda_2224	hypothetical protein	0.382	-1.38792	6.30316e-10	4.84644e-09	yes	down	12.25	9.23	9.29	15.52	8.1	21.67	10.7	19.92	24.68	19.22	10.878	19.238
gene-Dda_2227	Dda_2227	hypothetical protein	6.428	2.68431	0.00802622	0.0175351	yes	up	0.9	1.15	0.59	1.73	0.43	0	0.16	0.16	0	0.18	0.96	0.1
gene-Dda_2232	Dda_2232	hypothetical protein	3.933	1.97565	0.000365434	0.00110498	yes	up	0.45	0.31	0.33	0.52	0.26	0.17	0.06	0	0.06	0.06	0.374	0.07
gene-Dda_2248	Dda_2248	hypothetical protein	2.192	1.13248	0.0197659	0.0392968	yes	up	0.81	0.64	0.97	1.53	1.37	0.12	0.43	0.64	0.12	0.33	1.064	0.328
gene-Dda_2262	Dda_2262	hypothetical protein	3.694	1.88536	5.28379e-07	2.75228e-06	yes	up	141.64	90.06	122.06	99.95	115.33	9.85	34.53	15.77	29.39	11.45	113.808	20.198
gene-Dda_2263	Dda_2263	hypothetical protein	3.373	1.75421	1.098e-09	8.19132e-09	yes	up	60.95	50.25	46.82	65.22	41.81	10.4	15.22	6.61	13.9	5.78	53.01	10.382
gene-Dda_2265	Dda_2265	Thiaminase-2	2.256	1.1736	3.2787e-11	3.01266e-10	yes	up	46.31	34.55	41.94	41.54	38.75	11.29	11.8	12.29	15	10.91	40.618	12.258
gene-Dda_2266	Dda_2266	hypothetical protein	2.316	1.21139	1.32274e-10	1.12596e-09	yes	up	31.03	21.63	29.26	28.72	27.21	10.72	6.46	7.76	5.44	11.23	27.57	8.322
gene-Dda_2267	Dda_2267	hypothetical protein	3.033	1.60087	0.00458593	0.0107164	yes	up	0.67	2.53	0.83	1.78	1.03	0.52	0.34	0.08	0.34	0.28	1.368	0.312
gene-Dda_2269	Dda_2269	hypothetical protein	2.196	1.13466	6.7461e-06	2.86474e-05	yes	up	10.33	5.55	8.26	11.57	9.61	2.68	2.46	3.61	1.52	3.91	9.064	2.836
gene-Dda_2273	Dda_2273	Acyl-coenzyme A thioesterase	0.45	-1.15175	0.000183094	0.000589148	yes	down	166.43	221.29	163.61	72.91	231.53	305.14	197.29	228.07	300.57	319.51	171.154	270.116
gene-Dda_2277	Dda_2277	hypothetical protein	4.43	2.1474	3.24158e-22	9.40169e-21	yes	up	20.19	13.21	14.54	19.62	12.64	2.16	2.85	3.56	1.9	1.74	16.04	2.442
gene-Dda_2280	Dda_2280	hypothetical protein	0.232	-2.10513	1.44362e-16	2.44241e-15	yes	down	13.93	12.58	9.9	24.59	9.03	56.26	48.83	27.03	26.19	44.4	14.006	40.542
gene-Dda_2282	Dda_2282	hypothetical protein	0.447	-1.16319	4.39347e-09	3.00426e-08	yes	down	7.88	8	6.84	14.79	6.08	16.44	10.26	15.06	11.08	13.23	8.718	13.214
gene-Dda_2287	Dda_2287	hypothetical protein	19.889	4.31389	2.96474e-12	3.07921e-11	yes	up	3.61	1.5	4.34	7.26	4.04	0.44	0	0.14	0	0.16	4.15	0.148
gene-Dda_2292	Dda_2292	hypothetical protein	0.378	-1.40483	8.28779e-07	4.15462e-06	yes	down	25.58	50.64	50.59	22.68	47.3	89.47	63.38	71.69	69.79	78.97	39.358	74.66
gene-Dda_2295	Dda_2295	hypothetical protein	0.365	-1.45283	4.15262e-11	3.74703e-10	yes	down	13.25	14.02	6.49	21	9.39	24.88	23.62	23.61	17.55	28.04	12.83	23.54
gene-Dda_2297	Dda_2297	ADP-ribosylation factor	2.199	1.13701	5.02045e-07	2.62795e-06	yes	up	37.11	66.89	27.27	57.43	39.26	16.94	14.8	12.72	14.13	12	45.592	14.118
gene-Dda_2303	Dda_2303	Beta-glucanase	0.333	-1.587	3.55016e-06	1.58493e-05	yes	down	60.82	78.9	181.01	77.82	117.77	197.99	159.64	298.63	263.07	180.39	103.264	219.944
gene-Dda_2305	Dda_2305	hypothetical protein	2.92	1.54609	9.17142e-11	7.92348e-10	yes	up	4.38	2.61	3.61	3.92	3.59	0.65	0.77	0.68	0.91	1.26	3.622	0.854
gene-Dda_2313	Dda_2313	N-acetyltransferase	2.15	1.10465	0.000194185	0.00062087	yes	up	73.61	59.22	102.12	59.09	69.4	34.36	13.53	34.75	13.39	22.9	72.688	23.786
gene-Dda_2318	Dda_2318	Endoglucanase-7	0.004	-7.95831	8.83719e-25	3.16616e-23	yes	down	0.16	0.18	0.18	0.35	0	27.21	17.47	14.57	18.25	71.22	0.174	29.744
gene-Dda_2324	Dda_2324	Metal homeostatis protein	0.394	-1.34456	3.85504e-16	6.26132e-15	yes	down	38.79	38.55	45.97	46.26	39.15	62.91	79.5	68.84	73.3	77.77	41.744	72.464
gene-Dda_2366	Dda_2366	hypothetical protein	0.303	-1.72086	1.43853e-14	1.91662e-13	yes	down	202.5	248.44	218.12	304.78	296.91	335.85	491.68	625.83	525.73	525.71	254.15	500.96
gene-Dda_2367	Dda_2367	hypothetical protein	0.398	-1.33056	1.41573e-15	2.10679e-14	yes	down	333.19	440.63	346.26	466.97	409.81	540.79	676.65	758.22	657.18	682.23	399.372	663.014
gene-Dda_2384	Dda_2384	hypothetical protein	2.915	1.54359	3.42755e-17	6.17901e-16	yes	up	237.68	230.1	134.78	247.09	164.63	63.73	54	42.85	38.1	37.29	202.856	47.194
gene-Dda_2413	Dda_2413	hypothetical protein	2.838	1.50479	0.00393648	0.00937347	yes	up	0.59	0.18	0.26	0.65	0.69	0.18	0.12	0.09	0.09	0.1	0.474	0.116
gene-Dda_2415	Dda_2415	hypothetical protein	2.468	1.30348	0.0173345	0.0350264	yes	up	0.63	0.64	1.91	0.59	1.17	0.25	0.18	0.35	0.37	0.27	0.988	0.284
gene-Dda_2422	Dda_2422	hypothetical protein	0.445	-1.16968	1.86192e-06	8.67573e-06	yes	down	44.09	68.45	30.6	41	44.85	67.29	73.55	58.19	88.32	62.6	45.798	69.99
gene-Dda_2431	Dda_2431	hypothetical protein	0.017	-5.92044	9.27929e-14	1.15174e-12	yes	down	0.17	0	0.2	0.29	0.19	21.33	1.33	5.6	1.11	9.03	0.17	7.68
gene-Dda_2439	Dda_2439	hypothetical protein	0.246	-2.02359	1.33255e-05	5.33707e-05	yes	down	1.84	5.07	0.8	2.06	1.89	12.2	5.76	8.59	3.06	3.72	2.332	6.666
gene-Dda_2441	Dda_2441	hypothetical protein	0.181	-2.46625	1.01556e-07	5.87494e-07	yes	down	3.72	8.86	16.31	13.74	8.13	58.01	8.69	48.05	53	27.53	10.152	39.056
gene-Dda_2442	Dda_2442	hypothetical protein	0.076	-3.72523	2.54861e-29	1.24896e-27	yes	down	4.04	3	2.01	4.49	2.82	48.69	17.23	28.64	10.96	46.83	3.272	30.47
gene-Dda_2445	Dda_2445	hypothetical protein	4.332	2.115	3.73284e-12	3.83956e-11	yes	up	26.41	35.81	16.03	36.67	20.92	3.9	1.52	5.68	5.27	4.82	27.168	4.238
gene-Dda_2449	Dda_2449	Peroxiredoxin-2B	2.115	1.08061	0.0001749	0.000565128	yes	up	223.82	113.97	294.54	202.98	248.76	101.31	35.87	70.91	73.4	75.41	216.814	71.38
gene-Dda_2453	Dda_2453	hypothetical protein	0.278	-1.84752	1.02383e-08	6.72946e-08	yes	down	7.45	5.58	6.61	8.93	7.2	26.46	4.95	16.06	15.47	27.98	7.154	18.184
gene-Dda_2457	Dda_2457	hypothetical protein	2.651	1.40674	1.60549e-16	2.71089e-15	yes	up	230.6	212.77	212.04	199.34	219.1	78.14	36.95	49.42	47.33	69.66	214.77	56.3
gene-Dda_2460	Dda_2460	hypothetical protein	0.12	-3.06148	6.01503e-30	3.08977e-28	yes	down	9.42	22.52	16.59	21.6	11.27	116.27	60.53	69.19	99.64	110.86	16.28	91.298
gene-Dda_2461	Dda_2461	hypothetical protein	0.07	-3.83178	1.08795e-40	1.06632e-38	yes	down	2.23	1.58	2.14	2.89	2.48	26.05	10.93	18.99	24.13	30.75	2.264	22.17
gene-Dda_2465	Dda_2465	hypothetical protein	0.363	-1.46214	1.95012e-07	1.0833e-06	yes	down	101.55	115.36	169.09	75.63	157.73	194	223.22	246.16	263.27	272.19	123.872	239.768
gene-Dda_2467	Dda_2467	hypothetical protein	0.433	-1.20807	1.06586e-27	4.61349e-26	yes	down	53.94	48.36	46.38	59.39	49.67	81.73	73.62	74.75	83.64	92.63	51.548	81.274
gene-Dda_2487	Dda_2487	hypothetical protein	0.353	-1.50101	2.24849e-14	2.95878e-13	yes	down	56.62	79.27	73.1	67.48	91.59	153.26	164.9	132.42	136.72	137.21	73.612	144.902
gene-Dda_2496	Dda_2496	hypothetical protein	2.545	1.34789	2.62406e-06	1.19553e-05	yes	up	18.71	15	11.85	24.8	14.59	4.59	5.68	5.96	4.16	1.65	16.99	4.408
gene-Dda_2501	Dda_2501	hypothetical protein	0.371	-1.43173	1.55326e-21	4.13894e-20	yes	down	21.86	31.75	24.73	31.99	27.25	51.77	41.71	53.02	51.93	57.87	27.516	51.26
gene-Dda_2502	Dda_2502	hypothetical protein	0.003	-8.61816	1.05282e-31	6.19129e-30	yes	down	0.28	3.07	0.32	0.53	0.42	113.92	307.06	166.12	313.82	328.04	0.924	245.792
gene-Dda_2512	Dda_2512	hypothetical protein	2.149	1.10369	1.0302e-07	5.95561e-07	yes	up	109.33	70.59	112.95	88.19	97.51	43.42	20.7	28.09	24.64	41.11	95.714	31.592
gene-Dda_2518	Dda_2518	hypothetical protein	0.446	-1.16474	1.91527e-09	1.37819e-08	yes	down	137.68	146.91	186.93	143.89	166.58	283.81	185.69	197.4	226.46	327.78	156.398	244.228
gene-Dda_2523	Dda_2523	Quinate permease	4.836	2.27378	2.35807e-13	2.79268e-12	yes	up	162.43	75.03	194.6	138.19	166.16	22.05	11.69	34.74	14.04	25.3	147.282	21.564
gene-Dda_2534	Dda_2534	hypothetical protein	0.493	-1.02175	1.31669e-08	8.53794e-08	yes	down	42.78	51.6	46.68	60.89	51.01	58.23	84.13	76.07	53.49	79.17	50.592	70.218
gene-Dda_2536	Dda_2536	hypothetical protein	0.446	-1.16452	1.66883e-47	2.33281e-45	yes	down	107.45	95.08	89.69	114.94	89.25	200.17	129.94	148.5	127.15	164.45	99.282	154.042
gene-Dda_2571	Dda_2571	Heat shock protein	0.16	-2.64518	7.46358e-55	1.55224e-52	yes	down	225.68	212.3	268.42	253.01	222.03	943.51	1179.38	925.95	1012.39	995.69	236.288	1011.38
gene-Dda_2573	Dda_2573	Thioredoxin	0.218	-2.1951	1.84581e-12	1.9674e-11	yes	down	16.55	26.78	12.34	24.08	14.36	73.77	29.48	56.3	33.74	107.04	18.822	60.066
gene-Dda_2586	Dda_2586	hypothetical protein	0.096	-3.37938	1.51759e-15	2.25052e-14	yes	down	39.41	103.5	105.12	18.74	76.38	427.79	407.48	621.94	605.08	507.18	68.63	513.894
gene-Dda_2609	Dda_2609	hypothetical protein	0.249	-2.00695	4.87568e-18	9.44885e-17	yes	down	37.22	38.76	46.92	44.63	49.55	82.89	153.92	125.85	118.33	111.78	43.416	118.554
gene-Dda_2617	Dda_2617	1,3-beta-glucanosyltransferase	0.456	-1.13268	5.6369e-17	9.93097e-16	yes	down	530.41	540.24	455.2	611.94	496.02	752.47	718.98	696.22	895.36	861.37	526.762	784.88
gene-Dda_2618	Dda_2618	hypothetical protein	0.376	-1.4096	0.00349598	0.00841859	yes	down	5.13	4.21	2.12	2.52	3.79	4.71	12.61	3.59	4.62	5.62	3.554	6.23
gene-Dda_2619	Dda_2619	1,3-beta-glucan synthase component FKS1	0.404	-1.3085	2.5891e-19	5.70471e-18	yes	down	104.45	124.96	113.36	121.77	117.03	195.76	181.23	177.11	212.65	228.25	116.314	199
gene-Dda_2631	Dda_2631	hypothetical protein	0.319	-1.6487	4.38416e-09	3.0003e-08	yes	down	10.01	16.53	12.95	16.96	18.24	17.79	38.44	34.88	33.8	31.87	14.938	31.356
gene-Dda_2654	Dda_2654	hypothetical protein	0.428	-1.22409	1.88313e-15	2.76853e-14	yes	down	27.05	26.85	30.51	34.54	30.82	47.91	55.08	46.87	46.11	43.11	29.954	47.816
gene-Dda_2655	Dda_2655	Histone-lysine N-methyltransferase	0.391	-1.35616	2.24755e-12	2.3602e-11	yes	down	144.07	171.06	183.74	146.09	185.59	260.95	313.83	299.61	305.94	288.23	166.11	293.712
gene-Dda_2669	Dda_2669	hypothetical protein	0.492	-1.02466	1.44779e-26	5.82325e-25	yes	down	228.3	225.74	211.03	246.02	229.36	341.98	274.96	316.99	316.23	354.08	228.09	320.848
gene-Dda_2670	Dda_2670	hypothetical protein	0.45	-1.15229	5.74269e-18	1.10537e-16	yes	down	18.94	21.05	16.22	19.85	15.36	27.65	26.6	26.62	28.84	29.38	18.284	27.818
gene-Dda_2674	Dda_2674	hypothetical protein	2.222	1.15166	1.21593e-08	7.90867e-08	yes	up	166.14	80.39	136.65	124.53	141.19	54.98	27.68	42.34	33.84	46.6	129.78	41.088
gene-Dda_2685	Dda_2685	hypothetical protein	0.462	-1.11408	1.7416e-16	2.92912e-15	yes	down	363.05	365.25	303.58	321.15	308.71	622.46	362.04	487	416.58	602.67	332.348	498.15
gene-Dda_2688	Dda_2688	Serine/threonine-protein kinase	0.228	-2.1306	1.00213e-16	1.72282e-15	yes	down	36.16	77.03	62.87	46.79	67.64	160.96	192.99	210.41	162.24	162.72	58.098	177.864
gene-Dda_2690	Dda_2690	hypothetical protein	2.219	1.14986	6.29064e-08	3.738e-07	yes	up	70.13	37.93	65.03	51.57	55.84	19.72	15.37	23.04	13.06	16.55	56.1	17.548
gene-Dda_2693	Dda_2693	hypothetical protein	0.358	-1.48171	7.88699e-10	6.0208e-09	yes	down	8.93	9.42	4.97	17.21	6.53	17.25	17.38	15.98	13.9	22.98	9.412	17.498
gene-Dda_2699	Dda_2699	hypothetical protein	2.205	1.14052	2.56544e-09	1.80491e-08	yes	up	118.46	104.21	69.78	139.31	96.86	49.35	18.84	30.11	27.15	39.28	105.724	32.946
gene-Dda_2706	Dda_2706	hypothetical protein	3.082	1.62368	0.000115208	0.000385548	yes	up	152.81	174.02	396.58	64.58	317.14	48.67	62.33	59.35	41.17	47.55	221.026	51.814
gene-Dda_2745	Dda_2745	hypothetical protein	2.324	1.21633	0.000312045	0.000954796	yes	up	4.13	2.75	1.74	3.47	1.88	0.76	0.53	1.07	0.53	1.22	2.794	0.822
gene-Dda_2757	Dda_2757	hypothetical protein	0.43	-1.21923	2.87492e-12	2.98957e-11	yes	down	19.66	19.16	21.11	25.53	18.3	35.08	23.72	30.7	28.16	49.74	20.752	33.48
gene-Dda_2769	Dda_2769	hypothetical protein	0.174	-2.51922	4.03987e-06	1.7895e-05	yes	down	0.21	0.36	0.49	2.26	0.83	3.17	1.5	4.02	1.64	5.62	0.83	3.19
gene-Dda_2770	Dda_2770	hypothetical protein	0.038	-4.7091	4.63802e-05	0.000167712	yes	down	0	0	0	0.13	0	0.53	0.22	0.64	0.07	0.97	0.026	0.486
gene-Dda_2771	Dda_2771	hypothetical protein	2.168	1.11643	2.48293e-06	1.13522e-05	yes	up	15.6	14.22	23.52	13.43	17.17	6.58	6.44	4.88	4.04	5.46	16.788	5.48
gene-Dda_2775	Dda_2775	hypothetical protein	2.346	1.23042	7.54886e-12	7.44152e-11	yes	up	126.78	80.33	125.94	104.52	105.7	40.92	29.95	37.08	23.72	29.71	108.654	32.276
gene-Dda_2787	Dda_2787	hypothetical protein	10.209	3.35176	2.90648e-05	0.000108795	yes	up	1.28	0.13	1.1	1.08	0.9	0.05	0.15	0.05	0	0.05	0.898	0.06
gene-Dda_2790	Dda_2790	hypothetical protein	0.492	-1.02454	9.03954e-08	5.27224e-07	yes	down	51.93	57.41	45.04	68.92	51.31	67.97	104.24	69	55.69	81.25	54.922	75.63
gene-Dda_2796	Dda_2796	hypothetical protein	0.445	-1.16861	1.37798e-15	2.0578e-14	yes	down	64.72	74.1	69.91	64	62.15	112.13	95.97	90.16	104.8	120.34	66.976	104.68
gene-Dda_2800	Dda_2800	hypothetical protein	0.49	-1.02944	5.33844e-09	3.62427e-08	yes	down	133.06	140.1	109.43	164.94	121.91	184.67	245.48	170.56	170.72	152.27	133.888	184.74
gene-Dda_2833	Dda_2833	hypothetical protein	20.479	4.35604	0.00141664	0.0037465	yes	up	65.44	69.83	276.3	0	77.99	0	11.37	0	0	0	97.912	2.274
gene-Dda_2835	Dda_2835	hypothetical protein	0.134	-2.89801	1.09743e-18	2.26581e-17	yes	down	96.29	94.23	201.33	69.82	139.01	496.5	770.94	631.74	664.51	578.15	120.136	628.368
gene-Dda_2836	Dda_2836	Serine/threonine-protein kinase	0.448	-1.15774	3.84329e-10	3.06565e-09	yes	down	34.72	44.99	34.98	49.85	43.34	50.38	76.39	63.17	56.37	68.85	41.576	63.032
gene-Dda_2840	Dda_2840	Vanillyl-alcohol oxidase	3.216	1.68522	3.02081e-16	4.95355e-15	yes	up	117.85	77.29	125.48	89.34	102.53	23.43	23.13	24.31	22.03	17.37	102.498	22.054
gene-Dda_2842	Dda_2842	Sterol 3-beta-glucosyltransferase	2.092	1.06497	0.00486013	0.0112799	yes	up	180.25	159.79	100.92	180.39	125.74	27.21	81.36	31.33	68.3	22.23	149.418	46.086
gene-Dda_2844	Dda_2844	hypothetical protein	2.914	1.54325	1.83013e-18	3.69799e-17	yes	up	44.67	25.23	40.36	40.12	34.95	11.83	7.22	10.09	6.4	8.89	37.066	8.886
gene-Dda_2847	Dda_2847	hypothetical protein	2.071	1.05006	1.72079e-05	6.73391e-05	yes	up	645.13	399.68	442.94	916.86	363.5	183.74	94.31	198.32	198.54	219.24	553.622	178.83
gene-Dda_2851	Dda_2851	hypothetical protein	2.257	1.1741	0.000601254	0.00174029	yes	up	1.14	1.12	1.18	2.24	1.74	0.65	0.48	0.23	0.57	0.31	1.484	0.448
gene-Dda_2861	Dda_2861	hypothetical protein	0.445	-1.16832	9.79183e-10	7.36937e-09	yes	down	155.94	138.62	187.74	161.94	170.78	215.75	302.8	256.05	216.88	245.82	163.004	247.46
gene-Dda_2862	Dda_2862	hypothetical protein	0.278	-1.84854	6.4232e-15	8.89134e-14	yes	down	20.68	16.94	28.85	17.9	21.61	43.56	61.19	50.58	44.37	63.93	21.196	52.726
gene-Dda_2864	Dda_2864	hypothetical protein	0.244	-2.03251	7.9259e-07	3.98726e-06	yes	down	7.06	10.81	4.45	12	1.93	35.15	11.9	16.63	9.43	29.93	7.25	20.608
gene-Dda_2867	Dda_2867	hypothetical protein	0.157	-2.67518	4.35299e-79	4.12422e-76	yes	down	111.6	132.23	135.49	133.62	132.07	600.84	576.45	575.57	558.51	540.93	129.002	570.46
gene-Dda_2885	Dda_2885	hypothetical protein	0.403	-1.31258	6.68645e-11	5.85975e-10	yes	down	7.7	8.5	4.92	12.5	5.59	16.13	11.86	12.61	9.07	16.64	7.842	13.262
gene-Dda_2886	Dda_2886	hypothetical protein	0.428	-1.22524	9.83563e-05	0.000335206	yes	down	6.27	6.59	3.64	5.44	5.41	11.38	6.68	5.91	4.57	16.31	5.47	8.97
gene-Dda_2887	Dda_2887	hypothetical protein	0.181	-2.46694	0.016688	0.0338646	yes	down	0.12	0.13	0	0	0.26	0.3	0.29	0.7	0.29	0.32	0.102	0.38
gene-Dda_2889	Dda_2889	hypothetical protein	0.41	-1.28556	1.42369e-24	5.03725e-23	yes	down	72.54	69.19	63.9	92.92	64.41	122.94	126.92	107.17	97.6	148.64	72.592	120.654
gene-Dda_2900	Dda_2900	Spherulin-1A	0.417	-1.26046	3.97187e-06	1.76305e-05	yes	down	216.71	397.52	119.63	459.45	217.73	503.74	457.26	488.08	323.73	485.06	282.208	451.574
gene-Dda_2907	Dda_2907	hypothetical protein	2.029	1.02065	1.59999e-15	2.3686e-14	yes	up	302.24	318.81	301.29	325.56	311.16	141.09	94.59	104.2	92.02	90.64	311.812	104.508
gene-Dda_2909	Dda_2909	hypothetical protein	0.331	-1.59328	5.32626e-10	4.15146e-09	yes	down	259.48	334.81	452.3	275.77	401.32	620.69	882.05	816.88	697.31	606.32	344.736	724.65
gene-Dda_2917	Dda_2917	hypothetical protein	0.116	-3.10469	4.03981e-11	3.65297e-10	yes	down	6.84	11.64	10.45	7.32	14.14	22.24	119.81	61.36	39.42	36.73	10.078	55.912
gene-Dda_2918	Dda_2918	hypothetical protein	0.203	-2.30273	2.33575e-15	3.38148e-14	yes	down	65.12	75.23	85.85	56.07	77.27	173.86	383.31	245.39	224.56	182	71.908	241.824
gene-Dda_2919	Dda_2919	hypothetical protein	0.337	-1.56769	0.00272216	0.00677521	yes	down	14.98	9.36	40.25	37.3	9.78	40.97	50.33	37.24	35.36	36.06	22.334	39.992
gene-Dda_2920	Dda_2920	Serine/threonine-protein kinase	0.34	-1.55433	1.04588e-10	8.99924e-10	yes	down	2.45	1.36	1.79	2.58	2.3	4.13	5.58	4.46	3.49	3.16	2.096	4.164
gene-Dda_2921	Dda_2921	hypothetical protein	0.096	-3.3802	2.09969e-23	6.75623e-22	yes	down	3.58	4.66	1.73	4.91	2.27	16.57	40.29	17.73	20.41	21.77	3.43	23.354
gene-Dda_2922	Dda_2922	hypothetical protein	0.112	-3.15347	0.000115196	0.000385548	yes	down	0	14.73	3.53	3.66	0	21.7	32.65	14.65	24.51	20.39	4.384	22.78
gene-Dda_2928	Dda_2928	Diphosphoinositol polyphosphate phosphohydrolase DDP1	0.471	-1.08654	1.38278e-07	7.8502e-07	yes	down	228.97	240.31	231.6	246.93	253.18	274.13	466.26	379.74	315.94	300.06	240.198	347.226
gene-Dda_2932	Dda_2932	hypothetical protein	3.545	1.82572	0.00487169	0.0113006	yes	up	81.4	69.04	7.72	49.84	14.59	14.97	5.38	3.47	12.35	5.93	44.518	8.42
gene-Dda_2934	Dda_2934	hypothetical protein	8.354	3.06244	0.00219026	0.00555019	yes	up	2.29	2.57	3.6	3.31	3.33	0	0	1.06	0	0	3.02	0.212
gene-Dda_2936	Dda_2936	hypothetical protein	5.028	2.33009	2.46949e-10	2.0306e-09	yes	up	132.13	125.68	77.21	156.83	103.86	29.26	2.93	19.08	15.11	16.67	119.142	16.61
gene-Dda_2937	Dda_2937	hypothetical protein	2.816	1.49381	1.4744e-09	1.08662e-08	yes	up	25.24	20.56	11.65	31.72	16.64	8.79	2.9	5.47	4.16	4.53	21.162	5.17
gene-Dda_2968	Dda_2968	Aquaporin-2	0.055	-4.19648	1.50763e-35	1.16869e-33	yes	down	2.56	2.74	1.77	2.11	2.48	58.03	19.16	23.15	13.51	39.8	2.332	30.73
gene-Dda_2981	Dda_2981	hypothetical protein	2.709	1.43759	0.00483294	0.0112229	yes	up	222.81	188.86	95.64	205.61	198.25	72.98	49.3	26.01	24.19	27.65	182.234	40.026
gene-Dda_2984	Dda_2984	S-dihydroxybenzoyltransferase	0.338	-1.56677	1.41039e-18	2.88402e-17	yes	down	140	110.68	133.93	103.29	148.43	317.77	223.77	222.15	234.63	328.26	127.266	265.316
gene-Dda_2987	Dda_2987	Ophanin	0.444	-1.17284	2.37874e-08	1.4838e-07	yes	down	174.88	119.31	115.66	238.71	99.78	215.37	171.54	191.78	235.68	306.31	149.668	224.136
gene-Dda_2992	Dda_2992	hypothetical protein	0.418	-1.25942	1.51725e-12	1.62737e-11	yes	down	369.73	470.84	399.74	374.93	375.43	641.25	631.04	861.07	476.79	715.76	398.134	665.182
gene-Dda_2993	Dda_2993	hypothetical protein	0.496	-1.01039	9.22034e-06	3.81659e-05	yes	down	45.23	38.13	54.1	52.64	45.83	55.72	94.96	59.06	54.29	57.61	47.186	64.328
gene-Dda_2997	Dda_2997	hypothetical protein	0.444	-1.1702	0.000105881	0.00035714	yes	down	66.95	48.39	101.02	87.58	59.6	128.67	90.49	100.62	70.74	116.39	72.708	101.382
gene-Dda_3000	Dda_3000	hypothetical protein	0.292	-1.77571	2.66463e-18	5.28414e-17	yes	down	13.68	16	8.75	22.8	9.94	41.6	23.41	31.94	27.85	41.36	14.234	33.232
gene-Dda_3005	Dda_3005	hypothetical protein	0.361	-1.47142	2.80887e-05	0.00010528	yes	down	59.57	126.64	70.87	82.44	80.26	208.21	94.16	134.79	147.66	114.2	83.956	139.804
gene-Dda_3012	Dda_3012	hypothetical protein	0.265	-1.91371	3.68666e-32	2.22951e-30	yes	down	35.91	37.83	33.14	37.99	29.09	94.01	107.8	99.37	66.83	80.84	34.792	89.77
gene-Dda_3018	Dda_3018	hypothetical protein	0.415	-1.26736	3.53927e-11	3.23119e-10	yes	down	9.95	9.76	5.87	9.47	6.42	14.77	12.97	13.33	9.15	18.38	8.294	13.72
gene-Dda_3020	Dda_3020	hypothetical protein	0.363	-1.46255	0.000512279	0.00150732	yes	down	2.01	0.97	3.27	2.53	2.13	4.73	5.78	5.2	1	4.23	2.182	4.188
gene-Dda_3021	Dda_3021	hypothetical protein	0.265	-1.91663	3.23368e-12	3.35037e-11	yes	down	23.08	21.36	16.36	14.31	15.52	42.17	70.85	46.51	32.63	37.71	18.126	45.974
gene-Dda_3022	Dda_3022	hypothetical protein	0.408	-1.29286	6.5627e-09	4.41228e-08	yes	down	22.82	20.97	10.99	26.23	12.97	35.73	35.62	23.13	28.17	30.52	18.796	30.634
gene-Dda_3023	Dda_3023	hypothetical protein	0.247	-2.01635	3.67828e-19	7.98084e-18	yes	down	14.82	12.44	9.51	11.28	10.55	39.42	39.49	27.79	24.54	28.46	11.72	31.94
gene-Dda_3024	Dda_3024	hypothetical protein	0.244	-2.03361	2.97808e-18	5.83773e-17	yes	down	66.36	83.78	47.55	65.92	59.17	160.88	250.68	138.79	174.79	155.44	64.556	176.116
gene-Dda_3025	Dda_3025	hypothetical protein	0.486	-1.04016	0.00176888	0.00457067	yes	down	4.67	7.05	3.33	3.6	4.4	3.95	7.81	6.57	7.81	5.67	4.61	6.362
gene-Dda_3027	Dda_3027	hypothetical protein	0.215	-2.21695	6.95531e-07	3.52814e-06	yes	down	2.13	1.61	5.16	3.21	3.21	4.88	14.18	6.35	7.8	14.8	3.064	9.602
gene-Dda_3028	Dda_3028	hypothetical protein	0.171	-2.55163	6.4003e-14	8.06135e-13	yes	down	2.24	1.78	1.8	2.79	2.02	6.36	9.73	8.75	9.11	7.48	2.126	8.286
gene-Dda_3032	Dda_3032	hypothetical protein	2.821	1.49598	2.46258e-09	1.73972e-08	yes	up	162.33	77.48	158.57	103.85	151.26	42.68	26.25	30.87	23.11	39.14	130.698	32.41
gene-Dda_3036	Dda_3036	hypothetical protein	0.308	-1.69929	1.72746e-05	6.75689e-05	yes	down	16.53	27.47	28.88	8.73	36.6	39.98	80.54	65.9	37.12	47.78	23.642	54.264
gene-Dda_3037	Dda_3037	Heat shock protein	0.074	-3.75561	2.45712e-31	1.37841e-29	yes	down	2376.24	3328.27	6284.4	3230.82	4676.38	28465.1	46032	36955.9	44390.6	30882.3	3979.22	37345.2
gene-Dda_3045	Dda_3045	phosducin	2.088	1.06178	2.2042e-12	2.31754e-11	yes	up	212.02	226.57	139.66	235.48	173.75	77.31	72.72	63.35	49.49	58.03	197.496	64.18
gene-Dda_3047	Dda_3047	hypothetical protein	10.073	3.3324	0.00334631	0.00810394	yes	up	0.96	1.09	1.38	2.18	0.82	0	0	0.29	0	0	1.286	0.058
gene-Dda_3057	Dda_3057	hypothetical protein	0.43	-1.21708	1.50537e-05	5.9565e-05	yes	down	123.98	152.49	99.74	167.89	110.19	125.72	321.62	156.21	212.61	182.58	130.858	199.748
gene-Dda_3067	Dda_3067	60 kDa lysophospholipase	2.948	1.55952	1.10763e-06	5.39703e-06	yes	up	440.11	188.83	643.21	280.39	434.04	124.39	107.96	101.74	70.3	74.61	397.316	95.8
gene-Dda_3068	Dda_3068	hypothetical protein	3.068	1.6175	9.94607e-07	4.90232e-06	yes	up	359.85	164.97	550.6	222.54	381.56	88.31	94.9	71.09	60	65.68	335.904	75.996
gene-Dda_3070	Dda_3070	hypothetical protein	2.714	1.44033	5.41961e-07	2.81463e-06	yes	up	69.05	73.57	36.5	108.88	56.57	14.71	24.87	13.19	18.68	11.29	68.914	16.548
gene-Dda_3071	Dda_3071	hypothetical protein	2.703	1.43449	0.000491708	0.00144879	yes	up	56.6	99.16	133.01	55.44	115.16	17.47	41.73	20.43	26.71	10.79	91.874	23.426
gene-Dda_3072	Dda_3072	hypothetical protein	2.419	1.27442	5.39098e-06	2.33819e-05	yes	up	19.8	17.58	16.53	19.39	19.38	4.54	5.53	6.62	6.52	2.26	18.536	5.094
gene-Dda_3082	Dda_3082	hypothetical protein	0.306	-1.70882	4.42841e-22	1.27571e-20	yes	down	28.72	29.62	27.28	39.98	31.57	61.51	85.98	82.73	54.36	64.12	31.434	69.74
gene-Dda_3098	Dda_3098	hypothetical protein	0.344	-1.53798	0.0215752	0.0424682	yes	down	0.62	0.24	0.48	0.94	0.47	1.34	1.06	0.76	1.06	1.16	0.55	1.076
gene-Dda_3108	Dda_3108	hypothetical protein	0.358	-1.48274	9.15043e-05	0.000314493	yes	down	0.66	0.73	0.37	0.52	0.31	0.66	0.78	1.31	0.96	1.23	0.518	0.988
gene-Dda_3111	Dda_3111	hypothetical protein	0.438	-1.1918	2.38908e-10	1.96638e-09	yes	down	45.49	41.42	34.07	75.6	40.69	65.83	88.95	76.1	59.96	70.32	47.454	72.232
gene-Dda_3124	Dda_3124	hypothetical protein	0.329	-1.60213	1.15565e-06	5.60219e-06	yes	down	13.69	6.18	18.13	10.35	13.4	20.67	26.18	16.67	32.57	31.5	12.35	25.518
gene-Dda_3127	Dda_3127	hypothetical protein	5.388	2.42983	7.87093e-13	8.72763e-12	yes	up	38.19	19.31	33.23	33.04	33	1.57	6.2	4.45	4.01	3.04	31.354	3.854
gene-Dda_3128	Dda_3128	hypothetical protein	7.42	2.89138	1.853e-20	4.59317e-19	yes	up	330.97	193.22	306.49	231.79	278.13	17.41	43.11	22.57	21.79	16.75	268.12	24.326
gene-Dda_3129	Dda_3129	hypothetical protein	2.498	1.32053	2.19107e-09	1.56476e-08	yes	up	258.42	154.89	234.58	177.02	196.71	56.42	63.91	57.3	61.28	40.96	204.324	55.974
gene-Dda_3133	Dda_3133	GTP-binding protein rho2	0.336	-1.57304	1.3078e-10	1.11516e-09	yes	down	176.27	314.82	178.68	165.67	233.34	457.05	313.94	470.36	531.74	407.75	213.756	436.168
gene-Dda_3158	Dda_3158	hypothetical protein	2.008	1.00543	0.00714386	0.0158428	yes	up	19.39	9.92	25.03	40.1	17.76	13.42	3.21	10.52	6.71	4.55	22.44	7.682
gene-Dda_3163	Dda_3163	hypothetical protein	0.469	-1.09307	4.63334e-05	0.000167622	yes	down	63.5	131.75	103.07	70.88	104.31	119.1	172.53	137.43	137.12	135.93	94.702	140.422
gene-Dda_3166	Dda_3166	hypothetical protein	2.608	1.38282	1.52241e-07	8.57439e-07	yes	up	5.35	3.62	4.5	6.12	4.56	0.78	0.84	1.74	1.2	1.75	4.83	1.262
gene-Dda_3168	Dda_3168	hypothetical protein	0.426	-1.23108	2.22444e-29	1.10923e-27	yes	down	13.57	11.03	10.45	15.09	10.16	22	17.56	17.36	18.67	21.25	12.06	19.368
gene-Dda_3175	Dda_3175	hypothetical protein	0.36	-1.47583	1.64455e-09	1.19958e-08	yes	down	633.5	644.87	963.4	758.37	812.89	2124.27	727.13	1669.21	1516.47	1400.32	762.606	1487.48
gene-Dda_3178	Dda_3178	hypothetical protein	2.256	1.17378	2.48581e-05	9.42066e-05	yes	up	229	218.98	188.66	208.9	204.28	39.09	87.34	60.6	78.62	41.4	209.964	61.41
gene-Dda_3180	Dda_3180	Zeta-crystallin	0.108	-3.20515	3.07268e-35	2.31865e-33	yes	down	114.66	190.05	99.44	95.97	159.6	1218.14	558.16	669.94	920.76	927.11	131.944	858.822
gene-Dda_3182	Dda_3182	hypothetical protein	0.165	-2.59823	5.20833e-29	2.4673e-27	yes	down	2.64	3.2	3	5.79	3.86	21.33	16.41	10.47	11.81	16.54	3.698	15.312
gene-Dda_3212	Dda_3212	hypothetical protein	0.404	-1.30642	1.93081e-08	1.22046e-07	yes	down	55.41	45.99	69.07	89.03	65.56	102.12	69.22	116.45	146.48	106.19	65.012	108.092
gene-Dda_3213	Dda_3213	hypothetical protein	0.321	-1.63847	6.93615e-13	7.80271e-12	yes	down	11.7	8.16	14.1	18.14	13.61	27.28	21.97	29.05	36.33	23.64	13.142	27.654
gene-Dda_3214	Dda_3214	Zinc-regulated transporter	0.29	-1.78397	7.9501e-10	6.06355e-09	yes	down	4.13	5.3	4.29	5.58	4.09	12.02	5.82	10.15	7.53	20.93	4.678	11.29
gene-Dda_3216	Dda_3216	hypothetical protein	0.444	-1.17094	1.74954e-10	1.46402e-09	yes	down	26.99	26.42	20.29	43.89	21.63	37.56	49.49	42.61	37.5	41.7	27.844	41.772
gene-Dda_3219	Dda_3219	hypothetical protein	0.371	-1.43167	8.8216e-07	4.38355e-06	yes	down	19.63	29.15	27.02	19.31	33.27	46.75	49.64	46.32	50.37	30.83	25.676	44.782
gene-Dda_3220	Dda_3220	hypothetical protein	0.375	-1.41481	2.19045e-15	3.18736e-14	yes	down	19.9	12.49	18.09	18.35	18.92	29.83	33.22	26.84	31.05	39.79	17.55	32.146
gene-Dda_3226	Dda_3226	hypothetical protein	0.058	-4.10682	4.04682e-82	5.75121e-79	yes	down	30.39	20.37	29.87	38.5	28.34	244.44	332.4	313.58	347.89	468.2	29.494	341.302
gene-Dda_3234	Dda_3234	hypothetical protein	0.419	-1.25627	9.86977e-07	4.86753e-06	yes	down	65.12	61.87	76.71	63.63	69.16	74.24	120.34	89.01	153.7	106.49	67.298	108.756
gene-Dda_3257	Dda_3257	cytotoxin	3.19	1.67336	5.70448e-20	1.32902e-18	yes	up	2.96	2.27	2.76	3.36	2.9	0.57	0.66	0.56	0.63	0.65	2.85	0.614
gene-Dda_3260	Dda_3260	hypothetical protein	0.318	-1.65471	1.42113e-19	3.19736e-18	yes	down	89.85	84.18	94.45	82.63	85.43	168.52	210.9	169.43	213.21	179.2	87.308	188.252
gene-Dda_3266	Dda_3266	hypothetical protein	2.025	1.01781	1.78638e-05	6.96499e-05	yes	up	239.22	203.59	151.3	208.35	177.95	59.24	91.28	57.56	70.45	42.12	196.082	64.13
gene-Dda_3275	Dda_3275	hypothetical protein	0.161	-2.63839	9.25337e-12	9.0382e-11	yes	down	1.72	0.96	1.67	1.37	0.68	2.84	6.4	5.36	6.56	5.43	1.28	5.318
gene-Dda_3277	Dda_3277	hypothetical protein	0.145	-2.78276	4.20477e-12	4.29905e-11	yes	down	6.83	8.19	4.62	8.13	8.26	34.56	43.05	16.84	32.27	29.95	7.206	31.334
gene-Dda_3279	Dda_3279	hypothetical protein	0.476	-1.07217	1.74388e-05	6.81489e-05	yes	down	24.85	16.71	25.26	26.31	16.28	23.1	32.65	29.02	36.57	29.85	21.882	30.238
gene-Dda_3280	Dda_3280	Serine/threonine-protein kinase	0.452	-1.14528	6.34509e-12	6.32802e-11	yes	down	100.02	81.09	103.11	117.16	103.4	140.78	182.82	158.83	141.83	136.05	100.956	152.062
gene-Dda_3282	Dda_3282	hypothetical protein	0.093	-3.43379	2.2457e-06	1.03453e-05	yes	down	0	0	0.14	0.41	0.68	2.54	2.51	0.9	0.78	2.39	0.246	1.824
gene-Dda_3285	Dda_3285	C2H2 finger domain transcription factor sebA	0.35	-1.51439	9.14649e-10	6.91419e-09	yes	down	252.02	343.84	254.54	187.38	303.69	421.8	532.56	461.45	645.35	579.68	268.294	528.168
gene-Dda_3301	Dda_3301	hypothetical protein	0.206	-2.2822	5.69411e-14	7.21451e-13	yes	down	58.29	39.46	39.15	62.94	47.95	262.25	53.77	128.54	146.29	250.7	49.558	168.31
gene-Dda_3302	Dda_3302	hypothetical protein	2.122	1.08516	1.13504e-16	1.92799e-15	yes	up	45.1	45.12	33.22	49.72	39.93	16.84	11.51	12.71	10.63	17.58	42.618	13.854
gene-Dda_3305	Dda_3305	hypothetical protein	6.724	2.74928	3.1687e-13	3.7013e-12	yes	up	49.39	62.26	28.01	103.83	29.81	5.55	1.97	8.73	6.63	3.82	54.66	5.34
gene-Dda_3306	Dda_3306	hypothetical protein	3.357	1.74737	1.83809e-09	1.32938e-08	yes	up	75.95	84.4	31.74	97.61	55.09	13.14	7.13	20.25	15.18	12.74	68.958	13.688
gene-Dda_3312	Dda_3312	hypothetical protein	2.349	1.23185	0.00480761	0.0111702	yes	up	0.68	0.85	0.72	1.08	0.98	0.22	0.22	0.31	0.38	0.12	0.862	0.25
gene-Dda_3326	Dda_3326	hypothetical protein	4.029	2.01047	7.35787e-15	1.01358e-13	yes	up	214.58	107.55	214.64	131.82	173.16	35.56	27.83	35.94	17.99	27.8	168.35	29.024
gene-Dda_3330	Dda_3330	hypothetical protein	0.476	-1.07213	9.77032e-14	1.20741e-12	yes	down	41.52	39.27	43.29	48.95	41.98	64.48	47.33	58	59.25	84.61	43.002	62.734
gene-Dda_3331	Dda_3331	hypothetical protein	5.547	2.4718	9.50254e-06	3.92578e-05	yes	up	1.01	1.04	2.29	0.85	2.94	0.16	0.26	0.25	0.26	0.11	1.626	0.208
gene-Dda_3342	Dda_3342	hypothetical protein	0.431	-1.21535	3.25327e-09	2.26824e-08	yes	down	33.94	29.91	28.76	46.22	23.84	51.67	31.38	45.97	63.37	62.83	32.534	51.044
gene-Dda_3345	Dda_3345	hypothetical protein	0.494	-1.01851	9.64413e-07	4.76727e-06	yes	down	11.3	8.53	9.7	14.26	8.33	15.79	17.26	12.99	7.98	18.16	10.424	14.436
gene-Dda_3351	Dda_3351	Vegetative incompatibility protein	0.429	-1.22163	0.000195754	0.000625634	yes	down	4.72	7.39	2.17	7.98	2.72	8.2	5.14	11.13	5.42	9.55	4.996	7.888
gene-Dda_3352	Dda_3352	hypothetical protein	4.346	2.11974	3.49512e-10	2.81159e-09	yes	up	15.87	16.61	27.88	8.17	17.96	2.83	2.56	3.4	3.13	2.24	17.298	2.832
gene-Dda_3353	Dda_3353	hypothetical protein	4.54	2.18282	4.66418e-09	3.17918e-08	yes	up	10.98	15.58	13.9	9.87	12.13	0.78	1.82	2.28	3.27	1.14	12.492	1.858
gene-Dda_3356	Dda_3356	hypothetical protein	0.386	-1.37226	3.99456e-19	8.57975e-18	yes	down	322.01	416.02	238.63	367.82	315.77	615.14	550.38	562.31	630.76	576.72	332.05	587.062
gene-Dda_3362	Dda_3362	hypothetical protein	2.733	1.45073	2.90196e-28	1.28213e-26	yes	up	72.5	50.29	42.45	77.69	50.45	16.26	12.72	17.02	12.48	14.43	58.676	14.582
gene-Dda_3365	Dda_3365	hypothetical protein	0.369	-1.43653	9.82946e-09	6.47726e-08	yes	down	3212.33	4581.69	2554.83	3642.07	3162.78	4884.21	7787.98	5638.88	7907.41	4712.09	3430.74	6186.11
gene-Dda_3373	Dda_3373	hypothetical protein	0.212	-2.24079	7.25972e-16	1.13377e-14	yes	down	5.13	3.9	4.46	8.28	2.54	27.28	10.42	14.98	10.44	16.16	4.862	15.856
gene-Dda_3377	Dda_3377	hypothetical protein	0.057	-4.13034	2.26848e-28	1.01807e-26	yes	down	0.95	0.42	0.5	1.26	0.38	8.78	6.81	5.61	4.22	16.62	0.702	8.408
gene-Dda_3380	Dda_3380	Methyltransferase FUS9	4.168	2.05938	9.88286e-16	1.49152e-14	yes	up	66.67	36.54	68.87	46.04	65.1	10.04	7.86	12.71	9.48	7.06	56.644	9.43
gene-Dda_3404	Dda_3404	hypothetical protein	2.068	1.04842	0.000824207	0.00230957	yes	up	60.29	29.42	78.02	34.27	59.36	20.12	14.93	17.18	12.39	24.71	52.272	17.866
gene-Dda_3416	Dda_3416	hypothetical protein	0.272	-1.88051	5.33909e-64	2.16792e-61	yes	down	36.54	35.32	35.42	40.18	40.06	107	90.22	92.54	92.36	91.67	37.504	94.758
gene-Dda_3417	Dda_3417	hypothetical protein	0.137	-2.86273	3.62068e-07	1.94051e-06	yes	down	598.07	1396.34	1519.35	198.01	1344.28	3905.28	5522.74	5948.18	6502.61	4246.35	1011.21	5225.03
gene-Dda_3418	Dda_3418	hypothetical protein	0.239	-2.06645	0.00107825	0.00294028	yes	down	0.45	1.08	0.66	0.22	0.72	0.67	4.62	1.18	1.57	0.72	0.626	1.752
gene-Dda_3423	Dda_3423	hypothetical protein	6.388	2.67531	0.00152079	0.00399131	yes	up	0.41	0.14	3.69	1.69	0.82	0.16	0.26	0.1	0.21	0	1.35	0.146
gene-Dda_3426	Dda_3426	Cytochrome P450 monooxygenase	2.022	1.01579	0.0168074	0.0340662	yes	up	649.77	289.02	770.56	319.42	698.14	110.14	354.55	137.21	202.22	107.01	545.382	182.226
gene-Dda_3438	Dda_3438	hypothetical protein	0.232	-2.10474	1.31043e-12	1.41802e-11	yes	down	18.66	6.99	7.99	19.98	11.04	44.42	24.64	30.37	24.93	64.78	12.932	37.828
gene-Dda_3457	Dda_3457	hypothetical protein	4.905	2.29427	9.84207e-10	7.39413e-09	yes	up	5109.79	2359.12	6932.09	1966.48	5293.54	501.11	791.25	645.96	698.46	447.22	4332.2	616.8
gene-Dda_3458	Dda_3458	hypothetical protein	0.33	-1.59934	1.19919e-14	1.60779e-13	yes	down	7.04	7.52	7.56	8.75	8.17	11.47	20.2	19.03	14.52	15.25	7.808	16.094
gene-Dda_3461	Dda_3461	hypothetical protein	0.026	-5.26772	1.63148e-06	7.6945e-06	yes	down	0	0	0.08	0.08	0	1.02	0.28	0.87	0.28	1.99	0.032	0.888
gene-Dda_3468	Dda_3468	hypothetical protein	0.301	-1.73382	6.16996e-18	1.18494e-16	yes	down	11.46	14.78	6.17	14.83	9.36	33.71	22.18	21.22	21.32	30.86	11.32	25.858
gene-Dda_3472	Dda_3472	hypothetical protein	2.013	1.00913	8.54923e-11	7.40094e-10	yes	up	15.32	13.29	10.04	14.88	13.36	5.06	3.93	3.75	4.74	5.35	13.378	4.566
gene-Dda_3477	Dda_3477	hypothetical protein	0.225	-2.14994	8.77118e-09	5.81134e-08	yes	down	210.93	205.48	462.59	97.25	338.47	847.9	728.28	700.09	819.5	1106.81	262.944	840.516
gene-Dda_3478	Dda_3478	hypothetical protein	0.034	-4.88871	3.20711e-47	4.41081e-45	yes	down	1.32	1.67	3.38	2.03	2.21	43.05	35.44	28.83	35.4	74.86	2.122	43.516
gene-Dda_3484	Dda_3484	Xylooligosaccharide oxidase	5.213	2.38215	1.11168e-07	6.38767e-07	yes	up	256.93	448.6	922.41	132.06	705.78	95	43.9	81.56	68.97	61.61	493.156	70.208
gene-Dda_3485	Dda_3485	hypothetical protein	0.139	-2.84486	7.25643e-19	1.53157e-17	yes	down	6.95	6.25	6.81	10.2	5.93	74.65	16.93	25.04	19.15	50.34	7.228	37.222
gene-Dda_3486	Dda_3486	hypothetical protein	0.331	-1.59361	3.78753e-15	5.36483e-14	yes	down	77.3	99.71	53.29	133.23	70.83	203.07	150.44	234.67	121.43	183.08	86.872	178.538
gene-Dda_3489	Dda_3489	hypothetical protein	0.446	-1.16583	8.59018e-06	3.58359e-05	yes	down	17.12	21.88	13.55	44.77	22.13	43.03	25.44	29.25	29.73	53.54	23.89	36.198
gene-Dda_3518	Dda_3518	hypothetical protein	0.373	-1.42308	2.16484e-13	2.57456e-12	yes	down	9.16	7.62	5.94	15.21	6.53	16.36	14.09	15.46	13.85	20.24	8.892	16
gene-Dda_3519	Dda_3519	hypothetical protein	2.427	1.27908	1.92998e-11	1.81045e-10	yes	up	99.7	79.9	67.92	85.92	79.96	24.43	20.77	17.1	28.31	22.72	82.68	22.666
gene-Dda_3548	Dda_3548	Beta-glucanase	0.434	-1.20342	1.01678e-08	6.68988e-08	yes	down	37.07	47.55	24.74	61.6	32.81	83.55	42.49	54.46	55.77	84.61	40.754	64.176
gene-Dda_3552	Dda_3552	hypothetical protein	2.128	1.08928	3.35449e-07	1.80579e-06	yes	up	9.56	5.5	6.5	8.49	6.82	2.9	1.36	2.93	2.37	2.33	7.374	2.378
gene-Dda_3554	Dda_3554	hypothetical protein	0.455	-1.13632	7.22022e-17	1.25391e-15	yes	down	43.3	38.66	45.42	59	40.03	94.71	55.99	58.06	61.55	71.8	45.282	68.422
gene-Dda_3555	Dda_3555	ABC multidrug transporter C	0.191	-2.38933	1.01964e-21	2.77779e-20	yes	down	136.21	125.9	159.64	104.32	162.91	400.94	592.1	363.85	509.52	638.76	137.796	501.034
gene-Dda_3557	Dda_3557	hypothetical protein	0.181	-2.46335	8.05288e-10	6.1255e-09	yes	down	16.09	44.87	18.02	13.71	31.6	43.98	137.94	101.16	96.6	91.27	24.858	94.19
gene-Dda_3561	Dda_3561	hypothetical protein	0.293	-1.76972	4.19497e-08	2.55139e-07	yes	down	22.41	35.08	60.12	25.17	45.75	75.33	95.05	84.33	109.16	88.54	37.706	90.482
gene-Dda_3563	Dda_3563	hypothetical protein	15.373	3.9423	0.000143046	0.000469678	yes	up	0.46	0.32	0.48	0.67	0.2	0	0	0.04	0	0.05	0.426	0.018
gene-Dda_3565	Dda_3565	6-methylpretetramide 4-monooxygenase	0.18	-2.47036	2.05035e-35	1.56101e-33	yes	down	8.3	11.86	7.96	15.47	7.62	36.63	28.76	38.16	41.36	46.89	10.242	38.36
gene-Dda_3581	Dda_3581	hypothetical protein	0.239	-2.0622	9.1868e-38	8.07586e-36	yes	down	66.99	68.04	59.12	65.57	58.9	176.85	135.34	166.76	197.93	234.44	63.724	182.264
gene-Dda_3585	Dda_3585	6-phosphogluconolactonase	0.046	-4.44196	2.74387e-124	1.16985e-120	yes	down	17.92	21.13	17.88	25.45	21.67	260.87	222.48	322.46	326.68	400.68	20.81	306.634
gene-Dda_3587	Dda_3587	hypothetical protein	0.219	-2.19219	1.61633e-08	1.03085e-07	yes	down	0.65	0.72	0.84	1.03	1.23	1.9	2	4.26	3.18	2.43	0.894	2.754
gene-Dda_3592	Dda_3592	hypothetical protein	0.386	-1.37182	1.52884e-06	7.27072e-06	yes	down	9.15	5.38	15.92	8.93	9.61	15.86	14.13	18.17	19.58	21.21	9.798	17.79
gene-Dda_3596	Dda_3596	hypothetical protein	0.477	-1.06886	6.26378e-15	8.68476e-14	yes	down	96.22	95.57	88.14	80.87	98.21	156.19	129.1	123.01	112.23	150.98	91.802	134.302
gene-Dda_3599	Dda_3599	hypothetical protein	2.967	1.56924	4.98572e-09	3.39021e-08	yes	up	11.46	7.85	9.13	9.82	8.39	1.6	1.77	3.67	1.19	2.57	9.33	2.16
gene-Dda_3609	Dda_3609	hypothetical protein	3.79	1.92208	1.4688e-08	9.45244e-08	yes	up	503.53	777.57	279.84	388.05	394.13	73.9	121.12	79.75	82.14	39.97	468.624	79.376
gene-Dda_3610	Dda_3610	hypothetical protein	0.107	-3.22294	1.29403e-54	2.62718e-52	yes	down	39.89	47.1	52.85	44.76	51.77	238.75	275.37	347.3	349.19	309.22	47.274	303.966
gene-Dda_3612	Dda_3612	Aspartyl aminopeptidase	2.12	1.08379	2.19128e-17	4.02695e-16	yes	up	75.23	77.04	48.18	99.67	63.28	26.77	21.88	24.16	20.42	23.39	72.68	23.324
gene-Dda_3616	Dda_3616	hypothetical protein	0.343	-1.54308	7.0199e-21	1.8139e-19	yes	down	447.96	492.4	395.18	691.54	438.85	802.22	756.33	912.44	1041.86	1019.52	493.186	906.474
gene-Dda_3626	Dda_3626	hypothetical protein	2.165	1.11446	3.61108e-05	0.00013278	yes	up	158.3	144.93	78.4	338.57	109.25	68.48	39.56	55.24	39.09	52.24	165.89	50.922
gene-Dda_3630	Dda_3630	Endoplasmin	0.233	-2.09874	1.81643e-14	2.40882e-13	yes	down	621.16	544.81	1260.44	708.6	851.3	2838.89	2860.5	1796.32	2142.47	2416.7	797.262	2410.98
gene-Dda_3637	Dda_3637	hypothetical protein	5.936	2.56954	0.00419752	0.00991749	yes	up	1.81	0.62	1.58	1.24	0.93	0.18	0	0	0.18	0.39	1.236	0.15
gene-Dda_3638	Dda_3638	hypothetical protein	0.434	-1.20532	1.37247e-10	1.16217e-09	yes	down	24.98	32.1	22.41	43.14	28.23	42.22	58.15	49.21	36.56	48.54	30.172	46.936
gene-Dda_3653	Dda_3653	hypothetical protein	0.086	-3.53736	6.58071e-72	5.61137e-69	yes	down	29.83	37.28	44.19	46.99	36.55	267.72	274.3	274.45	360.51	374.25	38.968	310.246
gene-Dda_3661	Dda_3661	hypothetical protein	0.199	-2.32798	1.93456e-20	4.76762e-19	yes	down	2.53	2.95	2.88	2.09	1.95	8.51	7.29	8.42	10.11	8.22	2.48	8.51
gene-Dda_3668	Dda_3668	hypothetical protein	0.071	-3.81649	2.41531e-06	1.10609e-05	yes	down	0.06	0.06	0	0.37	0.06	1.49	0.28	0.53	0.42	2.51	0.11	1.046
gene-Dda_3677	Dda_3677	Alpha-glucosidase	0.464	-1.10837	4.78753e-10	3.75905e-09	yes	down	8.3	6.24	8.76	9.72	7.41	12.1	7.76	12.99	12.78	14.53	8.086	12.032
gene-Dda_3680	Dda_3680	Exoglucanase	0.13	-2.93894	5.61043e-13	6.41288e-12	yes	down	0.58	0.43	0.74	0.98	0.3	2.87	4.06	1.07	2.95	4.62	0.606	3.114
gene-Dda_3682	Dda_3682	hypothetical protein	0.269	-1.89578	5.13811e-10	4.01951e-09	yes	down	0.32	0.29	0.24	0.57	0.21	1.47	0.65	0.91	0.41	0.76	0.326	0.84
gene-Dda_3683	Dda_3683	hypothetical protein	0.493	-1.01937	5.25134e-15	7.35274e-14	yes	down	106.07	127.98	97.47	110.42	114.13	167.98	132.45	173.55	139.14	155.25	111.214	153.674
gene-Dda_3691	Dda_3691	hypothetical protein	0.187	-2.41997	7.85265e-13	8.71869e-12	yes	down	12.37	34.3	11.98	11.55	16.14	110.82	66.68	51.13	44.53	57.93	17.268	66.218
gene-Dda_3693	Dda_3693	hypothetical protein	0.316	-1.66333	5.81311e-26	2.25311e-24	yes	down	25	35.94	23.68	38.87	28.12	66.51	67.65	69.81	49.49	76.46	30.322	65.984
gene-Dda_3695	Dda_3695	hypothetical protein	0.391	-1.3546	0.00264741	0.00661231	yes	down	0.49	0.67	0.56	0.67	0.42	0.77	1.94	0.86	0.56	0.68	0.562	0.962
gene-Dda_3709	Dda_3709	hypothetical protein	0.103	-3.2788	1.7495e-20	4.34926e-19	yes	down	22.3	21.74	62.1	38.39	36.56	171.43	329.81	224.62	293.65	181.45	36.218	240.192
gene-Dda_3718	Dda_3718	hypothetical protein	3.663	1.87299	0.000528389	0.0015487	yes	up	2.91	2.7	2.88	3.4	1.27	0.65	0.97	0.46	0.32	0	2.632	0.48
gene-Dda_3719	Dda_3719	hypothetical protein	0.02	-5.66808	5.17994e-21	1.34253e-19	yes	down	0.14	0	0.15	0.3	0.3	16.03	1.44	6.66	3.43	5.27	0.178	6.566
gene-Dda_3724	Dda_3724	hypothetical protein	6.842	2.77447	1.84188e-10	1.53376e-09	yes	up	5.39	8.81	4.88	8.35	6.97	0.51	0.38	0.97	0	1.66	6.88	0.704
gene-Dda_3749	Dda_3749	Kinesin-4	2.27	1.1827	7.68162e-05	0.000268008	yes	up	55.76	77.72	20.42	88.57	37.75	20.5	14.16	19.63	15.44	12.74	56.044	16.494
gene-Dda_3760	Dda_3760	hypothetical protein	0.1	-3.31937	0.00295153	0.0072781	yes	down	0	0.48	0	0	0.24	1.91	0.54	0.77	1.34	0.29	0.144	0.97
gene-Dda_3764	Dda_3764	hypothetical protein	2.231	1.15801	0.0162438	0.0330653	yes	up	98.16	48.25	237.5	40.46	157.09	49.46	15.59	35.71	29.79	63.17	116.292	38.744
gene-Dda_3788	Dda_3788	hypothetical protein	0.178	-2.49392	2.69024e-43	3.09995e-41	yes	down	19.67	23.77	17.06	23.97	18.87	62.56	82.63	70.24	81.62	97.37	20.668	78.884
gene-Dda_3791	Dda_3791	hypothetical protein	0.275	-1.86135	3.96956e-09	2.73855e-08	yes	down	20.3	44.74	62.39	38.64	30.63	81.04	104.8	111.82	68.21	94.76	39.34	92.126
gene-Dda_3794	Dda_3794	hypothetical protein	0.303	-1.72363	2.63238e-08	1.63365e-07	yes	down	240.53	402.61	342.65	270.78	364.23	394.17	1019.6	756.88	791.96	573.21	324.16	707.164
gene-Dda_3796	Dda_3796	hypothetical protein	0.394	-1.34413	2.94741e-07	1.59978e-06	yes	down	179.77	232.07	103.48	195.33	145.92	261.37	218.32	221.51	241.94	523.7	171.314	293.368
gene-Dda_3804	Dda_3804	hypothetical protein	2.14	1.09774	0.00429663	0.0101152	yes	up	86.31	86.95	111.05	164.75	103.27	28.32	24.38	53.52	7.85	45.71	110.466	31.956
gene-Dda_3806	Dda_3806	Endoglucanase-4	0.099	-3.33078	6.29875e-19	1.33606e-17	yes	down	1.39	4.2	1.58	2.54	1.76	16.22	16.27	6.74	15.05	24.81	2.294	15.818
gene-Dda_3811	Dda_3811	hypothetical protein	3.153	1.65676	8.9598e-05	0.000308439	yes	up	65.68	35.91	147.85	27.63	82.82	19.85	10.37	15.77	17.27	19.95	71.978	16.642
gene-Dda_3815	Dda_3815	hypothetical protein	0.48	-1.05747	7.06222e-06	2.996e-05	yes	down	116.17	168.41	82.06	140.48	140.36	144.42	194.35	126.27	181.67	204.23	129.496	170.188
gene-Dda_3817	Dda_3817	hypothetical protein	3.698	1.88685	3.12514e-26	1.22802e-24	yes	up	162.54	114.72	173.87	126.17	143.11	31.25	23.71	30.47	25.29	25.29	144.082	27.202
gene-Dda_3818	Dda_3818	hypothetical protein	0.095	-3.39433	3.87139e-89	6.60228e-86	yes	down	1399.77	1646.54	1422.96	1745.45	1282.67	10569.7	8352.48	9079.5	9914.82	15799.2	1499.48	10743.1
gene-Dda_3833	Dda_3833	Alpha-latrotoxin-Lt1a	2.364	1.24114	1.96821e-05	7.60098e-05	yes	up	27.76	52.51	17.11	68.97	28.79	14.69	7.6	11.04	10	12.51	39.028	11.168
gene-Dda_3835	Dda_3835	Peroxisomal membrane protein	0.347	-1.52731	8.38961e-22	2.31515e-20	yes	down	226.76	224.89	226.44	203.69	229.86	563.49	312.62	396.09	420.8	552.95	222.328	449.19
gene-Dda_3839	Dda_3839	hypothetical protein	0.352	-1.50475	7.10174e-15	9.7988e-14	yes	down	579.25	731.07	499.91	724.9	624.75	1063.41	1279.68	1451.17	1324.14	913.9	631.976	1206.46
gene-Dda_3842	Dda_3842	hypothetical protein	3.604	1.8498	2.95005e-16	4.85619e-15	yes	up	2.89	2.84	2.4	4.42	3.22	0.67	0.72	0.4	0.67	0.52	3.154	0.596
gene-Dda_3851	Dda_3851	hypothetical protein	0.248	-2.01094	7.79699e-19	1.62555e-17	yes	down	60.77	88.19	73.34	67.58	81.91	154.96	217.98	205.99	163.43	295.82	74.358	207.636
gene-Dda_3852	Dda_3852	hypothetical protein	0.212	-2.24076	0.000965808	0.00266692	yes	down	0	2.42	0.97	1.45	0.48	4.84	3.2	3.59	1.58	3.51	1.064	3.344
gene-Dda_3857	Dda_3857	hypothetical protein	0.4	-1.32317	5.90706e-06	2.54135e-05	yes	down	162.61	166.78	293.13	126.31	247.96	284.46	414.93	328.83	342.71	382.36	199.358	350.658
gene-Dda_3862	Dda_3862	ABC multidrug transporter atrB	0.049	-4.34965	1.15008e-33	7.72185e-32	yes	down	0.96	2.88	3.33	1.85	2.4	20.09	24.5	34	41.2	43.78	2.284	32.714
gene-Dda_3866	Dda_3866	hypothetical protein	0.226	-2.14821	4.72169e-38	4.28318e-36	yes	down	4.51	3.68	3.02	3.95	2.81	10.9	10.19	12.11	9.26	12.12	3.594	10.916
gene-Dda_3874	Dda_3874	Acetylcholinesterase	6.106	2.61018	2.4545e-09	1.73545e-08	yes	up	49.22	20.92	19.92	133.18	25.07	9.15	5.54	3.65	4.4	3.42	49.662	5.232
gene-Dda_3876	Dda_3876	hypothetical protein	0.115	-3.12116	0.000840882	0.00235088	yes	down	0.18	0	0.2	0.2	0.2	1.16	1.14	0.44	1.14	0.75	0.156	0.926
gene-Dda_3877	Dda_3877	hypothetical protein	0.353	-1.50175	6.82126e-20	1.57628e-18	yes	down	31.39	39.38	31.05	36.84	35.93	58.84	72.33	69.62	70.86	66.43	34.918	67.616
gene-Dda_3879	Dda_3879	hypothetical protein	2.502	1.32316	0.000383145	0.00115526	yes	up	7.65	10.25	6.24	12.24	6.18	2.22	1.97	1.77	4.39	0.83	8.512	2.236
gene-Dda_3882	Dda_3882	Prohibitin-2	2.063	1.04471	3.63921e-08	2.22448e-07	yes	up	268.85	190.93	281.23	198.92	260.41	104.5	67.8	72.01	65.42	99.94	240.068	81.934
gene-Dda_3887	Dda_3887	hypothetical protein	3.159	1.65962	0.000788768	0.00222194	yes	up	1.61	0.59	1.76	1.51	1.07	0.31	0.37	0.35	0	0.4	1.308	0.286
gene-Dda_3889	Dda_3889	hypothetical protein	0.482	-1.05293	2.68037e-11	2.47891e-10	yes	down	15.27	16.22	11.04	25.1	16.39	26.49	22.09	20.89	20.2	28.71	16.804	23.676
gene-Dda_3900	Dda_3900	hypothetical protein	4.431	2.14774	6.80618e-12	6.7497e-11	yes	up	405.44	229.02	599.77	241.24	425.22	57.77	73	69.85	55.36	45.11	380.138	60.218
gene-Dda_3901	Dda_3901	hypothetical protein	0.314	-1.67071	1.61002e-22	4.7835e-21	yes	down	24.08	30.29	36.58	31.94	25.61	67.02	65.85	68.03	57.39	69.46	29.7	65.55
gene-Dda_3910	Dda_3910	hypothetical protein	0.439	-1.18615	0.00195402	0.00500658	yes	down	1.22	0.89	1.66	1.54	1.43	1.41	3.63	1.89	2.26	1.04	1.348	2.046
gene-Dda_3919	Dda_3919	hypothetical protein	0.095	-3.39918	7.6654e-11	6.66288e-10	yes	down	1.12	0.51	2.06	0.51	2.02	4.63	12.01	10.12	11.68	5.3	1.244	8.748
gene-Dda_3927	Dda_3927	hypothetical protein	0.325	-1.62056	1.50143e-09	1.10463e-08	yes	down	22.71	37.03	46.67	69.6	36.29	116.36	51.03	97.34	68.31	91.57	42.46	84.922
gene-Dda_3928	Dda_3928	hypothetical protein	0.322	-1.63697	2.75308e-13	3.23801e-12	yes	down	25.86	30.52	23.02	27.89	27.38	79.32	36.35	51.61	40.69	71.28	26.934	55.85
gene-Dda_3932	Dda_3932	hypothetical protein	0.35	-1.51573	5.8695e-27	2.40621e-25	yes	down	105.89	97.89	100.91	145.12	82.89	223.26	155.32	195.19	212.63	250.89	106.54	207.458
gene-Dda_3939	Dda_3939	Alpha-peptide	0.184	-2.44267	3.50966e-10	2.81797e-09	yes	down	26.93	68.44	68.65	34.33	54.68	212.74	61.41	252.98	262.83	194.8	50.606	196.952
gene-Dda_3940	Dda_3940	hypothetical protein	0.173	-2.52769	2.49083e-22	7.27373e-21	yes	down	29.86	33.22	33.5	55.63	36.76	152.73	61.63	164.33	168.66	190.91	37.794	147.652
gene-Dda_3944	Dda_3944	Inositol-1-monophosphatase	2.104	1.07297	1.77194e-16	2.97428e-15	yes	up	118.48	121.63	122.57	120	121.2	51.24	31.13	39.01	33.06	46.67	120.776	40.222
gene-Dda_3956	Dda_3956	hypothetical protein	2.611	1.38461	1.42648e-10	1.2067e-09	yes	up	74.49	37.52	63.2	63.07	64.52	24.59	11.84	15.77	10.35	19.53	60.56	16.416
gene-Dda_3968	Dda_3968	hypothetical protein	0.459	-1.12294	5.93668e-17	1.04375e-15	yes	down	98.82	131.9	87.32	126.62	86.78	198.86	140.96	154.02	128.38	170.29	106.288	158.502
gene-Dda_3973	Dda_3973	hypothetical protein	0.339	-1.56234	1.02163e-09	7.66179e-09	yes	down	110.71	99.82	134.84	111.98	123.18	184.6	357.46	244.51	200.48	179.09	116.106	233.228
gene-Dda_3974	Dda_3974	hypothetical protein	3.332	1.73623	4.37587e-08	2.65763e-07	yes	up	163.04	91.91	234.83	114.1	192.1	25.25	40.37	41.48	33.41	25.05	159.196	33.112
gene-Dda_3986	Dda_3986	hypothetical protein	0.026	-5.2404	6.75105e-07	3.43474e-06	yes	down	0	0.15	0.15	0	0	3.53	1	1.43	0.67	1.27	0.06	1.58
gene-Dda_3987	Dda_3987	Endochitinase	0.161	-2.6365	2.30241e-28	1.02789e-26	yes	down	84.87	100.17	67.12	169.14	76.7	367.05	344.69	296.64	480.63	565.02	99.6	410.806
gene-Dda_3988	Dda_3988	Tyrosine-protein phosphatase	2.128	1.08917	2.99029e-29	1.44058e-27	yes	up	371.17	350.48	269.2	416.84	341.52	133.45	102.24	127.59	92.21	106.8	349.842	112.458
gene-Dda_3998	Dda_3998	Ubiquitin-conjugating enzyme	0.475	-1.07319	2.02502e-15	2.9669e-14	yes	down	172.9	165.49	146.84	211.3	167.41	232.57	219.6	240.77	273.41	236.65	172.788	240.6
gene-Dda_4004	Dda_4004	hypothetical protein	0.269	-1.89561	1.6136e-07	9.05804e-07	yes	down	2724.23	5250.78	4735.69	1535.26	3924.83	7205.82	11693.6	11161	10447.7	6846.72	3634.16	9470.97
gene-Dda_4008	Dda_4008	hypothetical protein	2.129	1.09032	3.0336e-05	0.000113206	yes	up	44.92	63.09	51.65	53.57	70.68	17.82	20.34	21.02	21.16	10.04	56.782	18.076
gene-Dda_4011	Dda_4011	hypothetical protein	0.078	-3.67982	1.64695e-28	7.5099e-27	yes	down	1.1	2.3	0.55	2.38	0.84	8.36	12.03	13.4	12.61	14.49	1.434	12.178
gene-Dda_4015	Dda_4015	Bifunctional solanapyrone synthase	0.147	-2.76583	5.66818e-22	1.60573e-20	yes	down	7.75	5.09	3.25	10.5	4.31	36.97	12.66	27.1	27.3	38.11	6.18	28.428
gene-Dda_4020	Dda_4020	hypothetical protein	2.116	1.08112	9.5526e-12	9.29852e-11	yes	up	27.65	19.55	26.08	23.56	25.48	8.07	7.12	8.06	8.72	7.94	24.464	7.982
gene-Dda_4022	Dda_4022	hypothetical protein	2.247	1.16806	1.19959e-06	5.78927e-06	yes	up	37.39	29.55	36.9	34.2	36.09	9.13	5.35	13.88	10.2	15.09	34.826	10.73
gene-Dda_4025	Dda_4025	Annexin-B9	0.301	-1.73192	1.34976e-20	3.3752e-19	yes	down	211.93	289.92	260.57	293.93	241.02	474.67	645.29	710.47	540.86	568.8	259.474	588.018
gene-Dda_4030	Dda_4030	hypothetical protein	0.326	-1.6172	6.59208e-27	2.68951e-25	yes	down	23.95	18.59	19.62	25.5	19.18	62.88	40.51	36.66	32.96	53.36	21.368	45.274
gene-Dda_4035	Dda_4035	hypothetical protein	2.273	1.18474	0.007268	0.0160389	yes	up	78.65	154.39	67.09	102.57	68.49	18.21	18.3	41.89	17.68	30.91	94.238	25.398
gene-Dda_4036	Dda_4036	glycosylhydrolase family 61-2	0.026	-5.28772	0.000188608	0.000604838	yes	down	0	0	0	0	0	35.68	54.09	0	79.06	10.14	0	35.794
gene-Dda_4043	Dda_4043	hypothetical protein	4.07	2.02496	2.89845e-23	9.29139e-22	yes	up	155.3	136.37	171.23	193.98	177.58	32.84	28.59	40.68	17.92	22.27	166.892	28.46
gene-Dda_4051	Dda_4051	hypothetical protein	4.356	2.12315	0.00132329	0.00352835	yes	up	1.57	0.37	2.06	1.66	1.1	0.11	0.32	0.3	0.11	0.23	1.352	0.214
gene-Dda_4055	Dda_4055	Oligoribonuclease	2.663	1.41309	3.65865e-13	4.25148e-12	yes	up	48.88	34.69	35.18	53.5	36.31	14.22	7.03	14.64	7.26	10.13	41.712	10.656
gene-Dda_4058	Dda_4058	hypothetical protein	0.48	-1.05967	8.20235e-07	4.11662e-06	yes	down	32.27	24.34	40.29	36.59	35.28	39.01	56.44	41.88	51.61	51.29	33.754	48.046
gene-Dda_4069	Dda_4069	hypothetical protein	0.423	-1.24102	3.51058e-20	8.36166e-19	yes	down	30.7	33.08	29.66	46.48	31.72	58.7	60.65	55.84	51.82	48.61	34.328	55.124
gene-Dda_4072	Dda_4072	hypothetical protein	2.224	1.15288	0.00133517	0.00355338	yes	up	196.35	218.65	376.3	120.58	428.1	92.38	67.24	114.15	84.88	62.85	267.996	84.3
gene-Dda_4085	Dda_4085	hypothetical protein	2.151	1.10517	3.1487e-09	2.19713e-08	yes	up	235.69	168.31	179.65	226.43	175.32	70.7	34.42	62.67	73.44	70.51	197.08	62.348
gene-Dda_4087	Dda_4087	hypothetical protein	2.322	1.21552	1.62464e-09	1.18709e-08	yes	up	39.42	39.52	38.4	39.31	32.37	8.66	9.22	10.53	14.17	12.71	37.804	11.058
gene-Dda_4090	Dda_4090	hypothetical protein	0.495	-1.01578	0.000542538	0.00158541	yes	down	19.1	12.03	13.9	22.7	16.4	22.62	12.57	17.09	18.09	46.9	16.826	23.454
gene-Dda_4101	Dda_4101	Glucan 1,3-beta-glucosidase	0.407	-1.29564	5.09515e-07	2.66052e-06	yes	down	6.87	6.24	4.77	11.86	4.58	11.68	6.85	10.77	8.99	18.91	6.864	11.44
gene-Dda_4117	Dda_4117	hypothetical protein	2.058	1.04091	1.0535e-13	1.29254e-12	yes	up	27.35	26.4	26.46	42.94	25.85	10.81	10.51	10.74	7.81	9.42	29.8	9.858
gene-Dda_4127	Dda_4127	spidroin-2-like isoform X2	0.369	-1.4378	5.95895e-09	4.0295e-08	yes	down	14.51	12.01	17.15	15.62	16.74	29.52	22.12	39.56	14.61	38.79	15.206	28.92
gene-Dda_4128	Dda_4128	hypothetical protein	0.162	-2.62276	1.34324e-28	6.19123e-27	yes	down	53.08	46.16	66.55	62.45	62.4	240.25	150.53	264.24	188.75	412.24	58.128	251.202
gene-Dda_4132	Dda_4132	hypothetical protein	0.123	-3.02768	2.2953e-37	1.9002e-35	yes	down	49.7	52.31	36.78	55.25	43.11	471.81	151.09	201.73	257.46	237.23	47.43	263.864
gene-Dda_4134	Dda_4134	hypothetical protein	2.213	1.14621	3.14144e-15	4.48694e-14	yes	up	62.91	60.38	57.82	69	55.56	25.15	14.75	16.16	17.73	20.44	61.134	18.846
gene-Dda_4136	Dda_4136	Zonadhesin	2.629	1.39448	4.06351e-07	2.1575e-06	yes	up	25.14	13.82	22.76	28.7	17.06	8.12	2	5.92	5.57	6.82	21.496	5.686
gene-Dda_4141	Dda_4141	hypothetical protein	0.421	-1.24716	9.48751e-16	1.44207e-14	yes	down	105.78	104.27	126.04	130.35	112.04	232.87	134.74	221.24	188.05	171.34	115.696	189.648
gene-Dda_4149	Dda_4149	Glucan 1,3-beta-glucosidase	2.393	1.25886	0.000189036	0.000605982	yes	up	58.51	30	34.88	105	31.98	22.63	6.27	11.33	11.82	21.72	52.074	14.754
gene-Dda_4152	Dda_4152	hypothetical protein	2.146	1.10154	0.00011552	0.000386442	yes	up	17.14	11.46	12.17	22.04	12.6	9.42	1.99	4.8	3.05	5.36	15.082	4.924
gene-Dda_4156	Dda_4156	hypothetical protein	0.173	-2.53367	2.36834e-19	5.24541e-18	yes	down	144.49	179.46	288.38	128.68	207.58	658.15	655.66	786.03	907.7	843.55	189.718	770.218
gene-Dda_4158	Dda_4158	hypothetical protein	4.706	2.23444	0.00602395	0.013655	yes	up	1.09	1.46	1.61	1.21	0.36	0	0.28	0.4	0	0.15	1.146	0.166
gene-Dda_4160	Dda_4160	hypothetical protein	0.305	-1.7108	3.52486e-17	6.32768e-16	yes	down	33.94	25.33	47.92	37.14	32.06	95.78	89.2	74.69	60.48	81.94	35.278	80.418
gene-Dda_4161	Dda_4161	hypothetical protein	0.19	-2.39931	9.19992e-13	1.01354e-11	yes	down	2.37	1.55	2.27	4.67	2.48	10.4	5.73	6.46	6.39	19.45	2.668	9.686
gene-Dda_4162	Dda_4162	hypothetical protein	0.327	-1.61239	3.33088e-09	2.31478e-08	yes	down	2.17	3.12	2.28	6.98	3.15	6.96	6.67	6.29	8.05	7.89	3.54	7.172
gene-Dda_4171	Dda_4171	hypothetical protein	3.261	1.70544	8.54477e-12	8.36524e-11	yes	up	45.06	25.47	46.66	32.37	37.71	9.93	5.78	9.74	4.85	10.23	37.454	8.106
gene-Dda_4182	Dda_4182	hypothetical protein	0.192	-2.38436	4.35204e-13	5.03526e-12	yes	down	86.13	96.39	48.66	39.69	47.97	164.62	182.29	265.83	197.75	211.57	63.768	204.412
gene-Dda_4187	Dda_4187	hypothetical protein	2.991	1.58077	0.000477792	0.00141407	yes	up	4.91	1.59	3.83	6.79	3.6	0.67	0.49	1.57	0.82	1.07	4.144	0.924
gene-Dda_4189	Dda_4189	hypothetical protein	2.656	1.40932	0.0246068	0.0476112	yes	up	0.25	0.36	0.37	0.48	0.32	0.19	0.09	0.09	0.05	0.05	0.356	0.094
gene-Dda_4191	Dda_4191	rhamnogalacturonate lyase	0.214	-2.22701	5.82643e-10	4.49259e-09	yes	down	3.48	1.6	2.75	3.8	2.99	12.9	5.42	4.29	6.72	18.71	2.924	9.608
gene-Dda_4192	Dda_4192	hypothetical protein	2.065	1.04637	1.67825e-11	1.58652e-10	yes	up	38.36	39.44	26.14	35.04	31.91	12.09	10.73	13	8.47	12.58	34.178	11.374
gene-Dda_4193	Dda_4193	hypothetical protein	0.318	-1.65218	2.21394e-17	4.05114e-16	yes	down	21.32	23.47	14.47	35.1	17.85	43.87	54.36	49.16	34.84	54.56	22.442	47.358
gene-Dda_4194	Dda_4194	hypothetical protein	2.579	1.36707	1.05677e-11	1.02283e-10	yes	up	455.16	509.53	247.85	443.08	362.46	109.42	117.49	100.49	113.4	83.43	403.616	104.846
gene-Dda_4196	Dda_4196	hypothetical protein	0.023	-5.43935	3.43187e-30	1.78436e-28	yes	down	0.37	1.95	0.1	0.62	0.2	17.79	14.3	14.53	23.5	25.34	0.648	19.092
gene-Dda_4197	Dda_4197	Oxidoreductase ptaJ	2.083	1.05892	0.00113321	0.00306661	yes	up	10.65	10.16	18.27	9.61	10.62	3.48	6.43	3.44	3.36	2.96	11.862	3.934
gene-Dda_4199	Dda_4199	hypothetical protein	0.326	-1.61632	8.41241e-06	3.51631e-05	yes	down	2.63	2.41	1.14	4.38	2.56	3.28	9.14	4.41	3.95	5.44	2.624	5.244
gene-Dda_4209	Dda_4209	hypothetical protein	2.279	1.1886	6.33959e-16	1.00107e-14	yes	up	35.3	26.98	21.93	36.46	25.82	12.67	5.93	9.01	7.97	8.72	29.298	8.86
gene-Dda_4215	Dda_4215	hypothetical protein	0.106	-3.24307	8.09346e-22	2.24068e-20	yes	down	222.56	206.41	523.38	160.98	358.87	1709.45	1851.08	2245.72	1918.15	2221.82	294.44	1989.24
gene-Dda_4218	Dda_4218	Lanosterol synthase	0.41	-1.28598	5.91687e-13	6.71812e-12	yes	down	35.5	36.38	29.27	45.47	28.38	52.97	64.99	46.4	46.3	79.46	35	58.024
gene-Dda_4220	Dda_4220	hypothetical protein	0.102	-3.29457	2.9801e-20	7.15811e-19	yes	down	0.71	0.34	0.66	0.85	0.64	5.44	3.77	2.73	1.76	8.45	0.64	4.43
gene-Dda_4221	Dda_4221	hypothetical protein	0.174	-2.52074	2.97536e-14	3.87935e-13	yes	down	18.53	6.51	9.37	15.6	14.64	49.88	41.81	35.72	26.77	101.57	12.93	51.15
gene-Dda_4225	Dda_4225	hypothetical protein	0.402	-1.31495	0.00631569	0.0142132	yes	down	5.86	1.93	1.46	2.89	1.94	5.92	3.74	5.64	4.21	4.09	2.816	4.72
gene-Dda_4226	Dda_4226	hypothetical protein	0.25	-2.00121	1.02638e-06	5.04437e-06	yes	down	136.42	150.8	466.51	102.21	239.76	621.87	747.58	707.98	601.84	430.25	219.14	621.904
gene-Dda_4227	Dda_4227	hypothetical protein	0.042	-4.58846	6.86737e-35	5.00496e-33	yes	down	29.45	79.46	144.97	88.42	74.82	1000.63	1323.06	1651.28	1750.74	1146.35	83.424	1374.41
gene-Dda_4234	Dda_4234	hypothetical protein	0.341	-1.55416	1.52984e-09	1.12359e-08	yes	down	34.75	40.29	61.71	33.75	55.72	81.58	79.86	94.77	104.25	104.91	45.244	93.074
gene-Dda_4236	Dda_4236	hypothetical protein	0.344	-1.53956	1.13032e-21	3.06951e-20	yes	down	77.88	83.25	88.17	68.41	89.27	180.56	144.81	159.08	159.02	186.03	81.396	165.9
gene-Dda_4239	Dda_4239	hypothetical protein	2.174	1.12052	7.83565e-06	3.28812e-05	yes	up	5.8	5.07	5.33	6.02	5.37	1.82	1.6	1.33	2.5	1.41	5.518	1.732
gene-Dda_4244	Dda_4244	hypothetical protein	0.327	-1.61377	2.53922e-05	9.58899e-05	yes	down	1.75	0.82	0.91	2.99	1.11	5.98	1.62	2.61	1.8	3.99	1.516	3.2
gene-Dda_4247	Dda_4247	1,3-beta-glucanosyltransferase gas2	0.255	-1.96897	1.3795e-13	1.67803e-12	yes	down	15.46	11.09	16.6	20.99	11.99	52.7	20.06	33.83	32.86	68.65	15.226	41.62
gene-Dda_4252	Dda_4252	Exopolygalacturonase	0.406	-1.30186	2.61862e-06	1.1947e-05	yes	down	2.66	2.69	2.26	5.12	1.99	5.51	2.5	4.95	3.99	7.87	2.944	4.964
gene-Dda_4269	Dda_4269	Chondroitinase-AC	3.03	1.5991	1.40856e-18	2.88402e-17	yes	up	59.14	53.6	37.17	74.22	45.21	12.94	14.71	11.48	11.39	9.05	53.868	11.914
gene-Dda_4273	Dda_4273	hypothetical protein	0.44	-1.18574	0.00440577	0.0103351	yes	down	3.61	1.83	2.89	3.66	3.04	8.61	0.92	5.5	3.45	5.51	3.006	4.798
gene-Dda_4274	Dda_4274	hypothetical protein	2.666	1.41489	0.00180701	0.00465511	yes	up	0.5	0.29	0.74	1.26	0.94	0.2	0.08	0.27	0.22	0.18	0.746	0.19
gene-Dda_4281	Dda_4281	Tyrosinase	2.566	1.35971	0.00277051	0.00687945	yes	up	61.77	111.31	123	23.08	137.66	44.32	13.51	22.47	34.1	16.44	91.364	26.168
gene-Dda_4283	Dda_4283	Ribose 1,5-bisphosphate isomerase	0.114	-3.13517	5.43761e-43	6.10085e-41	yes	down	19.23	27.8	17.74	19.06	18.52	105.7	152.51	112.81	136.78	102.06	20.47	121.972
gene-Dda_4287	Dda_4287	hypothetical protein	0.09	-3.46923	2.24744e-33	1.4409e-31	yes	down	7.87	9.93	18.48	9.21	11.25	72.43	95.91	85.61	98.56	81.47	11.348	86.796
gene-Dda_4288	Dda_4288	hypothetical protein	0.163	-2.6178	2.63359e-26	1.04937e-24	yes	down	47.47	64.18	81.46	44.81	65.65	222.34	250.33	285.55	281.74	261.81	60.714	260.354
gene-Dda_4296	Dda_4296	hypothetical protein	0.079	-3.6616	3.49247e-31	1.93378e-29	yes	down	142.44	276.43	401.1	178.22	241.98	1917.49	1745.64	2550.21	2682.32	2225.65	248.034	2224.26
gene-Dda_4297	Dda_4297	hypothetical protein	2.152	1.10594	0.0167857	0.0340303	yes	up	23.31	32.81	16.75	29.98	18.62	3.9	14.28	5.55	10.33	1.69	24.294	7.15
gene-Dda_4298	Dda_4298	1-alkyl-2-acetylglycerophosphocholine esterase	3.413	1.77091	3.58476e-21	9.34778e-20	yes	up	39.52	36.02	44.35	40.84	41.58	11.73	5.6	9.37	8.32	6.49	40.462	8.302
gene-Dda_4303	Dda_4303	WD40 repeat-like protein	3.809	1.92934	0.000112265	0.00037629	yes	up	3.26	1.43	4.64	4.81	4.01	0.6	0.15	1.27	0.59	0.64	3.63	0.65
gene-Dda_4305	Dda_4305	hypothetical protein	0.48	-1.05998	1.8599e-23	6.03016e-22	yes	down	17.76	18.75	17.2	26.21	16.23	31.21	25.91	25.99	23.49	30.91	19.23	27.502
gene-Dda_4309	Dda_4309	hypothetical protein	0.032	-4.96828	4.12082e-15	5.80797e-14	yes	down	0	0.34	0.35	0.51	0	8.08	4.87	3.91	2.92	5.72	0.24	5.1
gene-Dda_4310	Dda_4310	hypothetical protein	2.567	1.36036	1.12557e-05	4.58126e-05	yes	up	18.79	12.18	29.13	13.64	24.1	6.24	6.44	6.51	4.18	3.6	19.568	5.394
gene-Dda_4322	Dda_4322	hypothetical protein	0.362	-1.46748	2.15468e-08	1.35294e-07	yes	down	7.65	7.43	11.19	9.89	8.52	16.76	13.1	13.84	25.95	14.51	8.936	16.832
gene-Dda_4325	Dda_4325	hypothetical protein	2.016	1.01163	1.23345e-06	5.9455e-06	yes	up	97.49	87.31	56.1	133.56	69.79	32.78	35.62	29.01	28.21	20.65	88.85	29.254
gene-Dda_4330	Dda_4330	Histone-lysine N-methyltransferase	0.405	-1.30479	0.000492826	0.00145158	yes	down	37.84	74.25	104	31.02	75.87	95.47	64.46	157.53	105.62	142.46	64.596	113.108
gene-Dda_4331	Dda_4331	hypothetical protein	29.72	4.89335	3.96582e-27	1.63365e-25	yes	up	23.93	12.76	23.74	30.19	17.8	0.16	0.16	0.93	0.82	0.35	21.684	0.484
gene-Dda_4333	Dda_4333	hypothetical protein	0.3	-1.73647	2.6194e-27	1.11123e-25	yes	down	37.21	27.13	33.81	53.46	39.19	89.15	91.15	99.09	72.56	77.1	38.16	85.81
gene-Dda_4344	Dda_4344	hypothetical protein	2.418	1.2737	1.04157e-06	5.11018e-06	yes	up	10.14	5.18	6.09	5.63	6.89	1.45	1.83	2.36	1.97	1.98	6.786	1.918
gene-Dda_4345	Dda_4345	hypothetical protein	2.097	1.0684	2.85215e-08	1.75979e-07	yes	up	26.01	15.71	22.91	23.28	21.27	7.39	5.05	7.4	8.45	7.42	21.836	7.142
gene-Dda_4351	Dda_4351	hypothetical protein	0.253	-1.98291	6.57584e-06	2.79801e-05	yes	down	0.45	0.58	1.61	1.8	1.5	6.59	2.39	3.92	1.57	2.23	1.188	3.34
gene-Dda_4361	Dda_4361	6-phosphofructo-2-kinase	0.187	-2.41794	7.62516e-26	2.92882e-24	yes	down	440.39	470.09	508.17	323.94	483.03	1476.94	1684.97	1637.04	2002.04	1400.11	445.124	1640.22
gene-Dda_4369	Dda_4369	hypothetical protein	0.369	-1.43724	7.18647e-22	2.00915e-20	yes	down	62.15	68.57	52.5	71.89	60.84	134.23	79.75	113.88	108.17	128.51	63.19	112.908
gene-Dda_4372	Dda_4372	hypothetical protein	3.034	1.60125	3.04486e-15	4.3563e-14	yes	up	71.55	60.21	60.09	60.79	62.68	13.58	10.61	18.02	17.65	10.86	63.064	14.144
gene-Dda_4374	Dda_4374	hypothetical protein	2.519	1.33301	2.66589e-05	0.000100185	yes	up	2.88	3.83	5.42	3.48	4.82	0.86	1.05	1.44	0.92	1.42	4.086	1.138
gene-Dda_4379	Dda_4379	rhamnogalacturonate lyase	2.49	1.31603	9.68209e-06	3.99609e-05	yes	up	7.99	10.3	4.04	12.14	8.63	3	1.98	2.43	2.55	1.69	8.62	2.33
gene-Dda_4386	Dda_4386	Cytochrome P450 monooxygenase CLM2	3.913	1.96814	1.97991e-05	7.6427e-05	yes	up	7.8	6.91	11.47	5.85	10.42	0.96	3.08	0.9	1.65	0.77	8.49	1.472
gene-Dda_4388	Dda_4388	hypothetical protein	2.549	1.34977	7.69101e-16	1.19243e-14	yes	up	1.76	1.41	1.58	2.27	1.75	0.47	0.38	0.58	0.37	0.56	1.754	0.472
gene-Dda_4394	Dda_4394	hypothetical protein	0.488	-1.03639	0.0170601	0.0345046	yes	down	3.05	0.51	4.15	5.75	2.2	4.63	2.74	6	3.18	5.19	3.132	4.348
gene-Dda_4396	Dda_4396	hypothetical protein	4.626	2.20986	1.50603e-12	1.61941e-11	yes	up	4.36	3.25	3.41	2.98	2.66	0.41	0.61	0.67	0.2	0.6	3.332	0.498
gene-Dda_4401	Dda_4401	acyl-CoA N-acyltransferase	2.607	1.38235	0.00825875	0.017974	yes	up	1.89	2.12	1.54	1.97	2.26	1.05	0.34	0.66	0.17	0.37	1.956	0.518
gene-Dda_4403	Dda_4403	hypothetical protein	0.23	-2.11863	4.68164e-11	4.15837e-10	yes	down	129.26	184.34	281.99	104.69	228.62	438.65	570.55	530.12	680.85	604.42	185.78	564.918
gene-Dda_4411	Dda_4411	hypothetical protein	0.434	-1.20588	1.50928e-12	1.62086e-11	yes	down	10.47	17.14	10.52	15.43	10.83	22.83	20.53	19.89	17.08	21.65	12.878	20.396
gene-Dda_4416	Dda_4416	hypothetical protein	0.141	-2.82732	2.05667e-23	6.64289e-22	yes	down	0.97	1.14	1.37	1.21	0.53	6.08	4.54	4.47	3.32	7.35	1.044	5.152
gene-Dda_4419	Dda_4419	hypothetical protein	0.233	-2.0999	1.49006e-33	9.84942e-32	yes	down	60	81.8	61.37	56.68	63.58	191.49	197.79	191.83	189.91	183.78	64.686	190.96
gene-Dda_4420	Dda_4420	hypothetical protein	0.454	-1.14006	3.28361e-05	0.000121789	yes	down	1787.27	2142.88	2724.99	1134.78	2322.46	2825.22	2573.62	3074.24	3383.52	2867.72	2022.48	2944.86
gene-Dda_4424	Dda_4424	hypothetical protein	0.252	-1.98937	9.49756e-44	1.10939e-41	yes	down	79.74	70.84	73.16	96.42	76.21	203.8	240.61	212.46	216.47	189.61	79.274	212.59
gene-Dda_4427	Dda_4427	hypothetical protein	0.314	-1.67289	2.17736e-19	4.83499e-18	yes	down	180.17	170.64	185.45	138.58	186.2	449.75	314.47	319.45	327.56	525.85	172.208	387.416
gene-Dda_4434	Dda_4434	hypothetical protein	0.206	-2.27808	9.52223e-59	2.61923e-56	yes	down	27.84	24.41	28.25	27.05	23.41	100.22	65.66	83.02	82.45	109.81	26.192	88.232
gene-Dda_4435	Dda_4435	hypothetical protein	0.402	-1.31451	1.68102e-35	1.29136e-33	yes	down	35.03	34.04	30.21	44.84	33.82	62.13	54.85	55.84	59.87	69.12	35.588	60.362
gene-Dda_4442	Dda_4442	Diphosphoinositol polyphosphate phosphohydrolase aps1	0.426	-1.22962	3.72242e-20	8.84152e-19	yes	down	86.89	85.7	89.51	93.49	88.45	185.5	103.85	136.81	124.49	156.35	88.808	141.4
gene-Dda_4446	Dda_4446	hypothetical protein	0.323	-1.62931	0.000129024	0.000428423	yes	down	10.97	11.49	20.53	28.45	13.59	17.57	44.86	36.69	33.95	26.1	17.006	31.834
gene-Dda_4457	Dda_4457	hypothetical protein	0.476	-1.07163	5.44334e-10	4.23885e-09	yes	down	94.76	89.78	82.8	77.91	86.66	111.21	149.88	124.48	116.85	120.46	86.382	124.576
gene-Dda_4460	Dda_4460	hypothetical protein	0.027	-5.19763	4.85386e-56	1.08918e-53	yes	down	0.97	0.73	0.86	1.93	1.2	25.8	19.56	22.08	27.06	47.17	1.138	28.334
gene-Dda_4465	Dda_4465	hypothetical protein	2.366	1.24225	0.00616985	0.0139328	yes	up	1.53	0.71	1.01	1.34	0.84	0.25	0.08	0.5	0.57	0.13	1.086	0.306
gene-Dda_4470	Dda_4470	hypothetical protein	2.793	1.48184	1.57054e-08	1.00692e-07	yes	up	46.15	30.96	46.42	43.26	44.25	15.02	5.23	10.14	6.54	16.95	42.208	10.776
gene-Dda_4483	Dda_4483	MFS-type efflux pump	0.167	-2.58039	4.09356e-60	1.24663e-57	yes	down	50.74	29.4	39.46	50.31	46.71	178.2	156.82	158.45	184.98	205.32	43.324	176.754
gene-Dda_4484	Dda_4484	hypothetical protein	2.306	1.20536	4.89288e-12	4.94332e-11	yes	up	49.29	63.21	39.72	82.9	52.83	17.81	15.99	21.17	14.26	15.22	57.59	16.89
gene-Dda_4518	Dda_4518	hypothetical protein	3.402	1.76642	0.000239949	0.000752776	yes	up	0.54	0.74	0.41	1.11	0.51	0.1	0.1	0.28	0.07	0.11	0.662	0.132
gene-Dda_4522	Dda_4522	hypothetical protein	0.408	-1.29204	2.03082e-15	2.97029e-14	yes	down	47.29	62.56	44.43	60.8	50.68	116.97	74.72	114.62	62.58	84.86	53.152	90.75
gene-Dda_4528	Dda_4528	hypothetical protein	0.377	-1.40559	0.00318175	0.00776495	yes	down	0.58	0.15	0.3	0.74	0.25	1.38	0.34	0.49	0.57	0.92	0.404	0.74
gene-Dda_4532	Dda_4532	hypothetical protein	0.15	-2.73848	5.9485e-05	0.000212141	yes	down	14.83	18.52	17.6	28.11	10.15	17.84	90.15	112.77	52.71	81.13	17.842	70.92
gene-Dda_4534	Dda_4534	hypothetical protein	0.129	-2.95813	8.21415e-15	1.12608e-13	yes	down	1.57	5.89	10.96	4.97	8.62	42.51	30.62	27.49	25.26	46.13	6.402	34.402
gene-Dda_4537	Dda_4537	Ankyrin-3	2.362	1.24009	0.000119271	0.000397742	yes	up	1.94	1.83	0.81	2.59	1.18	0.6	0.51	0.4	0.61	0.23	1.67	0.47
gene-Dda_4542	Dda_4542	hypothetical protein	0.406	-1.2988	3.86572e-07	2.06147e-06	yes	down	17.07	24.36	13.65	23.15	16.47	33.78	32.92	23.35	37.24	24.52	18.94	30.362
gene-Dda_4551	Dda_4551	hypothetical protein	0.492	-1.02407	2.1552e-12	2.27161e-11	yes	down	40.19	48.74	34.44	62.85	38	62.86	54.16	58.92	55.49	79.37	44.844	62.16
gene-Dda_4572	Dda_4572	Major facilitator superfamily multidrug transporter	0.3	-1.73824	9.04732e-07	4.49048e-06	yes	down	19.47	34.05	20.03	12.06	30.29	54.72	39.65	50.57	29.26	105.33	23.18	55.906
gene-Dda_4597	Dda_4597	hypothetical protein	0.356	-1.48859	8.4618e-18	1.60699e-16	yes	down	20.95	23.6	28.12	25.87	24.75	56.53	39.22	42.15	42.22	54.63	24.658	46.95
gene-Dda_4615	Dda_4615	hypothetical protein	0.327	-1.61044	4.48435e-10	3.53076e-09	yes	down	134.23	136.43	218.73	194.33	183.25	252.39	490.97	375.91	351.66	323.35	173.394	358.856
gene-Dda_4628	Dda_4628	hypothetical protein	2.402	1.26451	8.38663e-08	4.90822e-07	yes	up	80.07	55.05	76.98	47.48	65.55	15.92	21.43	20.53	19.04	16.12	65.026	18.608
gene-Dda_4629	Dda_4629	hypothetical protein	0.453	-1.14266	0.00835268	0.0181646	yes	down	948.61	955.36	2320.3	342.29	1427.95	1231.34	2324.77	1803.43	1721.09	2326.42	1198.9	1881.41
gene-Dda_4640	Dda_4640	hypothetical protein	0.315	-1.6668	5.16169e-13	5.91582e-12	yes	down	73.13	146.72	114.68	90.89	103.18	214.36	233.56	277.41	193.28	223.44	105.72	228.41
gene-Dda_4644	Dda_4644	hypothetical protein	0.378	-1.40463	1.7756e-11	1.6693e-10	yes	down	15.69	20.66	10.08	28.52	12.14	33.28	26.84	30.51	28.6	35.59	17.418	30.964
gene-Dda_4664	Dda_4664	hypothetical protein	2.303	1.20342	7.38171e-08	4.34695e-07	yes	up	82.25	55.61	69.02	73.91	75	32.34	11.73	20.67	14.56	30.63	71.158	21.986
gene-Dda_4666	Dda_4666	hypothetical protein	2.37	1.24463	7.46818e-08	4.39483e-07	yes	up	76.09	46.16	72.34	62.29	79.86	21.34	12.56	17.64	17.79	29.99	67.348	19.864
gene-Dda_4667	Dda_4667	hypothetical protein	0.278	-1.84751	4.11414e-23	1.29931e-21	yes	down	97.23	133.09	134.74	130.93	120.31	297.16	375.16	275.08	250.21	331.12	123.26	305.746
gene-Dda_4670	Dda_4670	hypothetical protein	2.491	1.31658	1.93478e-08	1.22207e-07	yes	up	45.05	29.18	46.36	41.73	33.26	12.68	8.09	8.53	8.33	16.71	39.116	10.868
gene-Dda_4676	Dda_4676	hypothetical protein	0.435	-1.19966	2.09185e-08	1.31543e-07	yes	down	25.51	28.06	30.45	28.24	32.67	35.36	59.64	42.86	42.63	47.54	28.986	45.606
gene-Dda_4678	Dda_4678	hypothetical protein	0.309	-1.69371	2.02461e-09	1.44831e-08	yes	down	837.59	1966.17	714.93	1654.86	1204.07	4570.44	1777.48	2929	1908.45	3344.44	1275.52	2905.96
gene-Dda_4680	Dda_4680	Alpha-L-rhamnosidase	3.369	1.75217	1.11876e-25	4.27787e-24	yes	up	7.7	5.84	6.38	9.13	7.01	1.37	1.71	1.32	1.43	1.47	7.212	1.46
gene-Dda_4684	Dda_4684	hypothetical protein	0.417	-1.26201	0.000233046	0.000734091	yes	down	42.07	72.48	111.43	33.77	93.36	117.7	108.65	146.13	110.85	121.78	70.622	121.022
gene-Dda_4693	Dda_4693	hypothetical protein	0.325	-1.61939	7.69126e-16	1.19243e-14	yes	down	5.19	5.31	3.63	8.59	5.05	13.39	9.63	10.35	7.95	17.16	5.554	11.696
gene-Dda_4695	Dda_4695	hypothetical protein	2.848	1.51003	0.000884879	0.0024658	yes	up	1.99	0.86	1.17	2.57	2.2	0.41	0.57	0.23	0.58	0.27	1.758	0.412
gene-Dda_4696	Dda_4696	hypothetical protein	4.66	2.22038	0.00276672	0.00687207	yes	up	2.02	0.7	1.82	0.77	0.92	0	0.35	0.08	0.45	0	1.246	0.176
gene-Dda_4698	Dda_4698	Arginase-1	4.306	2.10621	6.21657e-12	6.21438e-11	yes	up	4899.71	2162.17	5523.21	2798.09	4767.95	701.86	794.42	711.16	620	416.33	4030.23	648.754
gene-Dda_4705	Dda_4705	hypothetical protein	0.38	-1.39639	7.87724e-15	1.08163e-13	yes	down	6.22	7.6	5.58	7.45	6.09	9.16	13.7	12.76	10.95	12.39	6.588	11.792
gene-Dda_4709	Dda_4709	hypothetical protein	0.491	-1.02478	8.38045e-05	0.000290369	yes	down	4.83	5.54	5.72	6.33	7	6.78	11.74	5.68	7	9.56	5.884	8.152
gene-Dda_4730	Dda_4730	hypothetical protein	3.746	1.90542	3.68903e-27	1.53135e-25	yes	up	117.22	78.4	99.49	108.39	101.52	18.03	20.07	14.92	15.27	23.4	101.004	18.338
gene-Dda_4733	Dda_4733	hypothetical protein	2.061	1.043	8.88875e-05	0.000306249	yes	up	5.63	4.45	3.14	7.8	5.38	2.89	0.84	1.71	1.24	2.19	5.28	1.774
gene-Dda_4734	Dda_4734	Xylooligosaccharide oxidase	4.2	2.07031	3.2632e-17	5.89518e-16	yes	up	16.62	7.65	11.31	17.23	13.63	3.3	1.47	1.92	1.63	2.61	13.288	2.186
gene-Dda_4736	Dda_4736	hypothetical protein	2.031	1.02204	2.15122e-08	1.35177e-07	yes	up	151.82	158.61	145.03	127.39	134.88	54.12	56.39	53.34	43.82	36.56	143.546	48.846
gene-Dda_4741	Dda_4741	hypothetical protein	0.323	-1.63133	1.947e-18	3.92484e-17	yes	down	77	100.88	90.46	87.02	90.17	194.89	123.39	211.58	208.49	219.9	89.106	191.65
gene-Dda_4742	Dda_4742	Bifunctional solanapyrone synthase	4.816	2.26782	3.0146e-16	4.9529e-15	yes	up	4.3	3.09	2.74	5.88	4.05	0.65	0.55	0.53	0.28	0.85	4.012	0.572
gene-Dda_4745	Dda_4745	hypothetical protein	2.005	1.00333	2.42619e-07	1.33386e-06	yes	up	51.45	28.21	37.67	69.93	36.47	19.58	12.95	14.69	15.28	12.66	44.746	15.032
gene-Dda_4746	Dda_4746	hypothetical protein	2.7	1.43307	9.91977e-08	5.74632e-07	yes	up	40.6	28.3	31.6	42.38	31.72	5.41	13.04	9.39	8.97	5.82	34.92	8.526
gene-Dda_4754	Dda_4754	Vacuolar protein sorting-associated protein 62	0.255	-1.96928	2.61856e-16	4.32723e-15	yes	down	79.43	73.5	105.66	61.43	88.17	195.54	284.32	194.15	211.8	224.25	81.638	222.012
gene-Dda_4758	Dda_4758	hypothetical protein	2.681	1.42266	2.25625e-07	1.24444e-06	yes	up	8641.19	4592.44	10640	5492.64	9057.19	1835.25	2263.62	2035.61	1827.25	1697.25	7684.69	1931.8
gene-Dda_4763	Dda_4763	hypothetical protein	0.259	-1.94873	1.03935e-15	1.56305e-14	yes	down	115.25	88.11	107.92	94.42	100.02	205.13	352.99	230.75	173.27	379.68	101.144	268.364
gene-Dda_4767	Dda_4767	Flotillin-1	0.452	-1.14716	8.968e-14	1.11635e-12	yes	down	764.45	927.18	723.82	1013.5	830.9	1224.23	1318.6	1648.68	964.82	1308.73	851.97	1293.01
gene-Dda_4769	Dda_4769	Beta-glucosidase	0.346	-1.53034	1.03649e-10	8.92746e-10	yes	down	88.24	33.74	70.84	77.61	76.21	189.22	101.24	105.74	132.46	167.75	69.328	139.282
gene-Dda_4775	Dda_4775	hypothetical protein	2.176	1.12141	5.93645e-13	6.73139e-12	yes	up	327.12	285.3	280.39	300.95	273.48	86.63	89.96	102.02	95.68	75	293.448	89.858
gene-Dda_4776	Dda_4776	hypothetical protein	2.356	1.23652	2.24424e-14	2.95775e-13	yes	up	204.65	125.31	177.68	147.97	172.25	57.81	44.27	51.73	41.35	49.29	165.572	48.89
gene-Dda_4787	Dda_4787	hypothetical protein	4.263	2.09184	1.45065e-05	5.76945e-05	yes	up	8.32	2.19	9.19	6.04	8.17	0.26	1.54	0.92	1.68	0.91	6.782	1.062
gene-Dda_4789	Dda_4789	hypothetical protein	0.421	-1.24729	8.81174e-06	3.66525e-05	yes	down	3.48	2.58	3.95	2.65	3.62	8.71	2.61	5.3	4.54	6.42	3.256	5.516
gene-Dda_4790	Dda_4790	hypothetical protein	6.58	2.71805	0.0139522	0.0287924	yes	up	0.32	0.36	0.36	0.28	0.28	0	0	0.08	0.08	0	0.32	0.032
gene-Dda_4791	Dda_4791	hypothetical protein	0.052	-4.27286	3.64251e-24	1.25241e-22	yes	down	1.02	0.43	0.72	0.5	0.35	8.56	6.02	3.95	5.96	16.51	0.604	8.2
gene-Dda_4797	Dda_4797	Beta-1,4-mannosyl-glycoprotein 4-beta-N-acetylglucosaminyltransferase	2.728	1.44807	6.21793e-06	2.65766e-05	yes	up	4.68	3.29	3.35	6.85	3.27	1.27	1.36	0.8	1.15	0.68	4.288	1.052
gene-Dda_4802	Dda_4802	hypothetical protein	0.437	-1.19307	5.26389e-06	2.28773e-05	yes	down	9.87	4.46	7.31	14.8	7.4	13.36	15.89	14.07	8.03	15.8	8.768	13.43
gene-Dda_4804	Dda_4804	hypothetical protein	3.859	1.94835	0.00158398	0.00413679	yes	up	1.04	0.58	1.06	1.32	1.03	0.13	0.33	0	0.4	0	1.006	0.172
gene-Dda_4809	Dda_4809	hypothetical protein	0.181	-2.46565	5.99325e-24	2.01994e-22	yes	down	714.84	663.98	1047.45	660.28	817.49	2394.54	3411.93	2744.11	3479.02	2810.06	780.808	2967.93
gene-Dda_4824	Dda_4824	hypothetical protein	2.109	1.0767	2.02766e-11	1.89582e-10	yes	up	131.81	85.71	112.93	106.07	114.48	37.86	41.09	34.63	31.78	34.53	110.2	35.978
gene-Dda_4825	Dda_4825	Mitosis inhibitor protein kinase	0.247	-2.01662	2.11608e-20	5.17798e-19	yes	down	18.86	29.97	35.88	26.15	25.96	71.74	76.75	83.98	70.19	84.91	27.364	77.514
gene-Dda_4826	Dda_4826	hypothetical protein	0.154	-2.69453	1.2861e-07	7.33062e-07	yes	down	3.1	9.18	10.04	2.74	0.92	15.76	17.65	34.32	18.16	25.96	5.196	22.37
gene-Dda_4827	Dda_4827	hypothetical protein	0.16	-2.64127	3.27322e-09	2.28029e-08	yes	down	247.86	805.34	832.49	118.65	486.36	2322.32	2011.96	2441.56	2285.9	2230.8	498.14	2258.51
gene-Dda_4830	Dda_4830	hypothetical protein	0.117	-3.10044	7.77707e-09	5.17278e-08	yes	down	17.87	74.5	14.17	7.49	8.03	143.59	137.62	142.28	105.47	106.04	24.412	127
gene-Dda_4831	Dda_4831	hypothetical protein	0.226	-2.14416	2.6877e-29	1.30216e-27	yes	down	80.18	89.45	80.78	90.23	77.87	212.37	318.18	228.31	260.73	226.01	83.702	249.12
gene-Dda_4839	Dda_4839	hypothetical protein	0.462	-1.11399	1.05855e-05	4.33328e-05	yes	down	143.34	142.43	214.2	115.35	188.74	197.5	214.19	249.18	282.14	273.19	160.812	243.24
gene-Dda_4844	Dda_4844	hypothetical protein	2.773	1.4717	0.00346754	0.00836191	yes	up	5.1	4.64	5.87	4.05	2.89	1.64	0.98	0.62	0.65	1.77	4.51	1.132
gene-Dda_4849	Dda_4849	hypothetical protein	0.381	-1.39359	1.29186e-26	5.2207e-25	yes	down	59.68	69.89	60.22	79.92	62.69	119.01	119.23	109.65	124.66	121.09	66.48	118.728
gene-Dda_4851	Dda_4851	hypothetical protein	0.083	-3.59158	3.08623e-24	1.06977e-22	yes	down	329.89	345.29	808.96	1040.78	650.53	3666.9	7054.72	5303.21	6089.71	3322.85	635.09	5087.48
gene-Dda_4852	Dda_4852	hypothetical protein	0.067	-3.90032	4.02499e-10	3.19861e-09	yes	down	0	3.29	2.17	2.18	2.21	11.63	22.01	13.57	23.65	19.21	1.97	18.014
gene-Dda_4853	Dda_4853	hypothetical protein	0.143	-2.80689	9.01935e-60	2.652e-57	yes	down	44.68	37.54	35.85	47.16	34.82	169.45	245.1	179.12	178.83	170.83	40.01	188.666
gene-Dda_4865	Dda_4865	hypothetical protein	4.15	2.05305	2.02496e-11	1.89538e-10	yes	up	67.25	72.45	31.52	118.84	47.9	20.43	6.16	9.02	7.46	12.81	67.592	11.176
gene-Dda_4872	Dda_4872	hypothetical protein	0.005	-7.74204	1.47225e-21	3.93539e-20	yes	down	0	0.36	0	0.12	0.12	26.19	8.16	11.09	5.41	41.05	0.12	18.38
gene-Dda_4873	Dda_4873	hypothetical protein	0.489	-1.0315	0.0154676	0.0315456	yes	down	2.21	2.08	1.27	3.32	3.1	3.33	4.7	3.82	3.28	1.02	2.396	3.23
gene-Dda_4874	Dda_4874	hypothetical protein	0.495	-1.01551	2.00482e-09	1.43656e-08	yes	down	10.09	6.91	9.07	13.48	9.09	18.29	11.46	16.15	8.98	13.15	9.728	13.606
gene-Dda_4877	Dda_4877	hypothetical protein	0.434	-1.20378	0.000168555	0.000546697	yes	down	88.83	164.47	186.26	74.37	148.93	172.55	217.42	231.97	260.93	187.16	132.572	214.006
gene-Dda_4885	Dda_4885	hypothetical protein	0.305	-1.71277	1.50681e-31	8.62319e-30	yes	down	1209.84	1538.69	1042.77	1339.56	1129.54	3050.33	2366.14	2434.79	2918.87	3366.07	1252.08	2827.24
gene-Dda_4887	Dda_4887	hypothetical protein	2.313	1.2095	5.05644e-05	0.000181619	yes	up	20.1	19.79	34.28	17.54	21.92	7.37	6.03	7.68	7.77	5.2	22.726	6.81
gene-Dda_4891	Dda_4891	hypothetical protein	2.106	1.0745	1.01514e-05	4.17362e-05	yes	up	88.64	83.44	40	144.15	56.32	26.64	29.61	25.69	23.65	23.33	82.51	25.784
gene-Dda_4892	Dda_4892	hypothetical protein	2.267	1.18048	3.18217e-16	5.19815e-15	yes	up	137.45	108.87	82.13	150.58	106.42	35.02	32.93	40.19	35.12	30.37	117.09	34.726
gene-Dda_4898	Dda_4898	hypothetical protein	2.033	1.02337	8.73755e-06	3.6415e-05	yes	up	111.62	56.09	120.67	80.32	105.14	34.24	30.42	37.77	29.56	30.46	94.768	32.49
gene-Dda_4900	Dda_4900	mitochondrial ferrochelatase	2.486	1.31373	4.41393e-10	3.48174e-09	yes	up	35.88	22.85	37.21	31.14	33.92	9.15	7.83	7.37	7.86	12.87	32.2	9.016
gene-Dda_4904	Dda_4904	hypothetical protein	2.395	1.26016	5.54734e-07	2.87551e-06	yes	up	58.45	63.89	23.77	84	47.33	18.38	13.62	17.95	15.26	11.82	55.488	15.406
gene-Dda_4908	Dda_4908	hypothetical protein	0.483	-1.04906	3.33517e-11	3.05796e-10	yes	down	42.26	47.12	45.37	45.06	49	63.95	73.6	68.04	58.83	60.55	45.762	64.994
gene-Dda_4910	Dda_4910	Synaptojanin-1	0.432	-1.21228	4.67884e-07	2.45819e-06	yes	down	15.61	15.13	26.95	14.86	19.71	29.8	29.06	27.63	31.49	31.57	18.452	29.91
gene-Dda_4916	Dda_4916	hypothetical protein	0.158	-2.65836	4.12887e-21	1.07338e-19	yes	down	99.1	120.87	140.73	61.35	152.04	425.48	526.28	552.54	493.3	558.73	114.818	511.266
gene-Dda_4918	Dda_4918	hypothetical protein	2.19	1.13087	0.000998738	0.0027454	yes	up	6.66	5.56	4.76	12.7	6.4	3.2	2.99	2.06	0.67	2.17	7.216	2.218
gene-Dda_4919	Dda_4919	hypothetical protein	0.258	-1.95588	2.80895e-61	8.87107e-59	yes	down	156.75	135.84	147.37	209.87	140.66	453.64	444.22	363.36	387.76	434.17	158.098	416.63
gene-Dda_4939	Dda_4939	hypothetical protein	3.737	1.90195	5.89365e-23	1.82084e-21	yes	up	631.07	557.59	793.61	660.37	536.03	107.86	85.86	145.11	116.54	122.9	635.734	115.654
gene-Dda_4941	Dda_4941	hypothetical protein	0.229	-2.12665	2.82908e-21	7.46861e-20	yes	down	56.77	71.17	79.53	89.86	73.06	160.54	281.52	187.31	222.06	236.4	74.078	217.566
gene-Dda_4945	Dda_4945	hypothetical protein	2.39	1.2568	0.000136057	0.000449324	yes	up	238.46	111.35	291.55	116.49	249.91	48.89	71.02	53.38	67.74	51.12	201.552	58.43
gene-Dda_4948	Dda_4948	hypothetical protein	0.192	-2.37933	6.2883e-45	7.66005e-43	yes	down	2.91	3.79	3.13	5.82	3.49	12.98	12.77	13.67	11.69	16.6	3.828	13.542
gene-Dda_4954	Dda_4954	hypothetical protein	6.776	2.76046	1.52374e-10	1.28383e-09	yes	up	4.17	2.74	4.56	3.73	3.29	0.67	0.09	0.54	0.1	0.52	3.698	0.384
gene-Dda_4956	Dda_4956	hypothetical protein	2.245	1.16641	0.000299071	0.000917001	yes	up	3.83	2.03	2.85	4.88	3.12	0.81	0.56	1.07	1.53	1.04	3.342	1.002
gene-Dda_4961	Dda_4961	hypothetical protein	2.964	1.56733	1.05593e-12	1.15698e-11	yes	up	8.33	6.27	8.7	10.78	7.71	2.56	1.52	2.14	2.3	1.13	8.358	1.93
gene-Dda_4962	Dda_4962	hypothetical protein	2.744	1.45641	2.17231e-20	5.29237e-19	yes	up	74.37	56.59	58.99	66.68	58.68	16.47	10.54	19.65	16.66	15.78	63.062	15.82
gene-Dda_4968	Dda_4968	hypothetical protein	3.793	1.92319	4.3209e-14	5.54885e-13	yes	up	146.44	174.23	207.09	146.17	194.06	32.83	34.52	30.66	39.36	19.64	173.598	31.402
gene-Dda_4970	Dda_4970	hypothetical protein	2.094	1.0663	5.34423e-07	2.78037e-06	yes	up	3.25	2.11	2.18	4.19	2.13	1.21	0.58	1.19	0.65	0.92	2.772	0.91
gene-Dda_4972	Dda_4972	hypothetical protein	0.309	-1.6952	5.0584e-25	1.82767e-23	yes	down	273.87	276.05	306.63	272.01	290.59	638.92	747.92	619.62	581.96	585.52	283.83	634.788
gene-Dda_4981	Dda_4981	hypothetical protein	0.283	-1.81968	3.33236e-06	1.4916e-05	yes	down	3.74	2.42	5.58	15.78	8.72	13.31	11.89	20.66	14.68	24.22	7.248	16.952
gene-Dda_5000	Dda_5000	hypothetical protein	0.004	-7.79866	9.48458e-13	1.0422e-11	yes	down	0	0	0	0	0	10.61	5.25	8.2	0.48	5.45	0	5.998
gene-Dda_5003	Dda_5003	hypothetical protein	0.317	-1.65577	9.06404e-36	7.09074e-34	yes	down	26.9	26.92	26.69	33.07	26.43	59.84	65.57	51.16	56.59	68.67	28.002	60.366
gene-Dda_5010	Dda_5010	hypothetical protein	0.033	-4.90023	1.63159e-31	9.27504e-30	yes	down	0.5	0.91	1.24	2.57	1.6	43.5	8.85	35.03	15.24	40.83	1.364	28.69
gene-Dda_5016	Dda_5016	Pendrin	0.146	-2.7741	1.31636e-11	1.26403e-10	yes	down	8.88	7.22	7.73	13.72	8.28	40.29	20.14	29.17	16.51	113.96	9.166	44.014
gene-Dda_5017	Dda_5017	hypothetical protein	0.375	-1.41452	0.00579339	0.0132086	yes	down	5.23	3.28	3.34	6.55	3.01	26.31	2.06	5.55	3.39	4.38	4.282	8.338
gene-Dda_5018	Dda_5018	hypothetical protein	0.448	-1.15721	9.3733e-08	5.45199e-07	yes	down	45.79	51.72	70.33	44.63	53.91	109.4	58.13	72.53	81.29	101.33	53.276	84.536
gene-Dda_5024	Dda_5024	glucan endo-1,3-beta-glucosidase	0.39	-1.35971	1.52104e-19	3.41314e-18	yes	down	627.89	641.73	561.37	712.67	593.44	1002.75	911.28	1031.34	1307.27	1219.73	627.42	1094.47
gene-Dda_5030	Dda_5030	hypothetical protein	5.655	2.49946	4.47049e-08	2.70737e-07	yes	up	6.24	2.05	6.04	7.05	5.38	1.42	0.12	0.67	0.59	0.51	5.352	0.662
gene-Dda_5033	Dda_5033	Protein-lysine N-methyltransferase rrg1	2.336	1.2238	2.02397e-13	2.41714e-12	yes	up	82.41	63.4	70.28	78.75	75.08	27.56	13.62	20.4	18.63	29.81	73.984	22.004
gene-Dda_5034	Dda_5034	Nectarin-2	0.096	-3.37354	8.2162e-23	2.50212e-21	yes	down	10.72	14.51	5.73	23.22	8.78	100.6	56.69	94.5	38.35	155.53	12.592	89.134
gene-Dda_5036	Dda_5036	hypothetical protein	0.256	-1.96331	6.94371e-07	3.52435e-06	yes	down	54.2	87.82	102.8	22.31	106.41	325.4	111.25	203.11	201.43	232.47	74.708	214.732
gene-Dda_5037	Dda_5037	hypothetical protein	0.253	-1.98241	1.27644e-17	2.38167e-16	yes	down	31.89	25.76	38.47	27.84	23.3	121.75	47.54	90.05	73.48	73.34	29.452	81.232
gene-Dda_5044	Dda_5044	hypothetical protein	3.228	1.6907	3.87212e-24	1.32601e-22	yes	up	2184.38	1593.19	1835.03	2697.8	1816.99	411.94	298.83	464.46	500.62	427.25	2025.48	420.62
gene-Dda_5045	Dda_5045	hypothetical protein	5.541	2.47014	4.8773e-07	2.55711e-06	yes	up	5.27	5.77	2.46	15.3	3.02	0.85	0.48	1.14	0.6	0.65	6.364	0.744
gene-Dda_5056	Dda_5056	hypothetical protein	0.311	-1.68614	1.16626e-07	6.68139e-07	yes	down	19.48	14.78	29.66	11.7	22.77	28.33	44.53	46.64	50.85	49.04	19.678	43.878
gene-Dda_5059	Dda_5059	hypothetical protein	3.195	1.67604	0.00301432	0.00740509	yes	up	9.85	10.22	23.68	11.45	12.82	2.8	2.09	7.39	0.68	1.53	13.604	2.898
gene-Dda_5060	Dda_5060	hypothetical protein	0.378	-1.40188	0.000119565	0.000398409	yes	down	10.4	6.49	7.25	6.43	6.38	25.09	13.04	12.22	3.33	15.84	7.39	13.904
gene-Dda_5061	Dda_5061	hypothetical protein	0.348	-1.52338	5.68895e-07	2.94176e-06	yes	down	43.32	46.32	32.21	45.88	41.47	164.68	47.65	106.97	32.72	79.01	41.84	86.206
gene-Dda_5075	Dda_5075	hypothetical protein	0.202	-2.30523	3.51001e-57	8.55138e-55	yes	down	85.04	80.34	95.5	83.6	80.2	340.32	295.16	240.68	256.25	328.1	84.936	292.102
gene-Dda_5077	Dda_5077	hypothetical protein	0.434	-1.20303	1.1576e-05	4.69593e-05	yes	down	175.54	162.81	246.44	147.16	214.15	216.88	410.02	298.2	317.45	255.34	189.22	299.578
gene-Dda_5083	Dda_5083	hypothetical protein	0.127	-2.97422	3.59073e-25	1.3029e-23	yes	down	115.31	155.97	219.73	92.73	177.29	784.75	728	761.18	755.75	1225.13	152.206	850.962
gene-Dda_5085	Dda_5085	Pyruvate decarboxylase	2.187	1.12899	1.1482e-05	4.66447e-05	yes	up	624.8	273.12	661.85	381.69	592.36	178.07	157.23	187.57	134.17	156.68	506.764	162.744
gene-Dda_5086	Dda_5086	hypothetical protein	0.246	-2.02412	5.55284e-40	5.38058e-38	yes	down	2908.08	2629.6	3173.97	3240.73	2704.19	8472.97	6410.41	7132.65	8145.39	10925.2	2931.31	8217.33
gene-Dda_5100	Dda_5100	hypothetical protein	0.382	-1.38936	1.03388e-16	1.77026e-15	yes	down	25.45	25.8	27.64	22.22	25.73	49.53	46.2	38.98	39.78	56.15	25.368	46.128
gene-Dda_5102	Dda_5102	hypothetical protein	0.282	-1.82751	3.01993e-13	3.53237e-12	yes	down	33.2	42.19	37.74	56.24	37.65	70.61	150.24	91.62	77.65	96.52	41.404	97.328
gene-Dda_5107	Dda_5107	hypothetical protein	2.189	1.13054	1.74073e-07	9.7269e-07	yes	up	37.14	21.57	33.64	32.19	29.52	10.82	9.1	8.69	6.93	12.83	30.812	9.674
gene-Dda_5118	Dda_5118	hypothetical protein	0.217	-2.20499	1.12431e-06	5.4689e-06	yes	down	78	131.2	223.59	26.65	171.2	364.36	413.15	438.82	314.94	605.58	126.128	427.37
gene-Dda_5120	Dda_5120	hypothetical protein	0.11	-3.18922	4.9144e-11	4.36057e-10	yes	down	9.16	7.73	17.71	10.52	14.1	95.75	18.38	89.83	22.4	171.72	11.844	79.616
gene-Dda_5121	Dda_5121	hypothetical protein	0.129	-2.95648	2.59443e-52	4.6089e-50	yes	down	115	166.57	108.41	98.38	118.1	719.54	600.63	550.7	582.78	826.86	121.292	656.102
gene-Dda_5137	Dda_5137	hypothetical protein	0.355	-1.49564	1.00953e-11	9.80792e-11	yes	down	65.6	54.4	56.65	87.8	57.72	89.14	156.53	110.67	135.76	105.33	64.434	119.486
gene-Dda_5138	Dda_5138	hypothetical protein	0.314	-1.67009	2.33721e-12	2.45134e-11	yes	down	21.58	25.7	30.89	23.33	29.46	48.21	79.08	50.46	47.84	62.31	26.192	57.58
gene-Dda_5142	Dda_5142	hypothetical protein	0.033	-4.90402	7.15736e-13	8.01982e-12	yes	down	0.2	0	0.45	0.11	0	5.85	2.14	2.28	1.51	4.37	0.152	3.23
gene-Dda_5150	Dda_5150	Omega-crystallin	4.726	2.24071	2.04202e-28	9.21286e-27	yes	up	489.13	269.65	442.09	351.58	401.07	67.93	62.58	65.69	44.01	47.24	390.704	57.49
gene-Dda_5151	Dda_5151	hypothetical protein	9.156	3.19479	8.70936e-11	7.53192e-10	yes	up	4.67	3.23	1.44	5.31	2.54	0.16	0.46	0.29	0.15	0.17	3.438	0.246
gene-Dda_5155	Dda_5155	Aminomethyltransferase	2.881	1.52679	8.69451e-23	2.63837e-21	yes	up	227.78	204.42	221.95	167.47	194.33	57.12	41.58	48.73	45.98	53.26	203.19	49.334
gene-Dda_5165	Dda_5165	hypothetical protein	0.328	-1.60728	6.55938e-11	5.76023e-10	yes	down	248.08	377.56	273.51	214.06	283.98	416.17	619.51	650.2	648.79	573.74	279.438	581.682
gene-Dda_5169	Dda_5169	hypothetical protein	9.377	3.22911	0.0155379	0.0316814	yes	up	1.4	0	1.83	0.9	0.67	0	0	0.24	0	0	0.96	0.048
gene-Dda_5177	Dda_5177	hypothetical protein	2.674	1.41886	3.59683e-15	5.10319e-14	yes	up	229.38	127.12	184.4	220.74	208.38	68.07	42.91	58.75	32.67	50.07	194.004	50.494
gene-Dda_5178	Dda_5178	hypothetical protein	2.123	1.08579	0.000101294	0.000344115	yes	up	15.66	7.29	11.42	12	13.11	2.97	5.42	4.01	3.89	2.52	11.896	3.762
gene-Dda_5188	Dda_5188	hypothetical protein	2.949	1.56041	4.66787e-05	0.000168656	yes	up	3.73	1.61	2.19	3.14	2.74	0.62	0.18	0.59	0.71	1.05	2.682	0.63
gene-Dda_5194	Dda_5194	hypothetical protein	0.498	-1.00585	3.27875e-06	1.47224e-05	yes	down	23.64	23.68	20.11	21.51	15.83	29.17	28.38	22.3	27.93	32.36	20.954	28.028
gene-Dda_5207	Dda_5207	hypothetical protein	2.857	1.51463	7.68959e-13	8.57113e-12	yes	up	309.17	211.18	254.41	465.24	229.79	72.22	41.19	68.35	80.3	84.89	293.958	69.39
gene-Dda_5210	Dda_5210	hypothetical protein	0.168	-2.57389	0.0152091	0.0311001	yes	down	0	0	0.54	0.53	0	1.51	0.6	0.29	0.89	0.98	0.214	0.854
gene-Dda_5215	Dda_5215	hypothetical protein	0.196	-2.34867	0.00100592	0.0027607	yes	down	2.78	2.78	0	0	1.59	11.16	3.1	3.39	2.19	6.29	1.43	5.226
gene-Dda_5217	Dda_5217	hypothetical protein	5.076	2.34379	2.41524e-15	3.48473e-14	yes	up	53	19.2	43.98	44.1	39.96	9.69	3.89	6.14	3.75	4.07	40.048	5.508
gene-Dda_5218	Dda_5218	hypothetical protein	2.339	1.22584	8.72571e-07	4.3435e-06	yes	up	430.37	286.24	580.89	287.9	460.41	147.92	123.61	132.09	95.06	117.16	409.162	123.168
gene-Dda_5219	Dda_5219	hypothetical protein	2.621	1.38997	0.000599173	0.00173662	yes	up	240.42	137.36	412.38	77.75	228.6	58.51	81.98	53.49	47.45	52.48	219.302	58.782
gene-Dda_5220	Dda_5220	rhamnogalacturonate lyase	2.392	1.25818	0.00131702	0.00351273	yes	up	29.14	17.88	51.08	11.36	35.71	9.05	10.09	7.6	9.69	6.63	29.034	8.612
gene-Dda_5226	Dda_5226	hypothetical protein	0.331	-1.59326	9.72076e-22	2.66524e-20	yes	down	8.85	12.67	7.18	11.83	8.29	23.04	20.01	18.73	15.34	24.39	9.764	20.302
gene-Dda_5230	Dda_5230	amino-acid permease inda1	5.142	2.36237	1.61407e-14	2.14715e-13	yes	up	95.68	26.37	50.06	88.91	52.23	7.7	8.28	6.07	11.24	6.71	62.65	8
gene-Dda_5232	Dda_5232	hypothetical protein	0.085	-3.55062	2.20108e-26	8.81156e-25	yes	down	34.15	58.54	34.32	18.13	45.5	299.15	214.61	219.14	346.51	494.31	38.128	314.744
gene-Dda_5234	Dda_5234	hypothetical protein	2.347	1.23091	0.00743635	0.0163765	yes	up	3.27	2.27	4.26	3.49	2.61	0.8	1.59	0.76	0.99	0.43	3.18	0.914
gene-Dda_5237	Dda_5237	hypothetical protein	0.313	-1.67583	1.36067e-11	1.30072e-10	yes	down	157.73	298.56	225.07	171.15	239.93	458.05	554.96	549.22	476.07	393.81	218.488	486.422
gene-Dda_5242	Dda_5242	hypothetical protein	2.329	1.21977	8.18921e-05	0.000284322	yes	up	24.15	21.46	13.72	21.65	14.62	6.35	3.84	10.27	4.88	2.51	19.12	5.57
gene-Dda_5244	Dda_5244	hypothetical protein	3.762	1.9116	1.3777e-06	6.59591e-06	yes	up	915.41	1002.63	627.7	569.4	648.28	75.65	235.79	110.14	177.75	55.58	752.684	130.982
gene-Dda_5248	Dda_5248	hypothetical protein	0.376	-1.41065	1.06501e-06	5.21319e-06	yes	down	7.47	11.28	13.58	7.88	13.61	30.72	13.54	19.55	12.8	26.27	10.764	20.576
gene-Dda_5252	Dda_5252	hypothetical protein	0.434	-1.20381	1.41838e-07	8.03089e-07	yes	down	5.48	5.66	7.86	8.01	7.64	12.66	6.01	14.26	11.3	11.41	6.93	11.128
gene-Dda_5258	Dda_5258	Exoglucanase	0.232	-2.10886	2.01723e-20	4.95704e-19	yes	down	25.86	15.13	20.4	24.54	33.97	70.06	53.11	62.39	80.58	88.55	23.98	70.938
gene-Dda_5266	Dda_5266	hypothetical protein	0.448	-1.15837	0.00348812	0.00840679	yes	down	3.2	1.91	2.59	3.39	3.38	2.43	2.64	5.51	6.95	3.92	2.894	4.29
gene-Dda_5269	Dda_5269	hypothetical protein	0.139	-2.84209	1.2204e-33	8.12999e-32	yes	down	16.2	15.62	31.21	24.01	20.42	106.48	115.43	107.79	107.62	92.45	21.492	105.954
gene-Dda_5270	Dda_5270	hypothetical protein	0.051	-4.29884	2.16985e-29	1.08837e-27	yes	down	123.23	175.6	478.17	169.91	250.51	2392.54	4271.71	3248.52	3505.46	3161.6	239.484	3315.97
gene-Dda_5271	Dda_5271	hypothetical protein	7.312	2.87029	0.000333571	0.00101584	yes	up	4.09	5.55	7.31	3.83	4.7	0	0	1.36	0.47	0.52	5.096	0.47
gene-Dda_5272	Dda_5272	hypothetical protein	13.898	3.79681	0.000637573	0.00183112	yes	up	0.37	0.12	0.42	0.53	0.46	0	0	0	0.07	0	0.38	0.014
gene-Dda_5273	Dda_5273	hypothetical protein	0.03	-5.0607	2.22202e-15	3.2223e-14	yes	down	0.19	1.3	0.88	0.65	0.43	13.16	5.89	13.37	5.39	44.14	0.69	16.39
gene-Dda_5275	Dda_5275	hypothetical protein	0.245	-2.02652	3.44705e-11	3.15376e-10	yes	down	6.76	2.35	4.57	4.07	5.97	24.5	9.42	9.32	10.97	14.16	4.744	13.674
gene-Dda_5276	Dda_5276	hypothetical protein	2.382	1.25196	3.81539e-09	2.64073e-08	yes	up	51.98	47.84	71.72	55.06	63.8	14.38	16.24	16.42	19.5	17.55	58.08	16.818
gene-Dda_5282	Dda_5282	hypothetical protein	4.403	2.13839	2.55617e-09	1.80136e-08	yes	up	43.45	26.61	10.6	32.49	21.89	3.32	6.87	4.65	2.81	2.43	27.008	4.016
gene-Dda_5284	Dda_5284	hypothetical protein	0.305	-1.71519	0.000628682	0.00180985	yes	down	1.54	0.15	1.89	1.93	1.03	5	2.89	3.65	0.77	2.77	1.308	3.016
gene-Dda_5287	Dda_5287	hypothetical protein	2.331	1.22099	9.22903e-05	0.000316556	yes	up	3.92	4.44	2.54	6.6	3.32	2.07	0.62	1.19	0.8	1.45	4.164	1.226
gene-Dda_5288	Dda_5288	hypothetical protein	3.841	1.94166	1.57822e-06	7.48884e-06	yes	up	5.69	3.01	2.72	7.46	3.21	0.77	0.38	1.21	0.76	0.69	4.418	0.762
gene-Dda_5289	Dda_5289	6-phosphogluconolactonase	5.145	2.36327	2.61696e-24	9.22099e-23	yes	up	82.98	49.51	46.45	112.6	44.6	12.91	7.72	8.56	5.62	9.33	67.228	8.828
gene-Dda_5290	Dda_5290	hypothetical protein	4.252	2.08806	1.74772e-19	3.90127e-18	yes	up	40.67	36.25	30.3	37.18	32.11	7.95	3.74	8.75	2.62	5.7	35.302	5.752
gene-Dda_5292	Dda_5292	hypothetical protein	2.309	1.20701	2.28064e-09	1.62464e-08	yes	up	33.26	21.55	21.53	39.82	24.88	13.07	4.85	8.14	6.3	9.94	28.208	8.46
gene-Dda_5293	Dda_5293	Endoglucanase	0.002	-8.70711	6.65944e-28	2.91205e-26	yes	down	0.23	0	0.26	0.09	0.34	56.23	27.52	28.68	19.04	148.61	0.184	56.016
gene-Dda_5294	Dda_5294	hypothetical protein	0.448	-1.15853	1.74602e-18	3.53641e-17	yes	down	9.39	8.44	9.7	10.2	8.45	16.94	13.28	13.08	13.15	14.51	9.236	14.192
gene-Dda_5297	Dda_5297	hypothetical protein	0.222	-2.17244	7.39492e-22	2.05396e-20	yes	down	60.71	86.84	64.16	115.98	90.56	362.86	283.9	240.05	169.96	173.44	83.65	246.042
gene-Dda_5298	Dda_5298	hypothetical protein	0.341	-1.55329	7.59735e-07	3.83329e-06	yes	down	19.28	23.03	22.8	23.96	26.53	38.37	61.39	59.92	27.03	30.74	23.12	43.49
gene-Dda_5301	Dda_5301	hypothetical protein	0.477	-1.06788	1.05397e-11	1.02127e-10	yes	down	30	25.08	24.96	40.54	21.35	57.78	33.38	33.43	34.03	45	28.386	40.724
gene-Dda_5302	Dda_5302	Cytochrome P450	0.372	-1.42854	3.4864e-10	2.80723e-09	yes	down	21.17	28.46	31.57	25.07	23.21	57.18	30.37	44.14	41.4	74.26	25.896	49.47
gene-Dda_5303	Dda_5303	Efflux pump himE	0.095	-3.39687	0.000618612	0.00178387	yes	down	134.62	720.02	59.8	156.81	118.47	504.23	3548.37	393.28	3323.09	157.05	237.944	1585.2
gene-Dda_5307	Dda_5307	hypothetical protein	2.74	1.45422	2.90446e-11	2.67455e-10	yes	up	163.09	81.66	89.04	219.2	107.26	31.71	36.65	34.09	26.71	30.28	132.05	31.888
gene-Dda_5310	Dda_5310	hypothetical protein	0.264	-1.92147	2.89158e-11	2.66573e-10	yes	down	23.01	28.47	10.08	28.24	14.3	43.57	44.54	37.66	53.21	85.47	20.82	52.89
gene-Dda_5311	Dda_5311	hypothetical protein	0.311	-1.68549	2.44946e-18	4.88004e-17	yes	down	32.22	43.72	41.16	33.58	41.61	88.82	93.86	74.36	89.32	82.63	38.458	85.798
gene-Dda_5323	Dda_5323	hypothetical protein	2.344	1.22927	0.000295509	0.000907057	yes	up	20.3	13.77	22.49	7.42	20.74	4.98	5.5	5.48	5.78	3.53	16.944	5.054
gene-Dda_5330	Dda_5330	hypothetical protein	0.425	-1.23586	0.00244887	0.0061652	yes	down	22.34	21.56	35.07	31.02	25.32	54.52	6.79	65.58	47.88	49.61	27.062	44.876
gene-Dda_5331	Dda_5331	hypothetical protein	0.149	-2.75004	2.47658e-07	1.3598e-06	yes	down	3.38	3.65	4.12	4.45	4.16	47.49	2.15	20.85	5.55	22.75	3.952	19.758
gene-Dda_5338	Dda_5338	hypothetical protein	0.442	-1.1788	3.09984e-09	2.16836e-08	yes	down	237.12	204.57	266.45	190.71	270.17	341.51	401.35	357.08	380.55	352.91	233.804	366.68
gene-Dda_5345	Dda_5345	hypothetical protein	2.966	1.56872	1.77696e-08	1.12823e-07	yes	up	78.61	28.9	57.97	50.65	52.85	16.39	15.25	11.33	7	12.39	53.796	12.472
gene-Dda_5367	Dda_5367	hypothetical protein	0.424	-1.23687	0.000484914	0.00143124	yes	down	2.86	1.26	2.14	2.39	2.55	4.1	2.26	2.03	2.62	7.52	2.24	3.706
gene-Dda_5368	Dda_5368	3-hydroxyacyl-thioester dehydratase X	0.079	-3.65578	2.43039e-46	3.28951e-44	yes	down	12.82	13.09	21.48	9.87	15.7	165.07	111.3	106.46	143.36	121.91	14.592	129.62
gene-Dda_5383	Dda_5383	hypothetical protein	2.141	1.09837	0.00614862	0.0138922	yes	up	5.17	2.56	4.51	7.16	4.58	2.35	0.97	2.03	1.74	0.42	4.796	1.502
gene-Dda_5391	Dda_5391	hypothetical protein	2.566	1.3597	1.74779e-09	1.2673e-08	yes	up	8.84	5.95	5.74	8.63	8.11	1.93	1.45	1.82	2.37	2.36	7.454	1.986
gene-Dda_5393	Dda_5393	hypothetical protein	0.351	-1.50892	1.24271e-19	2.82576e-18	yes	down	36.98	30.76	22.94	41.3	24.89	69.8	43.96	51.76	56.94	80.66	31.374	60.624
gene-Dda_5394	Dda_5394	Endoglucanase-4	0.17	-2.55605	9.68311e-16	1.46397e-14	yes	down	2.92	1.09	2.64	2.83	2.73	12.27	9.45	5.01	7.57	15.55	2.442	9.97
gene-Dda_5399	Dda_5399	hypothetical protein	0.289	-1.78839	1.09225e-45	1.41115e-43	yes	down	9.66	8.63	7.71	8.99	8.33	21.94	18.07	19.29	17.49	26.82	8.664	20.722
gene-Dda_5400	Dda_5400	hypothetical protein	0.475	-1.07489	0.00165512	0.00430543	yes	down	1.22	0.43	0.8	1.64	0.78	1.4	1.22	1.4	1.23	1.68	0.974	1.386
gene-Dda_5404	Dda_5404	hypothetical protein	0.077	-3.69932	1.23682e-20	3.11103e-19	yes	down	3.16	4.13	2.95	5.16	1.65	37.71	7.97	30.72	19.7	59.09	3.41	31.038
gene-Dda_5412	Dda_5412	hypothetical protein	2.04	1.0283	2.06487e-05	7.95264e-05	yes	up	101.96	125.92	154.66	90.6	146.6	47.58	52.24	42.49	35.63	35.74	123.948	42.736
gene-Dda_5415	Dda_5415	ATP-dependent DNA helicase MER3	2.361	1.23952	9.26636e-05	0.000317582	yes	up	1.72	1.1	0.92	1.65	1.13	0.47	0.46	0.4	0.42	0.09	1.304	0.368
gene-Dda_5433	Dda_5433	hypothetical protein	0.45	-1.15165	9.63901e-09	6.3616e-08	yes	down	117.52	98.08	91.57	163.83	115.47	142.77	113.53	199.35	202.03	211.17	117.294	173.77
gene-Dda_5455	Dda_5455	hypothetical protein	0.238	-2.06984	7.89474e-16	1.21954e-14	yes	down	5.05	7.61	7.04	9.37	6.37	14.84	21.31	17.85	27.03	18.25	7.088	19.856
gene-Dda_5468	Dda_5468	hypothetical protein	0.273	-1.87316	2.74308e-06	1.2435e-05	yes	down	71.16	65.5	22.36	41.96	44.03	95.59	68.63	79.13	154.71	144.23	49.002	108.458
gene-Dda_5469	Dda_5469	hypothetical protein	0.32	-1.64473	5.90148e-22	1.66629e-20	yes	down	131.6	161.54	132.56	153.31	125.39	342.39	195.78	270.86	321.48	380.77	140.88	302.256
gene-Dda_5471	Dda_5471	hypothetical protein	0.009	-6.77519	3.06877e-27	1.28903e-25	yes	down	0.2	0	0.34	0.22	0.11	16.73	9.21	9.03	6.07	25.77	0.174	13.362
gene-Dda_5474	Dda_5474	hypothetical protein	0.045	-4.48036	1.43812e-149	1.22628e-145	yes	down	10.44	11.26	8.5	14.49	11.62	173.94	174.18	159.75	117.6	236.94	11.262	172.482
gene-Dda_5487	Dda_5487	hypothetical protein	0.476	-1.0696	3.84242e-11	3.48556e-10	yes	down	22.29	14.55	14.63	24.06	16.47	30.02	21.28	24.84	19.76	36.46	18.4	26.472
gene-Dda_5488	Dda_5488	hypothetical protein	0.443	-1.17457	0.0126649	0.0263786	yes	down	11.36	6.79	7.84	5.62	5.71	8.38	13.13	5.83	12.76	14.52	7.464	10.924
gene-Dda_5490	Dda_5490	hypothetical protein	0.262	-1.92981	0.00169558	0.00440089	yes	down	13.11	10.14	10.13	34.08	10.91	40.19	4.02	65.75	26.68	64.99	15.674	40.326
gene-Dda_5493	Dda_5493	hypothetical protein	0.204	-2.29297	1.60356e-13	1.9313e-12	yes	down	16.94	11.85	11.24	14.44	11.17	33.42	79.55	25.11	31.29	44.99	13.128	42.872
gene-Dda_5494	Dda_5494	hypothetical protein	0.423	-1.24107	1.84652e-22	5.4482e-21	yes	down	32.81	30.94	32.06	29.21	32.77	60.17	44.05	48.98	47.8	59.87	31.558	52.174
gene-Dda_5519	Dda_5519	hypothetical protein	2.925	1.54825	1.43551e-06	6.84982e-06	yes	up	3.86	3.97	1.97	2.73	2.34	0.5	0.74	0.82	0.68	0.73	2.974	0.694
gene-Dda_5520	Dda_5520	hypothetical protein	0.039	-4.68208	2.53984e-07	1.39096e-06	yes	down	0.71	2.81	0	0.8	0.4	41.09	15.44	4.34	3.63	22.99	0.944	17.498
gene-Dda_5521	Dda_5521	hypothetical protein	0.332	-1.58953	1.07449e-05	4.38803e-05	yes	down	15.37	35.08	8.74	43.34	18.04	95.83	34.07	47.18	31.47	42.34	24.114	50.178
gene-Dda_5522	Dda_5522	hypothetical protein	0.325	-1.61979	8.07245e-05	0.00028084	yes	down	1.98	1.93	3.26	3.54	1.93	3.28	5.41	7.26	5.37	4.33	2.528	5.13
gene-Dda_5532	Dda_5532	hypothetical protein	4.728	2.24137	1.15121e-08	7.53366e-08	yes	up	33.22	23.62	85.42	20.63	64.47	7.37	7.37	7.28	6.34	6.46	45.472	6.964
gene-Dda_5535	Dda_5535	hypothetical protein	0.17	-2.55567	2.06626e-45	2.55348e-43	yes	down	139.25	156.88	170.79	129.75	152.07	547.37	625.1	618.56	587.26	603.2	149.748	596.298
gene-Dda_5538	Dda_5538	hypothetical protein	0.465	-1.10406	0.00997872	0.0212934	yes	down	49.33	43.99	50.51	56.93	13.75	55.76	25.85	74.37	41.61	92.14	42.902	57.946
gene-Dda_5549	Dda_5549	hypothetical protein	0.437	-1.1959	1.684e-05	6.60207e-05	yes	down	7.39	6.97	4.02	12.58	3.67	12.64	10.37	6.87	9.54	13.45	6.926	10.574
gene-Dda_5559	Dda_5559	hypothetical protein	0.465	-1.10374	2.7259e-06	1.23664e-05	yes	down	74.82	42.34	94.05	71.16	78.88	100.57	82.59	112.07	123.5	117.13	72.25	107.172
gene-Dda_5561	Dda_5561	hypothetical protein	0.198	-2.33346	3.91455e-38	3.58918e-36	yes	down	20.69	23.07	19.34	26.52	22.8	68.97	99.21	66.51	69.96	78.11	22.484	76.552
gene-Dda_5579	Dda_5579	hypothetical protein	2.057	1.04034	3.33963e-07	1.79893e-06	yes	up	51.1	39.83	47.73	37.08	50.32	15.34	14.71	13.82	12.11	20.08	45.212	15.212
gene-Dda_5587	Dda_5587	hypothetical protein	5.825	2.54225	5.37365e-08	3.20876e-07	yes	up	63.47	49.77	161.57	21.28	139.27	9.26	12.95	11.48	11.16	8.93	87.072	10.756
gene-Dda_5591	Dda_5591	hypothetical protein	0.245	-2.03001	0.00133698	0.00355707	yes	down	12.8	24	30.43	24.19	8.66	53.95	23.34	32.26	60.49	78.83	20.016	49.774
gene-Dda_5611	Dda_5611	hypothetical protein	0.172	-2.53635	2.21123e-33	1.42842e-31	yes	down	7.24	11.93	6.23	16.05	7.58	39.02	34.05	37.89	37.06	42.17	9.806	38.038
gene-Dda_5620	Dda_5620	hypothetical protein	0.489	-1.03105	0.0145578	0.0298976	yes	down	47.65	52.15	92.13	104.92	72.23	64.62	94.16	52.42	91.41	146.83	73.816	89.888
gene-Dda_5623	Dda_5623	hypothetical protein	0.019	-5.69278	1.28095e-65	7.28175e-63	yes	down	27.37	82.45	18.48	45.95	25.58	1753.61	1418.12	1284.88	1117.38	1556.52	39.966	1426.1
gene-Dda_5626	Dda_5626	hypothetical protein	0.292	-1.77678	4.45393e-13	5.13919e-12	yes	down	1909.98	2563.53	3488.53	1926.12	2389.95	4880.94	4929.16	5279.45	5198.61	5679.33	2455.62	5193.5
gene-Dda_5632	Dda_5632	hypothetical protein	0.256	-1.96549	6.92908e-09	4.64864e-08	yes	down	25.95	36.09	79.28	26.29	54.58	118.94	126.42	132.51	115.98	126.15	44.438	124
gene-Dda_5639	Dda_5639	ATP-dependent RNA helicase ded1	0.477	-1.06825	1.77606e-06	8.3303e-06	yes	down	230.22	317.23	324.53	279.7	316.55	341.73	495.44	404.82	483.56	383.25	293.646	421.76
gene-Dda_5642	Dda_5642	Cryptochrome-1	0.442	-1.17924	4.16882e-10	3.30983e-09	yes	down	19.58	15.51	17.12	29.5	15.63	43.81	17.83	31.46	25.82	33.08	19.468	30.4
gene-Dda_5651	Dda_5651	hypothetical protein	0.343	-1.54538	9.7747e-15	1.32721e-13	yes	down	213.63	335.35	249.38	229.83	280.62	538.83	578.78	550.28	519.93	446.83	261.762	526.93
gene-Dda_5652	Dda_5652	hypothetical protein	0.309	-1.69382	0.00104517	0.00285737	yes	down	6.94	10.12	4.95	5.02	6.83	20.82	10.4	10.26	8.39	21.21	6.772	14.216
gene-Dda_5653	Dda_5653	hypothetical protein	0.179	-2.48086	1.36116e-17	2.5342e-16	yes	down	322.62	614.67	563.27	253.14	437.54	1513	1485.2	1877.09	1925.15	1803.52	438.248	1720.79
gene-Dda_5654	Dda_5654	hypothetical protein	0.119	-3.07363	1.52234e-11	1.44555e-10	yes	down	195.46	525.9	705.46	85.7	411.08	2101.65	2378.42	2740.44	2083.68	2464.67	384.72	2353.77
gene-Dda_5656	Dda_5656	hypothetical protein	0.382	-1.38792	6.30316e-10	4.84644e-09	yes	down	12.25	9.23	9.29	15.52	8.1	21.67	10.7	19.92	24.68	19.22	10.878	19.238
gene-Dda_5657	Dda_5657	hypothetical protein	0.214	-2.22112	2.07809e-08	1.30871e-07	yes	down	5.11	3.42	2.67	6.57	3.67	8.68	4.44	18.41	14.15	21	4.288	13.336
gene-Dda_5658	Dda_5658	hypothetical protein	0.06	-4.06091	1.84017e-22	5.4482e-21	yes	down	280.27	494.95	623.01	95.09	482.74	3865.67	3950.22	5599.5	4959.78	5390.57	395.212	4753.15
gene-Dda_5659	Dda_5659	hypothetical protein	0.2	-2.31952	6.82635e-05	0.000240133	yes	down	662.66	1265.22	1420.94	131.77	1196.25	2568.94	2721.45	3930.35	3845	3764.85	935.368	3366.12
gene-Dda_5660	Dda_5660	hypothetical protein	0.439	-1.18783	1.00145e-05	4.12331e-05	yes	down	11.01	10.08	7.62	11.66	9.51	10.61	17.2	14.02	22.17	11.02	9.976	15.004
gene-Dda_5666	Dda_5666	hypothetical protein	2.006	1.00424	0.0205441	0.0407206	yes	up	5.61	4.32	8.49	3.29	7.34	2.31	1.43	2.19	2.28	1.87	5.81	2.016
gene-Dda_5668	Dda_5668	hypothetical protein	2.497	1.3203	0.00837101	0.0181998	yes	up	1	0.9	1.46	2.75	1.42	0.25	0.18	0.75	0.67	0.13	1.506	0.396
gene-Dda_5671	Dda_5671	hypothetical protein	3.776	1.91681	3.23934e-08	1.98862e-07	yes	up	24.45	21.02	56.98	21.92	35.94	5.71	6.77	6.01	7.08	4.3	32.062	5.974
gene-Dda_5673	Dda_5673	hypothetical protein	0.189	-2.4018	3.15491e-21	8.30307e-20	yes	down	41.83	80.12	39.78	43.36	39.28	148.21	199.9	186.63	186.52	159.72	48.874	176.196
gene-Dda_5678	Dda_5678	hypothetical protein	7.616	2.929	4.61822e-11	4.1106e-10	yes	up	2.81	2.1	2.56	4.81	2.62	0.31	0.16	0.52	0.16	0.17	2.98	0.264
gene-Dda_5679	Dda_5679	hypothetical protein	2.447	1.29109	2.37223e-05	9.03843e-05	yes	up	185.36	165.97	127.99	361.29	156.79	86.96	19.26	47.89	43.35	72.88	199.48	54.068
gene-Dda_5685	Dda_5685	Cucumisin	2.264	1.17888	0.00755975	0.016631	yes	up	4.56	2.71	2.54	15.06	3.26	2.18	0.66	1.42	1.38	2.52	5.626	1.632
gene-Dda_5686	Dda_5686	hypothetical protein	0.146	-2.77555	1.02437e-08	6.72946e-08	yes	down	2.98	3.84	1.07	7.24	2.86	34.86	5.19	17.7	4.91	23.52	3.598	17.236
gene-Dda_5688	Dda_5688	hypothetical protein	0.492	-1.02437	8.47247e-05	0.000292963	yes	down	198.89	260.63	265.75	157.24	258.07	246.15	407.74	272.94	279.77	353.08	228.116	311.936
gene-Dda_5689	Dda_5689	hypothetical protein	2.593	1.3745	1.43755e-05	5.72535e-05	yes	up	137.78	124.64	253.62	98.02	170.01	38.89	57.99	44.5	31.1	38.28	156.814	42.152
gene-Dda_5691	Dda_5691	hypothetical protein	2.576	1.36517	1.84235e-06	8.59392e-06	yes	up	18.07	10.23	17.2	14.23	14.17	2.5	4.38	3.27	4.76	4.56	14.78	3.894
gene-Dda_5694	Dda_5694	hypothetical protein	4.811	2.26642	3.89097e-17	6.94107e-16	yes	up	27.72	19.97	17.64	56.82	22	3.65	4.48	3.75	4.38	3.23	28.83	3.898
gene-Dda_5696	Dda_5696	hypothetical protein	0.384	-1.38224	4.1597e-09	2.86046e-08	yes	down	227.52	252.89	171.83	224.23	219.44	596.82	401.37	383.32	337.75	201.27	219.182	384.106
gene-Dda_5699	Dda_5699	hypothetical protein	0.426	-1.22998	2.46219e-05	9.34363e-05	yes	down	2.76	3.38	2.52	5.77	3.17	4.69	2.71	5.45	7.85	6.97	3.52	5.534
gene-Dda_5701	Dda_5701	hypothetical protein	0.029	-5.13107	2.42668e-29	1.19608e-27	yes	down	1.16	0.56	0.98	1.37	1.36	33.25	10.48	13.16	14.13	64.13	1.086	27.03
gene-Dda_5703	Dda_5703	hypothetical protein	2.627	1.39361	1.16345e-08	7.60791e-08	yes	up	21.48	21.24	18.06	14.62	18.81	5.27	6.05	3.28	5.79	4.24	18.842	4.926
gene-Dda_5705	Dda_5705	hypothetical protein	0.43	-1.21733	3.3239e-09	2.31182e-08	yes	down	9.33	4.87	7.68	8.18	9.98	13.62	9.65	13.89	13.41	13.5	8.008	12.814
gene-Dda_5712	Dda_5712	hypothetical protein	2.929	1.55018	2.66386e-17	4.85357e-16	yes	up	1173.13	835.57	1053.55	851.08	986.78	244.47	193.47	282.71	185.27	196.05	980.022	220.394
gene-Dda_5715	Dda_5715	hypothetical protein	0.48	-1.05838	0.0024473	0.00616488	yes	down	12.09	8.49	12.66	15.67	12.51	22.23	5.59	21.21	9.34	32.36	12.284	18.146
gene-Dda_5716	Dda_5716	putative beta-glucosidase L	0.04	-4.64898	6.99074e-29	3.27528e-27	yes	down	0.15	0.19	0.13	0.13	0.46	2.73	3.83	1.99	4.2	5.58	0.212	3.666
gene-Dda_5719	Dda_5719	Endopolyphosphatase	4.422	2.14455	9.82712e-10	7.3894e-09	yes	up	56.01	18.59	23.86	79.85	30.82	5.1	6.7	7.49	7.51	3.48	41.826	6.056
gene-Dda_5730	Dda_5730	Lipase	0.294	-1.76584	6.1457e-15	8.53799e-14	yes	down	58.37	55.65	43.99	62.49	52.12	104.08	88.87	102.09	121.64	220.85	54.524	127.506
gene-Dda_5731	Dda_5731	hypothetical protein	0	-10.9763	1.6009e-45	2.03744e-43	yes	down	0.35	0	0.4	0	0	424.78	162.34	168.82	126.94	221.67	0.15	220.91
gene-Dda_5733	Dda_5733	hypothetical protein	2.288	1.1943	0.00472925	0.0110151	yes	up	56.54	24.88	114.46	31.43	104.99	20.52	20.88	16.68	18.23	26.81	66.46	20.624
gene-Dda_5735	Dda_5735	Glucan 1,3-beta-glucosidase	0.45	-1.15054	0.000534581	0.00156473	yes	down	447.29	492.12	1064.68	341.23	757.72	1011.06	788.81	823.19	1085.11	1244.32	620.608	990.498
gene-Dda_5741	Dda_5741	hypothetical protein	0.187	-2.41628	9.37575e-21	2.38648e-19	yes	down	29.3	33.64	28.26	53.71	50.91	153.59	73.36	204.4	110.85	183.05	39.164	145.05
gene-Dda_5745	Dda_5745	hypothetical protein	0.49	-1.02968	3.05371e-16	4.99789e-15	yes	down	116.77	96.07	114.29	115.69	122.16	160.15	148.75	164.83	152.25	170.68	112.996	159.332
gene-Dda_5751	Dda_5751	hypothetical protein	2.248	1.16894	1.5652e-08	1.005e-07	yes	up	46.84	36.05	30.48	70.81	42.42	19.53	11.41	14.88	8.11	14.33	45.32	13.652
gene-Dda_5767	Dda_5767	hypothetical protein	0.196	-2.35381	6.12154e-35	4.53899e-33	yes	down	19.26	18.4	15.64	25.75	15.16	51.74	61.67	64.38	52.03	97	18.842	65.364
gene-Dda_5773	Dda_5773	hypothetical protein	2.247	1.16832	0.0195431	0.0388992	yes	up	3.73	4.02	2.9	6.7	2.5	0.19	1.33	1.82	1.9	0.41	3.97	1.13
gene-Dda_5774	Dda_5774	hypothetical protein	0.382	-1.38918	0.00366488	0.00879798	yes	down	2176.15	3421.79	7401.16	962.51	4843.76	5469.72	8570.33	6229.77	6902.66	3908.55	3761.07	6216.21
gene-Dda_5777	Dda_5777	Transcriptional activator	0.433	-1.20629	5.5182e-10	4.2854e-09	yes	down	190.5	251.53	219.11	181.24	210.14	318.94	383.53	385.49	299.84	295.44	210.504	336.648
gene-Dda_5783	Dda_5783	hypothetical protein	0.253	-1.98276	3.36673e-21	8.83326e-20	yes	down	35.42	38.13	31.98	34.85	33.58	78.07	130.68	77.14	78.39	102.64	34.792	93.384
gene-Dda_5784	Dda_5784	hypothetical protein	0.019	-5.70475	3.83075e-20	9.00468e-19	yes	down	0	0.38	0.51	0	0	9.17	7.48	5.08	4.03	5.78	0.178	6.308
gene-Dda_5785	Dda_5785	1,3-beta-glucanosyltransferase gel1	2.307	1.20589	5.10829e-15	7.16421e-14	yes	up	68.14	52.13	72.66	87.62	66.73	24.5	14.53	21.66	18.01	25.47	69.456	20.834
gene-Dda_5786	Dda_5786	hypothetical protein	7.475	2.90208	1.345e-08	8.70165e-08	yes	up	2.67	1.08	2.2	3.71	1.44	0.31	0.37	0.06	0.12	0.13	2.22	0.198
gene-Dda_5793	Dda_5793	hypothetical protein	0.336	-1.57442	2.5759e-06	1.17647e-05	yes	down	5.85	7.94	2.45	10.63	4.29	18.77	6.96	10.77	7.75	19.59	6.232	12.768
gene-Dda_5795	Dda_5795	Endopolyphosphatase	0.427	-1.22618	4.50602e-09	3.07629e-08	yes	down	5.99	5.61	5.1	8.85	4.02	14.19	6	9.9	6.63	11.27	5.914	9.598
gene-Dda_5797	Dda_5797	hypothetical protein	0.484	-1.04566	3.90995e-10	3.1159e-09	yes	down	24.31	22.72	19.76	29.92	23.19	28.19	37.66	30.06	27.91	44.4	23.98	33.644
gene-Dda_5798	Dda_5798	hypothetical protein	0.039	-4.67411	3.24868e-65	1.53897e-62	yes	down	9.48	9.5	7.04	19.14	7.37	153.97	186.76	169.88	102.44	280.98	10.506	178.806
gene-Dda_5799	Dda_5799	hypothetical protein	0.327	-1.61154	3.38542e-25	1.23365e-23	yes	down	20.77	27.05	19.59	28.13	20.66	47.37	41.7	44.03	45.52	65.31	23.24	48.786
gene-Dda_5800	Dda_5800	hypothetical protein	2.897	1.53461	4.22667e-10	3.34861e-09	yes	up	12.37	5.79	8.05	15.1	9.56	3.36	1.45	2.63	1.94	2.62	10.174	2.4
gene-Dda_5804	Dda_5804	hypothetical protein	0.462	-1.11441	1.76008e-11	1.65653e-10	yes	down	111.13	86.17	74.35	137.12	88.21	135.31	179.44	130.65	124.81	147.91	99.396	143.624
gene-Dda_5805	Dda_5805	hypothetical protein	0.357	-1.48741	9.67398e-18	1.82359e-16	yes	down	18.14	13	18.86	21.08	17.72	32.82	41.58	31.3	29.89	34.25	17.76	33.968
gene-Dda_5811	Dda_5811	Uroporphyrinogen-III synthase	0.427	-1.22774	4.29902e-11	3.85061e-10	yes	down	112.68	107.73	86.83	123.09	91.51	141.68	125.74	161.32	218.06	174.08	104.368	164.176
gene-Dda_5822	Dda_5822	hypothetical protein	0.173	-2.5287	1.35498e-12	1.46252e-11	yes	down	4.29	13.9	3.07	12.54	4.07	30.34	25.65	32.95	27.19	30.36	7.574	29.298
gene-Dda_5823	Dda_5823	ATP-dependent DNA helicase chl1	0.286	-1.80464	3.21787e-20	7.68593e-19	yes	down	34.98	26.02	21.37	41.91	23.9	61.17	59.52	63.19	58.07	108.69	29.636	70.128
gene-Dda_5824	Dda_5824	hypothetical protein	0.049	-4.35062	0.000354561	0.00107477	yes	down	0.08	0	0.09	0	0	0.74	1.15	0.1	0.42	0.11	0.034	0.504
gene-Dda_5833	Dda_5833	hypothetical protein	2.335	1.22356	8.69752e-07	4.332e-06	yes	up	175.97	84.63	173.94	106.6	154.64	45.46	34.79	40.3	43.79	40.38	139.156	40.944
gene-Dda_5835	Dda_5835	hypothetical protein	0.255	-1.97158	1.55115e-10	1.30312e-09	yes	down	196.66	263.12	393.55	135.51	298.65	624.99	725.3	796.68	732.96	669.33	257.498	709.852
gene-Dda_5839	Dda_5839	hypothetical protein	0.367	-1.44802	1.15333e-07	6.61809e-07	yes	down	234.9	320.64	308.41	221.06	269.92	313.78	663.45	424.58	552.77	572.29	270.986	505.374
gene-Dda_5844	Dda_5844	hypothetical protein	0.44	-1.18481	3.37793e-18	6.60633e-17	yes	down	34.71	33.05	23.08	43.87	28.11	53.2	40.86	47.66	45.54	65.22	32.564	50.496
gene-Dda_5848	Dda_5848	hypothetical protein	0.443	-1.17464	0.00602603	0.013655	yes	down	2.04	5.85	0.87	5.55	2.55	7.71	3.24	4.33	3.25	7.58	3.372	5.222
gene-Dda_5857	Dda_5857	tRNA methyltransferase ppm2	2.013	1.00965	1.7277e-09	1.25486e-08	yes	up	13.96	12.29	11.1	15.13	13.06	5.96	3.25	3.68	3.35	6.51	13.108	4.55
gene-Dda_5869	Dda_5869	hypothetical protein	3.307	1.72542	0.00663041	0.0148237	yes	up	0.45	0.18	0.46	0.7	0.3	0.12	0	0.11	0	0.22	0.418	0.09
gene-Dda_5871	Dda_5871	hypothetical protein	2.39	1.25695	0.000273442	0.000848796	yes	up	3.04	1.36	3.46	2.15	3.03	0.59	1.04	0.87	0.75	0.49	2.608	0.748
gene-Dda_5872	Dda_5872	hypothetical protein	0.408	-1.2949	5.08708e-48	7.61009e-46	yes	down	184.52	174.59	149.26	212.01	154.09	305.3	282.24	276.91	277.99	314.78	174.894	291.444
gene-Dda_5878	Dda_5878	hypothetical protein	0.262	-1.9338	1.77506e-23	5.77708e-22	yes	down	20.42	27.63	14.4	24.77	18.39	61.01	34.41	61.69	52.13	68.82	21.122	55.612
gene-Dda_5883	Dda_5883	Zeta-crystallin	2.267	1.18081	4.29353e-07	2.27256e-06	yes	up	94.91	77.19	108.45	89.33	87.35	22.35	39.63	28.96	22.38	23.99	91.446	27.462
gene-Dda_5886	Dda_5886	Flotillin-1	2.868	1.52016	6.9308e-20	1.59727e-18	yes	up	261.72	191.78	248.26	192.44	243.24	61.21	54.56	57.46	42.48	61.01	227.488	55.344
gene-Dda_5896	Dda_5896	hypothetical protein	0.36	-1.47521	9.15796e-05	0.000314515	yes	down	25.92	40.62	21.76	19.98	23.93	24.72	90.19	32.73	56.27	41.2	26.442	49.022
gene-Dda_5900	Dda_5900	hypothetical protein	2.716	1.4413	3.10386e-08	1.90819e-07	yes	up	32.58	22.96	13.4	49.73	17.37	9.2	4.46	6.76	6.08	7.02	27.208	6.704
gene-Dda_5906	Dda_5906	Eukaryotic translation initiation factor	0.162	-2.62182	1.2586e-59	3.57737e-57	yes	down	19.17	17.81	21.41	21.51	19.17	91.17	100.12	78.78	76.62	71.92	19.814	83.722
gene-Dda_5914	Dda_5914	hypothetical protein	0.31	-1.68924	2.38136e-09	1.68934e-08	yes	down	4.12	5.31	2.46	7.17	2.1	14.45	7.95	10.1	6.12	7.89	4.232	9.302
gene-Dda_5917	Dda_5917	hypothetical protein	2.017	1.01189	0.000508775	0.00149804	yes	up	29.94	49.51	36.61	20.45	45.36	15.01	7.62	13.13	12.43	16.22	36.374	12.882
gene-Dda_5925	Dda_5925	hypothetical protein	0.347	-1.52511	1.15035e-14	1.54717e-13	yes	down	46.16	50.68	59.3	52.65	55.96	97.45	132.79	107.38	94.79	90.09	52.95	104.5
gene-Dda_5934	Dda_5934	hypothetical protein	2.089	1.06252	1.3259e-05	5.31295e-05	yes	up	200.93	111.55	224.92	126.99	200.45	74.53	47.2	59.68	42.51	70.81	172.968	58.946
gene-Dda_5944	Dda_5944	hypothetical protein	2.719	1.44315	4.03751e-05	0.000147317	yes	up	541.25	769.59	515.99	321.84	411.08	94.02	166.9	146.51	108.56	61.17	511.95	115.432
gene-Dda_5951	Dda_5951	hypothetical protein	0.2	-2.32264	1.15015e-06	5.5787e-06	yes	down	7.87	12.69	9.13	37.52	17.7	54.15	10.04	54.01	80.74	73.04	16.982	54.396
gene-Dda_5953	Dda_5953	Oxidoreductase phnG	0.176	-2.50763	4.51343e-12	4.58713e-11	yes	down	6.9	25.82	6.66	14.12	8.6	45.82	38.08	45.66	35.78	79.65	12.42	48.998
gene-Dda_5958	Dda_5958	2,2-dialkylglycine decarboxylase	2.313	1.20953	5.49084e-10	4.26804e-09	yes	up	26.67	19.02	26.23	35.38	22.32	11.66	7.87	6.05	6.8	6.07	25.924	7.69
gene-Dda_5962	Dda_5962	hypothetical protein	2.202	1.139	1.83617e-06	8.56981e-06	yes	up	123.52	98.32	122.37	108.3	136.55	62.19	23.32	41.06	20.65	44.71	117.812	38.386
gene-Dda_5963	Dda_5963	hypothetical protein	2.242	1.16498	1.87425e-05	7.27766e-05	yes	up	131.49	78.93	146.34	73.32	127.55	38.87	43.05	35.62	26.65	28.57	111.526	34.552
gene-Dda_5988	Dda_5988	hypothetical protein	0.078	-3.68327	0.00721257	0.0159454	yes	down	0	0	0	0	1.86	3.75	3.75	0	7.25	4.18	0.372	3.786
gene-Dda_5991	Dda_5991	hypothetical protein	0.432	-1.21208	6.1286e-10	4.72074e-09	yes	down	13.11	16.26	14.44	17.89	15.62	18.44	27.77	24.81	19.6	32.1	15.464	24.544
gene-Dda_5995	Dda_5995	hypothetical protein	0.293	-1.77168	3.36776e-09	2.33851e-08	yes	down	8.44	7.62	13.3	7.28	12.18	18.65	14.51	23.9	22.99	38.06	9.764	23.622
gene-Dda_6001	Dda_6001	Citrinin biosynthesis transcriptional activator ctnR	0.449	-1.15618	1.50799e-09	1.10851e-08	yes	down	48.81	42.87	53.03	54.44	50.48	61.18	96.56	70.28	72.54	78.1	49.926	75.732
gene-Dda_6016	Dda_6016	hypothetical protein	0.255	-1.97174	3.43821e-07	1.84853e-06	yes	down	105.19	227.65	231.64	50.53	200.47	418.79	373.2	444.64	519.84	532.59	163.096	457.812
gene-Dda_6042	Dda_6042	hypothetical protein	2.71	1.43818	4.00866e-08	2.4433e-07	yes	up	9.91	7.52	7.12	15.13	10	2.94	1.45	3.32	1.89	2.84	9.936	2.488
gene-Dda_6050	Dda_6050	hypothetical protein	0.436	-1.19832	1.18584e-18	2.44243e-17	yes	down	17.8	16.42	18.61	25.39	17.91	34.87	25.73	26.59	29.75	33.47	19.226	30.082
gene-Dda_6053	Dda_6053	hypothetical protein	0.138	-2.85351	0.0249386	0.0481657	yes	down	0	0	0	33.02	18.47	0	15.83	67.48	62.53	53.09	10.298	39.786
gene-Dda_6054	Dda_6054	hypothetical protein	0.362	-1.466	1.13044e-16	1.92401e-15	yes	down	33.8	30.84	22.5	52.2	26.65	60.57	71.54	58.87	49.66	65.71	33.198	61.27
gene-Dda_6065	Dda_6065	hypothetical protein	0.284	-1.8151	1.21026e-22	3.6466e-21	yes	down	11.03	8.76	12.41	12.58	11.6	28.89	30.51	21.33	22.69	32.51	11.276	27.186
gene-Dda_6066	Dda_6066	hypothetical protein	0.432	-1.21003	1.52835e-10	1.28523e-09	yes	down	4.36	4.72	4.2	4.84	4.15	6.62	6.08	6.24	6.49	10.07	4.454	7.1
gene-Dda_6067	Dda_6067	hypothetical protein	8.942	3.16066	7.33257e-05	0.000256565	yes	up	2.35	0.73	2.68	2.19	2.91	0.17	0.17	0.32	0.17	0	2.172	0.166
gene-Dda_6073	Dda_6073	hypothetical protein	3.445	1.78443	0.00629855	0.0141821	yes	up	0.88	0.8	0.81	0.8	0.79	0.21	0.1	0.19	0.1	0.22	0.816	0.164
gene-Dda_6076	Dda_6076	hypothetical protein	5.117	2.35521	2.37126e-15	3.42707e-14	yes	up	47.14	12.08	41.99	43.84	32.54	4.89	4.49	5.44	4.61	4.19	35.518	4.724
gene-Dda_6081	Dda_6081	hypothetical protein	2.202	1.13857	0.000205513	0.000654373	yes	up	30.69	19.09	12.03	31.32	11.5	11.23	5.03	6.52	5.87	3.49	20.926	6.428
gene-Dda_6085	Dda_6085	hypothetical protein	2.182	1.12558	1.46589e-06	6.98693e-06	yes	up	124.13	109.35	175.71	99.61	161.26	52.76	43.01	49.66	30.01	42.89	134.012	43.666
gene-Dda_6089	Dda_6089	hypothetical protein	7.823	2.96769	0.00904352	0.0195325	yes	up	0.32	0.11	0.07	0.35	0.14	0.04	0	0.04	0	0	0.198	0.016
gene-Dda_6093	Dda_6093	hypothetical protein	0.45	-1.15173	1.36973e-11	1.30792e-10	yes	down	25.74	29.08	34.67	28.82	30.44	44.84	42.94	44.98	48.99	47.71	29.75	45.892
gene-Dda_6094	Dda_6094	hypothetical protein	0.237	-2.07555	2.06945e-11	1.93277e-10	yes	down	13.26	7.8	16.07	11.12	9.72	36.7	23.8	20.37	29.27	59.41	11.594	33.91
gene-Dda_6104	Dda_6104	hypothetical protein	0.397	-1.33138	1.33862e-11	1.28252e-10	yes	down	123.75	110.32	183	127.01	119.46	241.5	207.72	230.19	191.52	228.28	132.708	219.842
gene-Dda_6105	Dda_6105	hypothetical protein	0.273	-1.87385	6.66317e-10	5.10943e-09	yes	down	2.76	3.45	0.76	4.04	2.01	6.95	5.06	5.31	5.94	8.94	2.604	6.44
gene-Dda_6110	Dda_6110	hypothetical protein	0.21	-2.2543	8.36512e-12	8.19878e-11	yes	down	0.9	1.09	1.02	2.36	0.81	4.42	3.95	2.48	3.34	5.75	1.236	3.988
gene-Dda_6118	Dda_6118	hypothetical protein	0.424	-1.2362	1.72737e-11	1.62935e-10	yes	down	90.39	98.32	89.96	117.34	95.64	131.48	177.07	145.38	186.61	140.62	98.33	156.232
gene-Dda_6119	Dda_6119	hypothetical protein	5.684	2.50701	3.54568e-05	0.000130657	yes	up	17.05	12.86	8.82	19.2	11.32	0.87	3.46	2.52	0.85	0	13.85	1.54
gene-Dda_6124	Dda_6124	hypothetical protein	2.327	1.21869	1.22702e-10	1.04837e-09	yes	up	10.62	14.34	11.02	11.52	10.93	3.37	3.99	3.38	3.53	3	11.686	3.454
gene-Dda_6125	Dda_6125	Protein kinase alk2	2.303	1.20331	2.85147e-06	1.29127e-05	yes	up	24.34	10.04	21.6	18.25	21.54	5.93	5.34	7.79	5.22	4.4	19.154	5.736
gene-Dda_6128	Dda_6128	hypothetical protein	0.216	-2.21233	0.000762858	0.00215751	yes	down	0.1	0.17	0.23	0.17	0	0.2	0.52	0.49	0.45	0.42	0.134	0.416
gene-Dda_6130	Dda_6130	hypothetical protein	0.486	-1.04084	2.07673e-16	3.44519e-15	yes	down	28.93	35.56	24.09	38.37	28.53	53.36	37.46	43.08	34.25	53.34	31.096	44.298
gene-Dda_6136	Dda_6136	hypothetical protein	0.24	-2.06141	0.00480678	0.0111702	yes	down	0.13	0.07	0.22	0.5	0.14	1.08	0	0.78	0.41	0.8	0.212	0.614
gene-Dda_6146	Dda_6146	hypothetical protein	0.034	-4.87223	4.94431e-06	2.15984e-05	yes	down	0	0	0	0.27	0	1.9	0.62	1.34	0.47	1.36	0.054	1.138
gene-Dda_6157	Dda_6157	hypothetical protein	0.221	-2.17548	6.61196e-16	1.0364e-14	yes	down	79.78	100.73	73.98	88.5	75.42	190.15	411.38	172.04	246.73	247.17	83.682	253.494
gene-Dda_6158	Dda_6158	hypothetical protein	0.145	-2.78481	3.19196e-25	1.16815e-23	yes	down	25.77	36.26	43.04	29.29	39.34	112.34	219.82	171.37	153.47	170.78	34.74	165.556
gene-Dda_6160	Dda_6160	hypothetical protein	0.451	-1.14968	8.04406e-10	6.1255e-09	yes	down	22.54	29.65	26.25	21.7	24.78	52.41	28.14	33.7	37.5	42.68	24.984	38.886
gene-Dda_6162	Dda_6162	hypothetical protein	2.423	1.27683	0.0221508	0.0433926	yes	up	1.03	0.54	2.35	1.23	0.91	0.62	0.18	0.33	0.35	0.29	1.212	0.354
gene-Dda_6167	Dda_6167	hypothetical protein	0.435	-1.20212	3.65266e-46	4.8666e-44	yes	down	139.73	129.68	119.84	144.62	118.83	247.5	191.56	183.68	182.21	232.87	130.54	207.564
gene-Dda_6171	Dda_6171	hypothetical protein	0.38	-1.39601	9.07408e-08	5.28877e-07	yes	down	35.35	21.46	30.63	29.83	31.85	39.94	78.63	59.25	46.21	39.42	29.824	52.69
gene-Dda_6181	Dda_6181	mitosis protein dim1	0.341	-1.55011	1.27903e-19	2.90061e-18	yes	down	402.04	371.39	418.28	383.07	342.49	807.65	929.86	699.26	649.17	660.74	383.454	749.336
gene-Dda_6182	Dda_6182	hypothetical protein	2.304	1.20386	2.01508e-09	1.4427e-08	yes	up	215.5	236.46	153.45	379.98	186.76	73.54	71.45	87.52	53.53	55.29	234.43	68.266
gene-Dda_6193	Dda_6193	hypothetical protein	0.489	-1.03092	5.42762e-06	2.35289e-05	yes	down	9.96	4.68	8.27	13.87	7.16	13.87	11.01	14.25	7.8	14.18	8.788	12.222
gene-Dda_6195	Dda_6195	hypothetical protein	2.688	1.42631	1.07427e-20	2.72627e-19	yes	up	692.05	549.84	479.83	527.64	562.84	183.84	98.59	138.71	128.6	150.51	562.44	140.05
gene-Dda_6210	Dda_6210	hypothetical protein	0.338	-1.56605	0.00343108	0.00828337	yes	down	0.65	0.5	1.46	0.21	0.21	1.08	1.15	1.02	1.73	1.34	0.606	1.264
gene-Dda_6212	Dda_6212	hypothetical protein	0.445	-1.16868	1.24627e-08	8.09978e-08	yes	down	798.03	1083.53	957.68	804.98	855.56	1352.97	1364.02	1282.74	1737.27	1226.47	899.956	1392.69
gene-Dda_6213	Dda_6213	pyridoxal-dependent decarboxylase domain protein	4.325	2.11262	1.31686e-06	6.31898e-06	yes	up	69.13	121.31	49.6	44.45	45.97	5.14	13.33	9.64	18.07	4.52	66.092	10.14
gene-Dda_6214	Dda_6214	hypothetical protein	3.074	1.61991	2.35462e-06	1.08061e-05	yes	up	56.81	54.05	33.09	163.81	32.37	15.45	9.4	14.66	14.86	17.48	68.026	14.37
gene-Dda_6219	Dda_6219	Beta-1,2-xylosyltransferase	0.434	-1.20385	0.0174197	0.0351735	yes	down	0.28	0.25	0.38	0.31	0.31	0.65	0.28	0.47	0.29	0.77	0.306	0.492
gene-Dda_6221	Dda_6221	hypothetical protein	3.972	1.99005	3.68922e-11	3.35373e-10	yes	up	44.1	20.47	43.57	33.11	38.55	6.42	4.43	7.54	8.76	3.77	35.96	6.184
gene-Dda_6227	Dda_6227	hypothetical protein	0.173	-2.53	2.00326e-42	2.18997e-40	yes	down	5.51	5.99	7.62	10.1	5.7	24.5	26.66	26.19	28	31.66	6.984	27.402
gene-Dda_6229	Dda_6229	hypothetical protein	2.515	1.33032	2.53091e-38	2.37155e-36	yes	up	93.26	96.8	78.87	116.2	89.7	27.88	24.67	26.15	20.6	30.04	94.966	25.868
gene-Dda_6231	Dda_6231	hypothetical protein	0.216	-2.21237	3.15426e-58	8.15043e-56	yes	down	44.82	49.74	48.4	48.97	44.05	156.05	119.68	149.09	157.7	172.64	47.196	151.032
gene-Dda_6232	Dda_6232	Tripeptidyl aminopeptidase	3.962	1.98636	1.60611e-07	9.02192e-07	yes	up	5.79	2.42	5.53	5.19	4.51	0.62	0.47	1.03	1.43	0.44	4.688	0.798
gene-Dda_6246	Dda_6246	hypothetical protein	0.33	-1.60079	6.47282e-16	1.02022e-14	yes	down	14.69	13.49	10.02	21.43	12.28	38.74	18.93	31.64	21.7	37.94	14.382	29.79
gene-Dda_6253	Dda_6253	hypothetical protein	0.194	-2.3657	0.0106372	0.0225407	yes	down	0.49	0	0	0.11	0.22	0.63	0.62	0.24	0.13	1.36	0.164	0.596
gene-Dda_6258	Dda_6258	hypothetical protein	0.259	-1.95165	2.84289e-26	1.12228e-24	yes	down	9.19	12.79	11.41	16.37	10.74	49.53	27.6	31.93	21.54	32.86	12.1	32.692
gene-Dda_6261	Dda_6261	mitochondrial 54S ribosomal protein L19	2.199	1.13711	2.6553e-05	9.98752e-05	yes	up	117.24	78.48	100.61	79.52	102.2	49.04	14.09	32.26	18.42	38.74	95.61	30.51
gene-Dda_6266	Dda_6266	E3 ubiquitin-protein ligase	0.325	-1.62217	0.00686685	0.0152802	yes	down	1.19	0.84	0.24	0.72	0	0.97	1.65	0.65	1.37	1.49	0.598	1.226
gene-Dda_6272	Dda_6272	hypothetical protein	3.456	1.78905	7.06476e-11	6.17226e-10	yes	up	6.9	4.98	4.95	4.68	4.53	0.88	0.6	1.6	1.01	1.09	5.208	1.036
gene-Dda_6277	Dda_6277	hypothetical protein	2.681	1.42253	1.62326e-05	6.37858e-05	yes	up	62.03	62.67	160.37	62.42	97.15	20.87	23.39	29.6	20.8	22.62	88.928	23.456
gene-Dda_6279	Dda_6279	hypothetical protein	8.392	3.06896	0.00198822	0.00508506	yes	up	3.94	11.65	67.72	0.89	42.62	4.06	1.34	1.6	1.67	2.93	25.364	2.32
gene-Dda_6280	Dda_6280	hypothetical protein	4.457	2.15617	0.0102448	0.0218012	yes	up	24.76	60.57	320.92	9.41	171.75	24.92	15.79	25.22	14.84	17.69	117.482	19.692
gene-Dda_6283	Dda_6283	Efflux pump patC	0.49	-1.02891	3.16404e-07	1.70866e-06	yes	down	4.04	2.93	3.81	4.99	3.76	6.87	4.81	6.4	3.04	6.51	3.906	5.526
gene-Dda_6284	Dda_6284	hypothetical protein	0.246	-2.02501	0.0207459	0.0410536	yes	down	0.27	0	0.1	0.2	0.1	0.23	0.57	0.55	0.35	0.12	0.134	0.364
gene-Dda_6286	Dda_6286	hypothetical protein	0.016	-5.95659	2.21932e-08	1.38842e-07	yes	down	0	0	0	0	0	0.71	1	0.38	0.6	0.65	0	0.668
gene-Dda_6287	Dda_6287	Psi-producing oxygenase	2.737	1.45255	5.11271e-07	2.66806e-06	yes	up	1.36	1.48	1.68	2.38	1.14	0.35	0.44	0.48	0.35	0.38	1.608	0.4
gene-Dda_6288	Dda_6288	Psi-producing oxygenase	0.227	-2.13661	2.28027e-42	2.43048e-40	yes	down	9.87	11.22	8.26	10.11	8.55	32.99	24.61	22.28	29.84	36.25	9.602	29.194
gene-Dda_6289	Dda_6289	Chloroperoxidase	0.244	-2.0357	7.19162e-13	8.04763e-12	yes	down	40.52	73.34	27.22	32.24	31.82	152.2	75.96	96.74	109.79	154.52	41.028	117.842
gene-Dda_6291	Dda_6291	hypothetical protein	3.517	1.81448	7.35178e-11	6.40333e-10	yes	up	16.15	13.98	16.58	33.44	15.47	5.79	2.01	4.27	1.94	4.78	19.124	3.758
gene-Dda_6292	Dda_6292	hypothetical protein	0.203	-2.30376	3.86416e-11	3.50156e-10	yes	down	21.1	28.28	59.16	16.04	39.08	116	97.92	132.47	108.09	132.1	32.732	117.316
gene-Dda_6297	Dda_6297	hypothetical protein	2.165	1.11446	2.60881e-05	9.82135e-05	yes	up	254.78	217.38	397.47	188.14	341.01	121.73	66.08	86.08	93.02	89.03	279.756	91.188
gene-Dda_6298	Dda_6298	hypothetical protein	3.768	1.91383	4.48991e-07	2.36769e-06	yes	up	20.68	12.37	29.59	11.04	20.72	4.79	3.26	3.4	2.95	3.23	18.88	3.526
gene-Dda_6303	Dda_6303	hypothetical protein	3.319	1.73067	0.0114967	0.0241876	yes	up	1.01	0.9	2.3	1.24	1.12	0.91	0.13	0.12	0.13	0.14	1.314	0.286
gene-Dda_6307	Dda_6307	hypothetical protein	0.292	-1.77749	3.32261e-31	1.85176e-29	yes	down	206.26	189.2	171.37	212.81	171.55	374.91	350.77	469.15	457.83	564.87	190.238	443.506
gene-Dda_6310	Dda_6310	hypothetical protein	0.244	-2.03604	1.89639e-20	4.6871e-19	yes	down	148.13	114.91	100.12	229.4	93.93	323.97	295.12	335.45	383.35	539.54	137.298	375.486
gene-Dda_6317	Dda_6317	hypothetical protein	2.016	1.01123	4.36341e-10	3.44827e-09	yes	up	276.93	287.84	146.78	323.69	210.65	104.03	80.97	87.03	70.74	77.24	249.178	84.002
gene-Dda_6325	Dda_6325	DDE-domain-containing protein	0.312	-1.68268	0.000108488	0.000364921	yes	down	0.4	0.49	0.17	1.22	0.31	1.58	0.68	1.15	0.83	1.23	0.518	1.094
gene-Dda_6327	Dda_6327	hypothetical protein	2.185	1.12777	3.03482e-08	1.8677e-07	yes	up	45.15	57.37	28.56	51.3	38.45	20.08	10.4	16.25	12.18	10.77	44.166	13.936
gene-Dda_6328	Dda_6328	hypothetical protein	0.284	-1.81584	5.86882e-11	5.17512e-10	yes	down	5.05	5.49	1.74	5.31	3.59	9.85	7.4	8.93	10.13	14.2	4.236	10.102
gene-Dda_6332	Dda_6332	hypothetical protein	2.353	1.2348	4.28579e-06	1.89156e-05	yes	up	1208.42	1427.87	1490.48	864.18	1434.09	401.24	496.36	396.49	322.39	236.7	1285.01	370.636
gene-Dda_6335	Dda_6335	hypothetical protein	0.185	-2.43232	3.40669e-08	2.08985e-07	yes	down	24.07	24.21	31.58	24.49	21.31	151.76	16.42	169.51	43.23	105.58	25.132	97.3
gene-Dda_6355	Dda_6355	Beta-xylosidase	0.181	-2.46398	1.07972e-23	3.55475e-22	yes	down	71.85	32.09	65.88	69.27	84.67	277.28	253.55	169.93	231.91	293.35	64.752	245.204
gene-Dda_6357	Dda_6357	hypothetical protein	0.16	-2.64803	2.18792e-20	5.31522e-19	yes	down	4.93	10.54	6.79	3.87	6.61	36.47	19.86	35.33	26.95	27.16	6.548	29.154
gene-Dda_6358	Dda_6358	hypothetical protein	2.337	1.22472	2.06942e-06	9.59017e-06	yes	up	2.25	0.97	1.64	2.41	1.77	0.53	0.53	0.55	0.31	0.74	1.808	0.532
gene-Dda_6373	Dda_6373	hypothetical protein	3.404	1.76725	2.51296e-10	2.06436e-09	yes	up	6.15	4.25	9.16	6.04	7.49	1.48	1.76	1.07	1.31	1.15	6.618	1.354
gene-Dda_6376	Dda_6376	hypothetical protein	2.913	1.54253	0.00324955	0.00790554	yes	up	5.05	5.48	7.06	5.05	6.72	0.48	1.43	1.14	3.33	0.26	5.872	1.328
gene-Dda_6377	Dda_6377	hypothetical protein	0.143	-2.8039	2.57288e-29	1.25366e-27	yes	down	14.37	12.23	14.52	8.31	14.49	55.31	53.08	54.08	67.19	68.23	12.784	59.578
gene-Dda_6378	Dda_6378	hypothetical protein	0.304	-1.71611	5.44575e-31	2.99586e-29	yes	down	58.6	46.87	56.41	84.26	51.08	123.86	136.25	121.42	125.7	152.71	59.444	131.988
gene-Dda_6384	Dda_6384	hypothetical protein	0.148	-2.7555	0.000103392	0.00035043	yes	down	0.07	0.04	0.08	0.21	0.04	0.81	0.05	0.54	0.28	0.41	0.088	0.418
gene-Dda_6386	Dda_6386	hypothetical protein	0.008	-6.96886	1.1252e-34	8.13097e-33	yes	down	0.39	0.29	1.05	0.44	0.73	121.6	27.74	61.73	10.2	47.26	0.58	53.706
gene-Dda_6388	Dda_6388	hypothetical protein	0.044	-4.51922	7.50283e-19	1.57191e-17	yes	down	0.85	0.09	0.48	0.76	0.56	21.1	5.29	10.3	3.68	4.57	0.548	8.988
gene-Dda_6390	Dda_6390	hypothetical protein	2.161	1.11144	0.000637407	0.00183112	yes	up	10.52	12.25	19.35	13.42	19.37	5.76	3.69	5.13	3.33	6.22	14.982	4.826
gene-Dda_6392	Dda_6392	hypothetical protein	0.061	-4.02822	4.73002e-14	6.03785e-13	yes	down	0.65	0.18	0.19	1.46	0.55	11.73	2.69	7.12	3.52	9.01	0.606	6.814
gene-Dda_6394	Dda_6394	hypothetical protein	9.761	3.28702	0.0138558	0.0286282	yes	up	0.3	0.17	0.85	0.5	0.66	0	0	0	0	0	0.496	0
gene-Dda_6400	Dda_6400	hypothetical protein	2.111	1.07815	1.48759e-10	1.2559e-09	yes	up	47.2	38.62	33.51	51.49	38.5	19.43	12.41	13.05	8.95	13.53	41.864	13.474
gene-Dda_6412	Dda_6412	hypothetical protein	0.145	-2.78937	0.00208161	0.00530005	yes	down	0.54	1.25	1.25	0	0.63	2.75	3.41	1.98	7.37	0.75	0.734	3.252
gene-Dda_6416	Dda_6416	hypothetical protein	0.298	-1.74627	8.02046e-07	4.03246e-06	yes	down	166.78	156.65	295.37	77.09	241.82	362.84	354.3	519.77	544.18	447.45	187.542	445.708
gene-Dda_6417	Dda_6417	hypothetical protein	2.234	1.15968	1.91666e-06	8.9162e-06	yes	up	71.21	102.36	102.91	72.39	106.25	30.39	34.49	28.89	20.73	24.81	91.024	27.862
gene-Dda_6422	Dda_6422	hypothetical protein	0.363	-1.46078	0.000999215	0.00274583	yes	down	3.41	1.77	2.14	3.88	1.77	4.79	3.56	3.03	7.83	4.32	2.594	4.706
gene-Dda_6426	Dda_6426	hypothetical protein	0.237	-2.07487	0.00367783	0.0088241	yes	down	14.03	29.24	5.41	19.26	7.91	14.34	98.66	27.44	49.71	10.74	15.17	40.178
gene-Dda_6443	Dda_6443	hypothetical protein	2.114	1.07971	2.42991e-14	3.19258e-13	yes	up	343.97	339.09	271.95	305.83	263.09	102.63	98.23	89.94	91.79	96.32	304.786	95.782
gene-Dda_6449	Dda_6449	hypothetical protein	0.213	-2.2299	3.99935e-33	2.52611e-31	yes	down	4.8	5.41	4.95	9.37	4.89	20.01	19.76	15.32	15.83	22.56	5.884	18.696
gene-Dda_6451	Dda_6451	hypothetical protein	0.358	-1.48082	1.694e-16	2.85468e-15	yes	down	27.06	14.6	23.88	29.88	20.79	43.31	49.91	45.67	39.01	41.88	23.242	43.956
gene-Dda_6460	Dda_6460	Paraplegin	2.806	1.48853	2.10056e-10	1.74067e-09	yes	up	309.72	151.41	296.12	193.38	282.44	73.29	54.34	66.4	42.15	74.69	246.614	62.174
gene-Dda_6465	Dda_6465	hypothetical protein	2.701	1.43351	2.97701e-18	5.83773e-17	yes	up	21.27	24.68	17.17	32.83	22.27	7.63	5.89	4.62	5.55	6.08	23.644	5.954
gene-Dda_6480	Dda_6480	hypothetical protein	0.291	-1.78089	3.84066e-11	3.48556e-10	yes	down	529.28	454.5	633.3	266.21	598.47	1458.39	889.21	1032.69	1156.89	1582.24	496.352	1223.88
gene-Dda_6502	Dda_6502	V-type proton ATPase subunit F	2.225	1.15404	4.94623e-22	1.41059e-20	yes	up	429.14	354.8	346.25	411.84	352.09	146.99	97.7	103.21	99.51	115.47	378.824	112.576
gene-Dda_6510	Dda_6510	hypothetical protein	0.147	-2.76973	1.66169e-55	3.5423e-53	yes	down	73.54	71.51	74.35	88.71	62.81	287.95	416.07	309.6	357.46	337.84	74.184	341.784
gene-Dda_6520	Dda_6520	hypothetical protein	0.296	-1.75542	2.92433e-15	4.19088e-14	yes	down	459.82	333.26	440.1	309.86	466.41	1274.07	594.2	817.44	841.43	1288.29	401.89	963.086
gene-Dda_6527	Dda_6527	hypothetical protein	0.068	-3.88393	0.0112652	0.0237592	yes	down	0	0	0	0	0	13.19	26.75	42.49	0	29.98	0	22.482
gene-Dda_6529	Dda_6529	Heat shock protein	0.459	-1.12376	0.000230573	0.000728054	yes	down	662.52	342.31	886.74	376.28	759.26	837.83	1012.34	781.25	993.95	993.83	605.422	923.84
gene-Dda_6533	Dda_6533	hypothetical protein	0.002	-8.71693	7.71577e-20	1.77338e-18	yes	down	0	0	0.36	0	0.18	85.08	9.64	24.15	23.07	19.01	0.108	32.19
gene-Dda_6534	Dda_6534	hypothetical protein	0.193	-2.36965	1.50241e-10	1.26717e-09	yes	down	0.69	0.33	0.9	1.54	0.88	4.58	1.89	3.36	2.52	3	0.868	3.07
gene-Dda_6539	Dda_6539	hypothetical protein	0.309	-1.69297	8.83642e-05	0.000304807	yes	down	5.84	16.13	2.43	15.91	4.96	13.45	25.7	19.38	20.48	14.97	9.054	18.796
gene-Dda_6542	Dda_6542	hypothetical protein	0.379	-1.40099	1.73813e-19	3.89004e-18	yes	down	2.69	2.08	3.19	3.42	2.48	6.79	4.53	4.75	4.01	5.44	2.772	5.104
gene-Dda_6545	Dda_6545	hypothetical protein	0.387	-1.36999	1.41754e-08	9.14326e-08	yes	down	1.75	1.73	1.15	1.83	1.6	3.88	2.78	2	1.99	3.82	1.612	2.894
gene-Dda_6549	Dda_6549	hypothetical protein	0.162	-2.62716	6.45458e-07	3.29767e-06	yes	down	0.73	1.68	2.54	2.52	0.42	4.71	6.07	8.97	7.85	4.09	1.578	6.338
gene-Dda_6550	Dda_6550	hypothetical protein	0.149	-2.74182	1.29647e-37	1.1055e-35	yes	down	66.81	87.24	118.87	100.79	89.01	561.19	285.82	426.23	341.11	570.17	92.544	436.904
gene-Dda_6552	Dda_6552	putative 1,4-beta-D-glucan cellobiohydrolase A	0.348	-1.52129	0.000520747	0.00152749	yes	down	0.19	0.62	0.56	0.69	0.82	1.68	1.42	1.2	0.63	0.77	0.576	1.14
gene-Dda_6556	Dda_6556	hypothetical protein	0.46	-1.12097	1.69784e-05	6.64715e-05	yes	down	9.46	11.41	10.2	14.03	13.05	23.31	8.91	24.91	9.75	22.77	11.63	17.93
gene-Dda_6557	Dda_6557	hypothetical protein	0.459	-1.12414	4.18708e-10	3.32123e-09	yes	down	57.21	99.8	52.02	92.11	62.38	121.82	94.98	120.72	96.03	111.87	72.704	109.084
gene-Dda_6568	Dda_6568	Oxidoreductase sirO	0.1	-3.32559	8.0247e-21	2.05485e-19	yes	down	5.53	4.08	5.21	4.45	4.9	40.25	19.39	24.07	15.21	74.48	4.834	34.68
gene-Dda_6576	Dda_6576	hypothetical protein	0.123	-3.01816	1.71159e-10	1.43366e-09	yes	down	4.32	5.81	8.4	6.57	8.82	13.75	85.95	31.71	33.91	16.73	6.784	36.41
gene-Dda_6580	Dda_6580	hypothetical protein	0.332	-1.59143	0.000408917	0.00122819	yes	down	1.16	1.32	3	4.6	1.32	4.1	3.69	5.3	3.66	6.04	2.28	4.558
gene-Dda_6582	Dda_6582	hypothetical protein	0.479	-1.062	5.95873e-05	0.000212328	yes	down	33.6	40.51	23.96	50.99	30.49	62.25	22.63	47.19	42.71	83.57	35.91	51.67
gene-Dda_6586	Dda_6586	hypothetical protein	4.44	2.15058	1.62393e-09	1.18709e-08	yes	up	4.99	2.91	4.78	4.91	5.27	0.4	0.33	1.37	0.53	0.92	4.572	0.71
gene-Dda_6592	Dda_6592	hypothetical protein	12.531	3.64743	1.4875e-05	5.89949e-05	yes	up	48.14	36.57	15.68	60.9	27.95	2.22	0	0.76	4.94	1.86	37.848	1.956
gene-Dda_6596	Dda_6596	hypothetical protein	2.705	1.43578	2.66521e-06	1.21206e-05	yes	up	3.61	2.74	2.07	4.55	1.86	0.65	0.52	0.89	0.58	1.07	2.966	0.742
gene-Dda_6600	Dda_6600	hypothetical protein	8.196	3.03486	9.90996e-18	1.86128e-16	yes	up	126.06	56.63	199.04	70.54	162.25	10.93	8.29	13.41	8.42	12.67	122.904	10.744
gene-Dda_6601	Dda_6601	hypothetical protein	3.535	1.82175	1.05649e-14	1.42995e-13	yes	up	4.19	2.28	2.81	4.22	3.58	0.77	0.35	0.62	0.74	0.83	3.416	0.662
gene-Dda_6603	Dda_6603	hypothetical protein	2.354	1.23494	2.01212e-05	7.75648e-05	yes	up	47.84	85.01	47.4	33.45	74.01	24.85	13.33	20.53	15.41	13.28	57.542	17.48
gene-Dda_6604	Dda_6604	hypothetical protein	0.227	-2.13667	0.000328322	0.00100201	yes	down	0.76	0.53	0.11	0.74	0.95	1.96	2.18	3.58	0.24	1.32	0.618	1.856
gene-Dda_6606	Dda_6606	Lactose permease	0.016	-5.94252	4.78287e-56	1.08918e-53	yes	down	19.71	7.28	14.02	27.53	22.22	922.22	489.46	415.9	422.01	1626.65	18.152	775.248
gene-Dda_6609	Dda_6609	Vacuolar membrane protein	2.08	1.05667	4.19614e-09	2.88088e-08	yes	up	53.97	36.8	48.61	49.1	54.63	22.44	10.43	18.47	15.1	15.41	48.622	16.37
gene-Dda_6611	Dda_6611	hypothetical protein	6.585	2.7191	4.18082e-23	1.31549e-21	yes	up	256.36	81.71	212.57	265.75	216.34	30.37	15.33	23.46	13.77	26.21	206.546	21.828
gene-Dda_6612	Dda_6612	hypothetical protein	6.692	2.7425	0.000201303	0.000641687	yes	up	5.5	1.2	13.81	10.98	6.91	0.55	2.16	0	0.54	0.59	7.68	0.768
gene-Dda_6613	Dda_6613	hypothetical protein	0.345	-1.53636	1.1005e-10	9.45962e-10	yes	down	16.63	19.37	15.64	20.76	20.36	50.21	17.35	30.47	37.42	54	18.552	37.89
gene-Dda_6622	Dda_6622	hypothetical protein	0.131	-2.93476	1.47414e-06	7.02235e-06	yes	down	136.79	518.17	1167.81	93.64	688.16	2125.81	3347.03	2879.01	3141.35	3066.22	520.914	2911.88
gene-Dda_6624	Dda_6624	hypothetical protein	0.491	-1.02679	1.59881e-08	1.0212e-07	yes	down	5	4.53	2.79	4.97	3.03	6.37	3.94	6.92	4.8	6.39	4.064	5.684
gene-Dda_6625	Dda_6625	hypothetical protein	0.054	-4.19864	9.11776e-42	9.25561e-40	yes	down	23.38	38.89	74.95	39.07	56.32	543.24	579.76	701.8	609.11	567.42	46.522	600.266
gene-Dda_6629	Dda_6629	hypothetical protein	0.435	-1.20203	0.000105802	0.000357013	yes	down	140.9	151.05	272.31	131.45	242.16	268.21	206.27	319.6	427.52	292.06	187.574	302.732
gene-Dda_6631	Dda_6631	hypothetical protein	0.386	-1.37207	3.9063e-08	2.38433e-07	yes	down	19.39	25.85	20.89	23.6	24.3	32.81	55.41	53.77	29.41	29.9	22.806	40.26
gene-Dda_6632	Dda_6632	hypothetical protein	2.191	1.13169	4.64543e-07	2.44214e-06	yes	up	7.58	5.03	6.31	9.12	5.45	2.87	2.21	2.11	1.51	1.73	6.698	2.086
gene-Dda_6647	Dda_6647	hypothetical protein	2.725	1.44631	6.77282e-08	4.00498e-07	yes	up	14.47	11.54	13.23	20.3	16.4	5.99	4.13	1.49	3.02	4.61	15.188	3.848
gene-Dda_6649	Dda_6649	hypothetical protein	2.16	1.11089	1.31659e-08	8.53794e-08	yes	up	348.02	399.31	229.5	602.13	327.12	145.68	122.41	135.52	94.47	93.65	381.216	118.346
gene-Dda_6658	Dda_6658	DDE-domain-containing protein	0.312	-1.68268	0.000108488	0.000364921	yes	down	0.4	0.49	0.17	1.22	0.31	1.58	0.68	1.15	0.83	1.23	0.518	1.094
gene-Dda_6659	Dda_6659	hypothetical protein	0.31	-1.68816	2.4396e-08	1.51843e-07	yes	down	35.58	51.96	17.27	64.57	30.76	100.6	86.47	126.66	57.25	55.77	40.028	85.35
gene-Dda_6668	Dda_6668	1,2-dihydroxy-3-keto-5-methylthiopentene dioxygenase	3.161	1.6602	1.50844e-37	1.27351e-35	yes	up	144	112.77	110.29	125.66	110.57	32.82	20.54	26.38	27.76	23.77	120.658	26.254
gene-Dda_6673	Dda_6673	hypothetical protein	0.224	-2.16159	2.75574e-12	2.87615e-11	yes	down	124.32	354.62	155.27	132.63	189.09	524.37	653.6	501.82	610.38	676.28	191.186	593.29
gene-Dda_6680	Dda_6680	hypothetical protein	0.4	-1.32063	9.71508e-10	7.32454e-09	yes	down	7.26	5.48	7.08	8.43	5.33	9.35	13.4	9.56	11.61	12.59	6.716	11.302
gene-Dda_6682	Dda_6682	hypothetical protein	2.719	1.44314	0.00124846	0.00334554	yes	up	1.89	0.86	1.34	1.69	1.63	0.24	0.61	0.09	0.62	0.26	1.482	0.364
gene-Dda_6696	Dda_6696	hypothetical protein	0.471	-1.08626	8.64364e-07	4.30768e-06	yes	down	35.68	41.9	32.65	35.54	33.04	54.13	68.53	61.65	37.94	36.21	35.762	51.692
gene-Dda_6700	Dda_6700	hypothetical protein	0.454	-1.13838	2.12894e-06	9.83513e-06	yes	down	106.08	96.43	131.68	109.09	135.96	137.7	239.46	202.14	148.56	147.74	115.848	175.12
gene-Dda_6719	Dda_6719	hypothetical protein	0.494	-1.01844	8.92673e-06	3.70766e-05	yes	down	0.7	0.88	0.51	1.02	0.67	1.32	1.01	1.25	0.62	1.07	0.756	1.054
gene-Dda_6727	Dda_6727	hypothetical protein	2.264	1.1791	3.32407e-10	2.68667e-09	yes	up	159.75	154.29	150.98	151.01	137.81	43.71	38.56	68.05	38.71	38.25	150.768	45.456
gene-Dda_6728	Dda_6728	hypothetical protein	0.394	-1.34341	9.77358e-10	7.36213e-09	yes	down	45.63	45.62	54.52	46.57	59.32	72.99	115.06	99.28	69.47	82.94	50.332	87.948
gene-Dda_6731	Dda_6731	hypothetical protein	0.203	-2.29974	4.41008e-34	3.05729e-32	yes	down	8.51	10.61	8.19	18.14	10.66	37.4	34.31	35.12	31.6	47.87	11.222	37.26
gene-Dda_6739	Dda_6739	hypothetical protein	2.138	1.0963	0.00669408	0.0149543	yes	up	0.82	0.44	0.58	0.88	0.9	0.33	0.07	0.17	0.29	0.31	0.724	0.234
gene-Dda_6741	Dda_6741	hypothetical protein	8.131	3.02347	7.61831e-13	8.5028e-12	yes	up	2264.37	2550.98	1207.06	1653.93	1391.92	63.74	254.39	126.73	205.78	60.23	1813.65	142.174
gene-Dda_6746	Dda_6746	hypothetical protein	3.63	1.86011	1.34067e-10	1.13953e-09	yes	up	553.64	392.93	428.01	560.11	553.1	134.53	50.85	169.98	55.06	66.74	497.558	95.432
gene-Dda_6754	Dda_6754	hypothetical protein	2.001	1.00102	0.00078556	0.0022151	yes	up	15.51	10.97	11.94	33.47	13.86	5.76	3.2	5.78	6.76	6.78	17.15	5.656
gene-Dda_6755	Dda_6755	hypothetical protein	0.162	-2.62437	1.87137e-17	3.46895e-16	yes	down	4.08	1.91	3.49	1.91	4.38	11.83	11.26	14.06	16.44	12.73	3.154	13.264
gene-Dda_6758	Dda_6758	hypothetical protein	3.092	1.6287	0.00740763	0.0163217	yes	up	0.3	0.17	0.42	0.41	0.66	0.19	0.03	0.09	0.1	0.03	0.392	0.088
gene-Dda_6763	Dda_6763	hypothetical protein	0.443	-1.17475	2.69033e-11	2.48542e-10	yes	down	15.43	15.8	13.74	30.32	15.81	32.43	25.99	25.34	21.47	34.14	18.22	27.874
gene-Dda_6764	Dda_6764	Helothermine	2.545	1.34738	1.16451e-08	7.609e-08	yes	up	266.41	135.19	280.6	247.54	209.05	72.14	38.89	71.04	72.88	53.91	227.758	61.772
gene-Dda_6773	Dda_6773	hypothetical protein	0.482	-1.05203	2.3655e-13	2.79759e-12	yes	down	13.55	15.22	12.66	16.59	12.35	22.03	19.21	16.28	22.13	20.06	14.074	19.942
gene-Dda_6777	Dda_6777	hypothetical protein	0.317	-1.6572	3.33354e-12	3.44547e-11	yes	down	219.66	296.97	204.99	235.26	277.34	392.18	644.89	661.29	506.07	397.48	246.844	520.382
gene-Dda_6781	Dda_6781	hypothetical protein	0.397	-1.33251	1.59923e-13	1.92881e-12	yes	down	2.71	4.05	3.06	3.78	2.91	5.66	6.48	5.32	4.98	6.1	3.302	5.708
gene-Dda_6786	Dda_6786	hypothetical protein	2.455	1.29582	2.66169e-08	1.64944e-07	yes	up	91.24	117.64	56.37	157.95	83.39	30.01	33.29	29.52	25.35	19.48	101.318	27.53
gene-Dda_6796	Dda_6796	hypothetical protein	0.432	-1.21026	0.00133074	0.00354585	yes	down	15.63	24.09	12.45	26.06	15.37	24.95	12.1	32.73	55.05	17.65	18.72	28.496
gene-Dda_6799	Dda_6799	hypothetical protein	2.713	1.43996	9.25306e-17	1.59718e-15	yes	up	57.91	38.3	54.54	52.63	50.95	17.67	9.3	11.67	10.58	16.61	50.866	13.166
gene-Dda_6800	Dda_6800	hypothetical protein	2.018	1.01267	0.000396253	0.00119268	yes	up	43.37	37.41	25.79	84.68	36.69	12.2	19.06	11.87	17.93	11.69	45.588	14.55
gene-Dda_6802	Dda_6802	Serine/threonine-protein kinase	2.811	1.49119	2.92167e-08	1.80138e-07	yes	up	29.88	23.51	11.56	47.57	19.47	8.59	3.9	6.91	6.02	6.01	26.398	6.286
gene-Dda_6806	Dda_6806	hypothetical protein	0.378	-1.4039	0.0253233	0.0487761	yes	down	0.24	1.37	1.11	0.55	2.72	3.73	0.92	2.65	1.83	2.01	1.198	2.228
gene-Dda_6808	Dda_6808	hypothetical protein	10.963	3.45463	4.95572e-16	7.95808e-15	yes	up	24.03	10.86	35.71	31.97	28.82	3.27	0.97	2.23	1.62	0.35	26.278	1.688
gene-Dda_6809	Dda_6809	hypothetical protein	4.942	2.30524	8.24315e-24	2.74568e-22	yes	up	1245.38	865.09	1492.94	1810.69	1594.73	259.27	108.26	186.99	173.94	262.2	1401.77	198.132
gene-Dda_6818	Dda_6818	hypothetical protein	0.401	-1.31796	2.15011e-05	8.24741e-05	yes	down	12.38	13.94	4.85	9.55	4.16	17.78	9.92	15.93	13.5	19.15	8.976	15.256
gene-Dda_6822	Dda_6822	hypothetical protein	2.131	1.09182	0.00048775	0.00143812	yes	up	184.87	262.85	97.72	468.54	146.12	98.87	48.02	94.63	58.97	61.29	232.02	72.356
gene-Dda_6831	Dda_6831	hypothetical protein	7.139	2.8357	3.58301e-13	4.17382e-12	yes	up	10.4	3.48	8.9	8.2	9.31	0.99	0.9	1.29	0.3	0.41	8.058	0.778
gene-Dda_6842	Dda_6842	L-asparaginase	2.369	1.24416	4.43397e-14	5.68548e-13	yes	up	23.41	16	16.87	23.98	19.94	8.37	4.06	4.76	5.08	7.04	20.04	5.862
gene-Dda_6845	Dda_6845	hypothetical protein	0.311	-1.68577	1.17485e-13	1.4373e-12	yes	down	17.85	15.99	12.62	22.1	20.97	52.94	25.79	56.57	23.06	41.66	17.906	40.004
gene-Dda_6870	Dda_6870	hypothetical protein	2.609	1.38374	5.53476e-05	0.000198131	yes	up	676.81	662.49	401.06	199.34	729.39	139.76	181.28	110.96	152.03	121.58	533.818	141.122
gene-Dda_6871	Dda_6871	tRNA N6-adenosine threonylcarbamoyltransferase	2.468	1.3032	3.56287e-21	9.3192e-20	yes	up	42.09	36.76	36.53	57.21	34.39	15.86	8.17	11.9	9.01	13.15	41.396	11.618
gene-Dda_6872	Dda_6872	Cerevisin	0.496	-1.011	7.20296e-05	0.000252652	yes	down	480.78	360.53	312.33	755.73	341.5	740.53	279.7	560.73	628.66	859.17	450.174	613.758
gene-Dda_6874	Dda_6874	hypothetical protein	0.197	-2.3419	1.88895e-09	1.36385e-08	yes	down	8.46	5.36	9.17	1.52	4.61	24.92	18.17	19.21	14.54	23.63	5.824	20.094
gene-Dda_6875	Dda_6875	hypothetical protein	0.09	-3.46933	5.36685e-16	8.58596e-15	yes	down	79.13	193.13	333.68	62.14	238.4	1260.15	1318.15	1429.54	1690.4	1547.18	181.296	1449.08
gene-Dda_6881	Dda_6881	hypothetical protein	3.372	1.75374	1.34173e-10	1.13953e-09	yes	up	3.16	2.17	2.64	3.77	2.91	0.4	0.57	0.83	0.7	0.43	2.93	0.586
gene-Dda_6883	Dda_6883	hypothetical protein	5.241	2.38981	6.89576e-05	0.000242375	yes	up	11.17	7.76	3.64	9.8	12.96	1.15	1.14	1.64	0.56	1.25	9.066	1.148
gene-Dda_6885	Dda_6885	Zinc finger protein	3.977	1.99179	2.19444e-20	5.31591e-19	yes	up	394.71	738.11	388.33	499.87	565.32	83.39	97.43	90.14	85.82	90.61	517.268	89.478
gene-Dda_6888	Dda_6888	hypothetical protein	2.068	1.0482	6.70425e-06	2.84839e-05	yes	up	113.68	74.27	112.94	108.11	112.65	34.15	47.89	38.94	25.77	24.99	104.33	34.348
gene-Dda_6891	Dda_6891	hypothetical protein	4.253	2.08831	1.17016e-06	5.66609e-06	yes	up	3.66	2.32	1.79	5.18	3.41	0.32	0.74	0.71	0.53	0.23	3.272	0.506
gene-Dda_6898	Dda_6898	Ricin	13.822	3.78893	0.000517725	0.00152072	yes	up	0.2	0.19	0.23	0.32	0.09	0	0.04	0	0	0	0.206	0.008
gene-Dda_6901	Dda_6901	hypothetical protein	3.24	1.69595	0.00154413	0.00404635	yes	up	2.01	1.41	4.14	3.79	2.51	0.16	0.48	0.92	0.8	0.52	2.772	0.576
gene-Dda_6904	Dda_6904	hypothetical protein	3.472	1.79572	2.28148e-05	8.71992e-05	yes	up	6.52	5.57	5.4	8.48	7.38	1.07	1.81	1.15	2.27	0	6.67	1.26
gene-Dda_6908	Dda_6908	kinase-like protein	8.619	3.10755	1.47994e-54	2.93476e-52	yes	up	125.03	92.36	94.12	144.69	78.95	6.77	6.14	11.47	9.1	8.31	107.03	8.358
gene-Dda_6909	Dda_6909	hypothetical protein	4.513	2.17404	5.87002e-08	3.49537e-07	yes	up	58.3	36.27	29.61	63.3	37.86	9.2	5.24	6.41	7.63	2.9	45.068	6.276
gene-Dda_6912	Dda_6912	hypothetical protein	2.842	1.50701	2.00817e-08	1.26655e-07	yes	up	476.17	271.16	558.97	348.6	444.5	97.92	140.75	90.21	90.71	81.49	419.88	100.216
gene-Dda_6917	Dda_6917	hypothetical protein	0.47	-1.08813	0.00349583	0.00841859	yes	down	3.38	3.53	3.52	2.66	3.89	2.82	8.88	5.65	4.14	2.83	3.396	4.864
gene-Dda_6919	Dda_6919	hypothetical protein	0.428	-1.22315	8.41309e-07	4.20753e-06	yes	down	64.17	95.52	51.7	112.31	54.22	211.4	110.87	116.16	82.69	86.48	75.584	121.52
gene-Dda_6920	Dda_6920	hypothetical protein	0.289	-1.78956	0.00931619	0.0200351	yes	down	4.1	5.06	2.45	5.02	10.33	10.14	17.76	10.13	7.35	11.36	5.392	11.348
gene-Dda_6923	Dda_6923	hypothetical protein	0.398	-1.32797	3.57299e-11	3.25849e-10	yes	down	33.72	25.59	30.18	41.55	33.09	85.27	45.21	52.61	31.43	69.98	32.826	56.9
gene-Dda_6924	Dda_6924	hypothetical protein	0.454	-1.14037	7.53761e-06	3.17555e-05	yes	down	6.79	4.41	7.97	4.89	6.2	9.74	6.84	11.05	6.71	12.44	6.052	9.356
gene-Dda_6926	Dda_6926	hypothetical protein	0.397	-1.33218	1.21618e-06	5.86561e-06	yes	down	19.2	16.64	16.83	14.51	13.71	51.22	26.47	24.23	12.19	30.06	16.178	28.834
gene-Dda_6929	Dda_6929	hypothetical protein	0.298	-1.74714	4.52779e-23	1.41423e-21	yes	down	8.49	9.44	5.84	8.75	6.53	17.02	17.02	23.39	12.81	19.73	7.81	17.994
gene-Dda_6931	Dda_6931	hypothetical protein	0.163	-2.61611	0.0243204	0.0471212	yes	down	0	0.64	0	0	0.32	1.08	0.36	0.68	0.71	1.17	0.192	0.8
gene-Dda_6932	Dda_6932	hypothetical protein	0.148	-2.75472	9.07009e-13	1.00182e-11	yes	down	1.51	1.12	4.18	2.61	2.32	13.59	4.37	10.98	10.37	17.02	2.348	11.266
gene-Dda_6933	Dda_6933	hypothetical protein	0.412	-1.27943	2.95863e-17	5.36772e-16	yes	down	1224.47	1077.7	1388.65	1112.87	1280.28	2336.14	1725.28	2098.96	1676.99	2428.31	1216.79	2053.14
gene-Dda_6934	Dda_6934	hypothetical protein	0.319	-1.64875	9.15562e-07	4.53895e-06	yes	down	7.94	21.78	8.86	13.51	7.69	34.94	13.93	31.65	15.16	37.09	11.956	26.554
gene-Dda_6935	Dda_6935	hypothetical protein	2.102	1.07205	0.00496247	0.0114955	yes	up	15.96	9.47	27.63	16.13	13.33	5.38	8.77	4.79	4.05	3.76	16.504	5.35
gene-Dda_6940	Dda_6940	transposase	2.103	1.07243	2.67089e-18	5.28414e-17	yes	up	69.08	46.08	59.45	72.18	57.96	23.59	18.42	21.62	17.14	18.8	60.95	19.914
gene-Dda_6941	Dda_6941	Vegetative incompatibility protein	2.056	1.03959	5.51672e-14	7.00015e-13	yes	up	112.1	142.09	110.85	122.75	125.97	46.52	42.66	42.54	37.11	38.15	122.752	41.396
gene-Dda_6945	Dda_6945	hypothetical protein	3.175	1.66686	0.000659012	0.00188697	yes	up	3.82	3.48	4.37	3.27	3.67	0.23	1.39	0.66	0.93	0.76	3.722	0.794
gene-Dda_6947	Dda_6947	hypothetical protein	11.727	3.55182	4.56551e-07	2.40309e-06	yes	up	81.84	21.93	77.57	31.76	37.58	1.74	0	5.13	3.35	3.86	50.136	2.816
gene-Dda_6949	Dda_6949	hypothetical protein	0.196	-2.35345	2.55198e-13	3.00978e-12	yes	down	15.07	13.55	9.97	13.65	11.96	90.12	24.84	55.02	16.37	48.69	12.84	47.008
gene-Dda_6954	Dda_6954	hypothetical protein	2.482	1.31157	0.000131206	0.000434146	yes	up	5.4	7.05	1.96	8.44	5	2.32	1.61	1.54	0.94	1.2	5.57	1.522
gene-Dda_6961	Dda_6961	hypothetical protein	2.43	1.28078	5.79207e-13	6.6028e-12	yes	up	256.59	148.13	231.15	231.19	223.27	64.1	49.04	59.81	67.23	64.02	218.066	60.84
gene-Dda_6965	Dda_6965	hypothetical protein	3.587	1.84291	3.43342e-05	0.000126959	yes	up	5.93	7.04	6.75	3.52	6.22	2.46	0.88	0.84	0.66	0.96	5.892	1.16
gene-Dda_6971	Dda_6971	NADPH oxidase	2.223	1.15231	1.33926e-08	8.67113e-08	yes	up	135.92	99.84	78.73	185.89	94.87	57.68	23.9	38.62	27.68	35.74	119.05	36.724
gene-Dda_6973	Dda_6973	hypothetical protein	2.371	1.2455	0.0017621	0.00455592	yes	up	73.19	38.64	101.11	25.48	68.45	13.93	25.48	15.55	21.99	12.62	61.374	17.914
gene-Dda_6978	Dda_6978	hypothetical protein	0.018	-5.82573	7.21532e-48	1.02542e-45	yes	down	2.24	1.15	2.09	1.6	0.91	119.44	40.94	53.23	26.86	82.99	1.598	64.692
gene-Dda_6988	Dda_6988	hypothetical protein	2.6	1.37847	3.81772e-15	5.39862e-14	yes	up	591.03	366.67	487.38	679.77	536.45	191.19	95	175.33	109.61	132.73	532.26	140.772
gene-Dda_6997	Dda_6997	hypothetical protein	3.202	1.6791	3.53493e-10	2.83559e-09	yes	up	16.3	10.81	21.47	14.31	17.1	4.35	3.15	3.82	2.72	3.42	15.998	3.492
gene-Dda_6998	Dda_6998	hypothetical protein	0.391	-1.35582	0.0036748	0.00881931	yes	down	10.56	6.32	10.1	8.31	9.92	38.07	15.64	14.48	1.84	14.7	9.042	16.946
gene-Dda_7000	Dda_7000	hypothetical protein	6.137	2.61747	0.0238272	0.0463023	yes	up	10.77	5.32	10.29	18.46	10.88	0	0	0	0	5.96	11.144	1.192
gene-Dda_7001	Dda_7001	hypothetical protein	3.266	1.70764	1.12484e-19	2.56458e-18	yes	up	1420.09	1153.11	1704.98	1636.19	1644.12	339.82	357.62	386.01	236.83	267.52	1511.7	317.56
gene-Dda_7010	Dda_7010	hypothetical protein	0.451	-1.14944	1.12043e-06	5.45625e-06	yes	down	23.45	20.79	16.86	26.12	17.51	60.45	25.31	31.97	18.46	25.88	20.946	32.414
gene-Dda_7017	Dda_7017	hypothetical protein	2.092	1.06487	8.2599e-05	0.000286543	yes	up	5.46	3.88	4.77	4.46	4.29	2.04	1.76	1.84	0.59	1.36	4.572	1.518
gene-Dda_7018	Dda_7018	hypothetical protein	8.714	3.12338	0.00984229	0.0210392	yes	up	4.02	2.07	1.04	1.03	2.07	0.57	0	0	0	0	2.046	0.114
gene-Dda_7019	Dda_7019	hypothetical protein	2.142	1.09911	0.00617746	0.0139426	yes	up	4.25	2.11	2.25	2.94	3.03	0.37	1.2	1.49	0.84	0.65	2.916	0.91
gene-Dda_7025	Dda_7025	hypothetical protein	2.288	1.19415	6.07611e-07	3.12115e-06	yes	up	9.09	5.2	4.01	10.74	6.73	2.13	1.69	2.92	1.81	1.89	7.154	2.088
gene-Dda_7026	Dda_7026	NADPH oxidase	2.367	1.24309	1.33168e-11	1.2773e-10	yes	up	19.07	14.96	11.52	22.27	13.26	7.64	3.39	4.9	3.75	4	16.216	4.736
gene-Dda_7028	Dda_7028	hypothetical protein	4.772	2.25447	4.58757e-05	0.000166107	yes	up	13.97	12.94	7.2	8.46	7.15	1.99	0	0.48	2.93	1.62	9.944	1.404
gene-Dda_7036	Dda_7036	hypothetical protein	6.333	2.66281	1.93041e-13	2.31189e-12	yes	up	431.91	246.9	724.34	236.8	372.43	29.33	54.04	54.42	30.28	55.5	402.476	44.714
gene-Dda_7037	Dda_7037	hypothetical protein	3.2	1.67813	1.01991e-05	4.18955e-05	yes	up	57.14	51.75	112.1	58.08	74.67	6.62	23.72	21.13	12.44	12.03	70.748	15.188
gene-Dda_7038	Dda_7038	hypothetical protein	2.544	1.34723	1.63065e-05	6.40173e-05	yes	up	42.54	33.82	82.2	43.88	54.93	9.92	17.58	17.45	12.54	12.57	51.474	14.012
gene-Dda_7058	Dda_7058	hypothetical protein	0.337	-1.56775	2.83299e-19	6.22601e-18	yes	down	10.09	14.98	9.14	18.38	12.04	24.94	24.85	25.99	23.82	30.26	12.926	25.972
gene-Dda_7070	Dda_7070	hypothetical protein	0.451	-1.14768	1.12374e-10	9.64e-10	yes	down	18.69	16.12	9.72	14.61	14.31	32.86	18.61	19.98	21.13	19.94	14.69	22.504
gene-Dda_7074	Dda_7074	hypothetical protein	0.446	-1.1655	6.88897e-07	3.49864e-06	yes	down	305.83	426.92	161.66	366	244.12	598.63	516.62	327.54	419.82	420.09	300.906	456.54
gene-Dda_7078	Dda_7078	Acetylcholinesterase	0.104	-3.26452	7.08769e-24	2.3794e-22	yes	down	8.36	9.23	6.33	11.81	7.45	127.99	33.81	51.35	22.33	62.22	8.636	59.54
gene-Dda_7079	Dda_7079	transposase	2.926	1.54883	2.31452e-07	1.27411e-06	yes	up	54.33	50.88	33.94	76.14	36.3	25.17	5.65	11.83	9.18	8.28	50.318	12.022
gene-Dda_7082	Dda_7082	hypothetical protein	0.086	-3.53745	9.30801e-06	3.84728e-05	yes	down	0.91	0	2.65	0	1.58	14	7.53	9.48	0.57	11.42	1.028	8.6
gene-Dda_7085	Dda_7085	hypothetical protein	0.055	-4.19268	3.65966e-13	4.25148e-12	yes	down	0.99	3.39	0.38	3.38	2.26	55.53	10.08	31.42	5.41	30.75	2.08	26.638
gene-Dda_7094	Dda_7094	hypothetical protein	2.215	1.14761	0.0079862	0.0174566	yes	up	20.56	20.18	12.9	46.88	13.05	13.04	6.44	3.27	1.7	10.66	22.714	7.022
gene-Dda_7095	Dda_7095	hypothetical protein	0.026	-5.29197	1.14644e-05	4.65953e-05	yes	down	0	0	0	0.99	0	14.95	4.25	7.25	0	9.39	0.198	7.168
gene-Dda_7098	Dda_7098	hypothetical protein	2.681	1.42266	2.25625e-07	1.24444e-06	yes	up	8641.19	4592.44	10640	5492.64	9057.19	1835.25	2263.62	2035.61	1827.25	1697.25	7684.69	1931.8
gene-Dda_7100	Dda_7100	hypothetical protein	2.016	1.01156	2.08381e-05	8.01836e-05	yes	up	399.99	243.48	566.23	405.82	488.48	202.76	121.64	165.46	122.35	127.68	420.8	147.978
gene-Dda_7105	Dda_7105	vacuolar Ca(2+) transporter	0.03	-5.07719	0.000177543	0.000573017	yes	down	0	0	0	0	0	9.74	19.54	6.55	0	25.59	0	12.284
gene-Dda_7110	Dda_7110	hypothetical protein	0.234	-2.09587	1.75009e-07	9.77277e-07	yes	down	1.67	2.27	1.63	0.93	1.46	8.6	2.88	4.92	1.82	6.27	1.592	4.898
gene-Dda_7124	Dda_7124	hypothetical protein	2.551	1.35118	2.54669e-05	9.60867e-05	yes	up	14.98	8.58	23.23	15.09	17.79	4.68	6.53	4.33	3.09	3.03	15.934	4.332
gene-Dda_7130	Dda_7130	Vegetative incompatibility protein	2.19	1.13113	2.21189e-17	4.05114e-16	yes	up	131.54	143.9	133.76	169.44	149.6	61.43	40.78	54.04	35.57	40.18	145.648	46.4
gene-Dda_7135	Dda_7135	hypothetical protein	2.711	1.43875	0.00194933	0.00499606	yes	up	39.93	12.1	48.31	16.51	34.56	9.31	10.45	8.87	8.03	2.08	30.282	7.748
gene-Dda_7136	Dda_7136	DDE-domain-containing protein	0.312	-1.68268	0.000108488	0.000364921	yes	down	0.4	0.49	0.17	1.22	0.31	1.58	0.68	1.15	0.83	1.23	0.518	1.094
gene-Dda_7138	Dda_7138	Vegetative incompatibility protein	2.195	1.13427	7.04563e-11	6.16186e-10	yes	up	116.48	170.29	129.58	135.86	158.37	53.11	45.02	44.14	44.69	38.29	142.116	45.05
gene-Dda_7140	Dda_7140	hypothetical protein	106.278	6.7317	2.11471e-12	2.2317e-11	yes	up	18.26	8.63	13.32	15.8	17.26	0	0	0.34	0	0	14.654	0.068
gene-Dda_7144	Dda_7144	hypothetical protein	2.483	1.31213	0.000220407	0.000698406	yes	up	6.06	2.28	3.78	6.18	3.49	0.99	1.2	1.35	0.55	1.89	4.358	1.196
gene-Dda_7150	Dda_7150	hypothetical protein	4.458	2.1564	1.73457e-29	8.75188e-28	yes	up	21.61	13.2	17.31	20.41	14.97	3.61	2.09	3.1	2.33	2.36	17.5	2.698
gene-Dda_7151	Dda_7151	hypothetical protein	5.999	2.58479	3.43251e-09	2.38153e-08	yes	up	11.94	8.27	8.4	17.8	12.62	0.42	0.21	2.19	2.5	1.13	11.806	1.29
gene-Dda_7152	Dda_7152	Cutinase	4.913	2.29648	1.33625e-07	7.59616e-07	yes	up	5.19	2.91	7.12	7.12	5.12	0.3	0.75	0.72	0.6	1.47	5.492	0.768
gene-Dda_7153	Dda_7153	hypothetical protein	5.484	2.45513	1.121e-10	9.62612e-10	yes	up	17.71	16.86	40.08	13.72	29.23	3.32	4.3	3.21	2.54	1.83	23.52	3.04
gene-Dda_7154	Dda_7154	hypothetical protein	2.333	1.22197	0.000351887	0.00106705	yes	up	64.12	111.99	101.98	48.68	109.74	22.48	34.84	19.07	33.28	19.12	87.302	25.758
gene-Dda_7158	Dda_7158	Exopolygalacturonase	0.495	-1.01474	2.87383e-06	1.29932e-05	yes	down	31.39	36.68	22.44	59.77	22.67	47.48	37.72	59.3	40.1	48.94	34.59	46.708
gene-Dda_7160	Dda_7160	hypothetical protein	2.599	1.37815	0.00377842	0.00904254	yes	up	10.55	4.33	18.34	11.23	10.83	2.91	1.44	4.15	3.32	2.63	11.056	2.89
gene-Dda_7169	Dda_7169	Zinc-type alcohol dehydrogenase-like protein	0.302	-1.72871	2.72402e-13	3.20825e-12	yes	down	15.57	21.64	14.27	12.78	16.44	36.62	22.72	37.93	44.77	43.33	16.14	37.074
gene-Dda_7173	Dda_7173	hypothetical protein	0.312	-1.68126	2.10916e-15	3.07959e-14	yes	down	341.44	328.28	260.96	236.5	347.74	910.9	439.66	534.46	630.55	913.4	302.984	685.794
gene-Dda_7174	Dda_7174	hypothetical protein	0.336	-1.57551	0.00134035	0.00356271	yes	down	0.35	0.35	0.22	0.39	0.52	0.46	1.2	0.53	1.11	0.33	0.366	0.726
gene-Dda_7178	Dda_7178	putative pepsin	4.255	2.08931	7.06605e-13	7.92792e-12	yes	up	20.36	19.91	32.55	15.7	24.4	4.26	3.63	3.38	4.64	2.69	22.584	3.72
gene-Dda_7181	Dda_7181	Endoglucanase-5	0.232	-2.10702	0.00974935	0.0208614	yes	down	0.15	0.17	0	1	1.16	0.57	1.14	0.54	1.32	3.5	0.496	1.414
gene-Dda_7184	Dda_7184	Heat shock protein	0.221	-2.1786	4.6915e-19	1.00514e-17	yes	down	325.4	321.54	538.11	366.46	422.29	1099.57	1613.24	1155.08	1207.65	1099.66	394.76	1235.04
gene-Dda_7205	Dda_7205	hypothetical protein	7.073	2.82231	8.53108e-21	2.17798e-19	yes	up	604.21	507.09	319.9	1393.28	366.56	58.04	43.96	74.86	62.85	53.19	638.208	58.58
gene-Dda_7206	Dda_7206	hypothetical protein	2.204	1.14032	1.29376e-05	5.19638e-05	yes	up	18.32	14.95	10.13	34.26	13.32	6.41	3.77	5.41	4.01	8.18	18.196	5.556
gene-Dda_7212	Dda_7212	hypothetical protein	2.057	1.04046	2.12802e-07	1.17752e-06	yes	up	27.52	23.48	15.41	42.02	20.54	10.2	9.41	8.45	6.98	6.9	25.794	8.388
gene-Dda_7214	Dda_7214	hypothetical protein	0.404	-1.30926	0.0255677	0.0492135	yes	down	0.29	0.81	0.04	0.24	0.32	0.57	0.93	0.71	0.42	0.25	0.34	0.576
gene-Dda_7215	Dda_7215	hypothetical protein	0.19	-2.39681	5.5404e-10	4.29482e-09	yes	down	124.33	355.94	46.74	225.11	117.16	549.82	584.69	572.81	670.31	633.06	173.856	602.138
gene-Dda_7217	Dda_7217	MFS-type efflux pump	0.475	-1.07354	0.000288003	0.000886571	yes	down	16.2	8.98	11.91	16.24	10.85	26.67	6.59	14.31	19.54	26.72	12.836	18.766
gene-Dda_7218	Dda_7218	Methyltransferase adrK	2.001	1.00086	8.12261e-05	0.000282239	yes	up	49.62	30.35	60.13	30.55	44.57	16.29	13.14	16.06	15.23	14.45	43.044	15.034
gene-Dda_7221	Dda_7221	hypothetical protein	0.136	-2.87755	3.40675e-06	1.5241e-05	yes	down	0.72	3.73	6.27	0	2.07	9.29	11.05	20.33	8.19	18.13	2.558	13.398
gene-Dda_7224	Dda_7224	hypothetical protein	2.052	1.03737	9.53012e-05	0.000325966	yes	up	97.88	79.1	77.67	193.9	86.87	51.6	27.2	42.69	27.35	20.81	107.084	33.93
gene-Dda_7225	Dda_7225	Chitotriosidase-1	2.776	1.47302	1.57364e-07	8.85119e-07	yes	up	466.12	532.57	283.66	538.24	335.54	70.45	111.82	114.15	146.29	66.7	431.226	101.882
gene-Dda_7232	Dda_7232	hypothetical protein	0.423	-1.24107	7.70553e-13	8.57769e-12	yes	down	58.9	40.92	45.05	69.11	54.9	90.76	73.14	68.62	74.36	128.6	53.776	87.096
gene-Dda_7235	Dda_7235	Endoglucanase	0.017	-5.8627	1.78026e-64	7.98962e-62	yes	down	0.82	0.5	0.68	0.58	0.99	25.61	22.9	18.48	28.55	48.41	0.714	28.79
gene-Dda_7236	Dda_7236	Cytochrome P450 monooxygenase	0.059	-4.07451	1.23548e-37	1.06414e-35	yes	down	10.87	23.64	7.15	27.3	9.04	163.22	192.84	138.1	191.55	179.43	15.6	173.028
gene-Dda_7240	Dda_7240	Acetylcholinesterase	0.367	-1.44629	3.17747e-13	3.70647e-12	yes	down	16.87	14.77	10.1	14.7	11.49	25.86	17.61	22.94	21.59	39.86	13.586	25.572
gene-Dda_7243	Dda_7243	hypothetical protein	0.234	-2.09399	2.8629e-06	1.29575e-05	yes	down	0.91	0.95	0.13	1.01	0.82	4.49	1.38	2.98	1.02	1.58	0.764	2.29
gene-Dda_7244	Dda_7244	hypothetical protein	0.077	-3.69679	0.00734634	0.016195	yes	down	0	0	0	0.34	0	2.67	0.38	0.36	0.37	0.41	0.068	0.838
gene-Dda_7246	Dda_7246	hypothetical protein	0.131	-2.92906	9.86447e-63	3.36457e-60	yes	down	52.37	68.06	75.78	70.62	58.73	377.43	368.44	290.98	270.89	412.53	65.112	344.054
gene-Dda_7247	Dda_7247	hypothetical protein	3.787	1.92087	5.87308e-13	6.6773e-12	yes	up	23.24	26.3	18.95	21.53	18.25	5.77	2.37	4.83	4.75	1.89	21.654	3.922
gene-Dda_7248	Dda_7248	hypothetical protein	0.048	-4.37158	3.39239e-51	5.67195e-49	yes	down	3.51	2.38	2.25	5.77	2.02	73.77	25.16	58.26	32.37	36.5	3.186	45.212
gene-Dda_7255	Dda_7255	MFS-type efflux pump	0.267	-1.90538	1.50715e-27	6.45803e-26	yes	down	53.55	50.41	33.6	56.31	39.27	113.39	131.64	91.42	129.81	120.31	46.628	117.314
gene-Dda_7258	Dda_7258	hypothetical protein	0.488	-1.03503	0.0126927	0.02643	yes	down	9.89	3.08	6.74	3.38	7.41	17.56	4.58	12.68	4.15	6.5	6.1	9.094
gene-Dda_7260	Dda_7260	hypothetical protein	2.252	1.17097	1.84821e-12	1.96751e-11	yes	up	208.97	128.61	179.5	160.04	191.57	63.92	44.91	49.6	50.99	56.94	173.738	53.272
gene-Dda_7270	Dda_7270	hypothetical protein	0.445	-1.16724	1.18233e-10	1.01222e-09	yes	down	123.53	132.67	91.33	132.44	121.95	297.52	119.32	160.42	152.81	216.59	120.384	189.332
gene-Dda_7274	Dda_7274	hypothetical protein	0.2	-2.31889	0.000114658	0.000384011	yes	down	1.66	0.74	0.88	1.85	1.35	15.67	1.55	3.09	1.27	2.14	1.296	4.744
gene-Dda_7276	Dda_7276	hypothetical protein	2.21	1.14424	2.88906e-06	1.30551e-05	yes	up	21.92	9.46	18.63	19.04	21.91	5.94	4.79	7.3	3.85	6.69	18.192	5.714
gene-Dda_7280	Dda_7280	hypothetical protein	0.22	-2.18766	5.63311e-11	4.97757e-10	yes	down	6.62	6.82	15.85	17.25	13.32	24.93	54.83	35.24	32.22	35.79	11.972	36.602
gene-Dda_7282	Dda_7282	hypothetical protein	0.473	-1.08148	2.25144e-13	2.67382e-12	yes	down	459.99	493.15	513.58	544.67	498.75	683.64	784.99	665.67	742.28	754.88	502.028	726.292
gene-Dda_7284	Dda_7284	hypothetical protein	11.754	3.55511	2.69955e-28	1.19891e-26	yes	up	126.5	125.15	246	109.29	147.59	11.04	6.32	13.89	8.23	6.04	150.906	9.104
gene-Dda_7285	Dda_7285	Cell wall integrity and stress response component	0.198	-2.33905	1.21954e-17	2.2805e-16	yes	down	30.55	42.72	45.87	40.29	47.5	134.17	82.14	167.76	211.16	124.65	41.386	143.976
gene-Dda_7286	Dda_7286	hypothetical protein	0.444	-1.17107	0.0144126	0.0296349	yes	down	9.69	42.42	40.42	66.74	57.91	64.42	35.39	66.59	34.27	93.03	43.436	58.74
gene-Dda_7292	Dda_7292	hypothetical protein	3.926	1.97322	2.55008e-08	1.58372e-07	yes	up	206	233.73	207	233.33	229.12	31.6	69.9	32.36	38.08	13.23	221.836	37.034
gene-Dda_7300	Dda_7300	hypothetical protein	4.77	2.25392	6.15338e-06	2.63535e-05	yes	up	2.98	1.9	2.41	3.79	1.32	0.33	0.11	0.41	0.65	0.24	2.48	0.348
gene-Dda_7310	Dda_7310	hypothetical protein	0.369	-1.43968	0.00214613	0.00545455	yes	down	2.34	1.39	1.88	6.62	0.77	7.62	5.6	3.18	2.28	4.57	2.6	4.65
gene-Dda_7315	Dda_7315	hypothetical protein	0.346	-1.53284	0.00509481	0.0117701	yes	down	3.13	50.73	33.67	19.39	24.27	42.05	72.91	42.69	33.34	38.83	26.238	45.964
gene-Dda_7332	Dda_7332	5'-methylthioadenosine/S-adenosylhomocysteine nucleosidase	4.66	2.22044	1.17593e-34	8.42621e-33	yes	up	746.44	557.02	479.95	841.42	401.81	96.43	58.56	91.14	95.87	95.05	605.328	87.41
gene-Dda_7333	Dda_7333	hypothetical protein	3.059	1.61317	9.0718e-10	6.86991e-09	yes	up	56.05	36.69	38.53	57.62	32.33	7.37	9.76	10.58	10.8	8.7	44.244	9.442
gene-Dda_7335	Dda_7335	hypothetical protein	0.206	-2.28224	0.000233036	0.000734091	yes	down	0.11	0.25	0.13	0.5	0.49	1.43	0.71	0.81	1.13	0.77	0.296	0.97
gene-Dda_7338	Dda_7338	Dehydrogenase citC	0.057	-4.14432	4.52005e-23	1.41423e-21	yes	down	10.73	30.87	3.81	17.02	6.67	168.36	166.39	127.33	133.95	236.32	13.82	166.47
gene-Dda_7340	Dda_7340	hypothetical protein	2.469	1.30396	4.19551e-09	2.88088e-08	yes	up	21.45	13.52	10.2	23.31	15.76	5.79	3.13	5.46	3.14	5.75	16.848	4.654
gene-Dda_7342	Dda_7342	hypothetical protein	0.212	-2.2412	4.40047e-30	2.27411e-28	yes	down	43.23	53.64	29.44	46.43	46.79	154.15	164.98	143.85	99.68	120.76	43.906	136.684
gene-Dda_7346	Dda_7346	S-dihydroxybenzoyltransferase	2.196	1.13455	7.12451e-11	6.21172e-10	yes	up	57.68	36.65	52.71	44.05	46.31	17.69	15.28	16.18	13.12	12.66	47.48	14.986
gene-Dda_7355	Dda_7355	hypothetical protein	0.151	-2.72436	5.08021e-34	3.43801e-32	yes	down	2.91	3.26	4.35	4.45	4.07	23.05	11.53	20.73	10.79	23.41	3.808	17.902
gene-Dda_7356	Dda_7356	hypothetical protein	0.076	-3.72092	7.3431e-36	5.85183e-34	yes	down	1.9	5.25	2.42	2.37	3.62	23.73	25.95	39.43	24.4	28.61	3.112	28.424
gene-Dda_7358	Dda_7358	hypothetical protein	21.16	4.40323	5.9509e-12	5.9698e-11	yes	up	189.05	52.6	382.68	46.41	288.87	5.1	6.43	9.31	6.46	5.24	191.922	6.508
gene-Dda_7364	Dda_7364	hypothetical protein	2.54	1.34498	0.00639286	0.0143452	yes	up	0.41	0.43	0.22	0.69	0.45	0.06	0.03	0.16	0.19	0.15	0.44	0.118
gene-Dda_7366	Dda_7366	Vacuolar amino acid transporter	2.367	1.24315	3.89002e-14	5.01819e-13	yes	up	236.03	204.97	208.64	250.72	225.38	59.33	77.19	60.25	68.59	56.22	225.148	64.316
gene-Dda_7378	Dda_7378	hypothetical protein	0.341	-1.55212	3.9956e-23	1.26656e-21	yes	down	6.34	6.33	6.81	9.65	6.48	14.02	11.5	13.73	13.19	19.22	7.122	14.332
gene-Dda_7384	Dda_7384	hypothetical protein	3.332	1.73638	2.18986e-08	1.372e-07	yes	up	33.38	19.88	44.23	18.19	37.33	6.08	7.34	7.32	5.36	6.16	30.602	6.452
gene-Dda_7385	Dda_7385	hypothetical protein	0.333	-1.58575	4.45318e-11	3.97615e-10	yes	down	81.77	94.58	130.85	80.27	109.9	166.64	247.32	213.1	193.7	218.26	99.474	207.804
gene-Dda_7387	Dda_7387	hypothetical protein	0.035	-4.83758	2.56367e-05	9.66849e-05	yes	down	0	0	11.05	0	13	56.15	90.99	59.82	155.93	12.77	4.81	75.132
gene-Dda_7402	Dda_7402	hypothetical protein	0.148	-2.75874	1.26829e-25	4.80655e-24	yes	down	53.21	72.75	69.17	44.92	64.42	274.27	156.46	289.46	342.7	386.85	60.894	289.948
gene-Dda_7406	Dda_7406	hypothetical protein	3.702	1.8883	2.83087e-12	2.95096e-11	yes	up	11.96	7.11	10.86	12.13	8.14	1.83	1.24	2.8	1.13	2.33	10.04	1.866
gene-Dda_7407	Dda_7407	hypothetical protein	0.407	-1.29864	3.42763e-08	2.10118e-07	yes	down	311.39	210.07	432.74	289.05	355.52	538.45	546.75	673.61	371.1	606.79	319.754	547.34
gene-Dda_7410	Dda_7410	hypothetical protein	7.335	2.87476	2.43612e-20	5.88464e-19	yes	up	552.2	723.87	322.78	1033.27	391.77	73.54	36.25	53.03	75.8	30.99	604.778	53.922
gene-Dda_7411	Dda_7411	hypothetical protein	17.865	4.15906	7.39755e-111	1.57697e-107	yes	up	1141.2	1123.08	1052.08	2088.68	1084.35	62.72	35.01	61.89	38.24	43.31	1297.88	48.234
gene-Dda_7415	Dda_7415	hypothetical protein	3.035	1.60155	1.10891e-24	3.95635e-23	yes	up	529.98	467.21	603.44	589.22	554.64	135.88	119.84	141.61	119.49	99.61	548.898	123.286
gene-Dda_7416	Dda_7416	hypothetical protein	6.762	2.75751	9.68787e-18	1.82359e-16	yes	up	247.39	420	143.56	589.74	209.38	47.8	23.87	30.15	37.21	19.92	322.014	31.79
gene-Dda_7417	Dda_7417	hypothetical protein	2.411	1.26972	2.53686e-07	1.39022e-06	yes	up	64.5	37.2	39.58	66.06	47.01	17.88	12.27	20.93	6.74	12.91	50.87	14.146
gene-Dda_7418	Dda_7418	hypothetical protein	0.488	-1.03382	0.0080723	0.0176223	yes	down	17.14	18.65	8.72	19.09	9.29	24.53	35.33	12.37	17.73	7.64	14.578	19.52
gene-Dda_7419	Dda_7419	hypothetical protein	0.481	-1.0562	0.0165986	0.0337071	yes	down	13.11	20.08	6.04	11.24	6.15	26.22	19.95	10.24	18.15	4.62	11.324	15.836
gene-Dda_7424	Dda_7424	hypothetical protein	5.562	2.47567	4.31728e-24	1.47254e-22	yes	up	45.33	38.01	58.91	50.22	51.43	5.39	5.18	9.22	5.9	4.42	48.78	6.022
gene-Dda_7425	Dda_7425	hypothetical protein	4.121	2.04288	6.3151e-09	4.26357e-08	yes	up	43	45.66	57.5	34.43	58.94	6.43	3.55	13.04	7.66	8.58	47.906	7.852
gene-Dda_7430	Dda_7430	hypothetical protein	2.954	1.56286	7.81969e-06	3.28304e-05	yes	up	7.32	5.96	4.42	7.24	5.12	1.3	1.65	0.7	2.2	0.99	6.012	1.368
gene-Dda_7439	Dda_7439	hypothetical protein	2.495	1.31928	2.44383e-20	5.88659e-19	yes	up	145.04	101.69	89.44	150.38	103.22	45.36	23.27	30.35	27.05	36.18	117.954	32.442
gene-Dda_7443	Dda_7443	Ulilysin	2.428	1.27965	0.0196491	0.0390919	yes	up	1.43	1.84	0.88	3.56	1.83	1.28	0.28	0.4	0.14	0.61	1.908	0.542
gene-Dda_7448	Dda_7448	hypothetical protein	2.326	1.21784	0.000471297	0.00139916	yes	up	5.84	2.69	2.42	4.23	4.62	1.67	0.59	1.13	1.18	1.28	3.96	1.17
gene-Dda_7450	Dda_7450	hypothetical protein	3.474	1.79644	7.66233e-12	7.53595e-11	yes	up	4.54	2.29	2.63	3.84	3.64	1.04	0.42	0.76	0.5	0.66	3.388	0.676
gene-Dda_7454	Dda_7454	hypothetical protein	0.339	-1.56039	1.01923e-11	9.88736e-11	yes	down	83.74	107.42	119.48	88.45	123.7	269.52	126.87	233.59	178.53	292.74	104.558	220.25
gene-Dda_7469	Dda_7469	Serine/threonine-protein kinase	0.349	-1.52012	9.46218e-16	1.44079e-14	yes	down	19.65	20.26	18.73	20.09	19.87	29	45.48	46.45	33.8	38.6	19.72	38.666
gene-Dda_7472	Dda_7472	hypothetical protein	2.08	1.05648	4.22477e-05	0.00015382	yes	up	77.58	76.77	37.78	73.01	51.82	16.95	15.83	31.83	18.55	17.31	63.392	20.094
gene-Dda_7474	Dda_7474	Transcriptional activator	0.497	-1.00821	1.08232e-09	8.08848e-09	yes	down	167.76	175.17	161.97	225.1	182.59	205.1	299.49	261.61	223.11	249.37	182.518	247.736
gene-Dda_7475	Dda_7475	hypothetical protein	0.354	-1.49835	6.02536e-06	2.58572e-05	yes	down	8.78	11.53	10.14	8.91	15.24	14.23	33.19	18.29	15.2	22.21	10.92	20.624
gene-Dda_7491	Dda_7491	hypothetical protein	0.419	-1.25349	6.30534e-20	1.46102e-18	yes	down	27.93	29.1	31.06	45.14	32.23	54.33	50.85	54.12	44.75	66.22	33.092	54.054
gene-Dda_7493	Dda_7493	hypothetical protein	0.367	-1.44605	3.69779e-17	6.61028e-16	yes	down	70.06	56.28	80.44	66.61	74.11	157.55	91.66	131.06	126.53	157.38	69.5	132.836
gene-Dda_7495	Dda_7495	ATP-dependent helicase NAM7	2.231	1.15762	1.05695e-08	6.93811e-08	yes	up	5.56	4.56	3.96	4.98	4.43	1	1.54	1.44	1.7	1.47	4.698	1.43
gene-Dda_7503	Dda_7503	hypothetical protein	0.452	-1.14457	6.21757e-17	1.08865e-15	yes	down	10.53	11.37	8.69	15.75	10	21.81	14.33	18.84	14.01	16.32	11.268	17.062
gene-Dda_7505	Dda_7505	hypothetical protein	2.096	1.06781	0.00426275	0.0100528	yes	up	2.54	2	1.73	1.95	2.03	0.24	0.29	0.9	1	0.89	2.05	0.664
gene-Dda_7513	Dda_7513	hypothetical protein	0.26	-1.94142	0.0011877	0.00319984	yes	down	0.46	0.13	0.66	0.39	1.42	1.94	2.66	1.83	0.59	1.12	0.612	1.628
gene-Dda_7516	Dda_7516	hypothetical protein	0.301	-1.73164	1.69179e-09	1.23088e-08	yes	down	5.14	8.24	8.31	8.22	5.49	13.21	19.21	17.17	11.66	17.18	7.08	15.686
gene-Dda_7517	Dda_7517	hypothetical protein	0.479	-1.06159	2.68999e-09	1.88942e-08	yes	down	43.22	40.41	41.62	52.21	42.94	51.2	80.88	63.26	54.63	61.63	44.08	62.32
gene-Dda_7520	Dda_7520	hypothetical protein	0.36	-1.47574	9.49145e-10	7.16226e-09	yes	down	85.73	45.36	98.62	72.11	83.32	121.49	171.3	139.79	135.22	169.31	77.028	147.422
gene-Dda_7523	Dda_7523	hypothetical protein	0.466	-1.10297	6.67974e-08	3.95818e-07	yes	down	91.91	94.05	122.64	82.92	109.64	136.31	171.11	148.52	132.83	160.43	100.232	149.84
gene-Dda_7525	Dda_7525	hypothetical protein	0.486	-1.04097	7.78422e-07	3.92062e-06	yes	down	1791.61	1618.86	2062.75	1303.63	1616.34	2103.91	2367.12	2497.92	2637.48	2237.64	1678.64	2368.81
gene-Dda_7534	Dda_7534	hypothetical protein	0.165	-2.59992	0.000818213	0.00229579	yes	down	1.5	0	8.95	5.45	5.58	1.88	16.86	24.08	23.56	12.53	4.296	15.782
gene-Dda_7535	Dda_7535	ATP-dependent (S)-NAD(P)H-hydrate dehydratase	2.2	1.13778	1.59412e-06	7.54332e-06	yes	up	31.54	25.69	40.88	21.64	29.49	10.5	9.17	10.47	7.62	9.96	29.848	9.544
gene-Dda_7537	Dda_7537	2-hydroxy-palmitic acid dioxygenase mpo1	0.372	-1.42561	1.01313e-13	1.2466e-12	yes	down	146.36	158.81	159.15	104.48	156.33	290.49	259.38	278.04	212.05	316.16	145.026	271.224
gene-Dda_7574	Dda_7574	hypothetical protein	2.296	1.19932	6.07057e-06	2.60381e-05	yes	up	50.92	35.03	71.49	39.43	61.64	19.12	17.92	13.39	13.44	14.84	51.702	15.742
gene-Dda_7575	Dda_7575	hypothetical protein	0.23	-2.11759	3.02658e-19	6.63435e-18	yes	down	66.25	96.33	90.7	53.95	81.31	204.57	201.46	250.76	245.63	281.09	77.708	236.702
gene-Dda_7578	Dda_7578	hypothetical protein	0.475	-1.07447	2.10543e-05	8.09451e-05	yes	down	97.07	81.95	59.86	139.63	80.88	107.04	118.95	116.42	107.42	133.76	91.878	116.718
gene-Dda_7582	Dda_7582	hypothetical protein	0.429	-1.21993	1.93771e-31	1.09423e-29	yes	down	82.62	78.66	67.72	90.39	75.2	136.41	96.45	133.03	117.12	142.57	78.918	125.116
gene-Dda_7591	Dda_7591	hypothetical protein	0.1	-3.32706	0.00720453	0.0159442	yes	down	0	0	0.06	0	0.06	0.07	0.21	0.33	0.07	0.15	0.024	0.166
gene-Dda_7605	Dda_7605	hypothetical protein	8.255	3.04531	0.00718162	0.0159183	yes	up	0.73	0.41	1.05	1.65	2.05	0	0.23	0.22	0	0	1.178	0.09
gene-Dda_7607	Dda_7607	hypothetical protein	0.169	-2.56804	3.28421e-12	3.3986e-11	yes	down	186.98	279.92	546.57	132.74	348.68	1057.8	1133.83	1521.58	1237.65	1150.7	298.978	1220.31
gene-Dda_7611	Dda_7611	hypothetical protein	0.259	-1.94666	0.00926384	0.0199275	yes	down	0.15	0	0.12	0.04	0.12	0.09	0.28	0.18	0.38	0.2	0.086	0.226
gene-Dda_7612	Dda_7612	hypothetical protein	0.211	-2.24582	8.77895e-08	5.12727e-07	yes	down	4589.48	9831.96	8458.76	2221.68	10434.4	14386.6	30550.3	24420.7	28141.9	19413.8	7107.26	23382.7
gene-Dda_7622	Dda_7622	hypothetical protein	0.055	-4.19203	1.45301e-21	3.89617e-20	yes	down	1.12	0.38	1.46	0.57	1.71	29.46	8.31	7.09	12.95	11.77	1.048	13.916
gene-Dda_7626	Dda_7626	hypothetical protein	0.498	-1.00488	1.13567e-08	7.43767e-08	yes	down	38.82	48.05	37.1	33.87	42.65	53.34	60.49	58.96	51.19	54.86	40.098	55.768
gene-Dda_7630	Dda_7630	hypothetical protein	0.129	-2.95291	2.38427e-64	1.01653e-61	yes	down	12.66	14.32	12.21	24.6	13.04	75.4	66.91	92.63	70.2	96.85	15.366	80.398
gene-Dda_7631	Dda_7631	hypothetical protein	0.222	-2.17348	2.17955e-33	1.4187e-31	yes	down	32.53	39.17	30.36	35.61	35.3	82.86	111.26	106.6	108.02	118.49	34.594	105.446
gene-Dda_7643	Dda_7643	hypothetical protein	0.44	-1.18518	5.70931e-12	5.74773e-11	yes	down	41.36	32.22	27.58	47.01	30.14	84.36	34.47	51.62	55.25	54.29	35.662	55.998
gene-Dda_7652	Dda_7652	hypothetical protein	3.794	1.92384	0.0106563	0.0225754	yes	up	359.82	1118.12	568.37	33.11	1023.65	64.05	136.44	107.65	149.29	119.4	620.614	115.366
gene-Dda_7661	Dda_7661	hypothetical protein	2.577	1.36572	3.85356e-07	2.05757e-06	yes	up	1049.36	808.31	1191.72	613.81	1027.74	213.39	239.61	238.02	300.21	198.85	938.188	238.016
gene-Dda_7668	Dda_7668	hypothetical protein	0.221	-2.1762	6.21619e-16	9.83404e-15	yes	down	131.37	88.11	105.54	157.43	112.41	522.41	131.7	337.31	371.88	494.89	118.972	371.638
gene-Dda_7674	Dda_7674	hypothetical protein	3.816	1.9322	1.13374e-07	6.51004e-07	yes	up	116.07	64.87	109.9	78.76	106.31	19.09	12.72	16.84	18.45	11.84	95.182	15.788
gene-Dda_7677	Dda_7677	hypothetical protein	3.499	1.80713	3.96413e-06	1.76053e-05	yes	up	7.4	3.42	4.81	5.12	7.97	1.82	0.75	1.71	0.6	0.81	5.744	1.138
gene-Dda_7678	Dda_7678	Beta-glucosidase	0.263	-1.92659	0.00102765	0.00281309	yes	down	0.59	0.24	0.54	1.42	1.01	1.75	1.07	0.4	1.13	5.62	0.76	1.994
gene-Dda_7698	Dda_7698	Alpha-glucosidase	0.217	-2.20257	3.96062e-19	8.54993e-18	yes	down	7.46	4.62	5.51	7.39	5.15	16.73	12.55	14.78	17.9	33.3	6.026	19.052
gene-Dda_7709	Dda_7709	hypothetical protein	0.406	-1.30172	6.60695e-11	5.79604e-10	yes	down	33.15	43.25	35.76	35.51	38.7	50.68	69.98	64.23	70.47	59.05	37.274	62.882
gene-Dda_7716	Dda_7716	NEDD8-conjugating enzyme UBC12	0.427	-1.22692	1.49824e-11	1.42424e-10	yes	down	505.65	684.94	711.8	608.48	656	969.92	1072.95	909.58	1006.86	1080.62	633.374	1007.99
gene-Dda_7718	Dda_7718	hypothetical protein	0.298	-1.74814	2.81019e-21	7.44176e-20	yes	down	230.42	236.61	251.41	213.76	237.34	461.35	622.58	566.77	542.71	503.98	233.908	539.478
gene-Dda_7724	Dda_7724	Phosphatase	0.174	-2.52664	5.73623e-48	8.43324e-46	yes	down	266.34	305.12	309.18	241.49	242.61	1311.21	1210.35	937.67	954.48	1055.99	272.948	1093.94
gene-Dda_7731	Dda_7731	hypothetical protein	0.13	-2.93993	8.09511e-38	7.266e-36	yes	down	76.81	73.24	63.09	107.78	91.43	307.61	326.59	357.85	477.52	464.12	82.47	386.738
gene-Dda_7742	Dda_7742	Endochitinase	2.079	1.05562	0.00830742	0.0180708	yes	up	2.97	1.31	2.04	2.26	1.56	0.5	0.99	0.66	0.4	0.76	2.028	0.662
gene-Dda_7749	Dda_7749	hypothetical protein	0.192	-2.38037	1.17231e-20	2.95749e-19	yes	down	227.42	268.59	242.05	130.73	256.44	777.76	745.91	636.12	921.99	969.1	225.046	810.176
gene-Dda_7752	Dda_7752	hypothetical protein	3.264	1.7066	7.4662e-09	4.97766e-08	yes	up	18.6	12.91	29.24	18.44	25.69	3.61	5.77	5.1	3.58	4.24	20.976	4.46
gene-Dda_7762	Dda_7762	Ubiquitin	0.464	-1.1071	1.04383e-09	7.80768e-09	yes	down	464.91	463.52	530.45	407.98	536.81	681.6	718.18	625.59	732.88	748.72	480.734	701.394
gene-Dda_7765	Dda_7765	hypothetical protein	2.263	1.17825	0.000420566	0.00126007	yes	up	2.8	2.68	3.17	4.75	2.23	0.9	0.69	0.85	0.69	1.61	3.126	0.948
gene-Dda_7775	Dda_7775	hypothetical protein	5.474	2.45252	0.000720236	0.00204783	yes	up	3	0.26	2.63	3.35	2.82	0.45	0.44	0.14	0.44	0	2.412	0.294
gene-Dda_7779	Dda_7779	hypothetical protein	2.128	1.08926	1.56682e-05	6.18244e-05	yes	up	11.99	11.61	6.34	18.01	8.14	4.94	2.38	5	2.81	2.76	11.218	3.578
gene-Dda_7783	Dda_7783	hypothetical protein	2.236	1.16083	0.000486072	0.00143417	yes	up	49.69	51.99	14.5	80.48	29.68	11.35	13.13	18.93	12.45	10.13	45.268	13.198
gene-Dda_7788	Dda_7788	hypothetical protein	0.355	-1.49612	0.000350981	0.00106468	yes	down	3.2	2.89	1.88	5.82	2.73	7.82	1.03	6.78	5.41	10.97	3.304	6.402
gene-Dda_7800	Dda_7800	hypothetical protein	0.381	-1.39053	1.00636e-05	4.14132e-05	yes	down	280.19	437.18	418.67	273.08	502.29	466.04	1019.34	838.59	614.02	515.08	382.282	690.614
gene-Dda_7805	Dda_7805	hypothetical protein	0.212	-2.23832	5.59312e-10	4.32781e-09	yes	down	2.2	4.17	0.98	2.24	1.59	8.64	8.9	7.44	3.18	8.22	2.236	7.276
gene-Dda_7810	Dda_7810	hypothetical protein	0.324	-1.62527	1.05407e-06	5.16554e-06	yes	down	5.37	7.33	2.54	14.92	3.49	16.45	10.98	13.29	11.6	16.11	6.73	13.686
gene-Dda_7811	Dda_7811	hypothetical protein	0.149	-2.74314	3.83465e-32	2.30268e-30	yes	down	7.96	3.89	3.25	6.88	3.77	33.57	15.15	22.6	19.31	27.73	5.15	23.672
gene-Dda_7813	Dda_7813	hypothetical protein	0.053	-4.22496	1.32684e-57	3.32764e-55	yes	down	1.6	1.63	1.32	4.07	1.62	31.44	23.49	20.66	27.19	25.36	2.048	25.628
gene-Dda_7815	Dda_7815	hypothetical protein	0.023	-5.47044	4.89387e-121	1.391e-117	yes	down	52.75	56.3	51.96	98.07	62.4	1296.45	1947.57	1706.74	2343.91	1866.84	64.296	1832.3
gene-Dda_7824	Dda_7824	Ubiquitin-60S ribosomal protein	2.084	1.05958	1.8114e-09	1.31119e-08	yes	up	1235.02	1025.64	1155.21	855.22	1191.71	409.06	402.08	352.51	319.51	342.46	1092.56	365.124
gene-Dda_7830	Dda_7830	hypothetical protein	0.326	-1.61615	0.0185884	0.0372161	yes	down	0.46	0.06	0.65	0.45	0.19	0.6	1.76	0.42	0.74	0.16	0.362	0.736
gene-Dda_7831	Dda_7831	hypothetical protein	0.359	-1.47775	7.74708e-10	5.9246e-09	yes	down	15.45	18.32	12	16.47	13.83	49.89	16.73	24.93	18.73	41.19	15.214	30.294
gene-Dda_7835	Dda_7835	hypothetical protein	8.391	3.06878	0.00467821	0.0109052	yes	up	0.33	1.1	0.62	1.96	1.09	0.42	0	0	0	0	1.02	0.084
gene-Dda_7839	Dda_7839	hypothetical protein	0.343	-1.54371	3.51465e-05	0.000129626	yes	down	1.53	1	1.53	2.2	0.89	5.44	2.29	1.64	1.61	3.6	1.43	2.916
gene-Dda_7845	Dda_7845	Vegetative incompatibility protein	2.298	1.20036	4.9087e-13	5.64865e-12	yes	up	38.06	34.45	25.56	61.99	30.28	12.81	9.85	12.61	9.86	10.65	38.068	11.156
gene-Dda_7846	Dda_7846	hypothetical protein	2.187	1.12904	5.45311e-14	6.92976e-13	yes	up	28.42	18.13	23.89	30.35	27.12	8.89	8.81	7.28	6.76	8.36	25.582	8.02
gene-Dda_7854	Dda_7854	hypothetical protein	3.582	1.84057	0.0156345	0.0318631	yes	up	1.07	0.42	0.86	0.51	0.67	0	0.1	0.37	0.1	0.11	0.706	0.136
gene-Dda_7865	Dda_7865	hypothetical protein	0.177	-2.49659	5.05107e-34	3.43801e-32	yes	down	30.91	21.04	24.19	32.16	25.34	74.37	129.31	94.96	97.27	107.23	26.728	100.628
gene-Dda_7867	Dda_7867	hypothetical protein	0.168	-2.56972	1.63681e-06	7.7111e-06	yes	down	6.83	8.37	0	22.8	2.13	38.19	25.45	29.47	20.49	30.78	8.026	28.876
gene-Dda_7868	Dda_7868	hypothetical protein	0.222	-2.17257	2.7843e-18	5.48307e-17	yes	down	20.59	36.21	16.89	28.98	21.48	63.94	100.38	79.55	72.94	60.01	24.83	75.364
gene-Dda_7874	Dda_7874	hypothetical protein	0.407	-1.29801	0.0128605	0.0267402	yes	down	0.88	0.42	0.36	0.7	0.35	0.98	0.64	0.54	0.32	2.18	0.542	0.932
gene-Dda_7878	Dda_7878	Cytochrome P450	0.382	-1.38913	8.69171e-14	1.08513e-12	yes	down	53.42	42.28	47.23	56.58	42.91	90.27	50.03	86.02	96.64	115.02	48.484	87.596
gene-Dda_7880	Dda_7880	hypothetical protein	0.157	-2.67521	6.04344e-29	2.84709e-27	yes	down	21.83	13.22	7.84	26.65	13.42	61.67	57.64	76.87	62.72	90.71	16.592	69.922
gene-Dda_7884	Dda_7884	hypothetical protein	0.288	-1.79355	6.56552e-05	0.000231819	yes	down	34.18	56.76	119.19	18.73	99.9	158.11	104.2	156.42	206.81	179.21	65.752	160.95
gene-Dda_7887	Dda_7887	hypothetical protein	0.438	-1.19096	2.25619e-06	1.03824e-05	yes	down	322.56	299.23	369.06	185.58	399.67	535.17	417.14	571.03	374.69	675.35	315.22	514.676
gene-Dda_7889	Dda_7889	hypothetical protein	0.304	-1.71818	0.00236296	0.00596653	yes	down	119.35	0	140.43	151.68	236.34	100.32	319.86	200.79	229.25	390.63	129.56	248.17
gene-Dda_7892	Dda_7892	hypothetical protein	0.413	-1.27458	0.0193363	0.0385325	yes	down	6.05	6.04	8.36	3.6	2.44	14	5.08	6.21	8.63	8.43	5.298	8.47
gene-Dda_7894	Dda_7894	hypothetical protein	2.043	1.03037	0.00521129	0.0120002	yes	up	11.73	17.63	28.03	9.96	16.47	3.68	5.45	6.75	6.26	6.59	16.764	5.746
gene-Dda_7895	Dda_7895	hypothetical protein	2.858	1.51495	1.38072e-05	5.51449e-05	yes	up	1073.65	1173.2	575.28	3112.61	610.13	384.82	188.26	292.65	238.63	401.07	1308.97	301.086
gene-Dda_7899	Dda_7899	hypothetical protein	0.36	-1.47431	7.56537e-05	0.000264169	yes	down	2.63	4.31	2.68	1.68	2.9	3.55	9.19	4.14	5.46	4.45	2.84	5.358
gene-Dda_7900	Dda_7900	hypothetical protein	0.468	-1.0939	0.00148034	0.00389956	yes	down	62.57	72.33	63.02	37.78	72.34	57.47	159.51	57.53	79.77	94.56	61.608	89.768
gene-Dda_7902	Dda_7902	hypothetical protein	0.49	-1.0302	0.000142265	0.000467835	yes	down	7.43	7.72	8.55	6.44	8.68	8.46	16.53	9.4	11.24	8.45	7.764	10.816
gene-Dda_7903	Dda_7903	hypothetical protein	0.434	-1.204	9.37342e-07	4.64153e-06	yes	down	5.06	7.13	2.89	8.73	4.44	11.66	6.74	11.64	5.73	8.91	5.65	8.936
gene-Dda_7907	Dda_7907	hypothetical protein	0.316	-1.65994	1.96577e-14	2.60281e-13	yes	down	54.44	67.75	78.92	55.96	69.23	117.84	166.51	139.72	131.79	159.65	65.26	143.102
gene-Dda_7908	Dda_7908	hypothetical protein	2.648	1.40516	7.12291e-21	1.82943e-19	yes	up	94.81	70.39	71.53	88.17	72.29	26.71	21.38	19.31	19.99	15.16	79.438	20.51
gene-Dda_7916	Dda_7916	hypothetical protein	2.419	1.27449	5.18366e-08	3.10149e-07	yes	up	12.01	10.6	11.64	15.51	10.8	3.76	1.38	4.86	2.98	4.27	12.112	3.45
gene-Dda_7917	Dda_7917	hypothetical protein	2.122	1.08523	4.36023e-13	5.0379e-12	yes	up	45.85	31.38	33.26	38.67	38.82	16.67	9.88	12.63	8.54	14.05	37.596	12.354
gene-Dda_7918	Dda_7918	Psilocybin synthase	2.315	1.21111	1.32892e-14	1.77335e-13	yes	up	14.93	12.94	14.45	16.05	13.62	5.23	4.12	4.78	2.71	4.71	14.398	4.31
gene-Dda_7926	Dda_7926	N-acetyltransferase	0.498	-1.00446	0.000592452	0.00171831	yes	down	40.63	33.65	63.96	40.48	39.6	120.34	36.29	53.1	48.75	54.12	43.664	62.52
gene-Dda_7935	Dda_7935	hypothetical protein	2.002	1.0016	0.010557	0.0223817	yes	up	158.74	62.01	182.71	75.07	135.61	55.55	27.78	29.95	33.54	54.35	122.828	40.234
gene-Dda_7938	Dda_7938	hypothetical protein	0.447	-1.16157	1.66881e-07	9.3495e-07	yes	down	106.52	78.41	112.62	108.14	107.57	138.88	217.8	129.77	156.45	134.86	102.652	155.552
gene-Dda_7952	Dda_7952	hypothetical protein	0.337	-1.56728	6.46662e-13	7.30343e-12	yes	down	37.69	55.47	64.06	46.12	57.21	106.86	111.14	105.3	114.64	97.94	52.11	107.176
gene-Dda_7955	Dda_7955	hypothetical protein	0.343	-1.54196	2.9036e-25	1.0672e-23	yes	down	13.89	10.28	11.7	20.33	12.86	35.92	22.57	31.18	22.7	25.28	13.812	27.53
gene-Dda_7957	Dda_7957	Cytochrome P450	0.438	-1.19138	3.00558e-20	7.19904e-19	yes	down	103.54	71.39	76.56	103.87	76.69	157.57	97.04	132.99	121.24	170.47	86.41	135.862
gene-Dda_7961	Dda_7961	Ubiquitin fusion degradation protein	0.163	-2.61406	3.40567e-52	5.92656e-50	yes	down	40.3	33.75	41.83	67.89	41.62	181.21	197.15	154.12	184.53	213.21	45.078	186.044
gene-Dda_7970	Dda_7970	hypothetical protein	2.788	1.47918	0.0252833	0.0487154	yes	up	6.17	3.26	10.58	0.65	7.14	1.24	0.98	2.58	1.71	0.54	5.56	1.41
gene-Dda_7985	Dda_7985	hypothetical protein	0.494	-1.01852	4.14482e-06	1.83409e-05	yes	down	7.38	7.65	6.58	17.85	6.49	15.69	10.59	11.87	11.46	12.81	9.19	12.484
gene-Dda_7986	Dda_7986	hypothetical protein	0.377	-1.40928	0.00319932	0.0078056	yes	down	1.54	0.97	2.4	2.89	1.6	2.23	4.9	2.22	5.65	1.2	1.88	3.24
gene-Dda_7987	Dda_7987	Podocin	0.122	-3.03162	3.00523e-28	1.32091e-26	yes	down	425.92	484.67	826.1	348.88	522.29	2604.85	2839.04	3428.95	2674.33	3533.59	521.572	3016.15
gene-Dda_7988	Dda_7988	hypothetical protein	0.45	-1.15069	4.17076e-05	0.000152048	yes	down	206.53	261.79	256.88	119.27	222.98	462.82	181.3	318.96	306.72	416.57	213.49	337.274
gene-Dda_8011	Dda_8011	hypothetical protein	2.787	1.4788	6.05171e-13	6.85298e-12	yes	up	63.53	45.87	58.52	51.66	51.38	12.08	10.44	19.79	10.09	14.85	54.192	13.45
gene-Dda_8026	Dda_8026	hypothetical protein	2.681	1.42266	2.25625e-07	1.24444e-06	yes	up	8641.19	4592.44	10640	5492.64	9057.19	1835.25	2263.62	2035.61	1827.25	1697.25	7684.69	1931.8
gene-Dda_8028	Dda_8028	hypothetical protein	3.253	1.7017	7.89744e-12	7.75823e-11	yes	up	46.42	37.16	20.39	58.17	28.53	13.76	5.28	6.18	6.64	8.14	38.134	8
gene-Dda_8043	Dda_8043	Cell surface GPI-anchored protein	0.302	-1.72963	1.37217e-23	4.48296e-22	yes	down	306.91	286.28	354.67	314.55	315.62	761.18	522.4	655.44	722.92	982.17	315.606	728.822
gene-Dda_8051	Dda_8051	hypothetical protein	0.118	-3.07898	6.37675e-23	1.95592e-21	yes	down	100.91	290.2	222.43	110.36	168.33	927.71	1004.58	938.24	1077.49	1029.56	178.446	995.516
gene-Dda_8060	Dda_8060	hypothetical protein	0.476	-1.07185	2.08304e-11	1.94334e-10	yes	down	29.14	28.83	30.37	38.43	27.88	39.14	52.31	41.14	41.09	46.3	30.93	43.996
gene-Dda_8061	Dda_8061	hypothetical protein	2.354	1.23495	7.63997e-16	1.1888e-14	yes	up	244.42	196.95	270.18	309.84	223.52	81	50.08	84.61	66.5	83.97	248.982	73.232
gene-Dda_8063	Dda_8063	Ubiquinone biosynthesis protein	2.043	1.03094	0.000329293	0.00100449	yes	up	122.35	63.24	147.08	65.42	115.04	35	31.69	30.76	40.72	36.99	102.626	35.032
gene-Dda_8064	Dda_8064	hypothetical protein	2.455	1.29596	2.18674e-06	1.00955e-05	yes	up	32.69	16.24	39.9	21.66	33.36	10.2	8.82	7.08	6.42	8.86	28.77	8.276
gene-Dda_8071	Dda_8071	hypothetical protein	2.067	1.04753	0.00149917	0.0039455	yes	up	26	17.32	11.79	26.79	15.17	3.39	5.28	5.54	8.07	8.41	19.414	6.138
gene-Dda_8072	Dda_8072	hypothetical protein	4.552	2.1865	0.010736	0.0227161	yes	up	0.54	0.07	0.31	0.5	0.46	0	0.19	0.04	0.04	0	0.376	0.054
gene-Dda_8084	Dda_8084	hypothetical protein	2.209	1.14355	5.99455e-05	0.000213426	yes	up	387.58	290.65	292.97	298.8	327.79	73.22	157.42	71.05	105.72	68.39	319.558	95.16
gene-Dda_8086	Dda_8086	hypothetical protein	0.304	-1.7188	5.66469e-18	1.0953e-16	yes	down	62.47	55.23	67.71	71.13	60.75	116.73	181.92	120.39	150.62	137.8	63.458	141.492
gene-Dda_8088	Dda_8088	hypothetical protein	0.068	-3.87375	4.70957e-46	6.17823e-44	yes	down	42.01	74.26	53.09	69.29	63.12	383.1	843.29	496.52	638.37	594.91	60.354	591.238
gene-Dda_8101	Dda_8101	hypothetical protein	0.443	-1.17431	0.00610875	0.0138168	yes	down	27.79	52.02	31.17	25.76	16.25	20.34	48.79	34.26	37.34	77.13	30.598	43.572
gene-Dda_8110	Dda_8110	hypothetical protein	0.15	-2.73944	2.06585e-68	1.25825e-65	yes	down	7.29	7.7	9.07	11.58	8.34	38.48	36.73	40.35	44.11	40.61	8.796	40.056
gene-Dda_8111	Dda_8111	hypothetical protein	0.206	-2.27973	1.15014e-31	6.71727e-30	yes	down	25.23	28.87	18.56	37.73	24.9	87.19	62.27	113.58	65.99	121.31	27.058	90.068
gene-Dda_8112	Dda_8112	Lambda-crystallin	0.448	-1.15939	8.52211e-09	5.6595e-08	yes	down	78.47	64.51	81	68.21	78.94	93.37	144.3	116.01	90.88	126.45	74.226	114.202
gene-Dda_8114	Dda_8114	hypothetical protein	2.499	1.32137	4.84404e-06	2.12039e-05	yes	up	16.64	12.51	13.89	17.97	15.83	3.11	5.13	6.22	3.06	2.99	15.368	4.102
gene-Dda_8115	Dda_8115	hypothetical protein	0.323	-1.63023	5.09073e-10	3.98611e-09	yes	down	14.3	15.14	4.04	13.52	8.74	29.91	20.93	21.44	18.45	25.75	11.148	23.296
gene-Dda_8117	Dda_8117	hypothetical protein	0.108	-3.21233	2.67676e-27	1.12994e-25	yes	down	8.65	10.78	6.35	14.53	5.35	65.8	39.35	40.38	38.1	106.7	9.132	58.066
gene-Dda_8119	Dda_8119	hypothetical protein	0.281	-1.83194	1.84528e-16	3.0913e-15	yes	down	170.64	165.84	164.32	147.95	185.46	636.21	224.83	333.84	379.13	540.32	166.842	422.866
gene-Dda_8125	Dda_8125	Cell surface Cu-only superoxide dismutase	3.069	1.6179	3.08681e-10	2.50679e-09	yes	up	18.56	10.18	14.28	21.18	12.53	3.13	2.28	2.96	4.4	4.08	15.346	3.37
gene-Dda_8129	Dda_8129	hypothetical protein	0.288	-1.79497	1.36771e-23	4.48296e-22	yes	down	10.28	7.72	11.69	11.89	7.93	22.02	25.53	24.76	22.81	21.88	9.902	23.4
gene-Dda_8131	Dda_8131	Heat shock protein	0.277	-1.85178	7.70115e-06	3.23486e-05	yes	down	324.34	133.34	652.78	366.35	557.93	638.74	1316.47	800.61	1455	796.33	406.948	1001.43
gene-Dda_8140	Dda_8140	hypothetical protein	4.533	2.18041	5.20912e-05	0.000186709	yes	up	3.45	2.35	5.44	3.42	5.73	0.37	0.12	0.47	1.59	0.53	4.078	0.616
gene-Dda_8141	Dda_8141	Alkaline phosphatase	2.116	1.08128	2.2198e-06	1.0237e-05	yes	up	90.45	160.11	90.82	85.98	136.78	46.4	32.01	43.4	32.02	34.8	112.828	37.726
gene-Dda_8144	Dda_8144	hypothetical protein	2.045	1.03213	4.92968e-05	0.00017729	yes	up	29.81	23.4	26.11	30.04	27.75	7.71	7.76	11.68	12.68	5.18	27.422	9.002
gene-Dda_8150	Dda_8150	Candidapepsin	0.411	-1.28371	3.84053e-13	4.45554e-12	yes	down	19.13	12.02	13.89	21.81	15.51	27.88	19.09	26.38	25.05	38.72	16.472	27.424
gene-Dda_8155	Dda_8155	hypothetical protein	0.181	-2.46962	4.46878e-26	1.74795e-24	yes	down	50.02	48.67	42.04	62.14	52.33	132.97	246.71	147.85	217.45	183.04	51.04	185.604
gene-Dda_8157	Dda_8157	hypothetical protein	3.146	1.65373	0.00550529	0.0126226	yes	up	12.87	5	6.27	14.95	4.39	2.75	1.36	1.32	2.68	0.75	8.696	1.772
gene-Dda_8159	Dda_8159	hypothetical protein	0.424	-1.23767	1.3544e-06	6.48818e-06	yes	down	306.63	145.85	344.49	228.37	349.27	479.47	456.54	370.75	388.16	563.68	274.922	451.72
gene-Dda_8160	Dda_8160	Zeta-crystallin	0.281	-1.82926	5.34912e-06	2.32122e-05	yes	down	1.87	1.25	1.17	2.18	1.34	2.41	6.78	1.93	2.86	4.39	1.562	3.674
gene-Dda_8170	Dda_8170	hypothetical protein	0.19	-2.39904	2.11929e-20	5.17798e-19	yes	down	84.37	37.32	74.74	111.5	71.61	273.57	158.04	233.98	252.22	398.96	75.908	263.354
gene-Dda_8179	Dda_8179	hypothetical protein	0.427	-1.22901	0.000355469	0.00107676	yes	down	0.43	0.38	0.58	0.66	0.38	0.84	0.8	0.45	1.09	0.67	0.486	0.77
gene-Dda_8187	Dda_8187	hypothetical protein	0.485	-1.04305	1.97518e-08	1.24666e-07	yes	down	171.51	147.48	222.99	170.89	192.74	254.97	209.25	274.4	276.9	270.59	181.122	257.222
gene-Dda_8191	Dda_8191	hypothetical protein	3.276	1.71195	1.28701e-14	1.72011e-13	yes	up	116.85	83.73	115.85	96.47	105.72	34.4	12.21	22.28	15.89	27.06	103.724	22.368
gene-Dda_8194	Dda_8194	hypothetical protein	0.247	-2.01899	0.00452383	0.0105829	yes	down	1.09	0.64	4.48	2.54	1.28	2.1	8.35	4.03	8.88	2.29	2.006	5.13
gene-Dda_8198	Dda_8198	hypothetical protein	3.868	1.95146	0.0214277	0.0422167	yes	up	0.86	0.05	0.43	0.9	0.79	0.31	0	0.17	0.06	0	0.606	0.108
gene-Dda_8200	Dda_8200	Omega-crystallin	0.402	-1.31635	1.04141e-13	1.27955e-12	yes	down	45.6	41.64	38.86	50.5	43.3	115.76	43.24	68.9	75.43	80.28	43.98	76.722
gene-Dda_8204	Dda_8204	hypothetical protein	0.441	-1.18179	4.71594e-14	6.02891e-13	yes	down	13.34	9.5	11.86	17.95	14.51	22.65	23.33	20.99	16.31	20.65	13.432	20.786
gene-Dda_8221	Dda_8221	hypothetical protein	0.25	-1.99941	8.66638e-31	4.6771e-29	yes	down	47.12	40.02	56.44	49.33	44.17	181.85	107.83	130.63	134.8	106.47	47.416	132.316
gene-Dda_8229	Dda_8229	hypothetical protein	0.408	-1.29472	0.00390012	0.00929208	yes	down	0.41	0.29	1.17	0.34	0.63	0.93	0.99	1.19	0.79	1	0.568	0.98
gene-Dda_8230	Dda_8230	hypothetical protein	0.382	-1.38787	1.40199e-20	3.49554e-19	yes	down	249.76	255.61	288.85	240.74	274.77	486.04	475.23	506.16	413.51	504.02	261.946	476.992
gene-Dda_8238	Dda_8238	hypothetical protein	7.005	2.80838	1.71877e-11	1.62303e-10	yes	up	40.9	31.65	31.9	74.99	18.92	4.91	3.9	1.4	5.77	2.13	39.672	3.622
gene-Dda_8239	Dda_8239	hypothetical protein	0.053	-4.23892	2.15382e-42	2.32476e-40	yes	down	32.18	31.38	57.47	25.81	45.98	365.15	694.04	500.9	518.37	454.48	38.564	506.588
gene-Dda_8244	Dda_8244	Dynamin	0.136	-2.88157	2.70576e-18	5.34074e-17	yes	down	6.4	13.56	3.17	16.64	6.13	64.11	47.47	40.8	34.22	40.75	9.18	45.47
gene-Dda_8248	Dda_8248	Gamma-glutamyltranspeptidase	3.113	1.63843	2.85041e-16	4.70125e-15	yes	up	114.85	62.67	98.41	84.82	98.38	24.49	13.1	24.2	19	22.34	91.826	20.626
gene-Dda_8258	Dda_8258	hypothetical protein	11.418	3.51318	0.0139674	0.0288168	yes	up	0.8	0	0.73	0.54	1.08	0	0	0	0	0	0.63	0
gene-Dda_8272	Dda_8272	hypothetical protein	2.448	1.29185	1.8243e-06	8.52373e-06	yes	up	116.69	267.89	179.99	125.57	235.07	57.39	43.44	60.01	50.09	57.48	185.042	53.682
gene-Dda_8274	Dda_8274	hypothetical protein	0.109	-3.19539	1.6379e-33	1.07434e-31	yes	down	4.73	2.58	2.23	2.96	2.18	18.45	13.38	16.97	15.02	28.92	2.936	18.548
gene-Dda_8275	Dda_8275	Cytochrome P450 monooxygenase CLM2	0.243	-2.04106	5.93028e-16	9.39916e-15	yes	down	23.96	21.56	10.36	32.89	12.57	66.33	34.55	58.29	46.11	76.46	20.268	56.348
gene-Dda_8277	Dda_8277	hypothetical protein	0.469	-1.09219	1.16081e-07	6.65652e-07	yes	down	3.97	4.71	4.55	6.16	3.78	6.93	9.02	6.03	5.08	6.55	4.634	6.722
gene-Dda_8279	Dda_8279	hypothetical protein	0.435	-1.20187	4.15027e-18	8.09824e-17	yes	down	44.35	39.13	49.19	48.92	41.69	92.4	56.05	83.32	54.76	74.31	44.656	72.168
gene-Dda_8281	Dda_8281	hypothetical protein	2.193	1.13314	2.82293e-10	2.30345e-09	yes	up	4.7	4.6	3.05	4.51	3.74	1.28	1.11	1.15	1.39	1.53	4.12	1.292
gene-Dda_8287	Dda_8287	hypothetical protein	27.456	4.77904	2.1123e-25	7.86531e-24	yes	up	406.51	89.43	646.99	190.84	523.39	13.97	8.99	7.28	6.87	11.32	371.432	9.686
gene-Dda_8289	Dda_8289	hypothetical protein	2.167	1.11579	5.18268e-10	4.05066e-09	yes	up	96.31	55.81	76.93	106.74	101.15	37.54	27.7	29.04	20.26	24.49	87.388	27.806
gene-Dda_8291	Dda_8291	hypothetical protein	4.201	2.07065	9.42351e-12	9.19385e-11	yes	up	250.07	106.15	308.33	178.06	299.87	45.5	43.22	43.56	22.73	37.23	228.496	38.448
gene-Dda_8293	Dda_8293	hypothetical protein	2.218	1.14951	1.703e-08	1.08289e-07	yes	up	18.58	17.05	13.95	25.16	15	5.03	5.83	5.89	6.01	4.29	17.948	5.41
gene-Dda_8294	Dda_8294	hypothetical protein	0.441	-1.1799	3.64468e-07	1.95215e-06	yes	down	17.34	13.99	9.18	26.88	9	29.41	17.8	22.45	17.5	29.6	15.278	23.352
gene-Dda_8301	Dda_8301	hypothetical protein	4.355	2.12283	1.53538e-09	1.12669e-08	yes	up	7.97	5.56	7.83	10.02	6.77	1.23	0.81	1.16	1.22	1.55	7.63	1.194
gene-Dda_8317	Dda_8317	hypothetical protein	0.423	-1.24173	7.37185e-13	8.2385e-12	yes	down	20.75	23.95	18.72	23.91	19.18	26.84	38.94	39.55	29.65	36.78	21.302	34.352
gene-Dda_8320	Dda_8320	hypothetical protein	0.461	-1.1166	2.66471e-07	1.45467e-06	yes	down	37.32	41.97	17.67	54.49	24.85	62.56	45.56	48.24	51.49	48.86	35.26	51.342
gene-Dda_8322	Dda_8322	hypothetical protein	0.044	-4.51233	0.00419624	0.00991721	yes	down	0.05	0	0	0	0	0.61	0.06	0.52	0	0	0.01	0.238
gene-Dda_8324	Dda_8324	hypothetical protein	0.204	-2.29611	0.00620145	0.0139856	yes	down	0.7	0.8	0.81	0.53	0	0.91	4.78	0.29	1.79	1.3	0.568	1.814
gene-Dda_8326	Dda_8326	Barrierpepsin	0.031	-5.00695	6.36117e-50	1.02343e-47	yes	down	0.49	0.6	0.11	0.93	0.33	8.24	9.64	9.01	12.96	12.57	0.492	10.484
gene-Dda_8327	Dda_8327	hypothetical protein	0.007	-7.08416	6.48865e-13	7.31861e-12	yes	down	0.07	0	0	0	0	1.83	1.25	0.88	1.81	2.51	0.014	1.656
gene-Dda_8328	Dda_8328	hypothetical protein	0.022	-5.49587	4.95873e-09	3.37455e-08	yes	down	0.19	1.09	0	1.52	0	6.7	33.65	8.45	18.86	8.56	0.56	15.244
gene-Dda_8329	Dda_8329	1-alkyl-2-acetylglycerophosphocholine esterase	3.762	1.91138	2.05056e-06	9.51311e-06	yes	up	5.67	6.32	3.32	4.5	3.71	0.66	0.44	1.77	0.99	0.36	4.704	0.844
gene-Dda_8330	Dda_8330	hypothetical protein	2.01	1.00724	0.0112124	0.0236654	yes	up	1.04	2	1.12	1.67	1.34	0.45	0.37	0.77	0.45	0.4	1.434	0.488
gene-Dda_8333	Dda_8333	Ankyrin-2	0.421	-1.2493	2.984e-05	0.00011155	yes	down	9.11	12.75	3.92	16.26	7.14	18.81	9.64	22.22	11.05	17.73	9.836	15.89
gene-Dda_8334	Dda_8334	hypothetical protein	0.421	-1.2465	0.00155953	0.00408167	yes	down	2.53	1.58	2.24	3.3	2.19	5.07	1.97	3.42	1.61	7.59	2.368	3.932
gene-Dda_8337	Dda_8337	hypothetical protein	2.162	1.11261	5.23296e-05	0.000187485	yes	up	8.29	5.76	6.9	12.6	6.47	3.24	3.58	2.49	1.56	1.58	8.004	2.49
gene-Dda_8340	Dda_8340	hypothetical protein	0.048	-4.39184	1.9239e-68	1.25825e-65	yes	down	7.44	5.37	3.01	7.33	4.07	60.46	61.51	75.41	98.71	82.26	5.444	75.67
gene-Dda_8342	Dda_8342	ATP-dependent zinc metalloprotease FtsH	0.397	-1.33349	2.05248e-12	2.1741e-11	yes	down	110.92	121.12	80	121.54	109.47	260.05	159.09	255.13	115.33	165.57	108.61	191.034
gene-Dda_8343	Dda_8343	hypothetical protein	4.842	2.27548	2.13129e-07	1.17857e-06	yes	up	16.66	9.58	6.99	36.33	7.59	4.14	1.77	2.42	1.11	1.08	15.43	2.104
gene-Dda_8344	Dda_8344	Tyrosinase	0.063	-3.98141	6.47706e-49	1.00418e-46	yes	down	33.76	47.23	24.5	49.75	25.04	248.55	368.13	317.34	349.24	627.88	36.056	382.228
gene-Dda_8348	Dda_8348	hypothetical protein	2.059	1.04181	1.27318e-06	6.1232e-06	yes	up	351.24	251.85	372.49	327.15	350.13	127.25	67.9	115.66	142.42	101.86	330.572	111.018
gene-Dda_8351	Dda_8351	hypothetical protein	0.203	-2.30128	1.74166e-15	2.56939e-14	yes	down	54.12	108.6	99.57	45.2	81.1	296.23	212.55	257.1	310.84	290.62	77.718	273.468
gene-Dda_8358	Dda_8358	hypothetical protein	0.408	-1.29414	1.87956e-05	7.29494e-05	yes	down	3.52	2.19	2.23	3.5	2.18	3.37	5.32	3.81	5.49	4.34	2.724	4.466
gene-Dda_8363	Dda_8363	hypothetical protein	6.514	2.70354	6.51776e-14	8.19718e-13	yes	up	10.22	3.55	7.89	10.57	6.34	0.74	0.33	1.16	0.98	0.79	7.714	0.8
gene-Dda_8365	Dda_8365	Endoglucanase-4	6.616	2.72587	1.06853e-15	1.60411e-14	yes	up	164.53	75.12	152.07	222.6	92.48	9.47	10.85	12.67	24.98	11.58	141.36	13.91
gene-Dda_8372	Dda_8372	hypothetical protein	2.034	1.02453	3.21394e-06	1.44619e-05	yes	up	28.26	17.38	17.23	29.81	19.01	6.36	5.8	9.31	9.43	5.74	22.338	7.328
gene-Dda_8373	Dda_8373	Endoglucanase-4	2.282	1.1904	4.63976e-05	0.000167712	yes	up	108.85	57.85	61.93	186.4	54.7	30.23	16.13	23.98	27.48	38.46	93.946	27.256
gene-Dda_8374	Dda_8374	hypothetical protein	8.805	3.13837	1.93519e-12	2.05497e-11	yes	up	10.64	3.26	4.69	13.73	5.69	0.25	0.57	0.54	0.98	0.44	7.602	0.556
gene-Dda_8388	Dda_8388	hypothetical protein	0.066	-3.92548	0.00129776	0.00346352	yes	down	10.13	0	0	0	0	24.33	24.65	26.01	48.37	27.65	2.026	30.202
gene-Dda_8395	Dda_8395	hypothetical protein	0.314	-1.67287	0.000192143	0.000615247	yes	down	353.32	639.28	912.85	116	778.02	957.85	1334.93	1389.24	1388.78	1312.12	559.894	1276.58
gene-Dda_8398	Dda_8398	hypothetical protein	0.264	-1.91884	9.78605e-31	5.21535e-29	yes	down	55.94	80.55	62.87	73.81	66.74	206.53	138.27	145.86	187.44	215.59	67.982	178.738
gene-Dda_8399	Dda_8399	hypothetical protein	0.291	-1.78101	1.46786e-13	1.77539e-12	yes	down	33.88	45.66	56.06	30.71	43.89	106.9	109.09	84.79	81.14	128.18	42.04	102.02
gene-Dda_8407	Dda_8407	hypothetical protein	0.268	-1.89936	2.08803e-17	3.8455e-16	yes	down	17.07	30.6	15.51	29.02	19.7	46.62	58.72	72.44	50.48	53.86	22.38	56.424
gene-Dda_8410	Dda_8410	hypothetical protein	0.496	-1.01231	6.71535e-13	7.5643e-12	yes	down	40.77	47.24	34.51	64.44	42.69	62.05	67.25	62.78	56.12	64.9	45.93	62.62
gene-Dda_8418	Dda_8418	hypothetical protein	0.235	-2.08858	1.38706e-13	1.68425e-12	yes	down	1372.56	1552.88	2457.56	1911.2	1586.87	3038.4	4972.31	5035.31	5616.51	4020.2	1776.21	4536.55
gene-Dda_8425	Dda_8425	hypothetical protein	4.255	2.08919	5.58611e-12	5.63035e-11	yes	up	7.44	8.25	4.36	9.23	5.42	1.44	1	1.98	0.59	0.59	6.94	1.12
gene-Dda_8426	Dda_8426	hypothetical protein	2.128	1.08944	9.59189e-05	0.000327947	yes	up	30.08	17.56	14.19	30.9	11.41	8.33	3.4	9.09	6.37	5.85	20.828	6.608
gene-Dda_8427	Dda_8427	Endoglycoceramidase	2.689	1.42716	3.66131e-19	7.96429e-18	yes	up	10.95	7.22	7.56	9.55	9.89	3.17	1.85	2.5	1.97	2.18	9.034	2.334
gene-Dda_8444	Dda_8444	hypothetical protein	0.471	-1.08534	2.38061e-09	1.68934e-08	yes	down	100.24	109.81	95.84	166.54	98.01	160.41	108.33	159.69	182.84	210.26	114.088	164.306
gene-Dda_8447	Dda_8447	hypothetical protein	5.179	2.37261	3.21574e-23	1.02699e-21	yes	up	360.71	156.8	344.05	245.75	299.01	38.19	28.78	44.51	37.95	38.73	281.264	37.632
gene-Dda_8452	Dda_8452	hypothetical protein	0.316	-1.6613	1.29949e-09	9.64385e-09	yes	down	42.82	30.02	42.14	50.69	43.27	133.23	33.88	78.02	95.68	119.34	41.788	92.03
gene-Dda_8461	Dda_8461	hypothetical protein	0.141	-2.82124	1.30923e-18	2.69007e-17	yes	down	341.91	540.92	688.58	223.52	623.97	2335.82	2103.78	2461.41	2435.05	2949.78	483.78	2457.17
gene-Dda_8462	Dda_8462	hypothetical protein	0.045	-4.47462	4.27667e-11	3.83461e-10	yes	down	6.51	8.38	9.45	0.32	13.18	61.95	160.22	119.89	131.08	104.76	7.568	115.58
gene-Dda_8465	Dda_8465	hypothetical protein	0.279	-1.8393	9.11439e-16	1.3953e-14	yes	down	287.31	268.59	328.34	264.15	301.16	521.6	926.49	741.18	605.33	607.6	289.91	680.44
gene-Dda_8466	Dda_8466	hypothetical protein	0.372	-1.42478	8.28219e-08	4.85376e-07	yes	down	179.96	164.69	254.11	119.13	223.39	302.51	340.45	305.68	388.76	433.46	188.256	354.172
gene-Dda_8468	Dda_8468	ubiquitin-like protein atg8, variant 2	0.497	-1.00876	1.05215e-06	5.15912e-06	yes	down	2853.7	2587.74	2887.17	2560.19	2827.2	3373.32	5099.09	3441.59	3331	3124.27	2743.2	3673.85
gene-Dda_8469	Dda_8469	hypothetical protein	0.494	-1.01777	4.25479e-17	7.55846e-16	yes	down	36.34	38.2	29.57	42.21	32.85	53.03	36.65	51.46	49.47	59.1	35.834	49.942
gene-Dda_8478	Dda_8478	hypothetical protein	0.02	-5.67836	5.394e-44	6.38814e-42	yes	down	1.16	0.35	0.48	2	1.17	48.02	28.76	16.54	24.78	62.52	1.032	36.124
gene-Dda_8487	Dda_8487	hypothetical protein	2.203	1.13938	1.79202e-06	8.40051e-06	yes	up	194.98	117.85	206.06	123	174.47	55.31	42.1	61.14	44.39	48.83	163.272	50.354
gene-Dda_8493	Dda_8493	hypothetical protein	0.031	-5.0101	1.06035e-11	1.02512e-10	yes	down	0.1	0.21	0.33	0.11	0.53	15.13	1.58	6.95	0.73	6.47	0.256	6.172
gene-Dda_8495	Dda_8495	hypothetical protein	0.2	-2.32413	1.90792e-16	3.18997e-15	yes	down	2.22	3.06	3.01	1.71	3	6.96	8.71	8.65	12.28	8.39	2.6	8.998
gene-Dda_8497	Dda_8497	hypothetical protein	2.051	1.03644	3.17449e-10	2.57554e-09	yes	up	101.35	100.85	72.8	83.51	81.75	40.36	27.09	33.67	24.08	23.26	88.052	29.692
gene-Dda_8516	Dda_8516	hypothetical protein	2.039	1.0276	2.73683e-12	2.85992e-11	yes	up	49.57	42.44	44.47	52.81	43.38	20.4	11.48	15.89	11.02	21.11	46.534	15.98
gene-Dda_8528	Dda_8528	hypothetical protein	0.061	-4.04461	8.7783e-06	3.65313e-05	yes	down	0	0.16	0.17	0.33	0.16	0.19	1.68	1.96	1.12	4.07	0.164	1.804
gene-Dda_8529	Dda_8529	hypothetical protein	0.483	-1.04851	7.54778e-07	3.81279e-06	yes	down	34.13	52.76	41.75	32.04	44.84	56.01	59.91	54.11	60.12	66.86	41.104	59.402
gene-Dda_8544	Dda_8544	54S ribosomal protein subunit img1	2.004	1.00296	2.10772e-07	1.16705e-06	yes	up	63	39.34	61.41	53.06	54.67	26.52	13.29	16.98	14.98	23.63	54.296	19.08
gene-Dda_8549	Dda_8549	hypothetical protein	0.48	-1.05802	0.000334835	0.00101933	yes	down	120.86	146.04	231.99	77.47	171.63	249.79	211.2	213.37	214.72	228.19	149.598	223.454
gene-Dda_8560	Dda_8560	hypothetical protein	2.069	1.04876	0.000445764	0.0013295	yes	up	41.94	28.82	45.55	48.12	40.53	15.42	5.34	11.5	11.91	25.45	40.992	13.924
gene-Dda_8569	Dda_8569	hypothetical protein	0.265	-1.91649	2.29329e-18	4.5796e-17	yes	down	420.15	449.27	463.65	481.92	479.31	789.44	1473.59	1306.59	1188.48	1097.26	458.86	1171.07
gene-Dda_8574	Dda_8574	hypothetical protein	0.444	-1.17229	7.91328e-09	5.25928e-08	yes	down	30.08	47.58	38.43	55.2	37.29	65.98	64.71	49.62	76.83	60.49	41.716	63.526
gene-Dda_8579	Dda_8579	hypothetical protein	0.376	-1.41207	1.28126e-09	9.52508e-09	yes	down	49.23	49.89	46.9	41	41.49	75.25	116.79	62.38	87.42	70.95	45.702	82.558
gene-Dda_8585	Dda_8585	hypothetical protein	2.519	1.33303	1.50919e-22	4.49961e-21	yes	up	205.04	140.95	174.43	167.28	184.16	51.16	45.56	46.33	41.46	55.55	174.372	48.012
gene-Dda_8593	Dda_8593	Omega-crystallin	2.071	1.0503	1.21758e-12	1.32596e-11	yes	up	70.61	56.96	57.19	62.49	55.86	19.81	14.88	23.71	21.67	20.37	60.622	20.088
gene-Dda_8611	Dda_8611	hypothetical protein	2.253	1.1717	3.27492e-05	0.000121573	yes	up	668.02	990.41	603.76	1121.7	858.65	155.85	319.54	211.38	341.31	206.52	848.508	246.92
gene-Dda_8615	Dda_8615	hypothetical protein	0.411	-1.28406	7.59276e-15	1.04425e-13	yes	down	47.15	61.17	50.32	59.86	55.26	80.33	100.48	82.82	85.61	106.73	54.752	91.194
gene-Dda_8619	Dda_8619	hypothetical protein	5.944	2.5715	1.1818e-08	7.7043e-08	yes	up	457.11	362.2	314.04	374.61	381.35	18.7	79.68	19.74	66.27	16.4	377.862	40.158
gene-Dda_8621	Dda_8621	hypothetical protein	2.18	1.12443	5.40247e-16	8.62676e-15	yes	up	155.28	143.67	110.31	208.26	128.59	54.76	45.89	49.45	43.89	37.12	149.222	46.222
gene-Dda_8622	Dda_8622	lipid-binding protein	0.365	-1.45531	0.0120902	0.0252866	yes	down	201.15	298.68	710.35	72.56	502.99	590.86	805.66	787.16	684.54	690.59	357.146	711.762
gene-Dda_8642	Dda_8642	hypothetical protein	2.28	1.18915	9.22346e-13	1.01482e-11	yes	up	212.84	112.17	161.24	187.37	178.95	62.99	38.57	49.22	45.84	60.86	170.514	51.496
gene-Dda_8648	Dda_8648	hypothetical protein	3.179	1.66835	1.56256e-30	8.27576e-29	yes	up	66.07	65.75	50.09	76	55.98	16.68	10.21	12.16	15.94	12.53	62.778	13.504
gene-Dda_8653	Dda_8653	hypothetical protein	2.12	1.0839	4.49453e-12	4.57337e-11	yes	up	34.77	25.52	36.93	39.92	30.26	13.2	8.78	13.75	9.33	9.75	33.48	10.962
gene-Dda_8654	Dda_8654	hypothetical protein	4.103	2.03656	5.51646e-19	1.17597e-17	yes	up	164.6	88.12	132.12	188.56	121.55	30.71	12.59	24.49	16.32	33	138.99	23.422
gene-Dda_8660	Dda_8660	hypothetical protein	2.123	1.08636	8.28774e-06	3.46589e-05	yes	up	43.71	21.34	40.81	37.55	40.15	15.32	7.35	14.46	7.85	16.21	36.712	12.238
gene-Dda_8662	Dda_8662	hypothetical protein	6.55	2.71148	6.57551e-05	0.000232075	yes	up	44.39	11.81	31.36	25.08	30.74	3.47	3.47	0	1.68	5.79	28.676	2.882
gene-Dda_8664	Dda_8664	zinc-dependent alcohol dehydrogenase	4.251	2.0879	7.54786e-26	2.91224e-24	yes	up	1288.21	1551.36	999	930.4	886.27	215.06	139.14	227.27	157.05	189.15	1131.05	185.534
gene-Dda_8668	Dda_8668	Inositol-1-monophosphatase	3.438	1.78153	8.26904e-33	5.14672e-31	yes	up	53.73	45.13	42.95	46.68	43.7	11.59	8.3	10.65	6.45	9.65	46.438	9.328
gene-Dda_8670	Dda_8670	hypothetical protein	0.013	-6.21403	5.01121e-17	8.8469e-16	yes	down	0	0	0.48	0.12	0.23	12.24	3.23	4.36	4.71	19.57	0.166	8.822
gene-Dda_8673	Dda_8673	hypothetical protein	0.211	-2.24159	1.27123e-21	3.4195e-20	yes	down	18.56	21.23	10.28	32.3	12.79	53.69	58.91	52.6	60.97	70.79	19.032	59.392
gene-Dda_8674	Dda_8674	hypothetical protein	0.301	-1.73044	0.000855132	0.00238759	yes	down	0.5	0.32	0.2	0.2	0.04	1.16	0.36	0.39	0.41	0.64	0.252	0.592
gene-Dda_8675	Dda_8675	hypothetical protein	0.329	-1.60302	1.06368e-37	9.25511e-36	yes	down	36.1	32.53	25.05	39.51	29.23	79.94	47.58	69.02	59.82	84.06	32.484	68.084
gene-Dda_8684	Dda_8684	hypothetical protein	0.328	-1.60832	4.17235e-50	6.84185e-48	yes	down	56.99	54.01	47.05	63.95	48	115.11	98.58	117.88	118.88	110.43	54	112.176
gene-Dda_8695	Dda_8695	hypothetical protein	0.427	-1.22677	1.78016e-13	2.13494e-12	yes	down	275.89	231.41	256.53	196.15	270.24	520.65	327.37	375.08	338	471.39	246.044	406.498
gene-Dda_8699	Dda_8699	hypothetical protein	2.089	1.0625	0.000684798	0.00195424	yes	up	9.86	9.91	6.54	12.4	8	2.39	3.23	2.37	5.11	1.62	9.342	2.944
gene-Dda_8715	Dda_8715	hypothetical protein	2.605	1.38114	0.02178	0.0427724	yes	up	2.59	1.19	7.87	1.87	2.36	0.49	0.29	0.74	1.46	1.37	3.176	0.87
gene-Dda_8716	Dda_8716	hypothetical protein	0.36	-1.47464	0.0139754	0.0288263	yes	down	1.1	0.62	0.63	2.71	0.25	1	0.98	4.43	1.55	1.53	1.062	1.898
gene-Dda_8717	Dda_8717	hypothetical protein	0.387	-1.3695	3.1252e-07	1.68983e-06	yes	down	7.85	7.13	2.93	11.66	5.58	19.36	10.17	10.04	9.83	12	7.03	12.28
gene-Dda_8718	Dda_8718	Lysophospholipase	0.426	-1.22947	7.0786e-12	6.99411e-11	yes	down	6.83	5.64	4.35	9.72	5.06	13.71	6.87	9.43	9.04	11.62	6.32	10.134
gene-Dda_8727	Dda_8727	hypothetical protein	0.413	-1.27708	9.44982e-14	1.1712e-12	yes	down	117.39	109.19	73.21	148.11	85.94	238.76	110.34	166	163.61	209.38	106.768	177.618
gene-Dda_8742	Dda_8742	hypothetical protein	3.019	1.59415	5.43945e-06	2.35682e-05	yes	up	18.72	10.41	29.09	11.81	23.91	6.29	2.3	3.81	4.53	5.54	18.788	4.494
gene-Dda_8747	Dda_8747	hypothetical protein	0.482	-1.05287	1.31114e-13	1.59716e-12	yes	down	40.36	30.76	35.39	59.67	31.72	70.33	48.33	59.49	42.25	60.68	39.58	56.216
gene-Dda_8749	Dda_8749	hypothetical protein	0.426	-1.22988	0.000917435	0.00254903	yes	down	1.8	1.63	3.07	7.15	2.25	4.78	3.15	6.15	5.16	5.45	3.18	4.938
gene-Dda_8761	Dda_8761	hypothetical protein	0.161	-2.63199	1.13924e-14	1.53465e-13	yes	down	1.77	2.39	2.83	4.18	2.18	20.06	7.22	8.83	6.53	14.97	2.67	11.522
gene-Dda_8763	Dda_8763	hypothetical protein	0.03	-5.0449	1.46082e-07	8.25472e-07	yes	down	0.23	0.26	0	0	0	2.06	5.54	1.11	1.02	1.11	0.098	2.168
gene-Dda_8764	Dda_8764	hypothetical protein	0.428	-1.22451	0.00088069	0.00245574	yes	down	1.31	0.22	0.97	1.5	0.89	2.01	1.92	1.28	1.09	1.46	0.978	1.552
gene-Dda_8771	Dda_8771	DNA-directed RNA polymerase I subunit rpa1	0.181	-2.46988	9.09009e-13	1.00273e-11	yes	down	299.79	366.79	400.39	131.27	430.05	827.17	1565.76	1390.65	1288.86	1255.08	325.658	1265.5
gene-Dda_8778	Dda_8778	hypothetical protein	0.395	-1.33944	4.91832e-26	1.915e-24	yes	down	40.06	34.37	35.28	35.38	33.59	62.24	58.7	60.3	54.41	76.51	35.736	62.432
gene-Dda_8781	Dda_8781	hypothetical protein	2.212	1.14531	0.000117694	0.000392791	yes	up	20.66	11.71	31	12.01	21.91	7	5.08	7.05	5.17	7.29	19.458	6.318
gene-Dda_8782	Dda_8782	E3 ubiquitin-protein ligase	2.355	1.2357	2.17863e-08	1.36597e-07	yes	up	69.48	53.53	101.97	62.14	82.1	27.11	22.19	21.81	16.87	23.36	73.844	22.268
gene-Dda_8786	Dda_8786	hypothetical protein	0.307	-1.70507	5.70876e-23	1.77013e-21	yes	down	48.02	37.36	40.5	64.01	36.54	108.4	68	89.76	97.9	139.67	45.286	100.746
gene-Dda_8791	Dda_8791	hypothetical protein	0.493	-1.01956	1.76867e-13	2.12714e-12	yes	down	6.66	8.71	6.88	11.07	7.85	12.08	11.35	11.25	9.41	13.21	8.234	11.46
gene-Dda_8798	Dda_8798	hypothetical protein	0.146	-2.77337	2.85468e-17	5.19016e-16	yes	down	13.32	17.34	34.91	16.35	25.71	77.36	134.7	113.71	103.03	86.77	21.526	103.114
gene-Dda_8800	Dda_8800	hypothetical protein	0.352	-1.50772	3.11947e-06	1.40442e-05	yes	down	17.89	19.7	26.59	9.95	25.25	26.2	50.01	42.4	37	41.98	19.876	39.518
gene-Dda_8809	Dda_8809	hypothetical protein	0.425	-1.23283	0.000109003	0.000366364	yes	down	3.41	2.14	7.14	4.38	4.84	11.26	6.67	6.79	5.47	6.28	4.382	7.294
gene-Dda_8810	Dda_8810	Endoglucanase-4	0.402	-1.31435	1.94258e-05	7.5122e-05	yes	down	3.13	3.17	3.56	1.75	1.95	5.18	4.61	3.33	3.75	6.78	2.712	4.73
gene-Dda_8811	Dda_8811	Cytochrome P450 monooxygenase orf2	2.806	1.48858	5.24789e-10	4.09787e-09	yes	up	71.6	60.25	54.35	73.69	59.62	11.27	16.77	14.59	21.97	10.99	63.902	15.118
gene-Dda_8820	Dda_8820	hypothetical protein	0.396	-1.33612	9.18335e-16	1.40334e-14	yes	down	36.34	45.35	34.99	52.13	32.9	78.26	47.87	89.02	54.92	82.47	40.342	70.508
gene-Dda_8821	Dda_8821	hypothetical protein	0.186	-2.42558	1.58825e-10	1.33298e-09	yes	down	1.61	0.83	1.75	1.51	1.23	5.43	2.84	3.23	3.64	11.12	1.386	5.252
gene-Dda_8828	Dda_8828	hypothetical protein	2.84	1.50601	4.79276e-08	2.88615e-07	yes	up	19.55	14.56	22.45	14.99	18.82	5.47	4.74	5.15	4.49	2.15	18.074	4.4
gene-Dda_8829	Dda_8829	hypothetical protein	2.156	1.10833	2.78086e-08	1.71704e-07	yes	up	83.18	77.84	60.93	66.07	61.12	22.71	28.23	20.17	22.45	16.42	69.828	21.996
gene-Dda_8834	Dda_8834	hypothetical protein	2.34	1.2268	3.33454e-07	1.79732e-06	yes	up	306.69	127.21	287.75	200.07	281.19	91.45	61.17	69.03	57.57	82.75	240.582	72.394
gene-Dda_8835	Dda_8835	hypothetical protein	3.199	1.67757	1.24423e-21	3.36811e-20	yes	up	13.63	10.89	12.07	12.45	12.09	2.93	1.75	3.25	2.02	3.36	12.226	2.662
gene-Dda_8843	Dda_8843	hypothetical protein	3.479	1.79861	1.55971e-44	1.87318e-42	yes	up	64.14	50.45	48.08	69.06	52.11	13.68	12.95	10.09	8.96	10.15	56.768	11.166
gene-Dda_8849	Dda_8849	Tripeptidyl aminopeptidase	0.289	-1.78937	5.25995e-06	2.28718e-05	yes	down	93.66	123.87	214.03	84.59	198.6	208.5	600.54	272.53	347.2	278.93	142.95	341.54
gene-Dda_8854	Dda_8854	hypothetical protein	2.47	1.30465	8.70696e-05	0.000300828	yes	up	34.37	13.61	42.05	25.08	26.26	7.9	7.1	10.18	4.25	10.57	28.274	8
gene-Dda_8863	Dda_8863	hypothetical protein	0.354	-1.49659	1.10541e-08	7.25063e-08	yes	down	7.46	6.87	5.95	18.95	5.55	19.96	13.95	15.11	14.31	20.72	8.956	16.81
gene-Dda_8866	Dda_8866	hypothetical protein	0.388	-1.36586	0.00500759	0.0115874	yes	down	1.47	0.98	1.34	2.18	0.76	1.52	3.37	0.95	4	1.36	1.346	2.24
gene-Dda_8867	Dda_8867	hypothetical protein	0.455	-1.13513	1.56212e-09	1.14533e-08	yes	down	58.93	61.09	38.03	75.21	40.03	132.21	67.98	80.68	57.38	76.85	54.658	83.02
gene-Dda_8874	Dda_8874	hypothetical protein	0.391	-1.35475	1.97602e-06	9.18231e-06	yes	down	9.1	13.9	4.02	9.18	6.05	22.72	11.46	16.63	11.25	12.72	8.45	14.956
gene-Dda_8876	Dda_8876	hypothetical protein	2.193	1.13306	6.46188e-10	4.95954e-09	yes	up	99.69	54.71	95.86	83.88	90.66	29.42	28.12	27.63	23.17	25.75	84.96	26.818
gene-Dda_8878	Dda_8878	Ankyrin-3	0.14	-2.83585	1.0107e-27	4.39707e-26	yes	down	6.04	9.78	5.34	15.57	6.76	35.68	53.63	40.66	34.61	40.81	8.698	41.078
gene-Dda_8888	Dda_8888	Major facilitator superfamily multidrug transporter	0.366	-1.44826	6.14775e-15	8.53799e-14	yes	down	14.66	10.83	11.46	20.31	12.18	31.84	22.52	17.7	30.1	25.98	13.888	25.628
gene-Dda_8889	Dda_8889	hypothetical protein	0.008	-6.89807	7.4348e-11	6.46904e-10	yes	down	0	0	0	0.22	0	9.86	1.46	4.43	1.7	7.43	0.044	4.976
gene-Dda_8890	Dda_8890	Zinc-type alcohol dehydrogenase-like protein	2.036	1.02602	0.00387293	0.00924278	yes	up	907.33	875.97	649.71	803.05	754.35	159.35	451.03	178.19	354.44	135.37	798.082	255.676
gene-Dda_8894	Dda_8894	hypothetical protein	0.188	-2.40794	0.00081956	0.00229806	yes	down	0	2.26	2.24	5.62	3.42	7.19	1.19	11.66	11.6	13.2	2.708	8.968
gene-Dda_8901	Dda_8901	ATP-dependent RNA helicase	2.071	1.05033	1.30651e-05	5.24509e-05	yes	up	94.3	69.09	98.28	85.79	99.92	40.69	15.82	29.53	21.82	46.44	89.476	30.86
gene-Dda_8906	Dda_8906	hypothetical protein	0.119	-3.06959	6.94832e-12	6.88134e-11	yes	down	29.96	18.71	13.42	13.99	9.78	77.38	73.21	83.78	97.25	118.47	17.172	90.018
gene-Dda_8916	Dda_8916	hypothetical protein	0.499	-1.00413	2.23513e-05	8.55428e-05	yes	down	32.49	54.75	38.69	35.2	47.79	50.02	65.09	57.58	65.24	49.84	41.784	57.554
gene-Dda_8917	Dda_8917	hypothetical protein	0.479	-1.06125	1.00989e-11	9.80792e-11	yes	down	60.75	76.51	44.46	66.07	56.68	115.61	72.08	103.44	67.44	84.17	60.894	88.548
gene-Dda_8921	Dda_8921	hypothetical protein	0.441	-1.17956	5.57775e-11	4.93377e-10	yes	down	358.55	381.74	370.87	357.82	379.67	471.03	664.75	559.96	583.24	561.94	369.73	568.184
gene-Dda_8924	Dda_8924	hypothetical protein	0.028	-5.14446	4.15588e-56	9.84365e-54	yes	down	0.54	0.8	0.68	1.79	0.53	13.82	19.97	20.78	25.27	20.77	0.868	20.122
gene-Dda_8927	Dda_8927	Exoglucanase	0.024	-5.38755	1.97063e-30	1.03089e-28	yes	down	0.31	0.26	0.26	0.68	0.85	11.34	13.15	9.29	5.96	28.04	0.472	13.556
gene-Dda_8933	Dda_8933	Tyrosinase	0.155	-2.68688	2.949e-24	1.02637e-22	yes	down	84.4	115.76	39.47	103.5	63.54	335.74	289.43	266.72	329.72	551.58	81.334	354.638
gene-Dda_8935	Dda_8935	hypothetical protein	0.358	-1.4801	0.000228002	0.000721402	yes	down	0.53	1.71	0.34	2.07	0.85	3.58	1.7	1.87	1.54	1.8	1.1	2.098
gene-Dda_8937	Dda_8937	hypothetical protein	0.412	-1.27778	1.76908e-05	6.90703e-05	yes	down	9.71	18.68	9.23	20.23	12.72	15.17	24.33	20.37	28	23.21	14.114	22.216
gene-Dda_8941	Dda_8941	hypothetical protein	2.783	1.47652	1.32311e-10	1.12596e-09	yes	up	184.72	144.62	75.87	254.04	117.88	38.07	30.8	42.17	40.51	32.86	155.426	36.882
gene-Dda_8942	Dda_8942	hypothetical protein	2.239	1.1629	8.63001e-17	1.49266e-15	yes	up	73.88	61.42	49.83	93.31	68.24	22.61	21.09	23.85	14.67	23.25	69.336	21.094
gene-Dda_8943	Dda_8943	hypothetical protein	0.06	-4.05738	1.05411e-23	3.48388e-22	yes	down	2.58	0.75	1.3	3.08	0.85	39.48	8.14	15.99	12.43	23.11	1.712	19.83
gene-Dda_8944	Dda_8944	hypothetical protein	3.604	1.84941	1.28555e-12	1.39287e-11	yes	up	20.84	9.24	16.81	27.94	14.72	3.24	3.73	3.66	2.67	3.36	17.91	3.332
gene-Dda_8945	Dda_8945	hypothetical protein	14.91	3.89818	8.05437e-25	2.89787e-23	yes	up	149.28	45.58	163.32	95.05	125.31	3.91	8.49	6.62	2.76	4.94	115.708	5.344
gene-Dda_8953	Dda_8953	Cerevisin	2.719	1.44305	0.000868208	0.00242331	yes	up	2.93	2.18	0.89	2.97	1.22	0.5	0.66	0.63	0.33	0.36	2.038	0.496
gene-Dda_8956	Dda_8956	hypothetical protein	3.407	1.76859	2.52557e-05	9.55014e-05	yes	up	2.47	2.62	0.83	5.4	1.8	0.31	0.56	0.8	0.47	0.34	2.624	0.496
gene-Dda_8962	Dda_8962	hypothetical protein	68.841	6.1052	1.10146e-06	5.37309e-06	yes	up	1.23	2.7	0	2.5	1.58	0	0	0	0	0	1.602	0
gene-Dda_8963	Dda_8963	hypothetical protein	2.216	1.14783	7.85325e-19	1.63329e-17	yes	up	52.66	52.5	35.82	61.21	46.11	17.86	11.84	16.82	12.23	18.24	49.66	15.398
gene-Dda_8965	Dda_8965	hypothetical protein	4.665	2.22175	4.29029e-07	2.27225e-06	yes	up	1.94	1.2	1.4	2.39	1.96	0.49	0.07	0.33	0.14	0.3	1.778	0.266
gene-Dda_8969	Dda_8969	ATP-dependent helicase NAM7	2.672	1.41798	1.39551e-11	1.32955e-10	yes	up	5.92	4.89	4.82	7.86	4.32	1.85	1.12	1.83	1.32	0.96	5.562	1.416
gene-Dda_8975	Dda_8975	hypothetical protein	0.02	-5.66533	1.71116e-45	2.14575e-43	yes	down	2.33	2.68	1.8	0.89	2.23	58.84	95.45	67.45	41.01	74.66	1.986	67.482
gene-Dda_8980	Dda_8980	Tannase	0.351	-1.51174	1.09995e-11	1.0622e-10	yes	down	5.76	3.58	5.49	9.22	4.27	11.36	11.74	9.38	7.73	14.51	5.664	10.944
gene-Dda_8981	Dda_8981	hypothetical protein	0.444	-1.17184	0.0127171	0.0264679	yes	down	3.8	4	2.7	2.66	1.66	7.16	6.71	5	1.48	2.44	2.964	4.558
gene-Dda_8992	Dda_8992	hypothetical protein	0.287	-1.8025	4.59817e-24	1.5621e-22	yes	down	225.23	227.33	283.72	206.77	245.99	580.83	508.6	533.94	606.7	658.66	237.808	577.746
gene-Dda_9000	Dda_9000	Thioredoxin	0.268	-1.90102	8.23673e-08	4.83044e-07	yes	down	25.84	25.83	13.76	37.27	20.98	73.68	26.3	53.97	31.86	133.73	24.736	63.908
gene-Dda_9001	Dda_9001	hypothetical protein	0.228	-2.13094	2.28726e-34	1.61186e-32	yes	down	3.27	3.14	3.48	4.11	2.64	12.08	7.1	8.9	8.47	14.23	3.328	10.156
gene-Dda_9002	Dda_9002	hypothetical protein	2.65	1.40618	1.55116e-06	7.36866e-06	yes	up	54.91	65.58	29.8	140.17	48.71	23.65	14.8	19.32	13.67	13.41	67.834	16.97
gene-Dda_9009	Dda_9009	hypothetical protein	2.395	1.26006	0.000477227	0.00141345	yes	up	87.34	91.48	54.98	71.84	61.37	13.37	38.49	15.2	23.35	10.15	73.402	20.112
gene-Dda_9011	Dda_9011	Imidazolonepropionase	2.588	1.37208	0.0242198	0.0469582	yes	up	0.82	0.32	0.83	0.54	0.4	0.16	0.1	0.35	0.16	0	0.582	0.154
gene-Dda_9012	Dda_9012	hypothetical protein	4.801	2.26334	0.00786211	0.0172101	yes	up	1.01	0.81	1.15	1.29	2.25	0.19	0	0.18	0.55	0	1.302	0.184
gene-Dda_9017	Dda_9017	hypothetical protein	0.277	-1.85399	8.67901e-22	2.38729e-20	yes	down	26.75	43.17	24.07	31.36	28.6	87.25	70.68	76.12	51.97	95.83	30.79	76.37
gene-Dda_9018	Dda_9018	hypothetical protein	0.305	-1.71311	0.00948024	0.0203468	yes	down	0.21	0.34	0.82	0.92	0.57	1.45	0.78	1	0.13	3.27	0.572	1.326
gene-Dda_9020	Dda_9020	Vacuolar calcium ion transporter	0.43	-1.21654	0.000117372	0.00039189	yes	down	739.04	903.44	989.21	664.16	994.84	839.06	2024.68	1300.84	1663.5	935.47	858.138	1352.71
gene-Dda_9024	Dda_9024	hypothetical protein	3.111	1.63734	2.32946e-06	1.07022e-05	yes	up	496.83	179.68	553.12	209.94	472.15	86.92	93.11	78.29	104.47	64.43	382.344	85.444
gene-Dda_9028	Dda_9028	hypothetical protein	4.45	2.15384	2.4117e-17	4.40355e-16	yes	up	88.56	32.21	80.81	64.92	82.07	14.92	9.46	11.04	8.5	11.11	69.714	11.006
gene-Dda_9029	Dda_9029	Cytochrome P450 monooxygenase FUM15	0.453	-1.14236	1.92287e-05	7.43935e-05	yes	down	106.62	139.75	58.41	116.83	76.89	142.4	205.17	107.04	161.92	116.27	99.7	146.56
gene-Dda_9032	Dda_9032	hypothetical protein	3.323	1.73239	0.0178564	0.0359616	yes	up	1.1	1	0.34	0.89	1.66	0.13	0.25	0.36	0.25	0	0.998	0.198
gene-Dda_9033	Dda_9033	hypothetical protein	8.037	3.00659	0.00338828	0.00818968	yes	up	1.76	0.82	2.18	1.15	0.66	0	0	0.18	0	0.41	1.314	0.118
gene-Dda_9034	Dda_9034	Thiamine-triphosphatase	2.339	1.22576	0.0158068	0.0321913	yes	up	5.53	2.35	1.85	5.99	3.9	1.78	0.88	1.4	0.88	0.64	3.924	1.116
gene-Dda_9041	Dda_9041	hypothetical protein	0.059	-4.0797	8.98586e-64	3.48284e-61	yes	down	1.41	1.46	1.35	2.22	1.28	16.76	16.3	12.49	14.59	29.22	1.544	17.872
gene-Dda_9046	Dda_9046	hypothetical protein	2.9	1.53589	8.09816e-18	1.54136e-16	yes	up	105.02	58.86	97.49	108.42	100.21	25.18	20.19	25.41	16.71	24.02	94	22.302
gene-Dda_9050	Dda_9050	hypothetical protein	2.111	1.07758	3.5766e-05	0.000131569	yes	up	136.53	57.84	115.39	94.91	103.89	43.65	16.58	33.46	35	40.1	101.712	33.758
gene-Dda_9051	Dda_9051	Dynamin-3	0.398	-1.32874	1.26792e-21	3.4195e-20	yes	down	44.45	36.52	32.32	49.73	32.44	79.99	76.74	53.64	58.7	64.94	39.092	66.802
gene-Dda_9061	Dda_9061	hypothetical protein	0.36	-1.47521	1.87341e-15	2.75899e-14	yes	down	54.01	33.55	53.9	62.67	45.79	110.02	62.03	92.17	89.44	128.04	49.984	96.34
gene-Dda_9077	Dda_9077	hypothetical protein	0.055	-4.17623	8.96281e-39	8.49176e-37	yes	down	1.25	1.02	1.94	2.29	1.39	21.87	21.03	12.04	12.93	29.96	1.578	19.566
gene-Dda_9079	Dda_9079	hypothetical protein	3.9	1.96349	5.83583e-14	7.3831e-13	yes	up	184.38	97.48	213.9	196.55	203.25	26.31	37.56	41.58	26.47	24.61	179.112	31.306
gene-Dda_9082	Dda_9082	hypothetical protein	0.393	-1.34879	8.29204e-12	8.13651e-11	yes	down	198.09	135.74	151.92	251.34	148.03	381.6	166.97	316.58	265.55	419.46	177.024	310.032
gene-Dda_9085	Dda_9085	hypothetical protein	2.023	1.01616	3.30081e-14	4.28402e-13	yes	up	23.28	20.59	15.99	29.55	17.54	9.71	5.84	7.43	6.57	6.62	21.39	7.234
gene-Dda_9090	Dda_9090	hypothetical protein	3.27	1.70928	3.95987e-29	1.88636e-27	yes	up	25.68	18.12	17.86	22.17	20.9	4.44	3.58	4.83	4.72	4.36	20.946	4.386
gene-Dda_9094	Dda_9094	Dehydrogenase xptC	2.077	1.05438	2.08958e-06	9.67836e-06	yes	up	5.07	3.6	3.93	5.37	4.78	1.12	1.86	1.61	1.35	1.52	4.55	1.492
gene-Dda_9103	Dda_9103	hypothetical protein	2.01	1.00714	0.00655208	0.0146755	yes	up	20.74	7.66	10.88	49.94	20.02	10.04	4.2	8.16	5.55	8.08	21.848	7.206
gene-Dda_9119	Dda_9119	hypothetical protein	0.231	-2.11199	3.24568e-10	2.62829e-09	yes	down	215.95	119.47	303.21	169.31	271.41	422.6	962.52	773.02	416.71	649.29	215.87	644.828
gene-Dda_9120	Dda_9120	hypothetical protein	0.129	-2.95695	7.14155e-19	1.51107e-17	yes	down	52.32	44.94	58.41	55.26	60.87	168.59	516.82	324.61	147.48	258.93	54.36	283.286
gene-Dda_9123	Dda_9123	hypothetical protein	0.385	-1.37724	0.00446854	0.0104708	yes	down	11.36	9.25	22.05	10.49	5.05	8.48	39.23	15.24	13.85	24	11.64	20.16
gene-Dda_9134	Dda_9134	hypothetical protein	2.515	1.33038	9.84742e-07	4.85931e-06	yes	up	125.97	89.47	182.89	139.17	142.91	33.11	24.24	59.22	38.6	32.81	136.082	37.596
gene-Dda_9139	Dda_9139	hypothetical protein	2.405	1.26608	0.0032029	0.0078121	yes	up	1.5	0.92	1.64	2.65	0.97	0.8	0.13	0.5	0.33	0.43	1.536	0.438
gene-Dda_9142	Dda_9142	hypothetical protein	0.405	-1.30444	1.64254e-12	1.75513e-11	yes	down	14.4	11.1	12.61	21.06	12.25	29.31	15.87	22.25	19.47	34.84	14.284	24.348
gene-Dda_9143	Dda_9143	hypothetical protein	0.243	-2.04171	5.3129e-07	2.76576e-06	yes	down	8.53	12.56	10.18	16.58	17.01	31.82	31.81	21.05	34.84	44.99	12.972	32.902
gene-Dda_9145	Dda_9145	hypothetical protein	2.056	1.04014	7.42663e-07	3.75382e-06	yes	up	12.58	7.91	6.69	13.19	8.4	4.58	2.17	3.11	2.91	3.44	9.754	3.242
gene-Dda_9152	Dda_9152	hypothetical protein	2.326	1.21804	7.6241e-10	5.83579e-09	yes	up	185.49	187.02	222.39	179.37	204.2	47.41	59.37	54.43	60.68	58.89	195.694	56.156
gene-Dda_9159	Dda_9159	hypothetical protein	3.378	1.75603	1.73965e-11	1.63912e-10	yes	up	348.34	244.66	224.61	330.04	217.6	46.75	65.94	30.32	68.57	44.66	273.05	51.248
gene-Dda_9161	Dda_9161	hypothetical protein	2.19	1.13078	4.55243e-07	2.39769e-06	yes	up	11.02	11.68	5.66	16.58	8.56	3.93	2.73	4.06	2.36	3.48	10.7	3.312
gene-Dda_9176	Dda_9176	hypothetical protein	0.288	-1.79528	2.26315e-16	3.74716e-15	yes	down	262.45	295.61	204.73	151.97	285.45	736.36	455.49	554.86	490.19	690.11	240.042	585.402
gene-Dda_9177	Dda_9177	hypothetical protein	0.471	-1.08654	9.53478e-13	1.04637e-11	yes	down	7.95	5.52	7.48	8.54	6.59	9.83	9.55	12.3	8.4	12.67	7.216	10.55
gene-Dda_9179	Dda_9179	hypothetical protein	0.154	-2.70291	0.000624213	0.00179941	yes	down	1.33	8.1	1.59	4.82	0	1.67	15.02	18.09	9.69	18.56	3.168	12.606
gene-Dda_9191	Dda_9191	hypothetical protein	0.4	-1.3216	4.00035e-10	3.182e-09	yes	down	44.91	46.23	39.92	32.71	43.52	59.23	90.7	66.11	62.43	78.46	41.458	71.386
gene-Dda_9194	Dda_9194	hypothetical protein	0.453	-1.14278	2.06517e-12	2.18482e-11	yes	down	128.96	146.21	156.17	157.77	148.9	195.99	244.03	250.19	202.41	227.95	147.602	224.114
gene-Dda_9199	Dda_9199	Uricase	0.367	-1.44751	0.000293198	0.000901588	yes	down	869.63	1122.02	1404.07	223.43	1400.12	2184.94	1784.34	1899.37	2049.5	1912.99	1003.85	1966.23
gene-Dda_9203	Dda_9203	hypothetical protein	0.277	-1.85297	3.65485e-12	3.76388e-11	yes	down	1179.5	1512.75	1157.43	931	1347.22	2014.39	4285.96	3277.39	2685.95	2747.84	1225.58	3002.31
gene-Dda_9215	Dda_9215	hypothetical protein	2.174	1.1205	2.4974e-15	3.59111e-14	yes	up	29.28	26.79	29.65	35.14	26.4	11.07	9.6	8.73	6.61	10.67	29.452	9.336
gene-Dda_9219	Dda_9219	hypothetical protein	2.529	1.33833	1.82819e-07	1.01822e-06	yes	up	13.35	10.89	6.8	16.64	8.72	5.47	2.1	2.45	2.96	2.29	11.28	3.054
gene-Dda_9227	Dda_9227	hypothetical protein	0.408	-1.29233	1.58443e-18	3.22444e-17	yes	down	33.17	25.32	23.92	43.14	26.19	63.23	37.47	44.56	43.75	66.14	30.348	51.03
gene-Dda_9252	Dda_9252	hypothetical protein	0.259	-1.94628	5.59653e-06	2.41628e-05	yes	down	0.78	1.16	0.88	1.45	1.44	5.5	2.3	2.2	1.15	4.3	1.142	3.09
gene-Dda_9255	Dda_9255	hypothetical protein	2.558	1.35504	8.00016e-06	3.35385e-05	yes	up	0.68	0.37	0.63	1.21	0.62	0.19	0.12	0.22	0.17	0.23	0.702	0.186
gene-Dda_9265	Dda_9265	hypothetical protein	0.325	-1.61986	1.06262e-05	4.34172e-05	yes	down	0.6	0.48	0.62	1.75	1.2	2.59	1.11	1.45	2.15	2.4	0.93	1.94
gene-Dda_9266	Dda_9266	Serine protease inhibitor	0.048	-4.37433	2.02845e-21	5.38833e-20	yes	down	0.28	0	0.53	0.73	0.21	7.82	4.28	4.31	2.74	5.81	0.35	4.992
gene-Dda_9267	Dda_9267	hypothetical protein	2.215	1.14746	0.000446661	0.00133171	yes	up	1.58	1.59	1.41	2.01	1.58	0.55	0.55	0.41	0.67	0.33	1.634	0.502
gene-Dda_9274	Dda_9274	hypothetical protein	0.489	-1.03313	0.00102987	0.00281826	yes	down	0.63	0.8	1.11	1.5	0.85	1.04	1.47	0.98	1.84	1.39	0.978	1.344
gene-Dda_9277	Dda_9277	hypothetical protein	0.078	-3.68638	0.0216814	0.0426378	yes	down	0	0	0	0	0	1.13	2.25	3.29	0	1.24	0	1.582
gene-Dda_9281	Dda_9281	Exoglucanase	0.077	-3.69743	2.40883e-25	8.93046e-24	yes	down	1.45	1.27	1.55	2.54	1.26	16.18	14.91	5.73	9.82	25.03	1.614	14.334
gene-Dda_9283	Dda_9283	Cerevisin	3.799	1.92578	0.0012558	0.00336313	yes	up	1.09	0.83	0.85	1.97	0.68	0.26	0.17	0.33	0.17	0	1.084	0.186
gene-Dda_9285	Dda_9285	hypothetical protein	2.627	1.39352	4.96479e-10	3.89464e-09	yes	up	20.47	10.54	14.07	20.25	16.7	7.58	2.93	4.29	3.1	3.9	16.406	4.36
gene-Dda_9293	Dda_9293	Endoglucanase-1	0.018	-5.7757	6.76731e-08	4.0045e-07	yes	down	0	0	0.14	0.14	0	1.28	1.42	0.76	2.38	4.65	0.056	2.098
gene-Dda_9295	Dda_9295	hypothetical protein	0.059	-4.08866	4.75485e-17	8.41174e-16	yes	down	1.65	1.96	1.4	1.61	2.4	15.4	48.14	6.38	18.27	12.97	1.804	20.232
gene-Dda_9303	Dda_9303	hypothetical protein	0.061	-4.03153	0.0254172	0.0489348	yes	down	0	0	0	0	0	2.98	2.96	0.72	0	0	0	1.332
gene-Dda_9309	Dda_9309	hypothetical protein	0.431	-1.21276	1.33431e-05	5.33913e-05	yes	down	1.35	0.84	1.1	1.38	0.77	1.88	1.51	2.09	1.17	2.01	1.088	1.732
gene-Dda_9313	Dda_9313	hypothetical protein	0.068	-3.87228	2.87581e-65	1.53263e-62	yes	down	5.72	6.46	4.46	10.36	5.46	49.22	53.33	64.97	82.57	65.02	6.492	63.022
gene-Dda_9316	Dda_9316	hypothetical protein	0.498	-1.00714	1.36215e-05	5.44285e-05	yes	down	28.5	18.97	15.96	29.41	23.13	24.92	41.93	26.16	34.53	26.44	23.194	30.796
gene-Dda_9317	Dda_9317	hypothetical protein	2.005	1.0036	0.000775265	0.00218752	yes	up	8.87	4.64	4.2	14.63	5.79	2.66	2.3	2.56	1.65	3.49	7.626	2.532
gene-Dda_9318	Dda_9318	hypothetical protein	2.179	1.12355	4.64026e-10	3.65014e-09	yes	up	225.58	227.66	125.86	247.57	158.32	65.88	53.94	69.42	65.62	48.73	196.998	60.718
gene-Dda_9323	Dda_9323	hypothetical protein	0.426	-1.23143	2.63128e-06	1.19791e-05	yes	down	134.4	219.02	94.83	212.45	134.42	165.59	311.83	257.22	263.58	241.36	159.024	247.916
gene-Dda_9325	Dda_9325	P-beta	3.556	1.83022	5.66807e-31	3.09818e-29	yes	up	197.37	128.85	145.98	186.96	164.12	45.95	22.36	30.86	23.49	38.84	164.656	32.3
gene-Dda_9328	Dda_9328	Ubiquitin	0.415	-1.26897	6.25547e-19	1.33018e-17	yes	down	51.21	49.44	35.5	49.54	37.56	74.43	62.57	72.2	82.63	73.21	44.65	73.008
gene-Dda_9329	Dda_9329	hypothetical protein	0.079	-3.66259	1.70627e-37	1.42641e-35	yes	down	329.72	371.45	476.05	315.56	379.64	1846.86	4323.17	3440.49	3595.41	2905.29	374.484	3222.24
gene-Dda_9333	Dda_9333	hypothetical protein	0.32	-1.64399	1.48145e-11	1.40986e-10	yes	down	293.27	359.2	199.33	200.02	328.57	747.83	374.65	511.21	556.16	845.05	276.078	606.98
gene-Dda_9334	Dda_9334	hypothetical protein	0.434	-1.2047	1.39421e-11	1.32955e-10	yes	down	13.75	14.52	12.93	12.2	12.99	24.34	14.42	19.29	24.04	24.04	13.278	21.226
gene-Dda_9337	Dda_9337	hypothetical protein	0.23	-2.11863	4.84354e-34	3.33072e-32	yes	down	46.47	52.87	39.33	48.75	36.45	142.02	166.27	108.24	118.25	126.4	44.774	132.236
gene-Dda_9338	Dda_9338	hypothetical protein	0.265	-1.91839	1.98016e-25	7.40564e-24	yes	down	2380.27	2537.56	2244.42	2010.43	2594.62	6942.43	4630.86	5685.02	7502.48	5965.09	2353.46	6145.18
gene-Dda_9339	Dda_9339	hypothetical protein	0.214	-2.22723	1.12362e-14	1.516e-13	yes	down	58.39	85.29	55.79	132.46	57.18	155.42	326.06	207.16	273.75	206.63	77.822	233.804
gene-Dda_9342	Dda_9342	hypothetical protein	0.411	-1.28128	5.90918e-12	5.93493e-11	yes	down	84.85	86.76	73.84	84.77	76.18	196.99	75.64	126.25	122.79	174.15	81.28	139.164
gene-Dda_9344	Dda_9344	hypothetical protein	0.372	-1.42678	7.58311e-07	3.82837e-06	yes	down	9.1	5.16	4.42	9.49	5.13	8.45	14.53	11.36	15.01	9.08	6.66	11.686
gene-Dda_9351	Dda_9351	hypothetical protein	0.047	-4.39907	3.11581e-07	1.68689e-06	yes	down	1.24	0	1.46	0	0	14.3	3.95	6.11	6.95	8.68	0.54	7.998
gene-Dda_9354	Dda_9354	Aorsin	0.299	-1.7441	5.32235e-08	3.18035e-07	yes	down	2.99	2.38	2.57	3.96	2.78	5.21	5.03	3.37	6.78	13.19	2.936	6.716
gene-Dda_9357	Dda_9357	hypothetical protein	2.618	1.38833	2.45673e-33	1.56333e-31	yes	up	101.16	95.87	68.9	117.78	88.29	27.65	21.37	28.01	22.42	23.22	94.4	24.534
gene-Dda_9361	Dda_9361	Lactose permease	0.054	-4.21566	8.44498e-70	6.5464e-67	yes	down	59.86	26.1	54.64	87.11	57.31	849.87	646.91	523.96	672.96	901.56	57.004	719.052
gene-Dda_9363	Dda_9363	hypothetical protein	0.257	-1.96184	1.99214e-22	5.85758e-21	yes	down	18.96	17.52	13.98	25.63	16.42	61.3	32.04	41.46	36.94	78.08	18.502	49.964
gene-Dda_9368	Dda_9368	hypothetical protein	0.411	-1.28403	0.000555961	0.00161964	yes	down	40.8	40.03	125.6	51.73	78.6	151.12	56.53	101.77	129.51	149.41	67.352	117.668
gene-Dda_9369	Dda_9369	hypothetical protein	0.407	-1.29748	4.64127e-08	2.79887e-07	yes	down	6.66	10.72	4.65	12.48	5.41	15.9	12.23	10.46	11.61	16.36	7.984	13.312
gene-Dda_9373	Dda_9373	hypothetical protein	3.244	1.69774	8.74624e-06	3.64334e-05	yes	up	68.64	79.33	32.23	72.15	45	6.04	19.68	8.26	17.55	7.51	59.47	11.808
gene-Dda_9374	Dda_9374	MFS-type efflux pump	0.313	-1.67649	9.74301e-08	5.65546e-07	yes	down	22.04	20.41	19.07	21.3	21.45	30.38	82.08	25.72	35.51	49.88	20.854	44.714
gene-Dda_9380	Dda_9380	hypothetical protein	0.458	-1.1268	0.00430949	0.0101411	yes	down	2.43	2.32	1.28	4.84	1.89	4.34	4.77	2.96	1.67	4.94	2.552	3.736
gene-Dda_9385	Dda_9385	hypothetical protein	2.104	1.07338	0.0024736	0.00622011	yes	up	7.69	5.37	5.65	10.1	8.83	3.3	0.93	4.24	2.1	1.53	7.528	2.42
gene-Dda_9387	Dda_9387	hypothetical protein	3.135	1.64839	0.000512957	0.00150827	yes	up	123.57	94.66	76.14	193.83	57.51	19.35	14.6	29.76	9.4	32.87	109.142	21.196
gene-Dda_9413	Dda_9413	cuticle-degrading serine protease	0.253	-1.98306	3.58688e-10	2.86917e-09	yes	down	16.13	6.53	10.09	30.79	9.25	46.29	36.99	33.52	22.55	51.54	14.558	38.178
gene-Dda_9417	Dda_9417	hypothetical protein	0.419	-1.25566	0.000705276	0.00201066	yes	down	5.35	4.9	2.06	5.71	3.27	8.71	8.63	5.23	4.04	7.45	4.258	6.812
gene-Dda_9418	Dda_9418	hypothetical protein	0.308	-1.70029	5.87786e-05	0.000209973	yes	down	1.95	1.08	2.51	3.54	2.92	11.93	1.52	6.04	4.78	3.51	2.4	5.556
gene-Dda_9419	Dda_9419	Endoglucanase-7	0.107	-3.22586	0.00124521	0.00333792	yes	down	0	0.8	0	0	0.27	1.22	1.51	0.58	0.9	2.63	0.214	1.368
gene-Dda_9421	Dda_9421	hypothetical protein	0.463	-1.11237	1.19968e-06	5.78927e-06	yes	down	3.6	3.93	3.68	4.73	5.17	5.57	4.86	5.33	6.63	8.97	4.222	6.272
gene-Dda_9423	Dda_9423	hypothetical protein	2.374	1.24715	1.48167e-07	8.36147e-07	yes	up	25.62	29.82	38.25	27.51	25.19	11.61	7.14	9.51	6.36	8.34	29.278	8.592
gene-Dda_9425	Dda_9425	hypothetical protein	2.042	1.02973	3.58829e-11	3.26894e-10	yes	up	15.87	11.22	15.91	19.14	14.2	5.12	4.81	6.42	4.22	5.11	15.268	5.136
gene-Dda_9426	Dda_9426	hypothetical protein	0.384	-1.38052	2.3524e-10	1.93994e-09	yes	down	12.26	11.4	7.92	23.5	10.64	27.78	16.35	23.26	17.86	30.52	13.144	23.154
gene-Dda_9428	Dda_9428	hypothetical protein	0.241	-2.05035	3.58742e-08	2.19597e-07	yes	down	104.35	258.58	407.5	182.34	277.84	756.58	376.89	905.05	944.52	648.24	246.122	726.256
gene-Dda_9431	Dda_9431	hypothetical protein	2.075	1.053	4.27189e-11	3.83435e-10	yes	up	17.71	11.98	14.68	24.93	14.03	6.62	4.31	5.99	4.62	5.86	16.666	5.48
gene-Dda_9434	Dda_9434	hypothetical protein	2.463	1.30013	7.17445e-12	7.08062e-11	yes	up	330.34	214.67	253	394.01	227.54	101	42.94	84.15	78.18	89.1	283.912	79.074
gene-Dda_9435	Dda_9435	hypothetical protein	2.858	1.51483	1.34901e-11	1.29102e-10	yes	up	192.93	120.61	218.54	208.61	174.24	55.1	22.92	49.64	44.48	51.71	182.986	44.77
gene-Dda_9454	Dda_9454	hypothetical protein	2.89	1.53086	4.0132e-12	4.118e-11	yes	up	299.21	152.08	204.06	237.39	212.72	63.81	25.96	58.69	52.28	62.72	221.092	52.692
gene-Dda_9469	Dda_9469	hypothetical protein	0.23	-2.12304	1.89484e-12	2.01463e-11	yes	down	161.52	125.56	159.82	102.52	163.69	370.95	711.51	289.11	390.74	337.35	142.622	419.932
gene-Dda_9475	Dda_9475	hypothetical protein	2.348	1.23115	9.58888e-07	4.74271e-06	yes	up	12.83	13	12.41	21.95	14.22	5.54	4.28	2.52	4.01	5.07	14.882	4.284
gene-Dda_rRNA001	Dda_rRNA001	28S ribosomal RNA	0.474	-1.07702	6.38034e-12	6.35575e-11	yes	down	8897.96	10680.3	8739.02	10646.5	10540.9	12569.7	13097.3	15273.4	15812.3	14787.3	9900.91	14308
gene-Dda_tRNA050	Dda_tRNA050	tRNA-Ser	0.108	-3.20916	9.02533e-07	4.48218e-06	yes	down	46.11	0	52.09	465.48	212.51	446.74	791.98	827.88	1229.27	622.56	155.238	783.686
