# Supplementary material for: Genomic and Transcriptomic Analyses Revealed DdSTE2 Play a Role in Constricting Ring Formation in the Nematode-Trapping Fungi Drechslerella dactyloides
Source: Microorganisms. 2024 Oct 30;12(11):2190. doi: 10.3390/microorganisms12112190 (PMC11596859; doi:10.3390/microorganisms12112190)
Supplement: Supplementary file 1 [file microorganisms-12-02190-s001.zip › microorganisms-3235526-supplementary/table.S12 DW06 DEGs GO enrichment.xlsx]

## Sheet: GO富集分析统计表 (2)
Number	GO ID	Term Type	Description	Ratio_in_study	Ratio_in_pop	Rich factor	Pvalue	Padjust	Gene_ids	Gene_names
39	GO:0000272	BP	polysaccharide catabolic process	39/ 1006	94/ 5728	0.414894	1.51872e-06	0.000270488	gene-Dda_3282;gene-Dda_9281;gene-Dda_7106;gene-Dda_3806;gene-Dda_3377;gene-Dda_5701;gene-Dda_0366;gene-Dda_6552;gene-Dda_8600;gene-Dda_0739;gene-Dda_6902;gene-Dda_1606;gene-Dda_5293;gene-Dda_8810;gene-Dda_1540;gene-Dda_9249;gene-Dda_4769;gene-Dda_5690;gene-Dda_6286;gene-Dda_2318;gene-Dda_9293;gene-Dda_8365;gene-Dda_7788;gene-Dda_6028;gene-Dda_7450;gene-Dda_5716;gene-Dda_5300;gene-Dda_8478;gene-Dd…	Dda_3282;Dda_9281;Dda_7106;Dda_3806;Dda_3377;Dda_5701;Dda_0366;Dda_6552;Dda_8600;Dda_0739;Dda_6902;Dda_1606;Dda_5293;Dda_8810;Dda_1540;Dda_9249;Dda_4769;Dda_5690;Dda_6286;Dda_2318;Dda_9293;Dda_8365;Dda_7788;Dda_6028;Dda_7450;Dda_5716;Dda_5300;Dda_8478;Dda_9077;Dda_0049;Dda_7889;Dda_9419;Dda_4191;Dda_7678;Dda_8284;Dda_6299;Dda_3680;Dda_0210;Dda_6327
43	GO:0016052	BP	carbohydrate catabolic process	43/ 1006	118/ 5728	0.364407	1.98752e-06	0.000270488	gene-Dda_3282;gene-Dda_9281;gene-Dda_7106;gene-Dda_6033;gene-Dda_3806;gene-Dda_9249;gene-Dda_5701;gene-Dda_0366;gene-Dda_6552;gene-Dda_8600;gene-Dda_0739;gene-Dda_8284;gene-Dda_6902;gene-Dda_1606;gene-Dda_5293;gene-Dda_8810;gene-Dda_1540;gene-Dda_3377;gene-Dda_4769;gene-Dda_5690;gene-Dda_6286;gene-Dda_2318;gene-Dda_9293;gene-Dda_6416;gene-Dda_8365;gene-Dda_7788;gene-Dda_6028;gene-Dda_7450;gene-Dd…	Dda_3282;Dda_9281;Dda_7106;Dda_6033;Dda_3806;Dda_9249;Dda_5701;Dda_0366;Dda_6552;Dda_8600;Dda_0739;Dda_8284;Dda_6902;Dda_1606;Dda_5293;Dda_8810;Dda_1540;Dda_3377;Dda_4769;Dda_5690;Dda_6286;Dda_2318;Dda_9293;Dda_6416;Dda_8365;Dda_7788;Dda_6028;Dda_7450;Dda_5716;Dda_5300;Dda_7649;Dda_8478;Dda_9077;Dda_0049;Dda_7889;Dda_9419;Dda_4191;Dda_7678;Dda_2862;Dda_6299;Dda_3680;Dda_0210;Dda_6327
41	GO:0005976	BP	polysaccharide metabolic process	41/ 1006	102/ 5728	0.401961	2.06895e-06	0.000270488	gene-Dda_3282;gene-Dda_9281;gene-Dda_7106;gene-Dda_3806;gene-Dda_3377;gene-Dda_4791;gene-Dda_0366;gene-Dda_6552;gene-Dda_8600;gene-Dda_8549;gene-Dda_0739;gene-Dda_6902;gene-Dda_1606;gene-Dda_5293;gene-Dda_8810;gene-Dda_1540;gene-Dda_9249;gene-Dda_4769;gene-Dda_5690;gene-Dda_6286;gene-Dda_2318;gene-Dda_9293;gene-Dda_8365;gene-Dda_7788;gene-Dda_6028;gene-Dda_7450;gene-Dda_5716;gene-Dda_5300;gene-Dd…	Dda_3282;Dda_9281;Dda_7106;Dda_3806;Dda_3377;Dda_4791;Dda_0366;Dda_6552;Dda_8600;Dda_8549;Dda_0739;Dda_6902;Dda_1606;Dda_5293;Dda_8810;Dda_1540;Dda_9249;Dda_4769;Dda_5690;Dda_6286;Dda_2318;Dda_9293;Dda_8365;Dda_7788;Dda_6028;Dda_7450;Dda_5716;Dda_5300;Dda_8478;Dda_9077;Dda_0049;Dda_7889;Dda_5701;Dda_9419;Dda_4191;Dda_7678;Dda_8284;Dda_6299;Dda_3680;Dda_0210;Dda_6327
86	GO:0005975	BP	carbohydrate metabolic process	86/ 1006	269/ 5728	0.319703	2.26969e-06	0.000270488	gene-Dda_2770;gene-Dda_9249;gene-Dda_5701;gene-Dda_0365;gene-Dda_0366;gene-Dda_1606;gene-Dda_6329;gene-Dda_7106;gene-Dda_7889;gene-Dda_6383;gene-Dda_4769;gene-Dda_3709;gene-Dda_7450;gene-Dda_5716;gene-Dda_5300;gene-Dda_8478;gene-Dda_4791;gene-Dda_9419;gene-Dda_8670;gene-Dda_8708;gene-Dda_7599;gene-Dda_2862;gene-Dda_4191;gene-Dda_2303;gene-Dda_1880;gene-Dda_3806;gene-Dda_4220;gene-Dda_0713;gene-Dd…	Dda_2770;Dda_9249;Dda_5701;Dda_0365;Dda_0366;Dda_1606;Dda_6329;Dda_7106;Dda_7889;Dda_6383;Dda_4769;Dda_3709;Dda_7450;Dda_5716;Dda_5300;Dda_8478;Dda_4791;Dda_9419;Dda_8670;Dda_8708;Dda_7599;Dda_2862;Dda_4191;Dda_2303;Dda_1880;Dda_3806;Dda_4220;Dda_0713;Dda_5847;Dda_6355;Dda_1540;Dda_3377;Dda_8365;Dda_6286;Dda_7788;Dda_6028;Dda_5735;Dda_1415;Dda_3585;Dda_3185;Dda_8284;Dda_8964;Dda_6299;Dda_3282;Dda…
50	GO:0005576	CC	extracellular region	50/ 1006	110/ 5728	0.454545	6.99514e-07	0.000270488	gene-Dda_3282;gene-Dda_1540;gene-Dda_3806;gene-Dda_0037;gene-Dda_4220;gene-Dda_2770;gene-Dda_3377;gene-Dda_4791;gene-Dda_8365;gene-Dda_1072;gene-Dda_0739;gene-Dda_1729;gene-Dda_1728;gene-Dda_5293;gene-Dda_8810;gene-Dda_7106;gene-Dda_9249;gene-Dda_5690;gene-Dda_7860;gene-Dda_6286;gene-Dda_5471;gene-Dda_2318;gene-Dda_9293;gene-Dda_5731;gene-Dda_7788;gene-Dda_6028;gene-Dda_5716;gene-Dda_6327;gene-Dd…	Dda_3282;Dda_1540;Dda_3806;Dda_0037;Dda_4220;Dda_2770;Dda_3377;Dda_4791;Dda_8365;Dda_1072;Dda_0739;Dda_1729;Dda_1728;Dda_5293;Dda_8810;Dda_7106;Dda_9249;Dda_5690;Dda_7860;Dda_6286;Dda_5471;Dda_2318;Dda_9293;Dda_5731;Dda_7788;Dda_6028;Dda_5716;Dda_6327;Dda_8478;Dda_0500;Dda_5719;Dda_0049;Dda_0048;Dda_5701;Dda_9419;Dda_8821;Dda_8670;Dda_8125;Dda_4293;Dda_4191;Dda_7599;Dda_9413;Dda_8284;Dda_4843;Dda…
40	GO:0030246	MF	carbohydrate binding	40/ 1006	97/ 5728	0.412371	1.16048e-06	0.000270488	gene-Dda_3282;gene-Dda_1586;gene-Dda_6743;gene-Dda_3806;gene-Dda_4220;gene-Dda_2770;gene-Dda_9249;gene-Dda_4791;gene-Dda_0739;gene-Dda_5000;gene-Dda_1729;gene-Dda_1728;gene-Dda_5293;gene-Dda_8810;gene-Dda_1540;gene-Dda_3377;gene-Dda_5690;gene-Dda_1911;gene-Dda_5471;gene-Dda_2318;gene-Dda_9293;gene-Dda_8365;gene-Dda_7788;gene-Dda_6028;gene-Dda_5716;gene-Dda_8478;gene-Dda_0500;gene-Dda_6329;gene-Dd…	Dda_3282;Dda_1586;Dda_6743;Dda_3806;Dda_4220;Dda_2770;Dda_9249;Dda_4791;Dda_0739;Dda_5000;Dda_1729;Dda_1728;Dda_5293;Dda_8810;Dda_1540;Dda_3377;Dda_5690;Dda_1911;Dda_5471;Dda_2318;Dda_9293;Dda_8365;Dda_7788;Dda_6028;Dda_5716;Dda_8478;Dda_0500;Dda_6329;Dda_4293;Dda_0049;Dda_0048;Dda_5701;Dda_9419;Dda_8821;Dda_8670;Dda_4191;Dda_8599;Dda_6299;Dda_3680;Dda_9077
32	GO:0019842	MF	vitamin binding	32/ 1006	76/ 5728	0.421053	1.82615e-06	0.000270488	gene-Dda_4395;gene-Dda_5608;gene-Dda_5358;gene-Dda_0099;gene-Dda_8255;gene-Dda_7520;gene-Dda_3904;gene-Dda_3384;gene-Dda_6213;gene-Dda_0177;gene-Dda_5173;gene-Dda_0199;gene-Dda_8563;gene-Dda_6510;gene-Dda_5398;gene-Dda_7120;gene-Dda_1911;gene-Dda_2038;gene-Dda_2013;gene-Dda_2030;gene-Dda_3817;gene-Dda_6144;gene-Dda_4427;gene-Dda_3939;gene-Dda_2946;gene-Dda_0004;gene-Dda_3153;gene-Dda_9332;gene-Dd…	Dda_4395;Dda_5608;Dda_5358;Dda_0099;Dda_8255;Dda_7520;Dda_3904;Dda_3384;Dda_6213;Dda_0177;Dda_5173;Dda_0199;Dda_8563;Dda_6510;Dda_5398;Dda_7120;Dda_1911;Dda_2038;Dda_2013;Dda_2030;Dda_3817;Dda_6144;Dda_4427;Dda_3939;Dda_2946;Dda_0004;Dda_3153;Dda_9332;Dda_5720;Dda_0422;Dda_2005;Dda_3682
33	GO:0030248	MF	cellulose binding	33/ 1006	71/ 5728	0.464789	1.88311e-06	0.000270488	gene-Dda_3282;gene-Dda_3806;gene-Dda_4220;gene-Dda_2770;gene-Dda_4791;gene-Dda_0739;gene-Dda_1729;gene-Dda_1728;gene-Dda_5293;gene-Dda_8810;gene-Dda_1540;gene-Dda_3377;gene-Dda_5690;gene-Dda_5471;gene-Dda_9293;gene-Dda_8365;gene-Dda_2318;gene-Dda_6028;gene-Dda_5716;gene-Dda_8478;gene-Dda_0500;gene-Dda_4293;gene-Dda_0049;gene-Dda_0048;gene-Dda_5701;gene-Dda_9419;gene-Dda_8670;gene-Dda_8821;gene-Dd…	Dda_3282;Dda_3806;Dda_4220;Dda_2770;Dda_4791;Dda_0739;Dda_1729;Dda_1728;Dda_5293;Dda_8810;Dda_1540;Dda_3377;Dda_5690;Dda_5471;Dda_9293;Dda_8365;Dda_2318;Dda_6028;Dda_5716;Dda_8478;Dda_0500;Dda_4293;Dda_0049;Dda_0048;Dda_5701;Dda_9419;Dda_8670;Dda_8821;Dda_4191;Dda_8599;Dda_6299;Dda_3680;Dda_9077
33	GO:0030247	MF	polysaccharide binding	33/ 1006	71/ 5728	0.464789	1.88311e-06	0.000270488	gene-Dda_3282;gene-Dda_3806;gene-Dda_4220;gene-Dda_2770;gene-Dda_4791;gene-Dda_0739;gene-Dda_1729;gene-Dda_1728;gene-Dda_5293;gene-Dda_8810;gene-Dda_1540;gene-Dda_3377;gene-Dda_5690;gene-Dda_5471;gene-Dda_9293;gene-Dda_8365;gene-Dda_2318;gene-Dda_6028;gene-Dda_5716;gene-Dda_8478;gene-Dda_0500;gene-Dda_4293;gene-Dda_0049;gene-Dda_0048;gene-Dda_5701;gene-Dda_9419;gene-Dda_8670;gene-Dda_8821;gene-Dd…	Dda_3282;Dda_3806;Dda_4220;Dda_2770;Dda_4791;Dda_0739;Dda_1729;Dda_1728;Dda_5293;Dda_8810;Dda_1540;Dda_3377;Dda_5690;Dda_5471;Dda_9293;Dda_8365;Dda_2318;Dda_6028;Dda_5716;Dda_8478;Dda_0500;Dda_4293;Dda_0049;Dda_0048;Dda_5701;Dda_9419;Dda_8670;Dda_8821;Dda_4191;Dda_8599;Dda_6299;Dda_3680;Dda_9077
68	GO:0016798	MF	hydrolase activity, acting on glycosyl bonds	68/ 1006	182/ 5728	0.373626	2.22898e-06	0.000270488	gene-Dda_3282;gene-Dda_9281;gene-Dda_1880;gene-Dda_1540;gene-Dda_8193;gene-Dda_0609;gene-Dda_3806;gene-Dda_2751;gene-Dda_2770;gene-Dda_4679;gene-Dda_5701;gene-Dda_0365;gene-Dda_0366;gene-Dda_6743;gene-Dda_0713;gene-Dda_8600;gene-Dda_0739;gene-Dda_6355;gene-Dda_6902;gene-Dda_1606;gene-Dda_6329;gene-Dda_5293;gene-Dda_8810;gene-Dda_7106;gene-Dda_6552;gene-Dda_3377;gene-Dda_2687;gene-Dda_6383;gene-Dd…	Dda_3282;Dda_9281;Dda_1880;Dda_1540;Dda_8193;Dda_0609;Dda_3806;Dda_2751;Dda_2770;Dda_4679;Dda_5701;Dda_0365;Dda_0366;Dda_6743;Dda_0713;Dda_8600;Dda_0739;Dda_6355;Dda_6902;Dda_1606;Dda_6329;Dda_5293;Dda_8810;Dda_7106;Dda_6552;Dda_3377;Dda_2687;Dda_6383;Dda_4769;Dda_5690;Dda_7968;Dda_8322;Dda_6439;Dda_9293;Dda_8365;Dda_2318;Dda_5735;Dda_4506;Dda_6028;Dda_7450;Dda_5716;Dda_5300;Dda_6327;Dda_7649;Dda…
62	GO:0004553	MF	hydrolase activity, hydrolyzing O-glycosyl compounds	62/ 1006	162/ 5728	0.382716	2.65812e-06	0.000270488	gene-Dda_3282;gene-Dda_9281;gene-Dda_1880;gene-Dda_1540;gene-Dda_8193;gene-Dda_0609;gene-Dda_3806;gene-Dda_2770;gene-Dda_5701;gene-Dda_0365;gene-Dda_0366;gene-Dda_6743;gene-Dda_0713;gene-Dda_8600;gene-Dda_0739;gene-Dda_6355;gene-Dda_6902;gene-Dda_1606;gene-Dda_5293;gene-Dda_8810;gene-Dda_7106;gene-Dda_6552;gene-Dda_3377;gene-Dda_6383;gene-Dda_4769;gene-Dda_5690;gene-Dda_7968;gene-Dda_4679;gene-Dd…	Dda_3282;Dda_9281;Dda_1880;Dda_1540;Dda_8193;Dda_0609;Dda_3806;Dda_2770;Dda_5701;Dda_0365;Dda_0366;Dda_6743;Dda_0713;Dda_8600;Dda_0739;Dda_6355;Dda_6902;Dda_1606;Dda_5293;Dda_8810;Dda_7106;Dda_6552;Dda_3377;Dda_6383;Dda_4769;Dda_5690;Dda_7968;Dda_4679;Dda_1593;Dda_9293;Dda_8365;Dda_2318;Dda_5735;Dda_4506;Dda_6028;Dda_7450;Dda_5716;Dda_5300;Dda_6327;Dda_7649;Dda_8478;Dda_9077;Dda_6329;Dda_7889;Dda…
148	GO:0016491	MF	oxidoreductase activity	148/ 1006	535/ 5728	0.276636	2.90328e-06	0.000283443	gene-Dda_7916;gene-Dda_3413;gene-Dda_3828;gene-Dda_3417;gene-Dda_6681;gene-Dda_1441;gene-Dda_5275;gene-Dda_8094;gene-Dda_1288;gene-Dda_4241;gene-Dda_4415;gene-Dda_4556;gene-Dda_8664;gene-Dda_8159;gene-Dda_0577;gene-Dda_8398;gene-Dda_9263;gene-Dda_2012;gene-Dda_2013;gene-Dda_2252;gene-Dda_2704;gene-Dda_6568;gene-Dda_4161;gene-Dda_3679;gene-Dda_3762;gene-Dda_1377;gene-Dda_0004;gene-Dda_1141;gene-Dd…	Dda_7916;Dda_3413;Dda_3828;Dda_3417;Dda_6681;Dda_1441;Dda_5275;Dda_8094;Dda_1288;Dda_4241;Dda_4415;Dda_4556;Dda_8664;Dda_8159;Dda_0577;Dda_8398;Dda_9263;Dda_2012;Dda_2013;Dda_2252;Dda_2704;Dda_6568;Dda_4161;Dda_3679;Dda_3762;Dda_1377;Dda_0004;Dda_1141;Dda_1140;Dda_4782;Dda_5304;Dda_5658;Dda_3165;Dda_1273;Dda_5302;Dda_4984;Dda_6360;Dda_5919;Dda_0409;Dda_5910;Dda_9412;Dda_3710;Dda_8089;Dda_6287;Dda…
94	GO:0022857	MF	transmembrane transporter activity	94/ 1006	345/ 5728	0.272464	5.15375e-06	0.000329979	gene-Dda_9061;gene-Dda_6274;gene-Dda_5702;gene-Dda_6379;gene-Dda_5704;gene-Dda_8461;gene-Dda_5667;gene-Dda_1600;gene-Dda_7105;gene-Dda_1976;gene-Dda_4295;gene-Dda_2014;gene-Dda_2253;gene-Dda_4483;gene-Dda_2549;gene-Dda_3170;gene-Dda_1894;gene-Dda_8826;gene-Dda_8314;gene-Dda_4016;gene-Dda_5490;gene-Dda_5659;gene-Dda_4011;gene-Dda_3958;gene-Dda_9316;gene-Dda_2305;gene-Dda_3555;gene-Dda_6272;gene-Dd…	Dda_9061;Dda_6274;Dda_5702;Dda_6379;Dda_5704;Dda_8461;Dda_5667;Dda_1600;Dda_7105;Dda_1976;Dda_4295;Dda_2014;Dda_2253;Dda_4483;Dda_2549;Dda_3170;Dda_1894;Dda_8826;Dda_8314;Dda_4016;Dda_5490;Dda_5659;Dda_4011;Dda_3958;Dda_9316;Dda_2305;Dda_3555;Dda_6272;Dda_1300;Dda_0016;Dda_6359;Dda_6606;Dda_2287;Dda_3379;Dda_7284;Dda_4874;Dda_7842;Dda_6043;Dda_2278;Dda_6283;Dda_5417;Dda_6163;Dda_2966;Dda_2968;Dda…
405	GO:0031224	CC	intrinsic component of membrane	405/ 1006	1905/ 5728	0.212598	5.66768e-06	0.000339917	gene-Dda_5057;gene-Dda_4162;gene-Dda_8094;gene-Dda_4241;gene-Dda_5702;gene-Dda_4247;gene-Dda_5704;gene-Dda_4797;gene-Dda_4244;gene-Dda_5667;gene-Dda_9269;gene-Dda_8399;gene-Dda_8398;gene-Dda_9264;gene-Dda_9263;gene-Dda_4760;gene-Dda_1148;gene-Dda_4427;gene-Dda_4016;gene-Dda_1061;gene-Dda_4011;gene-Dda_5010;gene-Dda_7118;gene-Dda_0892;gene-Dda_7114;gene-Dda_7115;gene-Dda_3365;gene-Dda_9410;gene-Dd…	Dda_5057;Dda_4162;Dda_8094;Dda_4241;Dda_5702;Dda_4247;Dda_5704;Dda_4797;Dda_4244;Dda_5667;Dda_9269;Dda_8399;Dda_8398;Dda_9264;Dda_9263;Dda_4760;Dda_1148;Dda_4427;Dda_4016;Dda_1061;Dda_4011;Dda_5010;Dda_7118;Dda_0892;Dda_7114;Dda_7115;Dda_3365;Dda_9410;Dda_3719;Dda_7448;Dda_0713;Dda_2444;Dda_1542;Dda_1668;Dda_4874;Dda_1544;Dda_7842;Dda_6043;Dda_5424;Dda_6163;Dda_7780;Dda_2966;Dda_5121;Dda_6613;Dda…
558	GO:0003824	MF	catalytic activity	558/ 1006	2752/ 5728	0.202762	6.10838e-06	0.000352945	gene-Dda_3642;gene-Dda_6324;gene-Dda_8093;gene-Dda_4160;gene-Dda_4161;gene-Dda_8094;gene-Dda_1288;gene-Dda_4241;gene-Dda_4247;gene-Dda_4797;gene-Dda_0604;gene-Dda_9306;gene-Dda_5906;gene-Dda_9263;gene-Dda_8854;gene-Dda_4769;gene-Dda_8588;gene-Dda_4763;gene-Dda_3817;gene-Dda_1441;gene-Dda_3762;gene-Dda_4427;gene-Dda_0004;gene-Dda_1141;gene-Dda_1140;gene-Dda_5015;gene-Dda_5013;gene-Dda_4791;gene-Dd…	Dda_3642;Dda_6324;Dda_8093;Dda_4160;Dda_4161;Dda_8094;Dda_1288;Dda_4241;Dda_4247;Dda_4797;Dda_0604;Dda_9306;Dda_5906;Dda_9263;Dda_8854;Dda_4769;Dda_8588;Dda_4763;Dda_3817;Dda_1441;Dda_3762;Dda_4427;Dda_0004;Dda_1141;Dda_1140;Dda_5015;Dda_5013;Dda_4791;Dda_9419;Dda_7118;Dda_5387;Dda_7110;Dda_2862;Dda_3710;Dda_9357;Dda_3670;Dda_9354;Dda_3249;Dda_7520;Dda_7443;Dda_6191;Dda_0713;Dda_2147;Dda_9031;Dda…
403	GO:0016021	CC	integral component of membrane	403/ 1006	1894/ 5728	0.212777	6.54483e-06	0.000360574	gene-Dda_5057;gene-Dda_4162;gene-Dda_8094;gene-Dda_4241;gene-Dda_5702;gene-Dda_4247;gene-Dda_5704;gene-Dda_4797;gene-Dda_4244;gene-Dda_5667;gene-Dda_9269;gene-Dda_8399;gene-Dda_8398;gene-Dda_9264;gene-Dda_9263;gene-Dda_4760;gene-Dda_1148;gene-Dda_4427;gene-Dda_4016;gene-Dda_1061;gene-Dda_4011;gene-Dda_5010;gene-Dda_7118;gene-Dda_0892;gene-Dda_7114;gene-Dda_7115;gene-Dda_3365;gene-Dda_9410;gene-Dd…	Dda_5057;Dda_4162;Dda_8094;Dda_4241;Dda_5702;Dda_4247;Dda_5704;Dda_4797;Dda_4244;Dda_5667;Dda_9269;Dda_8399;Dda_8398;Dda_9264;Dda_9263;Dda_4760;Dda_1148;Dda_4427;Dda_4016;Dda_1061;Dda_4011;Dda_5010;Dda_7118;Dda_0892;Dda_7114;Dda_7115;Dda_3365;Dda_9410;Dda_3719;Dda_7448;Dda_0713;Dda_2444;Dda_1542;Dda_1668;Dda_4874;Dda_1544;Dda_7842;Dda_6043;Dda_5424;Dda_6163;Dda_7780;Dda_2966;Dda_5121;Dda_6613;Dda…
20	GO:0044275	BP	cellular carbohydrate catabolic process	20/ 1006	43/ 5728	0.465116	1.04299e-05	0.000517683	gene-Dda_9281;gene-Dda_2318;gene-Dda_9419;gene-Dda_6416;gene-Dda_3806;gene-Dda_6299;gene-Dda_8365;gene-Dda_8810;gene-Dda_1540;gene-Dda_6028;gene-Dda_2862;gene-Dda_5701;gene-Dda_7649;gene-Dda_6552;gene-Dda_9077;gene-Dda_4769;gene-Dda_5690;gene-Dda_8478;gene-Dda_0210;gene-Dda_0739	Dda_9281;Dda_2318;Dda_9419;Dda_6416;Dda_3806;Dda_6299;Dda_8365;Dda_8810;Dda_1540;Dda_6028;Dda_2862;Dda_5701;Dda_7649;Dda_6552;Dda_9077;Dda_4769;Dda_5690;Dda_8478;Dda_0210;Dda_0739
94	GO:0005215	MF	transporter activity	94/ 1006	354/ 5728	0.265537	1.33234e-05	0.000644146	gene-Dda_9061;gene-Dda_6274;gene-Dda_5702;gene-Dda_6379;gene-Dda_5704;gene-Dda_8461;gene-Dda_5667;gene-Dda_1600;gene-Dda_7105;gene-Dda_1976;gene-Dda_4295;gene-Dda_2014;gene-Dda_2253;gene-Dda_4483;gene-Dda_2549;gene-Dda_3170;gene-Dda_1894;gene-Dda_8826;gene-Dda_8314;gene-Dda_4016;gene-Dda_5490;gene-Dda_5659;gene-Dda_4011;gene-Dda_3958;gene-Dda_9316;gene-Dda_2305;gene-Dda_3555;gene-Dda_6272;gene-Dd…	Dda_9061;Dda_6274;Dda_5702;Dda_6379;Dda_5704;Dda_8461;Dda_5667;Dda_1600;Dda_7105;Dda_1976;Dda_4295;Dda_2014;Dda_2253;Dda_4483;Dda_2549;Dda_3170;Dda_1894;Dda_8826;Dda_8314;Dda_4016;Dda_5490;Dda_5659;Dda_4011;Dda_3958;Dda_9316;Dda_2305;Dda_3555;Dda_6272;Dda_1300;Dda_0016;Dda_6359;Dda_6606;Dda_2287;Dda_3379;Dda_7284;Dda_4874;Dda_7842;Dda_6043;Dda_2278;Dda_6283;Dda_5417;Dda_6163;Dda_2966;Dda_2968;Dda…
13	GO:0008810	MF	cellulase activity	13/ 1006	23/ 5728	0.565217	2.81499e-05	0.00125825	gene-Dda_2318;gene-Dda_9293;gene-Dda_3806;gene-Dda_8365;gene-Dda_8810;gene-Dda_1540;gene-Dda_6028;gene-Dda_6299;gene-Dda_9077;gene-Dda_5690;gene-Dda_8478;gene-Dda_9419;gene-Dda_0739	Dda_2318;Dda_9293;Dda_3806;Dda_8365;Dda_8810;Dda_1540;Dda_6028;Dda_6299;Dda_9077;Dda_5690;Dda_8478;Dda_9419;Dda_0739
17	GO:0044247	BP	cellular polysaccharide catabolic process	17/ 1006	36/ 5728	0.472222	3.78054e-05	0.00165854	gene-Dda_9281;gene-Dda_2318;gene-Dda_9419;gene-Dda_3806;gene-Dda_6299;gene-Dda_8365;gene-Dda_8810;gene-Dda_1540;gene-Dda_6028;gene-Dda_5701;gene-Dda_6552;gene-Dda_9077;gene-Dda_4769;gene-Dda_5690;gene-Dda_8478;gene-Dda_0210;gene-Dda_0739	Dda_9281;Dda_2318;Dda_9419;Dda_3806;Dda_6299;Dda_8365;Dda_8810;Dda_1540;Dda_6028;Dda_5701;Dda_6552;Dda_9077;Dda_4769;Dda_5690;Dda_8478;Dda_0210;Dda_0739
21	GO:0044264	BP	cellular polysaccharide metabolic process	21/ 1006	50/ 5728	0.42	4.29426e-05	0.00186662	gene-Dda_3282;gene-Dda_9281;gene-Dda_2318;gene-Dda_9419;gene-Dda_3806;gene-Dda_6299;gene-Dda_8365;gene-Dda_8810;gene-Dda_1540;gene-Dda_9077;gene-Dda_3377;gene-Dda_6028;gene-Dda_5701;gene-Dda_6552;gene-Dda_0210;gene-Dda_4769;gene-Dda_5690;gene-Dda_8478;gene-Dda_8549;gene-Dda_0739;gene-Dda_7889	Dda_3282;Dda_9281;Dda_2318;Dda_9419;Dda_3806;Dda_6299;Dda_8365;Dda_8810;Dda_1540;Dda_9077;Dda_3377;Dda_6028;Dda_5701;Dda_6552;Dda_0210;Dda_4769;Dda_5690;Dda_8478;Dda_8549;Dda_0739;Dda_7889
9	GO:0031177	MF	phosphopantetheine binding	9/ 1006	13/ 5728	0.692308	5.58701e-05	0.0023635	gene-Dda_4395;gene-Dda_6144;gene-Dda_0004;gene-Dda_3153;gene-Dda_2005;gene-Dda_2013;gene-Dda_3682;gene-Dda_0199;gene-Dda_9332	Dda_4395;Dda_6144;Dda_0004;Dda_3153;Dda_2005;Dda_2013;Dda_3682;Dda_0199;Dda_9332
15	GO:0051275	BP	beta-glucan catabolic process	15/ 1006	32/ 5728	0.46875	0.000120635	0.00464689	gene-Dda_9281;gene-Dda_2318;gene-Dda_9419;gene-Dda_3806;gene-Dda_6299;gene-Dda_8365;gene-Dda_8810;gene-Dda_1540;gene-Dda_6028;gene-Dda_6552;gene-Dda_9077;gene-Dda_4769;gene-Dda_5690;gene-Dda_8478;gene-Dda_0739	Dda_9281;Dda_2318;Dda_9419;Dda_3806;Dda_6299;Dda_8365;Dda_8810;Dda_1540;Dda_6028;Dda_6552;Dda_9077;Dda_4769;Dda_5690;Dda_8478;Dda_0739
15	GO:0030243	BP	cellulose metabolic process	15/ 1006	32/ 5728	0.46875	0.000120635	0.00464689	gene-Dda_9281;gene-Dda_2318;gene-Dda_9419;gene-Dda_3806;gene-Dda_6299;gene-Dda_8365;gene-Dda_8810;gene-Dda_1540;gene-Dda_6028;gene-Dda_6552;gene-Dda_9077;gene-Dda_4769;gene-Dda_5690;gene-Dda_8478;gene-Dda_0739	Dda_9281;Dda_2318;Dda_9419;Dda_3806;Dda_6299;Dda_8365;Dda_8810;Dda_1540;Dda_6028;Dda_6552;Dda_9077;Dda_4769;Dda_5690;Dda_8478;Dda_0739
15	GO:0030245	BP	cellulose catabolic process	15/ 1006	32/ 5728	0.46875	0.000120635	0.00464689	gene-Dda_9281;gene-Dda_2318;gene-Dda_9419;gene-Dda_3806;gene-Dda_6299;gene-Dda_8365;gene-Dda_8810;gene-Dda_1540;gene-Dda_6028;gene-Dda_6552;gene-Dda_9077;gene-Dda_4769;gene-Dda_5690;gene-Dda_8478;gene-Dda_0739	Dda_9281;Dda_2318;Dda_9419;Dda_3806;Dda_6299;Dda_8365;Dda_8810;Dda_1540;Dda_6028;Dda_6552;Dda_9077;Dda_4769;Dda_5690;Dda_8478;Dda_0739
9	GO:0072341	MF	modified amino acid binding	9/ 1006	14/ 5728	0.642857	0.000132069	0.00504631	gene-Dda_4395;gene-Dda_6144;gene-Dda_0004;gene-Dda_3153;gene-Dda_2005;gene-Dda_2013;gene-Dda_3682;gene-Dda_0199;gene-Dda_9332	Dda_4395;Dda_6144;Dda_0004;Dda_3153;Dda_2005;Dda_2013;Dda_3682;Dda_0199;Dda_9332
25	GO:0044262	BP	cellular carbohydrate metabolic process	25/ 1006	69/ 5728	0.362319	0.000177391	0.0064652	gene-Dda_3282;gene-Dda_9281;gene-Dda_3806;gene-Dda_5701;gene-Dda_6552;gene-Dda_8549;gene-Dda_0739;gene-Dda_8810;gene-Dda_1540;gene-Dda_3377;gene-Dda_4769;gene-Dda_5690;gene-Dda_6416;gene-Dda_8365;gene-Dda_2318;gene-Dda_6028;gene-Dda_0210;gene-Dda_7649;gene-Dda_8478;gene-Dda_7889;gene-Dda_9419;gene-Dda_3185;gene-Dda_2862;gene-Dda_6299;gene-Dda_9077	Dda_3282;Dda_9281;Dda_3806;Dda_5701;Dda_6552;Dda_8549;Dda_0739;Dda_8810;Dda_1540;Dda_3377;Dda_4769;Dda_5690;Dda_6416;Dda_8365;Dda_2318;Dda_6028;Dda_0210;Dda_7649;Dda_8478;Dda_7889;Dda_9419;Dda_3185;Dda_2862;Dda_6299;Dda_9077
15	GO:0009251	BP	glucan catabolic process	15/ 1006	33/ 5728	0.454545	0.000185652	0.00671467	gene-Dda_9281;gene-Dda_2318;gene-Dda_9419;gene-Dda_3806;gene-Dda_6299;gene-Dda_8365;gene-Dda_8810;gene-Dda_1540;gene-Dda_6028;gene-Dda_6552;gene-Dda_9077;gene-Dda_4769;gene-Dda_5690;gene-Dda_8478;gene-Dda_0739	Dda_9281;Dda_2318;Dda_9419;Dda_3806;Dda_6299;Dda_8365;Dda_8810;Dda_1540;Dda_6028;Dda_6552;Dda_9077;Dda_4769;Dda_5690;Dda_8478;Dda_0739
27	GO:0050660	MF	flavin adenine dinucleotide binding	27/ 1006	79/ 5728	0.341772	0.000294639	0.0104179	gene-Dda_7402;gene-Dda_0816;gene-Dda_6599;gene-Dda_3165;gene-Dda_5237;gene-Dda_8376;gene-Dda_8563;gene-Dda_8447;gene-Dda_1601;gene-Dda_5398;gene-Dda_2006;gene-Dda_1486;gene-Dda_2428;gene-Dda_3137;gene-Dda_7575;gene-Dda_6654;gene-Dda_7278;gene-Dda_0189;gene-Dda_4015;gene-Dda_6545;gene-Dda_0500;gene-Dda_9359;gene-Dda_1559;gene-Dda_9412;gene-Dda_8139;gene-Dda_5686;gene-Dda_3670	Dda_7402;Dda_0816;Dda_6599;Dda_3165;Dda_5237;Dda_8376;Dda_8563;Dda_8447;Dda_1601;Dda_5398;Dda_2006;Dda_1486;Dda_2428;Dda_3137;Dda_7575;Dda_6654;Dda_7278;Dda_0189;Dda_4015;Dda_6545;Dda_0500;Dda_9359;Dda_1559;Dda_9412;Dda_8139;Dda_5686;Dda_3670
15	GO:0051273	BP	beta-glucan metabolic process	15/ 1006	35/ 5728	0.428571	0.000409898	0.0140731	gene-Dda_9281;gene-Dda_2318;gene-Dda_9419;gene-Dda_3806;gene-Dda_6299;gene-Dda_8365;gene-Dda_8810;gene-Dda_1540;gene-Dda_6028;gene-Dda_6552;gene-Dda_9077;gene-Dda_4769;gene-Dda_5690;gene-Dda_8478;gene-Dda_0739	Dda_9281;Dda_2318;Dda_9419;Dda_3806;Dda_6299;Dda_8365;Dda_8810;Dda_1540;Dda_6028;Dda_6552;Dda_9077;Dda_4769;Dda_5690;Dda_8478;Dda_0739
7	GO:0015925	MF	galactosidase activity	7/ 1006	11/ 5728	0.636364	0.000863867	0.027106	gene-Dda_0592;gene-Dda_3377;gene-Dda_3834;gene-Dda_0365;gene-Dda_0591;gene-Dda_6329;gene-Dda_5784	Dda_0592;Dda_3377;Dda_3834;Dda_0365;Dda_0591;Dda_6329;Dda_5784
18	GO:0004252	MF	serine-type endopeptidase activity	18/ 1006	48/ 5728	0.375	0.000879757	0.0274229	gene-Dda_7071;gene-Dda_6872;gene-Dda_9413;gene-Dda_1585;gene-Dda_8347;gene-Dda_9354;gene-Dda_3220;gene-Dda_1910;gene-Dda_0047;gene-Dda_6427;gene-Dda_2522;gene-Dda_8952;gene-Dda_5237;gene-Dda_4416;gene-Dda_4465;gene-Dda_1086;gene-Dda_4810;gene-Dda_2118	Dda_7071;Dda_6872;Dda_9413;Dda_1585;Dda_8347;Dda_9354;Dda_3220;Dda_1910;Dda_0047;Dda_6427;Dda_2522;Dda_8952;Dda_5237;Dda_4416;Dda_4465;Dda_1086;Dda_4810;Dda_2118
23	GO:0017171	MF	serine hydrolase activity	23/ 1006	67/ 5728	0.343284	0.000942637	0.0290014	gene-Dda_1585;gene-Dda_2118;gene-Dda_6427;gene-Dda_5237;gene-Dda_8356;gene-Dda_4416;gene-Dda_6556;gene-Dda_2522;gene-Dda_9420;gene-Dda_1910;gene-Dda_8952;gene-Dda_1086;gene-Dda_4810;gene-Dda_6872;gene-Dda_1231;gene-Dda_8347;gene-Dda_0047;gene-Dda_1569;gene-Dda_4465;gene-Dda_7071;gene-Dda_9354;gene-Dda_9413;gene-Dda_3220	Dda_1585;Dda_2118;Dda_6427;Dda_5237;Dda_8356;Dda_4416;Dda_6556;Dda_2522;Dda_9420;Dda_1910;Dda_8952;Dda_1086;Dda_4810;Dda_6872;Dda_1231;Dda_8347;Dda_0047;Dda_1569;Dda_4465;Dda_7071;Dda_9354;Dda_9413;Dda_3220
23	GO:0008236	MF	serine-type peptidase activity	23/ 1006	67/ 5728	0.343284	0.000942637	0.0290014	gene-Dda_1585;gene-Dda_2118;gene-Dda_6427;gene-Dda_5237;gene-Dda_8356;gene-Dda_4416;gene-Dda_6556;gene-Dda_2522;gene-Dda_9420;gene-Dda_1910;gene-Dda_8952;gene-Dda_1086;gene-Dda_4810;gene-Dda_6872;gene-Dda_1231;gene-Dda_8347;gene-Dda_0047;gene-Dda_1569;gene-Dda_4465;gene-Dda_7071;gene-Dda_9354;gene-Dda_9413;gene-Dda_3220	Dda_1585;Dda_2118;Dda_6427;Dda_5237;Dda_8356;Dda_4416;Dda_6556;Dda_2522;Dda_9420;Dda_1910;Dda_8952;Dda_1086;Dda_4810;Dda_6872;Dda_1231;Dda_8347;Dda_0047;Dda_1569;Dda_4465;Dda_7071;Dda_9354;Dda_9413;Dda_3220
16	GO:0006073	BP	cellular glucan metabolic process	16/ 1006	40/ 5728	0.4	0.00110081	0.0332207	gene-Dda_9281;gene-Dda_2318;gene-Dda_9419;gene-Dda_3806;gene-Dda_6299;gene-Dda_8365;gene-Dda_8810;gene-Dda_1540;gene-Dda_6028;gene-Dda_6552;gene-Dda_9077;gene-Dda_4769;gene-Dda_5690;gene-Dda_8478;gene-Dda_8549;gene-Dda_0739	Dda_9281;Dda_2318;Dda_9419;Dda_3806;Dda_6299;Dda_8365;Dda_8810;Dda_1540;Dda_6028;Dda_6552;Dda_9077;Dda_4769;Dda_5690;Dda_8478;Dda_8549;Dda_0739
16	GO:0044042	BP	glucan metabolic process	16/ 1006	40/ 5728	0.4	0.00110081	0.0332207	gene-Dda_9281;gene-Dda_2318;gene-Dda_9419;gene-Dda_3806;gene-Dda_6299;gene-Dda_8365;gene-Dda_8810;gene-Dda_1540;gene-Dda_6028;gene-Dda_6552;gene-Dda_9077;gene-Dda_4769;gene-Dda_5690;gene-Dda_8478;gene-Dda_8549;gene-Dda_0739	Dda_9281;Dda_2318;Dda_9419;Dda_3806;Dda_6299;Dda_8365;Dda_8810;Dda_1540;Dda_6028;Dda_6552;Dda_9077;Dda_4769;Dda_5690;Dda_8478;Dda_8549;Dda_0739
19	GO:0030170	MF	pyridoxal phosphate binding	19/ 1006	53/ 5728	0.358491	0.00150291	0.044505	gene-Dda_3817;gene-Dda_5608;gene-Dda_5358;gene-Dda_7120;gene-Dda_8255;gene-Dda_7520;gene-Dda_4427;gene-Dda_0422;gene-Dda_0099;gene-Dda_2946;gene-Dda_3904;gene-Dda_5720;gene-Dda_6213;gene-Dda_0177;gene-Dda_5173;gene-Dda_2030;gene-Dda_3384;gene-Dda_6510;gene-Dda_2038	Dda_3817;Dda_5608;Dda_5358;Dda_7120;Dda_8255;Dda_7520;Dda_4427;Dda_0422;Dda_0099;Dda_2946;Dda_3904;Dda_5720;Dda_6213;Dda_0177;Dda_5173;Dda_2030;Dda_3384;Dda_6510;Dda_2038
19	GO:0070279	MF	vitamin B6 binding	19/ 1006	53/ 5728	0.358491	0.00150291	0.044505	gene-Dda_3817;gene-Dda_5608;gene-Dda_5358;gene-Dda_7120;gene-Dda_8255;gene-Dda_7520;gene-Dda_4427;gene-Dda_0422;gene-Dda_0099;gene-Dda_2946;gene-Dda_3904;gene-Dda_5720;gene-Dda_6213;gene-Dda_0177;gene-Dda_5173;gene-Dda_2030;gene-Dda_3384;gene-Dda_6510;gene-Dda_2038	Dda_3817;Dda_5608;Dda_5358;Dda_7120;Dda_8255;Dda_7520;Dda_4427;Dda_0422;Dda_0099;Dda_2946;Dda_3904;Dda_5720;Dda_6213;Dda_0177;Dda_5173;Dda_2030;Dda_3384;Dda_6510;Dda_2038
7	GO:0004315	MF	3-oxoacyl-[acyl-carrier-protein] synthase activity	7/ 1006	12/ 5728	0.583333	0.00176011	0.0497793	gene-Dda_4395;gene-Dda_6144;gene-Dda_0004;gene-Dda_2005;gene-Dda_2013;gene-Dda_0199;gene-Dda_9332	Dda_4395;Dda_6144;Dda_0004;Dda_2005;Dda_2013;Dda_0199;Dda_9332
8	GO:0004312	MF	fatty acid synthase activity	8/ 1006	15/ 5728	0.533333	0.00176508	0.0497793	gene-Dda_4395;gene-Dda_6144;gene-Dda_6673;gene-Dda_0004;gene-Dda_2005;gene-Dda_2013;gene-Dda_0199;gene-Dda_9332	Dda_4395;Dda_6144;Dda_6673;Dda_0004;Dda_2005;Dda_2013;Dda_0199;Dda_9332
777	GO:0003674	MF	molecular_function	777/ 1006	4200/ 5728	0.185	0.00191687	0.0531118	gene-Dda_3642;gene-Dda_6324;gene-Dda_5061;gene-Dda_4160;gene-Dda_1441;gene-Dda_8094;gene-Dda_1288;gene-Dda_7184;gene-Dda_4241;gene-Dda_5702;gene-Dda_4247;gene-Dda_5704;gene-Dda_4797;gene-Dda_5667;gene-Dda_9464;gene-Dda_4293;gene-Dda_6949;gene-Dda_9266;gene-Dda_5906;gene-Dda_9263;gene-Dda_8854;gene-Dda_4769;gene-Dda_8093;gene-Dda_4765;gene-Dda_8588;gene-Dda_4763;gene-Dda_3817;gene-Dda_4161;gene-Dd…	Dda_3642;Dda_6324;Dda_5061;Dda_4160;Dda_1441;Dda_8094;Dda_1288;Dda_7184;Dda_4241;Dda_5702;Dda_4247;Dda_5704;Dda_4797;Dda_5667;Dda_9464;Dda_4293;Dda_6949;Dda_9266;Dda_5906;Dda_9263;Dda_8854;Dda_4769;Dda_8093;Dda_4765;Dda_8588;Dda_4763;Dda_3817;Dda_4161;Dda_3762;Dda_4427;Dda_0004;Dda_1141;Dda_1140;Dda_4016;Dda_4015;Dda_4011;Dda_4984;Dda_0604;Dda_5013;Dda_8144;Dda_4791;Dda_9419;Dda_7118;Dda_2864;Dda…
12	GO:0072330	BP	monocarboxylic acid biosynthetic process	12/ 1006	29/ 5728	0.413793	0.00222628	0.0606214	gene-Dda_4395;gene-Dda_9046;gene-Dda_6144;gene-Dda_6673;gene-Dda_0409;gene-Dda_0004;gene-Dda_1172;gene-Dda_2005;gene-Dda_2013;gene-Dda_0199;gene-Dda_9332;gene-Dda_5407	Dda_4395;Dda_9046;Dda_6144;Dda_6673;Dda_0409;Dda_0004;Dda_1172;Dda_2005;Dda_2013;Dda_0199;Dda_9332;Dda_5407
12	GO:0045229	BP	external encapsulating structure organization	12/ 1006	29/ 5728	0.413793	0.00222628	0.0606214	gene-Dda_7599;gene-Dda_8709;gene-Dda_7158;gene-Dda_7788;gene-Dda_9249;gene-Dda_3818;gene-Dda_4679;gene-Dda_8376;gene-Dda_0713;gene-Dda_6329;gene-Dda_4191;gene-Dda_2303	Dda_7599;Dda_8709;Dda_7158;Dda_7788;Dda_9249;Dda_3818;Dda_4679;Dda_8376;Dda_0713;Dda_6329;Dda_4191;Dda_2303
12	GO:0071555	BP	cell wall organization	12/ 1006	29/ 5728	0.413793	0.00222628	0.0606214	gene-Dda_7599;gene-Dda_8709;gene-Dda_7158;gene-Dda_7788;gene-Dda_9249;gene-Dda_3818;gene-Dda_4679;gene-Dda_8376;gene-Dda_0713;gene-Dda_6329;gene-Dda_4191;gene-Dda_2303	Dda_7599;Dda_8709;Dda_7158;Dda_7788;Dda_9249;Dda_3818;Dda_4679;Dda_8376;Dda_0713;Dda_6329;Dda_4191;Dda_2303
9	GO:0009081	BP	branched-chain amino acid metabolic process	9/ 1006	19/ 5728	0.473684	0.00262825	0.0684212	gene-Dda_0738;gene-Dda_5507;gene-Dda_5398;gene-Dda_4898;gene-Dda_1288;gene-Dda_7715;gene-Dda_6515;gene-Dda_8563;gene-Dda_6516	Dda_0738;Dda_5507;Dda_5398;Dda_4898;Dda_1288;Dda_7715;Dda_6515;Dda_8563;Dda_6516
19	GO:0016614	MF	oxidoreductase activity, acting on CH-OH group of donors	19/ 1006	58/ 5728	0.327586	0.00472977	0.116717	gene-Dda_2006;gene-Dda_2849;gene-Dda_2586;gene-Dda_0927;gene-Dda_0500;gene-Dda_5476;gene-Dda_4161;gene-Dda_6654;gene-Dda_9412;gene-Dda_1288;gene-Dda_7715;gene-Dda_5658;gene-Dda_9050;gene-Dda_3679;gene-Dda_6545;gene-Dda_0610;gene-Dda_0611;gene-Dda_2428;gene-Dda_8376	Dda_2006;Dda_2849;Dda_2586;Dda_0927;Dda_0500;Dda_5476;Dda_4161;Dda_6654;Dda_9412;Dda_1288;Dda_7715;Dda_5658;Dda_9050;Dda_3679;Dda_6545;Dda_0610;Dda_0611;Dda_2428;Dda_8376
3	GO:0102210	MF	rhamnogalacturonan endolyase activity	3/ 1006	3/ 5728	1	0.00540401	0.130634	gene-Dda_4191;gene-Dda_7788;gene-Dda_9249	Dda_4191;Dda_7788;Dda_9249
3	GO:0004565	MF	beta-galactosidase activity	3/ 1006	3/ 5728	1	0.00540401	0.130634	gene-Dda_0365;gene-Dda_6329;gene-Dda_3834	Dda_0365;Dda_6329;Dda_3834
5	GO:0004857	MF	enzyme inhibitor activity	5/ 1006	8/ 5728	0.625	0.00579969	0.136577	gene-Dda_9266;gene-Dda_4156;gene-Dda_8846;gene-Dda_0658;gene-Dda_4809	Dda_9266;Dda_4156;Dda_8846;Dda_0658;Dda_4809
9	GO:0015074	BP	DNA integration	9/ 1006	21/ 5728	0.428571	0.00599078	0.136865	gene-Dda_7004;gene-Dda_7019;gene-Dda_2884;gene-Dda_7037;gene-Dda_6987;gene-Dda_5422;gene-Dda_8121;gene-Dda_7040;gene-Dda_6925	Dda_7004;Dda_7019;Dda_2884;Dda_7037;Dda_6987;Dda_5422;Dda_8121;Dda_7040;Dda_6925
6	GO:0016837	MF	carbon-oxygen lyase activity, acting on polysaccharides	6/ 1006	11/ 5728	0.545455	0.00598766	0.136865	gene-Dda_8670;gene-Dda_4191;gene-Dda_7788;gene-Dda_9249;gene-Dda_0049;gene-Dda_6286	Dda_8670;Dda_4191;Dda_7788;Dda_9249;Dda_0049;Dda_6286
12	GO:0044550	BP	secondary metabolite biosynthetic process	12/ 1006	31/ 5728	0.387097	0.00676941	0.147804	gene-Dda_4395;gene-Dda_6144;gene-Dda_9086;gene-Dda_6324;gene-Dda_3762;gene-Dda_0004;gene-Dda_2005;gene-Dda_2013;gene-Dda_0199;gene-Dda_9332;gene-Dda_5676;gene-Dda_3670	Dda_4395;Dda_6144;Dda_9086;Dda_6324;Dda_3762;Dda_0004;Dda_2005;Dda_2013;Dda_0199;Dda_9332;Dda_5676;Dda_3670
20	GO:0032787	BP	monocarboxylic acid metabolic process	20/ 1006	64/ 5728	0.3125	0.00728744	0.157662	gene-Dda_4395;gene-Dda_9046;gene-Dda_6144;gene-Dda_6673;gene-Dda_0409;gene-Dda_6033;gene-Dda_6416;gene-Dda_0422;gene-Dda_5407;gene-Dda_0004;gene-Dda_2862;gene-Dda_1172;gene-Dda_2005;gene-Dda_0177;gene-Dda_2013;gene-Dda_0199;gene-Dda_3850;gene-Dda_9332;gene-Dda_4296;gene-Dda_6480	Dda_4395;Dda_9046;Dda_6144;Dda_6673;Dda_0409;Dda_6033;Dda_6416;Dda_0422;Dda_5407;Dda_0004;Dda_2862;Dda_1172;Dda_2005;Dda_0177;Dda_2013;Dda_0199;Dda_3850;Dda_9332;Dda_4296;Dda_6480
12	GO:0019748	BP	secondary metabolic process	12/ 1006	32/ 5728	0.375	0.00783652	0.16725	gene-Dda_4395;gene-Dda_6144;gene-Dda_9086;gene-Dda_6324;gene-Dda_3762;gene-Dda_0004;gene-Dda_2005;gene-Dda_2013;gene-Dda_0199;gene-Dda_9332;gene-Dda_5676;gene-Dda_3670	Dda_4395;Dda_6144;Dda_9086;Dda_6324;Dda_3762;Dda_0004;Dda_2005;Dda_2013;Dda_0199;Dda_9332;Dda_5676;Dda_3670
9	GO:0033218	MF	amide binding	9/ 1006	22/ 5728	0.409091	0.00858655	0.179221	gene-Dda_4395;gene-Dda_6144;gene-Dda_0004;gene-Dda_3153;gene-Dda_2005;gene-Dda_2013;gene-Dda_3682;gene-Dda_0199;gene-Dda_9332	Dda_4395;Dda_6144;Dda_0004;Dda_3153;Dda_2005;Dda_2013;Dda_3682;Dda_0199;Dda_9332
7	GO:0009082	BP	branched-chain amino acid biosynthetic process	7/ 1006	15/ 5728	0.466667	0.00877968	0.182249	gene-Dda_0738;gene-Dda_5398;gene-Dda_1288;gene-Dda_7715;gene-Dda_6515;gene-Dda_8563;gene-Dda_6516	Dda_0738;Dda_5398;Dda_1288;Dda_7715;Dda_6515;Dda_8563;Dda_6516
27	GO:0016705	MF	oxidoreductase activity, acting on paired donors, with incorporation or reduction of molecular oxygen	27/ 1006	97/ 5728	0.278351	0.0102811	0.203815	gene-Dda_7402;gene-Dda_4060;gene-Dda_9029;gene-Dda_3165;gene-Dda_8275;gene-Dda_5768;gene-Dda_9086;gene-Dda_1486;gene-Dda_8398;gene-Dda_9263;gene-Dda_6288;gene-Dda_6125;gene-Dda_1911;gene-Dda_6287;gene-Dda_3426;gene-Dda_4215;gene-Dda_3762;gene-Dda_7278;gene-Dda_6613;gene-Dda_6324;gene-Dda_5302;gene-Dda_5676;gene-Dda_6360;gene-Dda_0409;gene-Dda_9359;gene-Dda_2307;gene-Dda_6398	Dda_7402;Dda_4060;Dda_9029;Dda_3165;Dda_8275;Dda_5768;Dda_9086;Dda_1486;Dda_8398;Dda_9263;Dda_6288;Dda_6125;Dda_1911;Dda_6287;Dda_3426;Dda_4215;Dda_3762;Dda_7278;Dda_6613;Dda_6324;Dda_5302;Dda_5676;Dda_6360;Dda_0409;Dda_9359;Dda_2307;Dda_6398
4	GO:0009097	BP	isoleucine biosynthetic process	4/ 1006	6/ 5728	0.666667	0.0105137	0.206698	gene-Dda_1288;gene-Dda_7715;gene-Dda_5398;gene-Dda_8563	Dda_1288;Dda_7715;Dda_5398;Dda_8563
4	GO:0006549	BP	isoleucine metabolic process	4/ 1006	6/ 5728	0.666667	0.0105137	0.206698	gene-Dda_1288;gene-Dda_7715;gene-Dda_5398;gene-Dda_8563	Dda_1288;Dda_7715;Dda_5398;Dda_8563
12	GO:0071554	BP	cell wall organization or biogenesis	12/ 1006	34/ 5728	0.352941	0.0114133	0.222535	gene-Dda_7599;gene-Dda_8709;gene-Dda_7158;gene-Dda_7788;gene-Dda_9249;gene-Dda_3818;gene-Dda_4679;gene-Dda_8376;gene-Dda_0713;gene-Dda_6329;gene-Dda_4191;gene-Dda_2303	Dda_7599;Dda_8709;Dda_7158;Dda_7788;Dda_9249;Dda_3818;Dda_4679;Dda_8376;Dda_0713;Dda_6329;Dda_4191;Dda_2303
11	GO:0006631	BP	fatty acid metabolic process	11/ 1006	30/ 5728	0.366667	0.0128499	0.247492	gene-Dda_4395;gene-Dda_6144;gene-Dda_6673;gene-Dda_0409;gene-Dda_0004;gene-Dda_2005;gene-Dda_2013;gene-Dda_0199;gene-Dda_3850;gene-Dda_9332;gene-Dda_6480	Dda_4395;Dda_6144;Dda_6673;Dda_0409;Dda_0004;Dda_2005;Dda_2013;Dda_0199;Dda_3850;Dda_9332;Dda_6480
7	GO:0010181	MF	FMN binding	7/ 1006	16/ 5728	0.4375	0.0132815	0.254767	gene-Dda_3710;gene-Dda_2864;gene-Dda_1140;gene-Dda_6191;gene-Dda_4416;gene-Dda_6613;gene-Dda_4984	Dda_3710;Dda_2864;Dda_1140;Dda_6191;Dda_4416;Dda_6613;Dda_4984
6	GO:0004568	MF	chitinase activity	6/ 1006	13/ 5728	0.461538	0.0161946	0.30328	gene-Dda_7106;gene-Dda_8964;gene-Dda_8284;gene-Dda_0366;gene-Dda_7450;gene-Dda_8600	Dda_7106;Dda_8964;Dda_8284;Dda_0366;Dda_7450;Dda_8600
3	GO:0006573	BP	valine metabolic process	3/ 1006	4/ 5728	0.75	0.0187758	0.338249	gene-Dda_7715;gene-Dda_5398;gene-Dda_8563	Dda_7715;Dda_5398;Dda_8563
3	GO:0009099	BP	valine biosynthetic process	3/ 1006	4/ 5728	0.75	0.0187758	0.338249	gene-Dda_7715;gene-Dda_5398;gene-Dda_8563	Dda_7715;Dda_5398;Dda_8563
3	GO:0005615	CC	extracellular space	3/ 1006	4/ 5728	0.75	0.0187758	0.338249	gene-Dda_8347;gene-Dda_9354;gene-Dda_1195	Dda_8347;Dda_9354;Dda_1195
25	GO:0004497	MF	monooxygenase activity	25/ 1006	92/ 5728	0.271739	0.0186286	0.338249	gene-Dda_3413;gene-Dda_7402;gene-Dda_4060;gene-Dda_9029;gene-Dda_3165;gene-Dda_8275;gene-Dda_5768;gene-Dda_9086;gene-Dda_1486;gene-Dda_9263;gene-Dda_6288;gene-Dda_6125;gene-Dda_6287;gene-Dda_3426;gene-Dda_3762;gene-Dda_7278;gene-Dda_6520;gene-Dda_6613;gene-Dda_6324;gene-Dda_5302;gene-Dda_5676;gene-Dda_6360;gene-Dda_9359;gene-Dda_2307;gene-Dda_6398	Dda_3413;Dda_7402;Dda_4060;Dda_9029;Dda_3165;Dda_8275;Dda_5768;Dda_9086;Dda_1486;Dda_9263;Dda_6288;Dda_6125;Dda_6287;Dda_3426;Dda_3762;Dda_7278;Dda_6520;Dda_6613;Dda_6324;Dda_5302;Dda_5676;Dda_6360;Dda_9359;Dda_2307;Dda_6398
3	GO:0016985	MF	mannan endo-1,4-beta-mannosidase activity	3/ 1006	4/ 5728	0.75	0.0187758	0.338249	gene-Dda_4791;gene-Dda_5701;gene-Dda_0210	Dda_4791;Dda_5701;Dda_0210
3	GO:0004567	MF	beta-mannosidase activity	3/ 1006	4/ 5728	0.75	0.0187758	0.338249	gene-Dda_4791;gene-Dda_5701;gene-Dda_0210	Dda_4791;Dda_5701;Dda_0210
3	GO:0004737	MF	pyruvate decarboxylase activity	3/ 1006	4/ 5728	0.75	0.0187758	0.338249	gene-Dda_8563;gene-Dda_5398;gene-Dda_3939	Dda_8563;Dda_5398;Dda_3939
5	GO:0016998	BP	cell wall macromolecule catabolic process	5/ 1006	10/ 5728	0.5	0.0191576	0.339001	gene-Dda_3282;gene-Dda_5701;gene-Dda_0210;gene-Dda_3377;gene-Dda_7889	Dda_3282;Dda_5701;Dda_0210;Dda_3377;Dda_7889
5	GO:0044036	BP	cell wall macromolecule metabolic process	5/ 1006	10/ 5728	0.5	0.0191576	0.339001	gene-Dda_3282;gene-Dda_5701;gene-Dda_0210;gene-Dda_3377;gene-Dda_7889	Dda_3282;Dda_5701;Dda_0210;Dda_3377;Dda_7889
5	GO:0010383	BP	cell wall polysaccharide metabolic process	5/ 1006	10/ 5728	0.5	0.0191576	0.339001	gene-Dda_3282;gene-Dda_5701;gene-Dda_0210;gene-Dda_3377;gene-Dda_7889	Dda_3282;Dda_5701;Dda_0210;Dda_3377;Dda_7889
5	GO:0044347	BP	cell wall polysaccharide catabolic process	5/ 1006	10/ 5728	0.5	0.0191576	0.339001	gene-Dda_3282;gene-Dda_5701;gene-Dda_0210;gene-Dda_3377;gene-Dda_7889	Dda_3282;Dda_5701;Dda_0210;Dda_3377;Dda_7889
4	GO:0032196	BP	transposition	4/ 1006	7/ 5728	0.571429	0.021143	0.368111	gene-Dda_7037;gene-Dda_8121;gene-Dda_5422;gene-Dda_2884	Dda_7037;Dda_8121;Dda_5422;Dda_2884
4	GO:0072329	BP	monocarboxylic acid catabolic process	4/ 1006	7/ 5728	0.571429	0.021143	0.368111	gene-Dda_3850;gene-Dda_6480;gene-Dda_6416;gene-Dda_2862	Dda_3850;Dda_6480;Dda_6416;Dda_2862
58	GO:0019752	BP	carboxylic acid metabolic process	58/ 1006	252/ 5728	0.230159	0.0222995	0.375463	gene-Dda_5608;gene-Dda_4395;gene-Dda_5526;gene-Dda_5507;gene-Dda_6033;gene-Dda_7520;gene-Dda_5727;gene-Dda_0016;gene-Dda_3904;gene-Dda_5720;gene-Dda_1288;gene-Dda_7715;gene-Dda_0177;gene-Dda_0199;gene-Dda_6515;gene-Dda_8563;gene-Dda_6516;gene-Dda_4698;gene-Dda_6510;gene-Dda_8255;gene-Dda_0738;gene-Dda_0577;gene-Dda_1914;gene-Dda_7121;gene-Dda_4898;gene-Dda_5118;gene-Dda_2038;gene-Dda_2013;gene-Dd…	Dda_5608;Dda_4395;Dda_5526;Dda_5507;Dda_6033;Dda_7520;Dda_5727;Dda_0016;Dda_3904;Dda_5720;Dda_1288;Dda_7715;Dda_0177;Dda_0199;Dda_6515;Dda_8563;Dda_6516;Dda_4698;Dda_6510;Dda_8255;Dda_0738;Dda_0577;Dda_1914;Dda_7121;Dda_4898;Dda_5118;Dda_2038;Dda_2013;Dda_3679;Dda_6213;Dda_2030;Dda_6480;Dda_4763;Dda_3817;Dda_6144;Dda_6673;Dda_0927;Dda_6416;Dda_4427;Dda_2946;Dda_0004;Dda_0029;Dda_5658;Dda_5811;Dda…
72	GO:1901575	BP	organic substance catabolic process	72/ 1006	322/ 5728	0.223602	0.0235206	0.381849	gene-Dda_3282;gene-Dda_9281;gene-Dda_0281;gene-Dda_7106;gene-Dda_6033;gene-Dda_3806;gene-Dda_5727;gene-Dda_7425;gene-Dda_5701;gene-Dda_0366;gene-Dda_7678;gene-Dda_8600;gene-Dda_0739;gene-Dda_8284;gene-Dda_1492;gene-Dda_6902;gene-Dda_3377;gene-Dda_1606;gene-Dda_0604;gene-Dda_6480;gene-Dda_7144;gene-Dda_0577;gene-Dda_0095;gene-Dda_5293;gene-Dda_6684;gene-Dda_8810;gene-Dda_1540;gene-Dda_6552;gene-Dd…	Dda_3282;Dda_9281;Dda_0281;Dda_7106;Dda_6033;Dda_3806;Dda_5727;Dda_7425;Dda_5701;Dda_0366;Dda_7678;Dda_8600;Dda_0739;Dda_8284;Dda_1492;Dda_6902;Dda_3377;Dda_1606;Dda_0604;Dda_6480;Dda_7144;Dda_0577;Dda_0095;Dda_5293;Dda_6684;Dda_8810;Dda_1540;Dda_6552;Dda_9249;Dda_4898;Dda_5719;Dda_4769;Dda_7961;Dda_5690;Dda_3850;Dda_7681;Dda_6286;Dda_7416;Dda_3653;Dda_2318;Dda_9293;Dda_5476;Dda_6416;Dda_8743;Dda…
77	GO:0009056	BP	catabolic process	77/ 1006	348/ 5728	0.221264	0.0241014	0.387093	gene-Dda_3282;gene-Dda_9281;gene-Dda_0281;gene-Dda_7106;gene-Dda_6033;gene-Dda_3806;gene-Dda_5727;gene-Dda_7425;gene-Dda_5701;gene-Dda_0366;gene-Dda_7678;gene-Dda_0972;gene-Dda_8600;gene-Dda_1492;gene-Dda_7654;gene-Dda_0739;gene-Dda_8284;gene-Dda_8468;gene-Dda_6902;gene-Dda_3377;gene-Dda_1606;gene-Dda_0604;gene-Dda_6480;gene-Dda_7144;gene-Dda_0577;gene-Dda_0095;gene-Dda_5293;gene-Dda_6684;gene-Dd…	Dda_3282;Dda_9281;Dda_0281;Dda_7106;Dda_6033;Dda_3806;Dda_5727;Dda_7425;Dda_5701;Dda_0366;Dda_7678;Dda_0972;Dda_8600;Dda_1492;Dda_7654;Dda_0739;Dda_8284;Dda_8468;Dda_6902;Dda_3377;Dda_1606;Dda_0604;Dda_6480;Dda_7144;Dda_0577;Dda_0095;Dda_5293;Dda_6684;Dda_8810;Dda_1540;Dda_6552;Dda_9249;Dda_4898;Dda_5719;Dda_2427;Dda_4769;Dda_7961;Dda_5690;Dda_3850;Dda_7681;Dda_6286;Dda_7416;Dda_3653;Dda_2318;Dda…
9	GO:0006633	BP	fatty acid biosynthetic process	9/ 1006	24/ 5728	0.375	0.0258172	0.409103	gene-Dda_4395;gene-Dda_6144;gene-Dda_6673;gene-Dda_0409;gene-Dda_0004;gene-Dda_2005;gene-Dda_2013;gene-Dda_0199;gene-Dda_9332	Dda_4395;Dda_6144;Dda_6673;Dda_0409;Dda_0004;Dda_2005;Dda_2013;Dda_0199;Dda_9332
5	GO:0046189	BP	phenol-containing compound biosynthetic process	5/ 1006	11/ 5728	0.454545	0.0301325	0.453496	gene-Dda_5676;gene-Dda_9086;gene-Dda_5407;gene-Dda_6324;gene-Dda_3762	Dda_5676;Dda_9086;Dda_5407;Dda_6324;Dda_3762
2	GO:0006635	BP	fatty acid beta-oxidation	2/ 1006	2/ 5728	1	0.0308201	0.453496	gene-Dda_3850;gene-Dda_6480	Dda_3850;Dda_6480
2	GO:0046466	BP	membrane lipid catabolic process	2/ 1006	2/ 5728	1	0.0308201	0.453496	gene-Dda_5307;gene-Dda_5719	Dda_5307;Dda_5719
2	GO:0019395	BP	fatty acid oxidation	2/ 1006	2/ 5728	1	0.0308201	0.453496	gene-Dda_3850;gene-Dda_6480	Dda_3850;Dda_6480
2	GO:0016108	BP	tetraterpenoid metabolic process	2/ 1006	2/ 5728	1	0.0308201	0.453496	gene-Dda_2856;gene-Dda_2857	Dda_2856;Dda_2857
2	GO:0016109	BP	tetraterpenoid biosynthetic process	2/ 1006	2/ 5728	1	0.0308201	0.453496	gene-Dda_2856;gene-Dda_2857	Dda_2856;Dda_2857
2	GO:0034440	BP	lipid oxidation	2/ 1006	2/ 5728	1	0.0308201	0.453496	gene-Dda_3850;gene-Dda_6480	Dda_3850;Dda_6480
2	GO:0016117	BP	carotenoid biosynthetic process	2/ 1006	2/ 5728	1	0.0308201	0.453496	gene-Dda_2856;gene-Dda_2857	Dda_2856;Dda_2857
2	GO:0016116	BP	carotenoid metabolic process	2/ 1006	2/ 5728	1	0.0308201	0.453496	gene-Dda_2856;gene-Dda_2857	Dda_2856;Dda_2857
2	GO:0030149	BP	sphingolipid catabolic process	2/ 1006	2/ 5728	1	0.0308201	0.453496	gene-Dda_5307;gene-Dda_5719	Dda_5307;Dda_5719
2	GO:0016602	CC	CCAAT-binding factor complex	2/ 1006	2/ 5728	1	0.0308201	0.453496	gene-Dda_0759;gene-Dda_0960	Dda_0759;Dda_0960
2	GO:0009316	CC	3-isopropylmalate dehydratase complex	2/ 1006	2/ 5728	1	0.0308201	0.453496	gene-Dda_6515;gene-Dda_6516	Dda_6515;Dda_6516
25	GO:0020037	MF	heme binding	25/ 1006	95/ 5728	0.263158	0.0291733	0.453496	gene-Dda_3828;gene-Dda_4060;gene-Dda_5061;gene-Dda_8275;gene-Dda_5768;gene-Dda_6927;gene-Dda_6949;gene-Dda_9263;gene-Dda_6288;gene-Dda_2427;gene-Dda_6125;gene-Dda_9029;gene-Dda_6287;gene-Dda_3426;gene-Dda_4420;gene-Dda_5304;gene-Dda_6613;gene-Dda_5302;gene-Dda_4789;gene-Dda_6360;gene-Dda_0409;gene-Dda_0501;gene-Dda_2307;gene-Dda_4827;gene-Dda_6398	Dda_3828;Dda_4060;Dda_5061;Dda_8275;Dda_5768;Dda_6927;Dda_6949;Dda_9263;Dda_6288;Dda_2427;Dda_6125;Dda_9029;Dda_6287;Dda_3426;Dda_4420;Dda_5304;Dda_6613;Dda_5302;Dda_4789;Dda_6360;Dda_0409;Dda_0501;Dda_2307;Dda_4827;Dda_6398
5	GO:0016709	MF	oxidoreductase activity, acting on paired donors, with incorporation or reduction of molecular oxygen, NAD(P)H as one donor, and incorporation of one atom of oxygen	5/ 1006	11/ 5728	0.454545	0.0301325	0.453496	gene-Dda_1486;gene-Dda_7402;gene-Dda_9359;gene-Dda_3165;gene-Dda_7278	Dda_1486;Dda_7402;Dda_9359;Dda_3165;Dda_7278
2	GO:0090729	MF	toxin activity	2/ 1006	2/ 5728	1	0.0308201	0.453496	gene-Dda_1195;gene-Dda_6439	Dda_1195;Dda_6439
2	GO:0003861	MF	3-isopropylmalate dehydratase activity	2/ 1006	2/ 5728	1	0.0308201	0.453496	gene-Dda_6515;gene-Dda_6516	Dda_6515;Dda_6516
2	GO:0003984	MF	acetolactate synthase activity	2/ 1006	2/ 5728	1	0.0308201	0.453496	gene-Dda_8563;gene-Dda_5398	Dda_8563;Dda_5398
2	GO:0004476	MF	mannose-6-phosphate isomerase activity	2/ 1006	2/ 5728	1	0.0308201	0.453496	gene-Dda_5847;gene-Dda_3709	Dda_5847;Dda_3709
2	GO:0004139	MF	deoxyribose-phosphate aldolase activity	2/ 1006	2/ 5728	1	0.0308201	0.453496	gene-Dda_0281;gene-Dda_7681	Dda_0281;Dda_7681
2	GO:0003839	MF	gamma-glutamylcyclotransferase activity	2/ 1006	2/ 5728	1	0.0308201	0.453496	gene-Dda_5493;gene-Dda_1689	Dda_5493;Dda_1689
2	GO:0005337	MF	nucleoside transmembrane transporter activity	2/ 1006	2/ 5728	1	0.0308201	0.453496	gene-Dda_1843;gene-Dda_0502	Dda_1843;Dda_0502
2	GO:0015293	MF	symporter activity	2/ 1006	2/ 5728	1	0.0308201	0.453496	gene-Dda_2014;gene-Dda_4295	Dda_2014;Dda_4295
58	GO:0043436	BP	oxoacid metabolic process	58/ 1006	256/ 5728	0.226562	0.0352146	0.490838	gene-Dda_5608;gene-Dda_4395;gene-Dda_5526;gene-Dda_5507;gene-Dda_6033;gene-Dda_7520;gene-Dda_5727;gene-Dda_0016;gene-Dda_3904;gene-Dda_5720;gene-Dda_1288;gene-Dda_7715;gene-Dda_0177;gene-Dda_0199;gene-Dda_6515;gene-Dda_8563;gene-Dda_6516;gene-Dda_4698;gene-Dda_6510;gene-Dda_8255;gene-Dda_0738;gene-Dda_0577;gene-Dda_1914;gene-Dda_7121;gene-Dda_4898;gene-Dda_5118;gene-Dda_2038;gene-Dda_2013;gene-Dd…	Dda_5608;Dda_4395;Dda_5526;Dda_5507;Dda_6033;Dda_7520;Dda_5727;Dda_0016;Dda_3904;Dda_5720;Dda_1288;Dda_7715;Dda_0177;Dda_0199;Dda_6515;Dda_8563;Dda_6516;Dda_4698;Dda_6510;Dda_8255;Dda_0738;Dda_0577;Dda_1914;Dda_7121;Dda_4898;Dda_5118;Dda_2038;Dda_2013;Dda_3679;Dda_6213;Dda_2030;Dda_6480;Dda_4763;Dda_3817;Dda_6144;Dda_6673;Dda_0927;Dda_6416;Dda_4427;Dda_2946;Dda_0004;Dda_0029;Dda_5658;Dda_5811;Dda…
6	GO:0008061	MF	chitin binding	6/ 1006	15/ 5728	0.4	0.0344983	0.490838	gene-Dda_7106;gene-Dda_8964;gene-Dda_8284;gene-Dda_0366;gene-Dda_7450;gene-Dda_0713	Dda_7106;Dda_8964;Dda_8284;Dda_0366;Dda_7450;Dda_0713
58	GO:0006082	BP	organic acid metabolic process	58/ 1006	258/ 5728	0.224806	0.0364081	0.492513	gene-Dda_5608;gene-Dda_4395;gene-Dda_5526;gene-Dda_5507;gene-Dda_6033;gene-Dda_7520;gene-Dda_5727;gene-Dda_0016;gene-Dda_3904;gene-Dda_5720;gene-Dda_1288;gene-Dda_7715;gene-Dda_0177;gene-Dda_0199;gene-Dda_6515;gene-Dda_8563;gene-Dda_6516;gene-Dda_4698;gene-Dda_6510;gene-Dda_8255;gene-Dda_0738;gene-Dda_0577;gene-Dda_1914;gene-Dda_7121;gene-Dda_4898;gene-Dda_5118;gene-Dda_2038;gene-Dda_2013;gene-Dd…	Dda_5608;Dda_4395;Dda_5526;Dda_5507;Dda_6033;Dda_7520;Dda_5727;Dda_0016;Dda_3904;Dda_5720;Dda_1288;Dda_7715;Dda_0177;Dda_0199;Dda_6515;Dda_8563;Dda_6516;Dda_4698;Dda_6510;Dda_8255;Dda_0738;Dda_0577;Dda_1914;Dda_7121;Dda_4898;Dda_5118;Dda_2038;Dda_2013;Dda_3679;Dda_6213;Dda_2030;Dda_6480;Dda_4763;Dda_3817;Dda_6144;Dda_6673;Dda_0927;Dda_6416;Dda_4427;Dda_2946;Dda_0004;Dda_0029;Dda_5658;Dda_5811;Dda…
4	GO:0004499	MF	N,N-dimethylaniline monooxygenase activity	4/ 1006	8/ 5728	0.5	0.0364863	0.492513	gene-Dda_1486;gene-Dda_7278;gene-Dda_3165;gene-Dda_9359	Dda_1486;Dda_7278;Dda_3165;Dda_9359
27	GO:0004175	MF	endopeptidase activity	27/ 1006	105/ 5728	0.257143	0.0371422	0.499942	gene-Dda_1585;gene-Dda_2118;gene-Dda_1222;gene-Dda_6427;gene-Dda_3866;gene-Dda_5237;gene-Dda_4416;gene-Dda_7004;gene-Dda_2522;gene-Dda_1910;gene-Dda_8952;gene-Dda_5969;gene-Dda_1086;gene-Dda_4810;gene-Dda_7071;gene-Dda_7178;gene-Dda_8347;gene-Dda_0047;gene-Dda_1031;gene-Dda_5325;gene-Dda_4465;gene-Dda_5229;gene-Dda_6872;gene-Dda_8908;gene-Dda_9354;gene-Dda_9413;gene-Dda_3220	Dda_1585;Dda_2118;Dda_1222;Dda_6427;Dda_3866;Dda_5237;Dda_4416;Dda_7004;Dda_2522;Dda_1910;Dda_8952;Dda_5969;Dda_1086;Dda_4810;Dda_7071;Dda_7178;Dda_8347;Dda_0047;Dda_1031;Dda_5325;Dda_4465;Dda_5229;Dda_6872;Dda_8908;Dda_9354;Dda_9413;Dda_3220
3	GO:0019346	BP	transsulfuration	3/ 1006	5/ 5728	0.6	0.0408331	0.53592	gene-Dda_2946;gene-Dda_6510;gene-Dda_7520	Dda_2946;Dda_6510;Dda_7520
3	GO:0009092	BP	homoserine metabolic process	3/ 1006	5/ 5728	0.6	0.0408331	0.53592	gene-Dda_2946;gene-Dda_6510;gene-Dda_7520	Dda_2946;Dda_6510;Dda_7520
3	GO:0050667	BP	homocysteine metabolic process	3/ 1006	5/ 5728	0.6	0.0408331	0.53592	gene-Dda_2946;gene-Dda_6510;gene-Dda_7520	Dda_2946;Dda_6510;Dda_7520
3	GO:0004867	MF	serine-type endopeptidase inhibitor activity	3/ 1006	5/ 5728	0.6	0.0408331	0.53592	gene-Dda_9266;gene-Dda_8846;gene-Dda_0658	Dda_9266;Dda_8846;Dda_0658
3	GO:0030597	MF	RNA glycosylase activity	3/ 1006	5/ 5728	0.6	0.0408331	0.53592	gene-Dda_8322;gene-Dda_6439;gene-Dda_2687	Dda_8322;Dda_6439;Dda_2687
3	GO:0030598	MF	rRNA N-glycosylase activity	3/ 1006	5/ 5728	0.6	0.0408331	0.53592	gene-Dda_8322;gene-Dda_6439;gene-Dda_2687	Dda_8322;Dda_6439;Dda_2687
3	GO:0030976	MF	thiamine pyrophosphate binding	3/ 1006	5/ 5728	0.6	0.0408331	0.53592	gene-Dda_3939;gene-Dda_5398;gene-Dda_8563	Dda_3939;Dda_5398;Dda_8563
3	GO:0050997	MF	quaternary ammonium group binding	3/ 1006	5/ 5728	0.6	0.0408331	0.53592	gene-Dda_3939;gene-Dda_5398;gene-Dda_8563	Dda_3939;Dda_5398;Dda_8563
25	GO:0046906	MF	tetrapyrrole binding	25/ 1006	96/ 5728	0.260417	0.0410394	0.53714	gene-Dda_3828;gene-Dda_4060;gene-Dda_5061;gene-Dda_8275;gene-Dda_5768;gene-Dda_6927;gene-Dda_6949;gene-Dda_9263;gene-Dda_6288;gene-Dda_2427;gene-Dda_6125;gene-Dda_9029;gene-Dda_6287;gene-Dda_3426;gene-Dda_4420;gene-Dda_5304;gene-Dda_6613;gene-Dda_5302;gene-Dda_4789;gene-Dda_6360;gene-Dda_0409;gene-Dda_0501;gene-Dda_2307;gene-Dda_4827;gene-Dda_6398	Dda_3828;Dda_4060;Dda_5061;Dda_8275;Dda_5768;Dda_6927;Dda_6949;Dda_9263;Dda_6288;Dda_2427;Dda_6125;Dda_9029;Dda_6287;Dda_3426;Dda_4420;Dda_5304;Dda_6613;Dda_5302;Dda_4789;Dda_6360;Dda_0409;Dda_0501;Dda_2307;Dda_4827;Dda_6398
13	GO:0016616	MF	oxidoreductase activity, acting on the CH-OH group of donors, NAD or NADP as acceptor	13/ 1006	43/ 5728	0.302326	0.0413742	0.54003	gene-Dda_2849;gene-Dda_2586;gene-Dda_0927;gene-Dda_9050;gene-Dda_4161;gene-Dda_1288;gene-Dda_7715;gene-Dda_5658;gene-Dda_8376;gene-Dda_3679;gene-Dda_0610;gene-Dda_0611;gene-Dda_5476	Dda_2849;Dda_2586;Dda_0927;Dda_9050;Dda_4161;Dda_1288;Dda_7715;Dda_5658;Dda_8376;Dda_3679;Dda_0610;Dda_0611;Dda_5476
5	GO:0046348	BP	amino sugar catabolic process	5/ 1006	12/ 5728	0.416667	0.0443591	0.570665	gene-Dda_7106;gene-Dda_0366;gene-Dda_7450;gene-Dda_8284;gene-Dda_8600	Dda_7106;Dda_0366;Dda_7450;Dda_8284;Dda_8600
5	GO:0006026	BP	aminoglycan catabolic process	5/ 1006	12/ 5728	0.416667	0.0443591	0.570665	gene-Dda_7106;gene-Dda_0366;gene-Dda_7450;gene-Dda_8284;gene-Dda_8600	Dda_7106;Dda_0366;Dda_7450;Dda_8284;Dda_8600
5	GO:1901072	BP	glucosamine-containing compound catabolic process	5/ 1006	12/ 5728	0.416667	0.0443591	0.570665	gene-Dda_7106;gene-Dda_0366;gene-Dda_7450;gene-Dda_8284;gene-Dda_8600	Dda_7106;Dda_0366;Dda_7450;Dda_8284;Dda_8600
5	GO:0006032	BP	chitin catabolic process	5/ 1006	12/ 5728	0.416667	0.0443591	0.570665	gene-Dda_7106;gene-Dda_0366;gene-Dda_7450;gene-Dda_8284;gene-Dda_8600	Dda_7106;Dda_0366;Dda_7450;Dda_8284;Dda_8600
5	GO:0031072	MF	heat shock protein binding	5/ 1006	12/ 5728	0.416667	0.0443591	0.570665	gene-Dda_2571;gene-Dda_1105;gene-Dda_1353;gene-Dda_2283;gene-Dda_0408	Dda_2571;Dda_1105;Dda_1353;Dda_2283;Dda_0408
6	GO:0006865	BP	amino acid transport	6/ 1006	16/ 5728	0.375	0.0472284	0.599343	gene-Dda_4016;gene-Dda_6274;gene-Dda_4678;gene-Dda_5702;gene-Dda_5687;gene-Dda_1654	Dda_4016;Dda_6274;Dda_4678;Dda_5702;Dda_5687;Dda_1654
8	GO:0031225	CC	anchored component of membrane	8/ 1006	23/ 5728	0.347826	0.0479639	0.601198	gene-Dda_3175;gene-Dda_7780;gene-Dda_0106;gene-Dda_1151;gene-Dda_3263;gene-Dda_8132;gene-Dda_4247;gene-Dda_5057	Dda_3175;Dda_7780;Dda_0106;Dda_1151;Dda_3263;Dda_8132;Dda_4247;Dda_5057
