# Supplementary material for: Genomic and Transcriptomic Analyses Revealed DdSTE2 Play a Role in Constricting Ring Formation in the Nematode-Trapping Fungi Drechslerella dactyloides
Source: Microorganisms. 2024 Oct 30;12(11):2190. doi: 10.3390/microorganisms12112190 (PMC11596859; doi:10.3390/microorganisms12112190)
Supplement: Supplementary file 1 [file microorganisms-12-02190-s001.zip › microorganisms-3235526-supplementary/table.S13 DW07 DEGs GO enrichment.xlsx]

## Sheet: GO富集分析统计表 (3)
Number	GO ID	Term Type	Description	Ratio_in_study	Ratio_in_pop	Rich factor	Pvalue	Padjust	Gene_ids	Gene_names
23	GO:0044275	BP	cellular carbohydrate catabolic process	23/ 1127	43/ 5728	0.534884	7.71401e-07	0.000327716	gene-Dda_9281;gene-Dda_3806;gene-Dda_5701;gene-Dda_6552;gene-Dda_7181;gene-Dda_0739;gene-Dda_8810;gene-Dda_1540;gene-Dda_4769;gene-Dda_1217;gene-Dda_0023;gene-Dda_5102;gene-Dda_6416;gene-Dda_8365;gene-Dda_4036;gene-Dda_2318;gene-Dda_0210;gene-Dda_8478;gene-Dda_8373;gene-Dda_9419;gene-Dda_2862;gene-Dda_9077;gene-Dda_5394	Dda_9281;Dda_3806;Dda_5701;Dda_6552;Dda_7181;Dda_0739;Dda_8810;Dda_1540;Dda_4769;Dda_1217;Dda_0023;Dda_5102;Dda_6416;Dda_8365;Dda_4036;Dda_2318;Dda_0210;Dda_8478;Dda_8373;Dda_9419;Dda_2862;Dda_9077;Dda_5394
47	GO:0000272	BP	polysaccharide catabolic process	47/ 1127	94/ 5728	0.5	1.12224e-06	0.000327716	gene-Dda_3282;gene-Dda_9281;gene-Dda_3806;gene-Dda_0770;gene-Dda_7225;gene-Dda_5258;gene-Dda_5701;gene-Dda_0366;gene-Dda_6552;gene-Dda_7181;gene-Dda_9293;gene-Dda_0739;gene-Dda_1606;gene-Dda_8427;gene-Dda_3987;gene-Dda_5293;gene-Dda_5394;gene-Dda_1540;gene-Dda_3377;gene-Dda_4769;gene-Dda_6286;gene-Dda_1217;gene-Dda_2318;gene-Dda_0023;gene-Dda_8956;gene-Dda_8365;gene-Dda_4036;gene-Dda_7788;gene-Dd…	Dda_3282;Dda_9281;Dda_3806;Dda_0770;Dda_7225;Dda_5258;Dda_5701;Dda_0366;Dda_6552;Dda_7181;Dda_9293;Dda_0739;Dda_1606;Dda_8427;Dda_3987;Dda_5293;Dda_5394;Dda_1540;Dda_3377;Dda_4769;Dda_6286;Dda_1217;Dda_2318;Dda_0023;Dda_8956;Dda_8365;Dda_4036;Dda_7788;Dda_7742;Dda_7450;Dda_5716;Dda_6327;Dda_7235;Dda_8478;Dda_0049;Dda_7889;Dda_8373;Dda_9419;Dda_0527;Dda_4191;Dda_9077;Dda_8927;Dda_5301;Dda_7678;Dda…
26	GO:0044264	BP	cellular polysaccharide metabolic process	26/ 1127	50/ 5728	0.52	1.35184e-06	0.000327716	gene-Dda_3282;gene-Dda_9281;gene-Dda_3806;gene-Dda_0770;gene-Dda_2619;gene-Dda_5701;gene-Dda_6552;gene-Dda_7181;gene-Dda_8549;gene-Dda_0739;gene-Dda_8810;gene-Dda_1540;gene-Dda_3377;gene-Dda_4769;gene-Dda_1217;gene-Dda_0023;gene-Dda_8365;gene-Dda_4036;gene-Dda_2318;gene-Dda_0210;gene-Dda_8478;gene-Dda_7889;gene-Dda_8373;gene-Dda_9419;gene-Dda_9077;gene-Dda_5394	Dda_3282;Dda_9281;Dda_3806;Dda_0770;Dda_2619;Dda_5701;Dda_6552;Dda_7181;Dda_8549;Dda_0739;Dda_8810;Dda_1540;Dda_3377;Dda_4769;Dda_1217;Dda_0023;Dda_8365;Dda_4036;Dda_2318;Dda_0210;Dda_8478;Dda_7889;Dda_8373;Dda_9419;Dda_9077;Dda_5394
50	GO:0005976	BP	polysaccharide metabolic process	50/ 1127	102/ 5728	0.490196	1.68064e-06	0.000327716	gene-Dda_3282;gene-Dda_9281;gene-Dda_3806;gene-Dda_0770;gene-Dda_7225;gene-Dda_2619;gene-Dda_5258;gene-Dda_4791;gene-Dda_0366;gene-Dda_6552;gene-Dda_7181;gene-Dda_8549;gene-Dda_0739;gene-Dda_1606;gene-Dda_8427;gene-Dda_3987;gene-Dda_5293;gene-Dda_5394;gene-Dda_1540;gene-Dda_3377;gene-Dda_4769;gene-Dda_6286;gene-Dda_1217;gene-Dda_2318;gene-Dda_0023;gene-Dda_8956;gene-Dda_8365;gene-Dda_4036;gene-Dd…	Dda_3282;Dda_9281;Dda_3806;Dda_0770;Dda_7225;Dda_2619;Dda_5258;Dda_4791;Dda_0366;Dda_6552;Dda_7181;Dda_8549;Dda_0739;Dda_1606;Dda_8427;Dda_3987;Dda_5293;Dda_5394;Dda_1540;Dda_3377;Dda_4769;Dda_6286;Dda_1217;Dda_2318;Dda_0023;Dda_8956;Dda_8365;Dda_4036;Dda_7788;Dda_7742;Dda_8373;Dda_7450;Dda_5716;Dda_6327;Dda_7235;Dda_8478;Dda_0049;Dda_7889;Dda_5701;Dda_9419;Dda_9293;Dda_0527;Dda_4191;Dda_9077;Dda…
53	GO:0016052	BP	carbohydrate catabolic process	53/ 1127	118/ 5728	0.449153	1.68355e-06	0.000327716	gene-Dda_3282;gene-Dda_9281;gene-Dda_3806;gene-Dda_0770;gene-Dda_7225;gene-Dda_5258;gene-Dda_5701;gene-Dda_0366;gene-Dda_6552;gene-Dda_7181;gene-Dda_9293;gene-Dda_0739;gene-Dda_5102;gene-Dda_1606;gene-Dda_8427;gene-Dda_3987;gene-Dda_5293;gene-Dda_9344;gene-Dda_5394;gene-Dda_1540;gene-Dda_3377;gene-Dda_5391;gene-Dda_4769;gene-Dda_6286;gene-Dda_1217;gene-Dda_2318;gene-Dda_0023;gene-Dda_8956;gene-Dd…	Dda_3282;Dda_9281;Dda_3806;Dda_0770;Dda_7225;Dda_5258;Dda_5701;Dda_0366;Dda_6552;Dda_7181;Dda_9293;Dda_0739;Dda_5102;Dda_1606;Dda_8427;Dda_3987;Dda_5293;Dda_9344;Dda_5394;Dda_1540;Dda_3377;Dda_5391;Dda_4769;Dda_6286;Dda_1217;Dda_2318;Dda_0023;Dda_8956;Dda_6416;Dda_8365;Dda_4036;Dda_7788;Dda_7742;Dda_7450;Dda_5716;Dda_6327;Dda_7235;Dda_8478;Dda_0049;Dda_7889;Dda_8373;Dda_9419;Dda_0527;Dda_4191;Dda…
33	GO:0044262	BP	cellular carbohydrate metabolic process	33/ 1127	69/ 5728	0.478261	1.72145e-06	0.000327716	gene-Dda_3282;gene-Dda_9281;gene-Dda_3806;gene-Dda_0770;gene-Dda_2619;gene-Dda_3377;gene-Dda_5701;gene-Dda_3944;gene-Dda_6552;gene-Dda_7181;gene-Dda_8549;gene-Dda_0739;gene-Dda_1487;gene-Dda_8810;gene-Dda_1540;gene-Dda_8668;gene-Dda_4769;gene-Dda_1217;gene-Dda_0023;gene-Dda_5102;gene-Dda_6416;gene-Dda_8365;gene-Dda_4036;gene-Dda_2318;gene-Dda_0210;gene-Dda_8478;gene-Dda_7889;gene-Dda_8373;gene-Dd…	Dda_3282;Dda_9281;Dda_3806;Dda_0770;Dda_2619;Dda_3377;Dda_5701;Dda_3944;Dda_6552;Dda_7181;Dda_8549;Dda_0739;Dda_1487;Dda_8810;Dda_1540;Dda_8668;Dda_4769;Dda_1217;Dda_0023;Dda_5102;Dda_6416;Dda_8365;Dda_4036;Dda_2318;Dda_0210;Dda_8478;Dda_7889;Dda_8373;Dda_9419;Dda_5839;Dda_2862;Dda_9077;Dda_5394
20	GO:0044247	BP	cellular polysaccharide catabolic process	20/ 1127	36/ 5728	0.555556	1.8568e-06	0.000327716	gene-Dda_1217;gene-Dda_9281;gene-Dda_2318;gene-Dda_0023;gene-Dda_3806;gene-Dda_5701;gene-Dda_8365;gene-Dda_5394;gene-Dda_1540;gene-Dda_9077;gene-Dda_9419;gene-Dda_8373;gene-Dda_6552;gene-Dda_7181;gene-Dda_4769;gene-Dda_8478;gene-Dda_0210;gene-Dda_0739;gene-Dda_8810;gene-Dda_4036	Dda_1217;Dda_9281;Dda_2318;Dda_0023;Dda_3806;Dda_5701;Dda_8365;Dda_5394;Dda_1540;Dda_9077;Dda_9419;Dda_8373;Dda_6552;Dda_7181;Dda_4769;Dda_8478;Dda_0210;Dda_0739;Dda_8810;Dda_4036
101	GO:1901575	BP	organic substance catabolic process	101/ 1127	322/ 5728	0.313665	2.26929e-06	0.000327716	gene-Dda_0770;gene-Dda_5701;gene-Dda_3944;gene-Dda_0366;gene-Dda_7181;gene-Dda_1606;gene-Dda_8718;gene-Dda_8668;gene-Dda_4769;gene-Dda_9152;gene-Dda_9011;gene-Dda_5307;gene-Dda_7450;gene-Dda_5301;gene-Dda_8478;gene-Dda_5719;gene-Dda_2384;gene-Dda_0649;gene-Dda_9419;gene-Dda_0406;gene-Dda_0897;gene-Dda_2862;gene-Dda_5716;gene-Dda_3806;gene-Dda_5155;gene-Dda_5150;gene-Dda_5258;gene-Dda_6193;gene-Dd…	Dda_0770;Dda_5701;Dda_3944;Dda_0366;Dda_7181;Dda_1606;Dda_8718;Dda_8668;Dda_4769;Dda_9152;Dda_9011;Dda_5307;Dda_7450;Dda_5301;Dda_8478;Dda_5719;Dda_2384;Dda_0649;Dda_9419;Dda_0406;Dda_0897;Dda_2862;Dda_5716;Dda_3806;Dda_5155;Dda_5150;Dda_5258;Dda_6193;Dda_5394;Dda_1540;Dda_3377;Dda_5391;Dda_3326;Dda_6286;Dda_0023;Dda_3129;Dda_6229;Dda_8329;Dda_4036;Dda_7788;Dda_7235;Dda_9334;Dda_8653;Dda_1494;Dda…
103	GO:0005975	BP	carbohydrate metabolic process	103/ 1127	269/ 5728	0.3829	2.95397e-06	0.000327716	gene-Dda_0770;gene-Dda_2770;gene-Dda_4791;gene-Dda_3944;gene-Dda_0366;gene-Dda_7181;gene-Dda_1606;gene-Dda_0048;gene-Dda_8668;gene-Dda_1975;gene-Dda_3548;gene-Dda_4769;gene-Dda_3709;gene-Dda_4628;gene-Dda_4252;gene-Dda_7450;gene-Dda_5716;gene-Dda_8478;gene-Dda_5701;gene-Dda_9419;gene-Dda_9094;gene-Dda_8670;gene-Dda_4004;gene-Dda_2862;gene-Dda_7698;gene-Dda_4191;gene-Dda_2303;gene-Dda_1880;gene-Dd…	Dda_0770;Dda_2770;Dda_4791;Dda_3944;Dda_0366;Dda_7181;Dda_1606;Dda_0048;Dda_8668;Dda_1975;Dda_3548;Dda_4769;Dda_3709;Dda_4628;Dda_4252;Dda_7450;Dda_5716;Dda_8478;Dda_5701;Dda_9419;Dda_9094;Dda_8670;Dda_4004;Dda_2862;Dda_7698;Dda_4191;Dda_2303;Dda_1880;Dda_3806;Dda_4220;Dda_2619;Dda_5258;Dda_6601;Dda_0713;Dda_6355;Dda_5394;Dda_1540;Dda_3377;Dda_5391;Dda_8365;Dda_3677;Dda_6286;Dda_0023;Dda_4036;Dda…
54	GO:0005576	CC	extracellular region	54/ 1127	110/ 5728	0.490909	1.27457e-06	0.000327716	gene-Dda_3282;gene-Dda_2900;gene-Dda_3806;gene-Dda_0770;gene-Dda_4220;gene-Dda_8927;gene-Dda_2770;gene-Dda_0015;gene-Dda_4791;gene-Dda_8821;gene-Dda_1072;gene-Dda_0739;gene-Dda_4269;gene-Dda_1729;gene-Dda_1728;gene-Dda_5293;gene-Dda_5394;gene-Dda_1540;gene-Dda_3377;gene-Dda_8365;gene-Dda_6286;gene-Dda_1217;gene-Dda_5471;gene-Dda_2318;gene-Dda_0023;gene-Dda_2210;gene-Dda_5731;gene-Dda_4036;gene-Dd…	Dda_3282;Dda_2900;Dda_3806;Dda_0770;Dda_4220;Dda_8927;Dda_2770;Dda_0015;Dda_4791;Dda_8821;Dda_1072;Dda_0739;Dda_4269;Dda_1729;Dda_1728;Dda_5293;Dda_5394;Dda_1540;Dda_3377;Dda_8365;Dda_6286;Dda_1217;Dda_5471;Dda_2318;Dda_0023;Dda_2210;Dda_5731;Dda_4036;Dda_7788;Dda_8373;Dda_5716;Dda_6327;Dda_7235;Dda_6611;Dda_8478;Dda_0500;Dda_5719;Dda_0049;Dda_0048;Dda_7152;Dda_5701;Dda_9419;Dda_9094;Dda_8670;Dda…
49	GO:0030246	MF	carbohydrate binding	49/ 1127	97/ 5728	0.505155	8.90226e-07	0.000327716	gene-Dda_3282;gene-Dda_3806;gene-Dda_0770;gene-Dda_4220;gene-Dda_8927;gene-Dda_2770;gene-Dda_0015;gene-Dda_4791;gene-Dda_8821;gene-Dda_9293;gene-Dda_0739;gene-Dda_4269;gene-Dda_5000;gene-Dda_1729;gene-Dda_1728;gene-Dda_5293;gene-Dda_5394;gene-Dda_1540;gene-Dda_3377;gene-Dda_3548;gene-Dda_6124;gene-Dda_3677;gene-Dda_1911;gene-Dda_1217;gene-Dda_5471;gene-Dda_2318;gene-Dda_0023;gene-Dda_8365;gene-Dd…	Dda_3282;Dda_3806;Dda_0770;Dda_4220;Dda_8927;Dda_2770;Dda_0015;Dda_4791;Dda_8821;Dda_9293;Dda_0739;Dda_4269;Dda_5000;Dda_1729;Dda_1728;Dda_5293;Dda_5394;Dda_1540;Dda_3377;Dda_3548;Dda_6124;Dda_3677;Dda_1911;Dda_1217;Dda_5471;Dda_2318;Dda_0023;Dda_8365;Dda_4036;Dda_7788;Dda_4628;Dda_8373;Dda_5716;Dda_7235;Dda_8478;Dda_0500;Dda_0049;Dda_0048;Dda_5701;Dda_9419;Dda_9094;Dda_8670;Dda_4191;Dda_5289;Dda…
40	GO:0030248	MF	cellulose binding	40/ 1127	71/ 5728	0.56338	1.07381e-06	0.000327716	gene-Dda_3282;gene-Dda_3806;gene-Dda_0770;gene-Dda_4220;gene-Dda_8927;gene-Dda_2770;gene-Dda_0015;gene-Dda_4791;gene-Dda_8821;gene-Dda_0023;gene-Dda_0739;gene-Dda_1729;gene-Dda_1728;gene-Dda_5293;gene-Dda_8810;gene-Dda_1540;gene-Dda_3377;gene-Dda_1217;gene-Dda_5471;gene-Dda_9293;gene-Dda_8365;gene-Dda_4036;gene-Dda_2318;gene-Dda_8373;gene-Dda_5716;gene-Dda_7235;gene-Dda_8478;gene-Dda_0500;gene-Dd…	Dda_3282;Dda_3806;Dda_0770;Dda_4220;Dda_8927;Dda_2770;Dda_0015;Dda_4791;Dda_8821;Dda_0023;Dda_0739;Dda_1729;Dda_1728;Dda_5293;Dda_8810;Dda_1540;Dda_3377;Dda_1217;Dda_5471;Dda_9293;Dda_8365;Dda_4036;Dda_2318;Dda_8373;Dda_5716;Dda_7235;Dda_8478;Dda_0500;Dda_0049;Dda_0048;Dda_5701;Dda_9419;Dda_9094;Dda_8670;Dda_4191;Dda_5289;Dda_2197;Dda_3680;Dda_9077;Dda_5394
40	GO:0030247	MF	polysaccharide binding	40/ 1127	71/ 5728	0.56338	1.07381e-06	0.000327716	gene-Dda_3282;gene-Dda_3806;gene-Dda_0770;gene-Dda_4220;gene-Dda_8927;gene-Dda_2770;gene-Dda_0015;gene-Dda_4791;gene-Dda_8821;gene-Dda_0023;gene-Dda_0739;gene-Dda_1729;gene-Dda_1728;gene-Dda_5293;gene-Dda_8810;gene-Dda_1540;gene-Dda_3377;gene-Dda_1217;gene-Dda_5471;gene-Dda_9293;gene-Dda_8365;gene-Dda_4036;gene-Dda_2318;gene-Dda_8373;gene-Dda_5716;gene-Dda_7235;gene-Dda_8478;gene-Dda_0500;gene-Dd…	Dda_3282;Dda_3806;Dda_0770;Dda_4220;Dda_8927;Dda_2770;Dda_0015;Dda_4791;Dda_8821;Dda_0023;Dda_0739;Dda_1729;Dda_1728;Dda_5293;Dda_8810;Dda_1540;Dda_3377;Dda_1217;Dda_5471;Dda_9293;Dda_8365;Dda_4036;Dda_2318;Dda_8373;Dda_5716;Dda_7235;Dda_8478;Dda_0500;Dda_0049;Dda_0048;Dda_5701;Dda_9419;Dda_9094;Dda_8670;Dda_4191;Dda_5289;Dda_2197;Dda_3680;Dda_9077;Dda_5394
69	GO:0016798	MF	hydrolase activity, acting on glycosyl bonds	69/ 1127	182/ 5728	0.379121	1.53679e-06	0.000327716	gene-Dda_3282;gene-Dda_9281;gene-Dda_1880;gene-Dda_0609;gene-Dda_3806;gene-Dda_0770;gene-Dda_7225;gene-Dda_8927;gene-Dda_2770;gene-Dda_5258;gene-Dda_4791;gene-Dda_0366;gene-Dda_7678;gene-Dda_7181;gene-Dda_0713;gene-Dda_9293;gene-Dda_0739;gene-Dda_6355;gene-Dda_1606;gene-Dda_4680;gene-Dda_8427;gene-Dda_3987;gene-Dda_5293;gene-Dda_6443;gene-Dda_1540;gene-Dda_3377;gene-Dda_3548;gene-Dda_6124;gene-Dd…	Dda_3282;Dda_9281;Dda_1880;Dda_0609;Dda_3806;Dda_0770;Dda_7225;Dda_8927;Dda_2770;Dda_5258;Dda_4791;Dda_0366;Dda_7678;Dda_7181;Dda_0713;Dda_9293;Dda_0739;Dda_6355;Dda_1606;Dda_4680;Dda_8427;Dda_3987;Dda_5293;Dda_6443;Dda_1540;Dda_3377;Dda_3548;Dda_6124;Dda_4769;Dda_3677;Dda_8956;Dda_1217;Dda_8322;Dda_1593;Dda_0023;Dda_5394;Dda_8365;Dda_4036;Dda_2318;Dda_5735;Dda_4252;Dda_7742;Dda_8373;Dda_7450;Dda…
65	GO:0004553	MF	hydrolase activity, hydrolyzing O-glycosyl compounds	65/ 1127	162/ 5728	0.401235	1.6418e-06	0.000327716	gene-Dda_3282;gene-Dda_9281;gene-Dda_1880;gene-Dda_0609;gene-Dda_3806;gene-Dda_0770;gene-Dda_7225;gene-Dda_8927;gene-Dda_2770;gene-Dda_5258;gene-Dda_4791;gene-Dda_0366;gene-Dda_7678;gene-Dda_7181;gene-Dda_0713;gene-Dda_9293;gene-Dda_0739;gene-Dda_6355;gene-Dda_1606;gene-Dda_8427;gene-Dda_3987;gene-Dda_5293;gene-Dda_5394;gene-Dda_1540;gene-Dda_3377;gene-Dda_3548;gene-Dda_6124;gene-Dda_4769;gene-Dd…	Dda_3282;Dda_9281;Dda_1880;Dda_0609;Dda_3806;Dda_0770;Dda_7225;Dda_8927;Dda_2770;Dda_5258;Dda_4791;Dda_0366;Dda_7678;Dda_7181;Dda_0713;Dda_9293;Dda_0739;Dda_6355;Dda_1606;Dda_8427;Dda_3987;Dda_5293;Dda_5394;Dda_1540;Dda_3377;Dda_3548;Dda_6124;Dda_4769;Dda_3677;Dda_8956;Dda_1217;Dda_1593;Dda_0023;Dda_8365;Dda_4036;Dda_2318;Dda_5735;Dda_4252;Dda_7742;Dda_8373;Dda_7450;Dda_5301;Dda_6327;Dda_7235;Dda…
158	GO:0016491	MF	oxidoreductase activity	158/ 1127	535/ 5728	0.295327	3.38356e-06	0.000332665	gene-Dda_7260;gene-Dda_7917;gene-Dda_3417;gene-Dda_4394;gene-Dda_4161;gene-Dda_5275;gene-Dda_6668;gene-Dda_6465;gene-Dda_1073;gene-Dda_1286;gene-Dda_8664;gene-Dda_8159;gene-Dda_6288;gene-Dda_8398;gene-Dda_6568;gene-Dda_1441;gene-Dda_1377;gene-Dda_0004;gene-Dda_1141;gene-Dda_4420;gene-Dda_3484;gene-Dda_5658;gene-Dda_5302;gene-Dda_9418;gene-Dda_0409;gene-Dda_9094;gene-Dda_6971;gene-Dda_0897;gene-Dd…	Dda_7260;Dda_7917;Dda_3417;Dda_4394;Dda_4161;Dda_5275;Dda_6668;Dda_6465;Dda_1073;Dda_1286;Dda_8664;Dda_8159;Dda_6288;Dda_8398;Dda_6568;Dda_1441;Dda_1377;Dda_0004;Dda_1141;Dda_4420;Dda_3484;Dda_5658;Dda_5302;Dda_9418;Dda_0409;Dda_9094;Dda_6971;Dda_0897;Dda_7292;Dda_2573;Dda_5699;Dda_2179;Dda_3000;Dda_5785;Dda_4141;Dda_6596;Dda_7831;Dda_9000;Dda_5150;Dda_1212;Dda_1954;Dda_3373;Dda_4874;Dda_2449;Dda…
106	GO:0009056	BP	catabolic process	106/ 1127	348/ 5728	0.304598	3.87107e-06	0.000333475	gene-Dda_0770;gene-Dda_3280;gene-Dda_5701;gene-Dda_3944;gene-Dda_0366;gene-Dda_7181;gene-Dda_8468;gene-Dda_1606;gene-Dda_8718;gene-Dda_8668;gene-Dda_4769;gene-Dda_9152;gene-Dda_9011;gene-Dda_5307;gene-Dda_7450;gene-Dda_5301;gene-Dda_8478;gene-Dda_5719;gene-Dda_2384;gene-Dda_0649;gene-Dda_9419;gene-Dda_0406;gene-Dda_0897;gene-Dda_9413;gene-Dda_2862;gene-Dda_5716;gene-Dda_3806;gene-Dda_5155;gene-Dd…	Dda_0770;Dda_3280;Dda_5701;Dda_3944;Dda_0366;Dda_7181;Dda_8468;Dda_1606;Dda_8718;Dda_8668;Dda_4769;Dda_9152;Dda_9011;Dda_5307;Dda_7450;Dda_5301;Dda_8478;Dda_5719;Dda_2384;Dda_0649;Dda_9419;Dda_0406;Dda_0897;Dda_9413;Dda_2862;Dda_5716;Dda_3806;Dda_5155;Dda_5150;Dda_5258;Dda_6193;Dda_5394;Dda_1540;Dda_3377;Dda_5391;Dda_3326;Dda_6286;Dda_0023;Dda_3129;Dda_6229;Dda_8329;Dda_4036;Dda_7788;Dda_7235;Dda…
18	GO:0051275	BP	beta-glucan catabolic process	18/ 1127	32/ 5728	0.5625	4.83769e-06	0.000337073	gene-Dda_1217;gene-Dda_9281;gene-Dda_2318;gene-Dda_0023;gene-Dda_3806;gene-Dda_8365;gene-Dda_5394;gene-Dda_1540;gene-Dda_9419;gene-Dda_8373;gene-Dda_6552;gene-Dda_7181;gene-Dda_4769;gene-Dda_8478;gene-Dda_9077;gene-Dda_0739;gene-Dda_8810;gene-Dda_4036	Dda_1217;Dda_9281;Dda_2318;Dda_0023;Dda_3806;Dda_8365;Dda_5394;Dda_1540;Dda_9419;Dda_8373;Dda_6552;Dda_7181;Dda_4769;Dda_8478;Dda_9077;Dda_0739;Dda_8810;Dda_4036
18	GO:0030243	BP	cellulose metabolic process	18/ 1127	32/ 5728	0.5625	4.83769e-06	0.000337073	gene-Dda_1217;gene-Dda_9281;gene-Dda_2318;gene-Dda_0023;gene-Dda_3806;gene-Dda_8365;gene-Dda_5394;gene-Dda_1540;gene-Dda_9419;gene-Dda_8373;gene-Dda_6552;gene-Dda_7181;gene-Dda_4769;gene-Dda_8478;gene-Dda_9077;gene-Dda_0739;gene-Dda_8810;gene-Dda_4036	Dda_1217;Dda_9281;Dda_2318;Dda_0023;Dda_3806;Dda_8365;Dda_5394;Dda_1540;Dda_9419;Dda_8373;Dda_6552;Dda_7181;Dda_4769;Dda_8478;Dda_9077;Dda_0739;Dda_8810;Dda_4036
18	GO:0030245	BP	cellulose catabolic process	18/ 1127	32/ 5728	0.5625	4.83769e-06	0.000337073	gene-Dda_1217;gene-Dda_9281;gene-Dda_2318;gene-Dda_0023;gene-Dda_3806;gene-Dda_8365;gene-Dda_5394;gene-Dda_1540;gene-Dda_9419;gene-Dda_8373;gene-Dda_6552;gene-Dda_7181;gene-Dda_4769;gene-Dda_8478;gene-Dda_9077;gene-Dda_0739;gene-Dda_8810;gene-Dda_4036	Dda_1217;Dda_9281;Dda_2318;Dda_0023;Dda_3806;Dda_8365;Dda_5394;Dda_1540;Dda_9419;Dda_8373;Dda_6552;Dda_7181;Dda_4769;Dda_8478;Dda_9077;Dda_0739;Dda_8810;Dda_4036
19	GO:0051273	BP	beta-glucan metabolic process	19/ 1127	35/ 5728	0.542857	5.35791e-06	0.000357546	gene-Dda_1217;gene-Dda_9281;gene-Dda_1540;gene-Dda_0023;gene-Dda_3806;gene-Dda_8365;gene-Dda_5394;gene-Dda_2619;gene-Dda_9419;gene-Dda_8373;gene-Dda_6552;gene-Dda_7181;gene-Dda_4769;gene-Dda_8478;gene-Dda_9077;gene-Dda_0739;gene-Dda_8810;gene-Dda_4036;gene-Dda_2318	Dda_1217;Dda_9281;Dda_1540;Dda_0023;Dda_3806;Dda_8365;Dda_5394;Dda_2619;Dda_9419;Dda_8373;Dda_6552;Dda_7181;Dda_4769;Dda_8478;Dda_9077;Dda_0739;Dda_8810;Dda_4036;Dda_2318
618	GO:0003824	MF	catalytic activity	618/ 1127	2752/ 5728	0.224564	5.95754e-06	0.000368083	gene-Dda_7260;gene-Dda_1449;gene-Dda_0609;gene-Dda_7025;gene-Dda_4160;gene-Dda_4161;gene-Dda_4791;gene-Dda_1362;gene-Dda_5703;gene-Dda_4247;gene-Dda_4797;gene-Dda_7495;gene-Dda_1286;gene-Dda_5906;gene-Dda_6941;gene-Dda_8585;gene-Dda_8854;gene-Dda_4769;gene-Dda_4763;gene-Dda_3817;gene-Dda_1441;gene-Dda_4427;gene-Dda_0949;gene-Dda_1141;gene-Dda_4420;gene-Dda_8782;gene-Dda_1921;gene-Dda_8028;gene-Dd…	Dda_7260;Dda_1449;Dda_0609;Dda_7025;Dda_4160;Dda_4161;Dda_4791;Dda_1362;Dda_5703;Dda_4247;Dda_4797;Dda_7495;Dda_1286;Dda_5906;Dda_6941;Dda_8585;Dda_8854;Dda_4769;Dda_4763;Dda_3817;Dda_1441;Dda_4427;Dda_0949;Dda_1141;Dda_4420;Dda_8782;Dda_1921;Dda_8028;Dda_5701;Dda_9419;Dda_9418;Dda_4790;Dda_3362;Dda_0897;Dda_5383;Dda_2862;Dda_7181;Dda_9354;Dda_7831;Dda_7830;Dda_3068;Dda_7520;Dda_3067;Dda_2049;Dda…
18	GO:0009251	BP	glucan catabolic process	18/ 1127	33/ 5728	0.545455	8.69993e-06	0.000490717	gene-Dda_1217;gene-Dda_9281;gene-Dda_2318;gene-Dda_0023;gene-Dda_3806;gene-Dda_8365;gene-Dda_5394;gene-Dda_1540;gene-Dda_9419;gene-Dda_8373;gene-Dda_6552;gene-Dda_7181;gene-Dda_4769;gene-Dda_8478;gene-Dda_9077;gene-Dda_0739;gene-Dda_8810;gene-Dda_4036	Dda_1217;Dda_9281;Dda_2318;Dda_0023;Dda_3806;Dda_8365;Dda_5394;Dda_1540;Dda_9419;Dda_8373;Dda_6552;Dda_7181;Dda_4769;Dda_8478;Dda_9077;Dda_0739;Dda_8810;Dda_4036
442	GO:0031224	CC	intrinsic component of membrane	442/ 1127	1905/ 5728	0.232021	8.61914e-06	0.000490717	gene-Dda_4162;gene-Dda_4247;gene-Dda_5668;gene-Dda_4244;gene-Dda_6081;gene-Dda_8395;gene-Dda_8399;gene-Dda_8398;gene-Dda_7340;gene-Dda_6941;gene-Dda_4644;gene-Dda_4386;gene-Dda_0761;gene-Dda_1148;gene-Dda_4427;gene-Dda_0003;gene-Dda_8786;gene-Dda_1061;gene-Dda_8028;gene-Dda_5017;gene-Dda_5016;gene-Dda_5010;gene-Dda_9418;gene-Dda_2861;gene-Dda_3719;gene-Dda_6460;gene-Dda_7525;gene-Dda_7448;gene-Dd…	Dda_4162;Dda_4247;Dda_5668;Dda_4244;Dda_6081;Dda_8395;Dda_8399;Dda_8398;Dda_7340;Dda_6941;Dda_4644;Dda_4386;Dda_0761;Dda_1148;Dda_4427;Dda_0003;Dda_8786;Dda_1061;Dda_8028;Dda_5017;Dda_5016;Dda_5010;Dda_9418;Dda_2861;Dda_3719;Dda_6460;Dda_7525;Dda_7448;Dda_4797;Dda_6763;Dda_7839;Dda_1780;Dda_0713;Dda_4333;Dda_3882;Dda_1663;Dda_1666;Dda_1543;Dda_1668;Dda_4874;Dda_3563;Dda_6042;Dda_0390;Dda_6167;Dda…
22	GO:0044282	BP	small molecule catabolic process	22/ 1127	45/ 5728	0.488889	9.34627e-06	0.000520925	gene-Dda_9119;gene-Dda_5155;gene-Dda_5150;gene-Dda_0897;gene-Dda_3944;gene-Dda_6480;gene-Dda_1487;gene-Dda_8668;gene-Dda_4898;gene-Dda_5391;gene-Dda_5102;gene-Dda_6416;gene-Dda_7270;gene-Dda_9011;gene-Dda_0501;gene-Dda_0422;gene-Dda_9199;gene-Dda_2862;gene-Dda_3457;gene-Dda_3326;gene-Dda_1921;gene-Dda_3129	Dda_9119;Dda_5155;Dda_5150;Dda_0897;Dda_3944;Dda_6480;Dda_1487;Dda_8668;Dda_4898;Dda_5391;Dda_5102;Dda_6416;Dda_7270;Dda_9011;Dda_0501;Dda_0422;Dda_9199;Dda_2862;Dda_3457;Dda_3326;Dda_1921;Dda_3129
37	GO:0020037	MF	heme binding	37/ 1127	95/ 5728	0.389474	1.13385e-05	0.000617491	gene-Dda_3426;gene-Dda_2220;gene-Dda_7831;gene-Dda_5061;gene-Dda_8028;gene-Dda_8275;gene-Dda_2932;gene-Dda_2937;gene-Dda_1073;gene-Dda_0206;gene-Dda_1954;gene-Dda_6949;gene-Dda_7026;gene-Dda_8811;gene-Dda_6288;gene-Dda_8956;gene-Dda_9029;gene-Dda_6287;gene-Dda_6125;gene-Dda_4386;gene-Dda_0589;gene-Dda_4420;gene-Dda_6613;gene-Dda_9219;gene-Dda_5302;gene-Dda_4789;gene-Dda_0501;gene-Dda_0409;gene-Dd…	Dda_3426;Dda_2220;Dda_7831;Dda_5061;Dda_8028;Dda_8275;Dda_2932;Dda_2937;Dda_1073;Dda_0206;Dda_1954;Dda_6949;Dda_7026;Dda_8811;Dda_6288;Dda_8956;Dda_9029;Dda_6287;Dda_6125;Dda_4386;Dda_0589;Dda_4420;Dda_6613;Dda_9219;Dda_5302;Dda_4789;Dda_0501;Dda_0409;Dda_9418;Dda_6971;Dda_8695;Dda_0424;Dda_7878;Dda_8962;Dda_4827;Dda_7957;Dda_7236
437	GO:0016021	CC	integral component of membrane	437/ 1127	1894/ 5728	0.230729	1.3668e-05	0.000732591	gene-Dda_4162;gene-Dda_4247;gene-Dda_5668;gene-Dda_4244;gene-Dda_6081;gene-Dda_8395;gene-Dda_8399;gene-Dda_8398;gene-Dda_7340;gene-Dda_6941;gene-Dda_4644;gene-Dda_4386;gene-Dda_0761;gene-Dda_1148;gene-Dda_4427;gene-Dda_0003;gene-Dda_8786;gene-Dda_1061;gene-Dda_8028;gene-Dda_5017;gene-Dda_5016;gene-Dda_5010;gene-Dda_9418;gene-Dda_2861;gene-Dda_3719;gene-Dda_6460;gene-Dda_7525;gene-Dda_7448;gene-Dd…	Dda_4162;Dda_4247;Dda_5668;Dda_4244;Dda_6081;Dda_8395;Dda_8399;Dda_8398;Dda_7340;Dda_6941;Dda_4644;Dda_4386;Dda_0761;Dda_1148;Dda_4427;Dda_0003;Dda_8786;Dda_1061;Dda_8028;Dda_5017;Dda_5016;Dda_5010;Dda_9418;Dda_2861;Dda_3719;Dda_6460;Dda_7525;Dda_7448;Dda_4797;Dda_6763;Dda_7839;Dda_1780;Dda_0713;Dda_3882;Dda_1663;Dda_1666;Dda_1543;Dda_1668;Dda_4874;Dda_3563;Dda_6042;Dda_0390;Dda_6167;Dda_6582;Dda…
17	GO:0046395	BP	carboxylic acid catabolic process	17/ 1127	31/ 5728	0.548387	1.41279e-05	0.000735584	gene-Dda_9119;gene-Dda_5102;gene-Dda_7270;gene-Dda_9011;gene-Dda_5155;gene-Dda_2862;gene-Dda_5150;gene-Dda_0897;gene-Dda_4898;gene-Dda_5391;gene-Dda_3457;gene-Dda_3326;gene-Dda_3129;gene-Dda_0422;gene-Dda_6416;gene-Dda_0501;gene-Dda_6480	Dda_9119;Dda_5102;Dda_7270;Dda_9011;Dda_5155;Dda_2862;Dda_5150;Dda_0897;Dda_4898;Dda_5391;Dda_3457;Dda_3326;Dda_3129;Dda_0422;Dda_6416;Dda_0501;Dda_6480
17	GO:0016054	BP	organic acid catabolic process	17/ 1127	31/ 5728	0.548387	1.41279e-05	0.000735584	gene-Dda_9119;gene-Dda_5102;gene-Dda_7270;gene-Dda_9011;gene-Dda_5155;gene-Dda_2862;gene-Dda_5150;gene-Dda_0897;gene-Dda_4898;gene-Dda_5391;gene-Dda_3457;gene-Dda_3326;gene-Dda_3129;gene-Dda_0422;gene-Dda_6416;gene-Dda_0501;gene-Dda_6480	Dda_9119;Dda_5102;Dda_7270;Dda_9011;Dda_5155;Dda_2862;Dda_5150;Dda_0897;Dda_4898;Dda_5391;Dda_3457;Dda_3326;Dda_3129;Dda_0422;Dda_6416;Dda_0501;Dda_6480
20	GO:0006073	BP	cellular glucan metabolic process	20/ 1127	40/ 5728	0.5	1.55846e-05	0.000793975	gene-Dda_1217;gene-Dda_9281;gene-Dda_1540;gene-Dda_0023;gene-Dda_3806;gene-Dda_8365;gene-Dda_5394;gene-Dda_2619;gene-Dda_9077;gene-Dda_9419;gene-Dda_8373;gene-Dda_6552;gene-Dda_7181;gene-Dda_4769;gene-Dda_8478;gene-Dda_8549;gene-Dda_0739;gene-Dda_8810;gene-Dda_4036;gene-Dda_2318	Dda_1217;Dda_9281;Dda_1540;Dda_0023;Dda_3806;Dda_8365;Dda_5394;Dda_2619;Dda_9077;Dda_9419;Dda_8373;Dda_6552;Dda_7181;Dda_4769;Dda_8478;Dda_8549;Dda_0739;Dda_8810;Dda_4036;Dda_2318
20	GO:0044042	BP	glucan metabolic process	20/ 1127	40/ 5728	0.5	1.55846e-05	0.000793975	gene-Dda_1217;gene-Dda_9281;gene-Dda_1540;gene-Dda_0023;gene-Dda_3806;gene-Dda_8365;gene-Dda_5394;gene-Dda_2619;gene-Dda_9077;gene-Dda_9419;gene-Dda_8373;gene-Dda_6552;gene-Dda_7181;gene-Dda_4769;gene-Dda_8478;gene-Dda_8549;gene-Dda_0739;gene-Dda_8810;gene-Dda_4036;gene-Dda_2318	Dda_1217;Dda_9281;Dda_1540;Dda_0023;Dda_3806;Dda_8365;Dda_5394;Dda_2619;Dda_9077;Dda_9419;Dda_8373;Dda_6552;Dda_7181;Dda_4769;Dda_8478;Dda_8549;Dda_0739;Dda_8810;Dda_4036;Dda_2318
14	GO:0008810	MF	cellulase activity	14/ 1127	23/ 5728	0.608696	1.65099e-05	0.000828489	gene-Dda_9419;gene-Dda_2318;gene-Dda_9293;gene-Dda_3806;gene-Dda_8365;gene-Dda_5394;gene-Dda_1540;gene-Dda_8373;gene-Dda_7181;gene-Dda_8478;gene-Dda_9077;gene-Dda_0739;gene-Dda_8810;gene-Dda_4036	Dda_9419;Dda_2318;Dda_9293;Dda_3806;Dda_8365;Dda_5394;Dda_1540;Dda_8373;Dda_7181;Dda_8478;Dda_9077;Dda_0739;Dda_8810;Dda_4036
35	GO:0005506	MF	iron ion binding	35/ 1127	88/ 5728	0.397727	1.66117e-05	0.000828489	gene-Dda_4141;gene-Dda_2220;gene-Dda_9029;gene-Dda_8028;gene-Dda_6668;gene-Dda_2932;gene-Dda_2937;gene-Dda_1073;gene-Dda_3426;gene-Dda_0206;gene-Dda_0589;gene-Dda_1954;gene-Dda_7026;gene-Dda_8811;gene-Dda_1911;gene-Dda_6288;gene-Dda_6125;gene-Dda_6287;gene-Dda_4386;gene-Dda_4215;gene-Dda_4171;gene-Dda_7236;gene-Dda_9219;gene-Dda_5302;gene-Dda_8275;gene-Dda_9418;gene-Dda_9373;gene-Dda_6971;gene-Dd…	Dda_4141;Dda_2220;Dda_9029;Dda_8028;Dda_6668;Dda_2932;Dda_2937;Dda_1073;Dda_3426;Dda_0206;Dda_0589;Dda_1954;Dda_7026;Dda_8811;Dda_1911;Dda_6288;Dda_6125;Dda_6287;Dda_4386;Dda_4215;Dda_4171;Dda_7236;Dda_9219;Dda_5302;Dda_8275;Dda_9418;Dda_9373;Dda_6971;Dda_0424;Dda_7878;Dda_3326;Dda_8962;Dda_3000;Dda_7957;Dda_6613
37	GO:0046906	MF	tetrapyrrole binding	37/ 1127	96/ 5728	0.385417	2.18726e-05	0.00105747	gene-Dda_3426;gene-Dda_2220;gene-Dda_7831;gene-Dda_5061;gene-Dda_8028;gene-Dda_8275;gene-Dda_2932;gene-Dda_2937;gene-Dda_1073;gene-Dda_0206;gene-Dda_1954;gene-Dda_6949;gene-Dda_7026;gene-Dda_8811;gene-Dda_6288;gene-Dda_8956;gene-Dda_9029;gene-Dda_6287;gene-Dda_6125;gene-Dda_4386;gene-Dda_0589;gene-Dda_4420;gene-Dda_6613;gene-Dda_9219;gene-Dda_5302;gene-Dda_4789;gene-Dda_0501;gene-Dda_0409;gene-Dd…	Dda_3426;Dda_2220;Dda_7831;Dda_5061;Dda_8028;Dda_8275;Dda_2932;Dda_2937;Dda_1073;Dda_0206;Dda_1954;Dda_6949;Dda_7026;Dda_8811;Dda_6288;Dda_8956;Dda_9029;Dda_6287;Dda_6125;Dda_4386;Dda_0589;Dda_4420;Dda_6613;Dda_9219;Dda_5302;Dda_4789;Dda_0501;Dda_0409;Dda_9418;Dda_6971;Dda_8695;Dda_0424;Dda_7878;Dda_8962;Dda_4827;Dda_7957;Dda_7236
35	GO:0016705	MF	oxidoreductase activity, acting on paired donors, with incorporation or reduction of molecular oxygen	35/ 1127	97/ 5728	0.360825	0.000144223	0.00644648	gene-Dda_3426;gene-Dda_7402;gene-Dda_9029;gene-Dda_5302;gene-Dda_8275;gene-Dda_2932;gene-Dda_2937;gene-Dda_1073;gene-Dda_0206;gene-Dda_4281;gene-Dda_0589;gene-Dda_1954;gene-Dda_7026;gene-Dda_8398;gene-Dda_8811;gene-Dda_1911;gene-Dda_9342;gene-Dda_6288;gene-Dda_1286;gene-Dda_6287;gene-Dda_6125;gene-Dda_4386;gene-Dda_4215;gene-Dda_6613;gene-Dda_9219;gene-Dda_8028;gene-Dda_0409;gene-Dda_9418;gene-Dd…	Dda_3426;Dda_7402;Dda_9029;Dda_5302;Dda_8275;Dda_2932;Dda_2937;Dda_1073;Dda_0206;Dda_4281;Dda_0589;Dda_1954;Dda_7026;Dda_8398;Dda_8811;Dda_1911;Dda_9342;Dda_6288;Dda_1286;Dda_6287;Dda_6125;Dda_4386;Dda_4215;Dda_6613;Dda_9219;Dda_8028;Dda_0409;Dda_9418;Dda_6971;Dda_0424;Dda_7878;Dda_8962;Dda_3129;Dda_7957;Dda_7236
16	GO:0071949	MF	FAD binding	16/ 1127	33/ 5728	0.484848	0.000177433	0.00778404	gene-Dda_6809;gene-Dda_6596;gene-Dda_4742;gene-Dda_1601;gene-Dda_7575;gene-Dda_3565;gene-Dda_3484;gene-Dda_4734;gene-Dda_5237;gene-Dda_4015;gene-Dda_0360;gene-Dda_5699;gene-Dda_3129;gene-Dda_5188;gene-Dda_5686;gene-Dda_1286	Dda_6809;Dda_6596;Dda_4742;Dda_1601;Dda_7575;Dda_3565;Dda_3484;Dda_4734;Dda_5237;Dda_4015;Dda_0360;Dda_5699;Dda_3129;Dda_5188;Dda_5686;Dda_1286
64	GO:0009057	BP	macromolecule catabolic process	64/ 1127	213/ 5728	0.300469	0.000209458	0.00886082	gene-Dda_3282;gene-Dda_9281;gene-Dda_3806;gene-Dda_0770;gene-Dda_5301;gene-Dda_7425;gene-Dda_5701;gene-Dda_0366;gene-Dda_7678;gene-Dda_7181;gene-Dda_0023;gene-Dda_0739;gene-Dda_1606;gene-Dda_5805;gene-Dda_8427;gene-Dda_7144;gene-Dda_3987;gene-Dda_5293;gene-Dda_8810;gene-Dda_1540;gene-Dda_3377;gene-Dda_5839;gene-Dda_8956;gene-Dda_7961;gene-Dda_7225;gene-Dda_4769;gene-Dda_1217;gene-Dda_9152;gene-Dd…	Dda_3282;Dda_9281;Dda_3806;Dda_0770;Dda_5301;Dda_7425;Dda_5701;Dda_0366;Dda_7678;Dda_7181;Dda_0023;Dda_0739;Dda_1606;Dda_5805;Dda_8427;Dda_7144;Dda_3987;Dda_5293;Dda_8810;Dda_1540;Dda_3377;Dda_5839;Dda_8956;Dda_7961;Dda_7225;Dda_4769;Dda_1217;Dda_9152;Dda_2318;Dda_9293;Dda_6229;Dda_8365;Dda_4036;Dda_7788;Dda_5804;Dda_7742;Dda_1163;Dda_7450;Dda_8782;Dda_6327;Dda_7235;Dda_8478;Dda_5258;Dda_0049;Dda…
33	GO:0004497	MF	monooxygenase activity	33/ 1127	92/ 5728	0.358696	0.000278116	0.0116612	gene-Dda_3426;gene-Dda_7402;gene-Dda_9029;gene-Dda_8028;gene-Dda_8275;gene-Dda_2932;gene-Dda_2937;gene-Dda_1073;gene-Dda_0206;gene-Dda_4281;gene-Dda_1954;gene-Dda_7026;gene-Dda_3373;gene-Dda_8811;gene-Dda_9342;gene-Dda_6288;gene-Dda_1286;gene-Dda_6287;gene-Dda_6125;gene-Dda_4386;gene-Dda_0589;gene-Dda_6520;gene-Dda_7236;gene-Dda_9219;gene-Dda_5302;gene-Dda_9418;gene-Dda_6971;gene-Dda_0424;gene-Dd…	Dda_3426;Dda_7402;Dda_9029;Dda_8028;Dda_8275;Dda_2932;Dda_2937;Dda_1073;Dda_0206;Dda_4281;Dda_1954;Dda_7026;Dda_3373;Dda_8811;Dda_9342;Dda_6288;Dda_1286;Dda_6287;Dda_6125;Dda_4386;Dda_0589;Dda_6520;Dda_7236;Dda_9219;Dda_5302;Dda_9418;Dda_6971;Dda_0424;Dda_7878;Dda_8962;Dda_3129;Dda_7957;Dda_6613
6	GO:0072329	BP	monocarboxylic acid catabolic process	6/ 1127	7/ 5728	0.857143	0.000334299	0.0136544	gene-Dda_5102;gene-Dda_6416;gene-Dda_7270;gene-Dda_0897;gene-Dda_2862;gene-Dda_6480	Dda_5102;Dda_6416;Dda_7270;Dda_0897;Dda_2862;Dda_6480
70	GO:0044248	BP	cellular catabolic process	70/ 1127	241/ 5728	0.290456	0.000347538	0.0140738	gene-Dda_3282;gene-Dda_9281;gene-Dda_0281;gene-Dda_3806;gene-Dda_0770;gene-Dda_5155;gene-Dda_5150;gene-Dda_3280;gene-Dda_4069;gene-Dda_7425;gene-Dda_5701;gene-Dda_6552;gene-Dda_7181;gene-Dda_0739;gene-Dda_6416;gene-Dda_6480;gene-Dda_5217;gene-Dda_5805;gene-Dda_8718;gene-Dda_9199;gene-Dda_8810;gene-Dda_1540;gene-Dda_3377;gene-Dda_4898;gene-Dda_5391;gene-Dda_8956;gene-Dda_7961;gene-Dda_8468;gene-Dd…	Dda_3282;Dda_9281;Dda_0281;Dda_3806;Dda_0770;Dda_5155;Dda_5150;Dda_3280;Dda_4069;Dda_7425;Dda_5701;Dda_6552;Dda_7181;Dda_0739;Dda_6416;Dda_6480;Dda_5217;Dda_5805;Dda_8718;Dda_9199;Dda_8810;Dda_1540;Dda_3377;Dda_4898;Dda_5391;Dda_8956;Dda_7961;Dda_8468;Dda_4769;Dda_1217;Dda_9152;Dda_0023;Dda_5102;Dda_6229;Dda_7270;Dda_9011;Dda_8365;Dda_4036;Dda_2318;Dda_5804;Dda_9119;Dda_5307;Dda_8782;Dda_7144;Dda…
117	GO:0046914	MF	transition metal ion binding	117/ 1127	446/ 5728	0.262332	0.000493732	0.0190187	gene-Dda_4394;gene-Dda_2900;gene-Dda_7025;gene-Dda_7094;gene-Dda_6668;gene-Dda_6465;gene-Dda_6460;gene-Dda_1073;gene-Dda_8664;gene-Dda_6288;gene-Dda_2460;gene-Dda_7340;gene-Dda_6940;gene-Dda_6065;gene-Dda_8992;gene-Dda_6067;gene-Dda_4386;gene-Dda_9152;gene-Dda_4629;gene-Dda_4388;gene-Dda_0165;gene-Dda_8782;gene-Dda_5302;gene-Dda_9418;gene-Dda_8141;gene-Dda_6971;gene-Dda_7358;gene-Dda_7110;gene-Dd…	Dda_4394;Dda_2900;Dda_7025;Dda_7094;Dda_6668;Dda_6465;Dda_6460;Dda_1073;Dda_8664;Dda_6288;Dda_2460;Dda_7340;Dda_6940;Dda_6065;Dda_8992;Dda_6067;Dda_4386;Dda_9152;Dda_4629;Dda_4388;Dda_0165;Dda_8782;Dda_5302;Dda_9418;Dda_8141;Dda_6971;Dda_7358;Dda_7110;Dda_3000;Dda_5783;Dda_4141;Dda_6592;Dda_6603;Dda_1954;Dda_8876;Dda_0206;Dda_6227;Dda_3404;Dda_2161;Dda_6287;Dda_8890;Dda_5532;Dda_8327;Dda_3974;Dda…
122	GO:0044281	BP	small molecule metabolic process	122/ 1127	471/ 5728	0.259023	0.000553028	0.0204707	gene-Dda_2067;gene-Dda_0281;gene-Dda_6668;gene-Dda_8466;gene-Dda_0177;gene-Dda_0176;gene-Dda_1286;gene-Dda_8660;gene-Dda_0678;gene-Dda_1970;gene-Dda_8668;gene-Dda_6941;gene-Dda_8585;gene-Dda_3709;gene-Dda_4763;gene-Dda_3817;gene-Dda_6673;gene-Dda_4427;gene-Dda_0004;gene-Dda_4388;gene-Dda_5658;gene-Dda_0993;gene-Dda_4303;gene-Dda_1777;gene-Dda_2163;gene-Dda_0409;gene-Dda_3944;gene-Dda_0897;gene-Dd…	Dda_2067;Dda_0281;Dda_6668;Dda_8466;Dda_0177;Dda_0176;Dda_1286;Dda_8660;Dda_0678;Dda_1970;Dda_8668;Dda_6941;Dda_8585;Dda_3709;Dda_4763;Dda_3817;Dda_6673;Dda_4427;Dda_0004;Dda_4388;Dda_5658;Dda_0993;Dda_4303;Dda_1777;Dda_2163;Dda_0409;Dda_3944;Dda_0897;Dda_7292;Dda_2265;Dda_2179;Dda_3000;Dda_3068;Dda_7520;Dda_3067;Dda_2049;Dda_5150;Dda_6213;Dda_7205;Dda_1780;Dda_8560;Dda_2862;Dda_6510;Dda_2445;Dda…
24	GO:0032787	BP	monocarboxylic acid metabolic process	24/ 1127	64/ 5728	0.375	0.00076994	0.0276362	gene-Dda_2220;gene-Dda_9046;gene-Dda_0177;gene-Dda_1780;gene-Dda_6480;gene-Dda_9344;gene-Dda_2992;gene-Dda_1859;gene-Dda_6673;gene-Dda_5102;gene-Dda_6416;gene-Dda_7270;gene-Dda_0004;gene-Dda_4388;gene-Dda_4296;gene-Dda_1777;gene-Dda_8727;gene-Dda_0409;gene-Dda_0422;gene-Dda_0897;gene-Dda_2862;gene-Dda_2005;gene-Dda_3326;gene-Dda_3129	Dda_2220;Dda_9046;Dda_0177;Dda_1780;Dda_6480;Dda_9344;Dda_2992;Dda_1859;Dda_6673;Dda_5102;Dda_6416;Dda_7270;Dda_0004;Dda_4388;Dda_4296;Dda_1777;Dda_8727;Dda_0409;Dda_0422;Dda_0897;Dda_2862;Dda_2005;Dda_3326;Dda_3129
12	GO:0009063	BP	cellular amino acid catabolic process	12/ 1127	25/ 5728	0.48	0.00129213	0.044363	gene-Dda_9119;gene-Dda_6416;gene-Dda_9011;gene-Dda_5155;gene-Dda_5150;gene-Dda_4898;gene-Dda_5391;gene-Dda_3457;gene-Dda_3326;gene-Dda_3129;gene-Dda_0422;gene-Dda_0501	Dda_9119;Dda_6416;Dda_9011;Dda_5155;Dda_5150;Dda_4898;Dda_5391;Dda_3457;Dda_3326;Dda_3129;Dda_0422;Dda_0501
5	GO:0097599	MF	xylanase activity	5/ 1127	6/ 5728	0.833333	0.00146956	0.048019	gene-Dda_3282;gene-Dda_5258;gene-Dda_8927;gene-Dda_3680;gene-Dda_0770	Dda_3282;Dda_5258;Dda_8927;Dda_3680;Dda_0770
5	GO:0031176	MF	endo-1,4-beta-xylanase activity	5/ 1127	6/ 5728	0.833333	0.00146956	0.048019	gene-Dda_3282;gene-Dda_5258;gene-Dda_8927;gene-Dda_3680;gene-Dda_0770	Dda_3282;Dda_5258;Dda_8927;Dda_3680;Dda_0770
93	GO:0005215	MF	transporter activity	93/ 1127	354/ 5728	0.262712	0.00184512	0.0575144	gene-Dda_1206;gene-Dda_7505;gene-Dda_9061;gene-Dda_5177;gene-Dda_5668;gene-Dda_5178;gene-Dda_1600;gene-Dda_7105;gene-Dda_1976;gene-Dda_2014;gene-Dda_4483;gene-Dda_4484;gene-Dda_0003;gene-Dda_5490;gene-Dda_7217;gene-Dda_4011;gene-Dda_5016;gene-Dda_9316;gene-Dda_2305;gene-Dda_3554;gene-Dda_3555;gene-Dda_6272;gene-Dda_1300;gene-Dda_6212;gene-Dda_6606;gene-Dda_6601;gene-Dda_2287;gene-Dda_6609;gene-Dd…	Dda_1206;Dda_7505;Dda_9061;Dda_5177;Dda_5668;Dda_5178;Dda_1600;Dda_7105;Dda_1976;Dda_2014;Dda_4483;Dda_4484;Dda_0003;Dda_5490;Dda_7217;Dda_4011;Dda_5016;Dda_9316;Dda_2305;Dda_3554;Dda_3555;Dda_6272;Dda_1300;Dda_6212;Dda_6606;Dda_6601;Dda_2287;Dda_6609;Dda_1663;Dda_1666;Dda_5399;Dda_7284;Dda_4874;Dda_6283;Dda_7824;Dda_2968;Dda_0548;Dda_7232;Dda_0236;Dda_1009;Dda_6502;Dda_8727;Dda_3342;Dda_3260;Dda…
21	GO:0006826	BP	iron ion transport	21/ 1127	56/ 5728	0.375	0.00189893	0.0584228	gene-Dda_4394;gene-Dda_2232;gene-Dda_8426;gene-Dda_2932;gene-Dda_7026;gene-Dda_0214;gene-Dda_7094;gene-Dda_4209;gene-Dda_8444;gene-Dda_6465;gene-Dda_2187;gene-Dda_7079;gene-Dda_2937;gene-Dda_2936;gene-Dda_9219;gene-Dda_8028;gene-Dda_8962;gene-Dda_6081;gene-Dda_0424;gene-Dda_6971;gene-Dda_9103	Dda_4394;Dda_2232;Dda_8426;Dda_2932;Dda_7026;Dda_0214;Dda_7094;Dda_4209;Dda_8444;Dda_6465;Dda_2187;Dda_7079;Dda_2937;Dda_2936;Dda_9219;Dda_8028;Dda_8962;Dda_6081;Dda_0424;Dda_6971;Dda_9103
91	GO:0022857	MF	transmembrane transporter activity	91/ 1127	345/ 5728	0.263768	0.00204489	0.0625077	gene-Dda_1206;gene-Dda_7505;gene-Dda_9061;gene-Dda_5177;gene-Dda_5668;gene-Dda_5178;gene-Dda_1600;gene-Dda_7105;gene-Dda_1976;gene-Dda_2014;gene-Dda_4483;gene-Dda_4484;gene-Dda_0003;gene-Dda_5490;gene-Dda_7217;gene-Dda_4011;gene-Dda_5016;gene-Dda_9316;gene-Dda_2305;gene-Dda_3554;gene-Dda_3555;gene-Dda_6272;gene-Dda_1300;gene-Dda_6212;gene-Dda_6606;gene-Dda_6601;gene-Dda_2287;gene-Dda_6609;gene-Dd…	Dda_1206;Dda_7505;Dda_9061;Dda_5177;Dda_5668;Dda_5178;Dda_1600;Dda_7105;Dda_1976;Dda_2014;Dda_4483;Dda_4484;Dda_0003;Dda_5490;Dda_7217;Dda_4011;Dda_5016;Dda_9316;Dda_2305;Dda_3554;Dda_3555;Dda_6272;Dda_1300;Dda_6212;Dda_6606;Dda_6601;Dda_2287;Dda_6609;Dda_1663;Dda_1666;Dda_5399;Dda_7284;Dda_4874;Dda_6283;Dda_7824;Dda_2968;Dda_0548;Dda_7232;Dda_0236;Dda_1009;Dda_6502;Dda_2453;Dda_3342;Dda_3260;Dda…
27	GO:0050660	MF	flavin adenine dinucleotide binding	27/ 1127	79/ 5728	0.341772	0.00240025	0.0710774	gene-Dda_7402;gene-Dda_6596;gene-Dda_5188;gene-Dda_5237;gene-Dda_0360;gene-Dda_8447;gene-Dda_6809;gene-Dda_1601;gene-Dda_9342;gene-Dda_3565;gene-Dda_1286;gene-Dda_6167;gene-Dda_5699;gene-Dda_4742;gene-Dda_5686;gene-Dda_7575;gene-Dda_3484;gene-Dda_0189;gene-Dda_4015;gene-Dda_6545;gene-Dda_0500;gene-Dda_9094;gene-Dda_7338;gene-Dda_8695;gene-Dda_4734;gene-Dda_3129;gene-Dda_3000	Dda_7402;Dda_6596;Dda_5188;Dda_5237;Dda_0360;Dda_8447;Dda_6809;Dda_1601;Dda_9342;Dda_3565;Dda_1286;Dda_6167;Dda_5699;Dda_4742;Dda_5686;Dda_7575;Dda_3484;Dda_0189;Dda_4015;Dda_6545;Dda_0500;Dda_9094;Dda_7338;Dda_8695;Dda_4734;Dda_3129;Dda_3000
6	GO:0016712	MF	oxidoreductase activity, acting on paired donors, with incorporation or reduction of molecular oxygen, reduced flavin or flavoprotein as one donor, and incorporation of one atom of oxygen	6/ 1127	9/ 5728	0.666667	0.00278434	0.0819391	gene-Dda_0589;gene-Dda_6125;gene-Dda_1073;gene-Dda_7957;gene-Dda_1286;gene-Dda_6613	Dda_0589;Dda_6125;Dda_1073;Dda_7957;Dda_1286;Dda_6613
70	GO:0006082	BP	organic acid metabolic process	70/ 1127	258/ 5728	0.271318	0.00294138	0.0825898	gene-Dda_0138;gene-Dda_2220;gene-Dda_3068;gene-Dda_7520;gene-Dda_5118;gene-Dda_3067;gene-Dda_2179;gene-Dda_5150;gene-Dda_6668;gene-Dda_9046;gene-Dda_8466;gene-Dda_0177;gene-Dda_0176;gene-Dda_4470;gene-Dda_1780;gene-Dda_8117;gene-Dda_8560;gene-Dda_5917;gene-Dda_4698;gene-Dda_6510;gene-Dda_6480;gene-Dda_6809;gene-Dda_3353;gene-Dda_4775;gene-Dda_9011;gene-Dda_5399;gene-Dda_1914;gene-Dda_9344;gene-Dd…	Dda_0138;Dda_2220;Dda_3068;Dda_7520;Dda_5118;Dda_3067;Dda_2179;Dda_5150;Dda_6668;Dda_9046;Dda_8466;Dda_0177;Dda_0176;Dda_4470;Dda_1780;Dda_8117;Dda_8560;Dda_5917;Dda_4698;Dda_6510;Dda_6480;Dda_6809;Dda_3353;Dda_4775;Dda_9011;Dda_5399;Dda_1914;Dda_9344;Dda_4898;Dda_8051;Dda_8585;Dda_5391;Dda_5155;Dda_2030;Dda_1777;Dda_1859;Dda_3234;Dda_4763;Dda_3817;Dda_2992;Dda_6673;Dda_9119;Dda_5102;Dda_7270;Dda…
10	GO:1901606	BP	alpha-amino acid catabolic process	10/ 1127	21/ 5728	0.47619	0.00353177	0.0956201	gene-Dda_9119;gene-Dda_9011;gene-Dda_5155;gene-Dda_5150;gene-Dda_4898;gene-Dda_3457;gene-Dda_3326;gene-Dda_3129;gene-Dda_0422;gene-Dda_0501	Dda_9119;Dda_9011;Dda_5155;Dda_5150;Dda_4898;Dda_3457;Dda_3326;Dda_3129;Dda_0422;Dda_0501
13	GO:0006631	BP	fatty acid metabolic process	13/ 1127	30/ 5728	0.433333	0.0039762	0.104662	gene-Dda_6673;gene-Dda_0409;gene-Dda_7270;gene-Dda_0004;gene-Dda_4388;gene-Dda_2992;gene-Dda_2005;gene-Dda_2220;gene-Dda_1780;gene-Dda_8727;gene-Dda_1777;gene-Dda_1859;gene-Dda_6480	Dda_6673;Dda_0409;Dda_7270;Dda_0004;Dda_4388;Dda_2992;Dda_2005;Dda_2220;Dda_1780;Dda_8727;Dda_1777;Dda_1859;Dda_6480
21	GO:0000293	MF	ferric-chelate reductase activity	21/ 1127	58/ 5728	0.362069	0.00401065	0.104986	gene-Dda_4394;gene-Dda_2232;gene-Dda_8426;gene-Dda_2932;gene-Dda_7026;gene-Dda_0214;gene-Dda_7094;gene-Dda_4209;gene-Dda_8444;gene-Dda_6465;gene-Dda_2187;gene-Dda_7079;gene-Dda_2937;gene-Dda_2936;gene-Dda_9219;gene-Dda_8028;gene-Dda_8962;gene-Dda_6081;gene-Dda_0424;gene-Dda_6971;gene-Dda_9103	Dda_4394;Dda_2232;Dda_8426;Dda_2932;Dda_7026;Dda_0214;Dda_7094;Dda_4209;Dda_8444;Dda_6465;Dda_2187;Dda_7079;Dda_2937;Dda_2936;Dda_9219;Dda_8028;Dda_8962;Dda_6081;Dda_0424;Dda_6971;Dda_9103
68	GO:0019752	BP	carboxylic acid metabolic process	68/ 1127	252/ 5728	0.269841	0.0044073	0.114108	gene-Dda_0138;gene-Dda_2220;gene-Dda_3068;gene-Dda_7520;gene-Dda_5118;gene-Dda_3067;gene-Dda_2179;gene-Dda_5150;gene-Dda_6668;gene-Dda_9046;gene-Dda_8466;gene-Dda_0177;gene-Dda_0176;gene-Dda_4470;gene-Dda_1780;gene-Dda_8117;gene-Dda_8560;gene-Dda_5917;gene-Dda_4698;gene-Dda_6510;gene-Dda_6480;gene-Dda_6809;gene-Dda_3234;gene-Dda_8660;gene-Dda_9011;gene-Dda_5399;gene-Dda_1914;gene-Dda_9344;gene-Dd…	Dda_0138;Dda_2220;Dda_3068;Dda_7520;Dda_5118;Dda_3067;Dda_2179;Dda_5150;Dda_6668;Dda_9046;Dda_8466;Dda_0177;Dda_0176;Dda_4470;Dda_1780;Dda_8117;Dda_8560;Dda_5917;Dda_4698;Dda_6510;Dda_6480;Dda_6809;Dda_3234;Dda_8660;Dda_9011;Dda_5399;Dda_1914;Dda_9344;Dda_4898;Dda_8051;Dda_8585;Dda_5391;Dda_5155;Dda_2030;Dda_1859;Dda_4763;Dda_3817;Dda_2992;Dda_6673;Dda_9119;Dda_5102;Dda_7270;Dda_4427;Dda_2094;Dda…
21	GO:0016722	MF	oxidoreductase activity, acting on metal ions	21/ 1127	59/ 5728	0.355932	0.00438709	0.114108	gene-Dda_4394;gene-Dda_2232;gene-Dda_8426;gene-Dda_2932;gene-Dda_7026;gene-Dda_0214;gene-Dda_7094;gene-Dda_4209;gene-Dda_8444;gene-Dda_6465;gene-Dda_2187;gene-Dda_7079;gene-Dda_2937;gene-Dda_2936;gene-Dda_9219;gene-Dda_8028;gene-Dda_8962;gene-Dda_6081;gene-Dda_0424;gene-Dda_6971;gene-Dda_9103	Dda_4394;Dda_2232;Dda_8426;Dda_2932;Dda_7026;Dda_0214;Dda_7094;Dda_4209;Dda_8444;Dda_6465;Dda_2187;Dda_7079;Dda_2937;Dda_2936;Dda_9219;Dda_8028;Dda_8962;Dda_6081;Dda_0424;Dda_6971;Dda_9103
21	GO:0000041	BP	transition metal ion transport	21/ 1127	61/ 5728	0.344262	0.00569526	0.142551	gene-Dda_4394;gene-Dda_2232;gene-Dda_8426;gene-Dda_2932;gene-Dda_7026;gene-Dda_0214;gene-Dda_7094;gene-Dda_4209;gene-Dda_8444;gene-Dda_6465;gene-Dda_2187;gene-Dda_7079;gene-Dda_2937;gene-Dda_2936;gene-Dda_9219;gene-Dda_8028;gene-Dda_8962;gene-Dda_6081;gene-Dda_0424;gene-Dda_6971;gene-Dda_9103	Dda_4394;Dda_2232;Dda_8426;Dda_2932;Dda_7026;Dda_0214;Dda_7094;Dda_4209;Dda_8444;Dda_6465;Dda_2187;Dda_7079;Dda_2937;Dda_2936;Dda_9219;Dda_8028;Dda_8962;Dda_6081;Dda_0424;Dda_6971;Dda_9103
6	GO:0016998	BP	cell wall macromolecule catabolic process	6/ 1127	10/ 5728	0.6	0.00580673	0.142551	gene-Dda_3282;gene-Dda_0770;gene-Dda_3377;gene-Dda_5701;gene-Dda_0210;gene-Dda_7889	Dda_3282;Dda_0770;Dda_3377;Dda_5701;Dda_0210;Dda_7889
6	GO:0044036	BP	cell wall macromolecule metabolic process	6/ 1127	10/ 5728	0.6	0.00580673	0.142551	gene-Dda_3282;gene-Dda_0770;gene-Dda_3377;gene-Dda_5701;gene-Dda_0210;gene-Dda_7889	Dda_3282;Dda_0770;Dda_3377;Dda_5701;Dda_0210;Dda_7889
6	GO:0010383	BP	cell wall polysaccharide metabolic process	6/ 1127	10/ 5728	0.6	0.00580673	0.142551	gene-Dda_3282;gene-Dda_0770;gene-Dda_3377;gene-Dda_5701;gene-Dda_0210;gene-Dda_7889	Dda_3282;Dda_0770;Dda_3377;Dda_5701;Dda_0210;Dda_7889
6	GO:0044347	BP	cell wall polysaccharide catabolic process	6/ 1127	10/ 5728	0.6	0.00580673	0.142551	gene-Dda_3282;gene-Dda_0770;gene-Dda_3377;gene-Dda_5701;gene-Dda_0210;gene-Dda_7889	Dda_3282;Dda_0770;Dda_3377;Dda_5701;Dda_0210;Dda_7889
68	GO:0043436	BP	oxoacid metabolic process	68/ 1127	256/ 5728	0.265625	0.0061138	0.149315	gene-Dda_0138;gene-Dda_2220;gene-Dda_3068;gene-Dda_7520;gene-Dda_5118;gene-Dda_3067;gene-Dda_2179;gene-Dda_5150;gene-Dda_6668;gene-Dda_9046;gene-Dda_8466;gene-Dda_0177;gene-Dda_0176;gene-Dda_4470;gene-Dda_1780;gene-Dda_8117;gene-Dda_8560;gene-Dda_5917;gene-Dda_4698;gene-Dda_6510;gene-Dda_6480;gene-Dda_6809;gene-Dda_3234;gene-Dda_8660;gene-Dda_9011;gene-Dda_5399;gene-Dda_1914;gene-Dda_9344;gene-Dd…	Dda_0138;Dda_2220;Dda_3068;Dda_7520;Dda_5118;Dda_3067;Dda_2179;Dda_5150;Dda_6668;Dda_9046;Dda_8466;Dda_0177;Dda_0176;Dda_4470;Dda_1780;Dda_8117;Dda_8560;Dda_5917;Dda_4698;Dda_6510;Dda_6480;Dda_6809;Dda_3234;Dda_8660;Dda_9011;Dda_5399;Dda_1914;Dda_9344;Dda_4898;Dda_8051;Dda_8585;Dda_5391;Dda_5155;Dda_2030;Dda_1859;Dda_4763;Dda_3817;Dda_2992;Dda_6673;Dda_9119;Dda_5102;Dda_7270;Dda_4427;Dda_2094;Dda…
15	GO:0016042	BP	lipid catabolic process	15/ 1127	39/ 5728	0.384615	0.00701997	0.169697	gene-Dda_1521;gene-Dda_7416;gene-Dda_3653;gene-Dda_8427;gene-Dda_8718;gene-Dda_7270;gene-Dda_8329;gene-Dda_5307;gene-Dda_1492;gene-Dda_4298;gene-Dda_6193;gene-Dda_8956;gene-Dda_5719;gene-Dda_9334;gene-Dda_6480	Dda_1521;Dda_7416;Dda_3653;Dda_8427;Dda_8718;Dda_7270;Dda_8329;Dda_5307;Dda_1492;Dda_4298;Dda_6193;Dda_8956;Dda_5719;Dda_9334;Dda_6480
253	GO:0016787	MF	hydrolase activity	253/ 1127	1121/ 5728	0.225691	0.00732641	0.176206	gene-Dda_2674;gene-Dda_4394;gene-Dda_0609;gene-Dda_1206;gene-Dda_0031;gene-Dda_4160;gene-Dda_2770;gene-Dda_4791;gene-Dda_4790;gene-Dda_0366;gene-Dda_7181;gene-Dda_6460;gene-Dda_8461;gene-Dda_2147;gene-Dda_5823;gene-Dda_1606;gene-Dda_1569;gene-Dda_9227;gene-Dda_2787;gene-Dda_8398;gene-Dda_0770;gene-Dda_7100;gene-Dda_3548;gene-Dda_4919;gene-Dda_4769;gene-Dda_4910;gene-Dda_2669;gene-Dda_3806;gene-Dd…	Dda_2674;Dda_4394;Dda_0609;Dda_1206;Dda_0031;Dda_4160;Dda_2770;Dda_4791;Dda_4790;Dda_0366;Dda_7181;Dda_6460;Dda_8461;Dda_2147;Dda_5823;Dda_1606;Dda_1569;Dda_9227;Dda_2787;Dda_8398;Dda_0770;Dda_7100;Dda_3548;Dda_4919;Dda_4769;Dda_4910;Dda_2669;Dda_3806;Dda_5691;Dda_8363;Dda_8901;Dda_4427;Dda_0949;Dda_4252;Dda_5307;Dda_7450;Dda_5301;Dda_5494;Dda_8028;Dda_8478;Dda_5719;Dda_6872;Dda_6465;Dda_9419;Dda…
3	GO:0046855	BP	inositol phosphate dephosphorylation	3/ 1127	3/ 5728	1	0.00760034	0.178269	gene-Dda_3944;gene-Dda_8668;gene-Dda_1487	Dda_3944;Dda_8668;Dda_1487
3	GO:0046838	BP	phosphorylated carbohydrate dephosphorylation	3/ 1127	3/ 5728	1	0.00760034	0.178269	gene-Dda_3944;gene-Dda_8668;gene-Dda_1487	Dda_3944;Dda_8668;Dda_1487
3	GO:0071545	BP	inositol phosphate catabolic process	3/ 1127	3/ 5728	1	0.00760034	0.178269	gene-Dda_3944;gene-Dda_8668;gene-Dda_1487	Dda_3944;Dda_8668;Dda_1487
3	GO:0046176	BP	aldonic acid catabolic process	3/ 1127	3/ 5728	1	0.00760034	0.178269	gene-Dda_5102;gene-Dda_6416;gene-Dda_2862	Dda_5102;Dda_6416;Dda_2862
3	GO:0016639	MF	oxidoreductase activity, acting on the CH-NH2 group of donors, NAD or NADP as acceptor	3/ 1127	3/ 5728	1	0.00760034	0.178269	gene-Dda_3457;gene-Dda_8117;gene-Dda_3000	Dda_3457;Dda_8117;Dda_3000
10	GO:0031225	CC	anchored component of membrane	10/ 1127	23/ 5728	0.434783	0.00782372	0.182605	gene-Dda_3175;gene-Dda_2617;gene-Dda_8326;gene-Dda_1151;gene-Dda_5207;gene-Dda_5623;gene-Dda_4247;gene-Dda_1223;gene-Dda_4333;gene-Dda_5785	Dda_3175;Dda_2617;Dda_8326;Dda_1151;Dda_5207;Dda_5623;Dda_4247;Dda_1223;Dda_4333;Dda_5785
11	GO:0051213	MF	dioxygenase activity	11/ 1127	26/ 5728	0.423077	0.0101546	0.222743	gene-Dda_2090;gene-Dda_9119;gene-Dda_9373;gene-Dda_4171;gene-Dda_3373;gene-Dda_1911;gene-Dda_6668;gene-Dda_6288;gene-Dda_3326;gene-Dda_7493;gene-Dda_6287	Dda_2090;Dda_9119;Dda_9373;Dda_4171;Dda_3373;Dda_1911;Dda_6668;Dda_6288;Dda_3326;Dda_7493;Dda_6287
6	GO:0140828	MF	metal cation:monoatomic cation antiporter activity	6/ 1127	11/ 5728	0.545455	0.0106664	0.230765	gene-Dda_9020;gene-Dda_1663;gene-Dda_7105;gene-Dda_1232;gene-Dda_1430;gene-Dda_6130	Dda_9020;Dda_1663;Dda_7105;Dda_1232;Dda_1430;Dda_6130
6	GO:0051139	MF	metal cation:proton antiporter activity	6/ 1127	11/ 5728	0.545455	0.0106664	0.230765	gene-Dda_9020;gene-Dda_1663;gene-Dda_7105;gene-Dda_1232;gene-Dda_1430;gene-Dda_6130	Dda_9020;Dda_1663;Dda_7105;Dda_1232;Dda_1430;Dda_6130
4	GO:0004557	MF	alpha-galactosidase activity	4/ 1127	6/ 5728	0.666667	0.0159307	0.32119	gene-Dda_3552;gene-Dda_0591;gene-Dda_5784;gene-Dda_5800	Dda_3552;Dda_0591;Dda_5784;Dda_5800
4	GO:0052692	MF	raffinose alpha-galactosidase activity	4/ 1127	6/ 5728	0.666667	0.0159307	0.32119	gene-Dda_3552;gene-Dda_0591;gene-Dda_5784;gene-Dda_5800	Dda_3552;Dda_0591;Dda_5784;Dda_5800
10	GO:0006633	BP	fatty acid biosynthetic process	10/ 1127	24/ 5728	0.416667	0.0162358	0.324498	gene-Dda_6673;gene-Dda_0409;gene-Dda_0004;gene-Dda_4388;gene-Dda_2005;gene-Dda_2220;gene-Dda_1780;gene-Dda_8727;gene-Dda_1859;gene-Dda_1777	Dda_6673;Dda_0409;Dda_0004;Dda_4388;Dda_2005;Dda_2220;Dda_1780;Dda_8727;Dda_1859;Dda_1777
7	GO:0016701	MF	oxidoreductase activity, acting on single donors with incorporation of molecular oxygen	7/ 1127	15/ 5728	0.466667	0.0164104	0.324498	gene-Dda_9119;gene-Dda_9373;gene-Dda_4171;gene-Dda_3373;gene-Dda_6668;gene-Dda_3326;gene-Dda_6520	Dda_9119;Dda_9373;Dda_4171;Dda_3373;Dda_6668;Dda_3326;Dda_6520
6	GO:0046348	BP	amino sugar catabolic process	6/ 1127	12/ 5728	0.5	0.0178289	0.340647	gene-Dda_3987;gene-Dda_7225;gene-Dda_7742;gene-Dda_0366;gene-Dda_7450;gene-Dda_5301	Dda_3987;Dda_7225;Dda_7742;Dda_0366;Dda_7450;Dda_5301
6	GO:0006026	BP	aminoglycan catabolic process	6/ 1127	12/ 5728	0.5	0.0178289	0.340647	gene-Dda_3987;gene-Dda_7225;gene-Dda_7742;gene-Dda_0366;gene-Dda_7450;gene-Dda_5301	Dda_3987;Dda_7225;Dda_7742;Dda_0366;Dda_7450;Dda_5301
6	GO:0006032	BP	chitin catabolic process	6/ 1127	12/ 5728	0.5	0.0178289	0.340647	gene-Dda_3987;gene-Dda_7225;gene-Dda_7742;gene-Dda_0366;gene-Dda_7450;gene-Dda_5301	Dda_3987;Dda_7225;Dda_7742;Dda_0366;Dda_7450;Dda_5301
6	GO:1901072	BP	glucosamine-containing compound catabolic process	6/ 1127	12/ 5728	0.5	0.0178289	0.340647	gene-Dda_3987;gene-Dda_7225;gene-Dda_7742;gene-Dda_0366;gene-Dda_7450;gene-Dda_5301	Dda_3987;Dda_7225;Dda_7742;Dda_0366;Dda_7450;Dda_5301
6	GO:0009074	BP	aromatic amino acid family catabolic process	6/ 1127	12/ 5728	0.5	0.0178289	0.340647	gene-Dda_9119;gene-Dda_9011;gene-Dda_0422;gene-Dda_3326;gene-Dda_3129;gene-Dda_0501	Dda_9119;Dda_9011;Dda_0422;Dda_3326;Dda_3129;Dda_0501
5	GO:0006568	BP	tryptophan metabolic process	5/ 1127	9/ 5728	0.555556	0.0181899	0.340647	gene-Dda_0422;gene-Dda_3326;gene-Dda_0501;gene-Dda_3129;gene-Dda_5917	Dda_0422;Dda_3326;Dda_0501;Dda_3129;Dda_5917
5	GO:0042430	BP	indole-containing compound metabolic process	5/ 1127	9/ 5728	0.555556	0.0181899	0.340647	gene-Dda_0422;gene-Dda_3326;gene-Dda_0501;gene-Dda_3129;gene-Dda_5917	Dda_0422;Dda_3326;Dda_0501;Dda_3129;Dda_5917
5	GO:0006586	BP	indolalkylamine metabolic process	5/ 1127	9/ 5728	0.555556	0.0181899	0.340647	gene-Dda_0422;gene-Dda_3326;gene-Dda_0501;gene-Dda_3129;gene-Dda_5917	Dda_0422;Dda_3326;Dda_0501;Dda_3129;Dda_5917
5	GO:0044242	BP	cellular lipid catabolic process	5/ 1127	9/ 5728	0.555556	0.0181899	0.340647	gene-Dda_5307;gene-Dda_5719;gene-Dda_6480;gene-Dda_8718;gene-Dda_7270	Dda_5307;Dda_5719;Dda_6480;Dda_8718;Dda_7270
5	GO:0015369	MF	calcium:proton antiporter activity	5/ 1127	9/ 5728	0.555556	0.0181899	0.340647	gene-Dda_9020;gene-Dda_1663;gene-Dda_1430;gene-Dda_1232;gene-Dda_7105	Dda_9020;Dda_1663;Dda_1430;Dda_1232;Dda_7105
5	GO:0015368	MF	calcium:cation antiporter activity	5/ 1127	9/ 5728	0.555556	0.0181899	0.340647	gene-Dda_9020;gene-Dda_1663;gene-Dda_1430;gene-Dda_1232;gene-Dda_7105	Dda_9020;Dda_1663;Dda_1430;Dda_1232;Dda_7105
11	GO:0072330	BP	monocarboxylic acid biosynthetic process	11/ 1127	29/ 5728	0.37931	0.018984	0.354118	gene-Dda_6673;gene-Dda_0409;gene-Dda_0004;gene-Dda_4388;gene-Dda_9046;gene-Dda_2005;gene-Dda_2220;gene-Dda_1780;gene-Dda_8727;gene-Dda_1859;gene-Dda_1777	Dda_6673;Dda_0409;Dda_0004;Dda_4388;Dda_9046;Dda_2005;Dda_2220;Dda_1780;Dda_8727;Dda_1859;Dda_1777
21	GO:0017171	MF	serine hydrolase activity	21/ 1127	67/ 5728	0.313433	0.020132	0.371149	gene-Dda_6872;gene-Dda_3220;gene-Dda_9283;gene-Dda_1569;gene-Dda_7830;gene-Dda_9354;gene-Dda_3362;gene-Dda_3468;gene-Dda_9413;gene-Dda_8198;gene-Dda_8953;gene-Dda_4790;gene-Dda_5237;gene-Dda_4416;gene-Dda_5685;gene-Dda_6556;gene-Dda_0711;gene-Dda_9325;gene-Dda_1086;gene-Dda_4962;gene-Dda_4465	Dda_6872;Dda_3220;Dda_9283;Dda_1569;Dda_7830;Dda_9354;Dda_3362;Dda_3468;Dda_9413;Dda_8198;Dda_8953;Dda_4790;Dda_5237;Dda_4416;Dda_5685;Dda_6556;Dda_0711;Dda_9325;Dda_1086;Dda_4962;Dda_4465
21	GO:0008236	MF	serine-type peptidase activity	21/ 1127	67/ 5728	0.313433	0.020132	0.371149	gene-Dda_6872;gene-Dda_3220;gene-Dda_9283;gene-Dda_1569;gene-Dda_7830;gene-Dda_9354;gene-Dda_3362;gene-Dda_3468;gene-Dda_9413;gene-Dda_8198;gene-Dda_8953;gene-Dda_4790;gene-Dda_5237;gene-Dda_4416;gene-Dda_5685;gene-Dda_6556;gene-Dda_0711;gene-Dda_9325;gene-Dda_1086;gene-Dda_4962;gene-Dda_4465	Dda_6872;Dda_3220;Dda_9283;Dda_1569;Dda_7830;Dda_9354;Dda_3362;Dda_3468;Dda_9413;Dda_8198;Dda_8953;Dda_4790;Dda_5237;Dda_4416;Dda_5685;Dda_6556;Dda_0711;Dda_9325;Dda_1086;Dda_4962;Dda_4465
24	GO:0006812	BP	cation transport	24/ 1127	80/ 5728	0.3	0.0234057	0.418631	gene-Dda_4394;gene-Dda_2324;gene-Dda_7094;gene-Dda_4209;gene-Dda_6465;gene-Dda_2932;gene-Dda_2937;gene-Dda_2936;gene-Dda_8461;gene-Dda_8444;gene-Dda_8426;gene-Dda_7026;gene-Dda_2187;gene-Dda_4011;gene-Dda_2232;gene-Dda_0214;gene-Dda_9219;gene-Dda_8028;gene-Dda_6081;gene-Dda_9103;gene-Dda_7079;gene-Dda_6971;gene-Dda_0424;gene-Dda_8962	Dda_4394;Dda_2324;Dda_7094;Dda_4209;Dda_6465;Dda_2932;Dda_2937;Dda_2936;Dda_8461;Dda_8444;Dda_8426;Dda_7026;Dda_2187;Dda_4011;Dda_2232;Dda_0214;Dda_9219;Dda_8028;Dda_6081;Dda_9103;Dda_7079;Dda_6971;Dda_0424;Dda_8962
7	GO:0046434	BP	organophosphate catabolic process	7/ 1127	16/ 5728	0.4375	0.0243188	0.428337	gene-Dda_0281;gene-Dda_0993;gene-Dda_8718;gene-Dda_1487;gene-Dda_8668;gene-Dda_3944;gene-Dda_5719	Dda_0281;Dda_0993;Dda_8718;Dda_1487;Dda_8668;Dda_3944;Dda_5719
3	GO:0006020	BP	inositol metabolic process	3/ 1127	4/ 5728	0.75	0.0259248	0.438685	gene-Dda_1487;gene-Dda_5839;gene-Dda_8668	Dda_1487;Dda_5839;Dda_8668
3	GO:0046874	BP	quinolinate metabolic process	3/ 1127	4/ 5728	0.75	0.0259248	0.438685	gene-Dda_0422;gene-Dda_3326;gene-Dda_3129	Dda_0422;Dda_3326;Dda_3129
3	GO:0006021	BP	inositol biosynthetic process	3/ 1127	4/ 5728	0.75	0.0259248	0.438685	gene-Dda_1487;gene-Dda_5839;gene-Dda_8668	Dda_1487;Dda_5839;Dda_8668
3	GO:0043420	BP	anthranilate metabolic process	3/ 1127	4/ 5728	0.75	0.0259248	0.438685	gene-Dda_0422;gene-Dda_3326;gene-Dda_3129	Dda_0422;Dda_3326;Dda_3129
3	GO:0019520	BP	aldonic acid metabolic process	3/ 1127	4/ 5728	0.75	0.0259248	0.438685	gene-Dda_5102;gene-Dda_6416;gene-Dda_2862	Dda_5102;Dda_6416;Dda_2862
3	GO:0006536	BP	glutamate metabolic process	3/ 1127	4/ 5728	0.75	0.0259248	0.438685	gene-Dda_3457;gene-Dda_3000;gene-Dda_5150	Dda_3457;Dda_3000;Dda_5150
3	GO:0006308	BP	DNA catabolic process	3/ 1127	4/ 5728	0.75	0.0259248	0.438685	gene-Dda_5804;gene-Dda_5805;gene-Dda_5217	Dda_5804;Dda_5805;Dda_5217
3	GO:0043647	BP	inositol phosphate metabolic process	3/ 1127	4/ 5728	0.75	0.0259248	0.438685	gene-Dda_3944;gene-Dda_8668;gene-Dda_1487	Dda_3944;Dda_8668;Dda_1487
3	GO:0019805	BP	quinolinate biosynthetic process	3/ 1127	4/ 5728	0.75	0.0259248	0.438685	gene-Dda_0422;gene-Dda_3326;gene-Dda_3129	Dda_0422;Dda_3326;Dda_3129
3	GO:0016985	MF	mannan endo-1,4-beta-mannosidase activity	3/ 1127	4/ 5728	0.75	0.0259248	0.438685	gene-Dda_4791;gene-Dda_5701;gene-Dda_0210	Dda_4791;Dda_5701;Dda_0210
3	GO:0004567	MF	beta-mannosidase activity	3/ 1127	4/ 5728	0.75	0.0259248	0.438685	gene-Dda_4791;gene-Dda_5701;gene-Dda_0210	Dda_4791;Dda_5701;Dda_0210
6	GO:0015085	MF	calcium ion transmembrane transporter activity	6/ 1127	13/ 5728	0.461538	0.0276995	0.46539	gene-Dda_9020;gene-Dda_1663;gene-Dda_7105;gene-Dda_1232;gene-Dda_3260;gene-Dda_1430	Dda_9020;Dda_1663;Dda_7105;Dda_1232;Dda_3260;Dda_1430
6	GO:0004568	MF	chitinase activity	6/ 1127	13/ 5728	0.461538	0.0276995	0.46539	gene-Dda_3987;gene-Dda_7225;gene-Dda_7742;gene-Dda_0366;gene-Dda_7450;gene-Dda_5301	Dda_3987;Dda_7225;Dda_7742;Dda_0366;Dda_7450;Dda_5301
28	GO:1901565	BP	organonitrogen compound catabolic process	28/ 1127	98/ 5728	0.285714	0.0293953	0.486976	gene-Dda_1038;gene-Dda_7225;gene-Dda_5150;gene-Dda_2384;gene-Dda_0366;gene-Dda_3987;gene-Dda_4898;gene-Dda_5391;gene-Dda_5155;gene-Dda_9119;gene-Dda_6416;gene-Dda_9011;gene-Dda_7742;gene-Dda_5307;gene-Dda_7450;gene-Dda_8782;gene-Dda_5719;gene-Dda_8653;gene-Dda_0649;gene-Dda_0501;gene-Dda_1494;gene-Dda_0406;gene-Dda_9199;gene-Dda_3457;gene-Dda_3326;gene-Dda_3129;gene-Dda_0422;gene-Dda_5301	Dda_1038;Dda_7225;Dda_5150;Dda_2384;Dda_0366;Dda_3987;Dda_4898;Dda_5391;Dda_5155;Dda_9119;Dda_6416;Dda_9011;Dda_7742;Dda_5307;Dda_7450;Dda_8782;Dda_5719;Dda_8653;Dda_0649;Dda_0501;Dda_1494;Dda_0406;Dda_9199;Dda_3457;Dda_3326;Dda_3129;Dda_0422;Dda_5301
23	GO:0030001	BP	metal ion transport	23/ 1127	77/ 5728	0.298701	0.0297247	0.490717	gene-Dda_4394;gene-Dda_2324;gene-Dda_7094;gene-Dda_4209;gene-Dda_6465;gene-Dda_2932;gene-Dda_2937;gene-Dda_2936;gene-Dda_8444;gene-Dda_8426;gene-Dda_7026;gene-Dda_2187;gene-Dda_4011;gene-Dda_2232;gene-Dda_0214;gene-Dda_9219;gene-Dda_8028;gene-Dda_6081;gene-Dda_9103;gene-Dda_7079;gene-Dda_6971;gene-Dda_0424;gene-Dda_8962	Dda_4394;Dda_2324;Dda_7094;Dda_4209;Dda_6465;Dda_2932;Dda_2937;Dda_2936;Dda_8444;Dda_8426;Dda_7026;Dda_2187;Dda_4011;Dda_2232;Dda_0214;Dda_9219;Dda_8028;Dda_6081;Dda_9103;Dda_7079;Dda_6971;Dda_0424;Dda_8962
5	GO:0016702	MF	oxidoreductase activity, acting on single donors with incorporation of molecular oxygen, incorporation of two atoms of oxygen	5/ 1127	10/ 5728	0.5	0.0305731	0.49608	gene-Dda_4171;gene-Dda_6668;gene-Dda_3326;gene-Dda_9119;gene-Dda_9373	Dda_4171;Dda_6668;Dda_3326;Dda_9119;Dda_9373
5	GO:0016840	MF	carbon-nitrogen lyase activity	5/ 1127	10/ 5728	0.5	0.0305731	0.49608	gene-Dda_9011;gene-Dda_0180;gene-Dda_5493;gene-Dda_1689;gene-Dda_4775	Dda_9011;Dda_0180;Dda_5493;Dda_1689;Dda_4775
4	GO:0042436	BP	indole-containing compound catabolic process	4/ 1127	7/ 5728	0.571429	0.031428	0.498013	gene-Dda_0422;gene-Dda_3326;gene-Dda_0501;gene-Dda_3129	Dda_0422;Dda_3326;Dda_0501;Dda_3129
4	GO:0006569	BP	tryptophan catabolic process	4/ 1127	7/ 5728	0.571429	0.031428	0.498013	gene-Dda_0422;gene-Dda_3326;gene-Dda_0501;gene-Dda_3129	Dda_0422;Dda_3326;Dda_0501;Dda_3129
4	GO:0045493	BP	xylan catabolic process	4/ 1127	7/ 5728	0.571429	0.031428	0.498013	gene-Dda_3282;gene-Dda_3377;gene-Dda_7889;gene-Dda_0770	Dda_3282;Dda_3377;Dda_7889;Dda_0770
4	GO:0045491	BP	xylan metabolic process	4/ 1127	7/ 5728	0.571429	0.031428	0.498013	gene-Dda_3282;gene-Dda_3377;gene-Dda_7889;gene-Dda_0770	Dda_3282;Dda_3377;Dda_7889;Dda_0770
4	GO:0010410	BP	hemicellulose metabolic process	4/ 1127	7/ 5728	0.571429	0.031428	0.498013	gene-Dda_3282;gene-Dda_3377;gene-Dda_7889;gene-Dda_0770	Dda_3282;Dda_3377;Dda_7889;Dda_0770
4	GO:2000895	BP	hemicellulose catabolic process	4/ 1127	7/ 5728	0.571429	0.031428	0.498013	gene-Dda_3282;gene-Dda_3377;gene-Dda_7889;gene-Dda_0770	Dda_3282;Dda_3377;Dda_7889;Dda_0770
855	GO:0003674	MF	molecular_function	855/ 1127	4200/ 5728	0.203571	0.0321998	0.508541	gene-Dda_7260;gene-Dda_5083;gene-Dda_1449;gene-Dda_0251;gene-Dda_5061;gene-Dda_4160;gene-Dda_1441;gene-Dda_4791;gene-Dda_1362;gene-Dda_5703;gene-Dda_4247;gene-Dda_5668;gene-Dda_6373;gene-Dda_7495;gene-Dda_1286;gene-Dda_6949;gene-Dda_9266;gene-Dda_5906;gene-Dda_7340;gene-Dda_6940;gene-Dda_6941;gene-Dda_8585;gene-Dda_8854;gene-Dda_4769;gene-Dda_8992;gene-Dda_4763;gene-Dda_3817;gene-Dda_4161;gene-Dd…	Dda_7260;Dda_5083;Dda_1449;Dda_0251;Dda_5061;Dda_4160;Dda_1441;Dda_4791;Dda_1362;Dda_5703;Dda_4247;Dda_5668;Dda_6373;Dda_7495;Dda_1286;Dda_6949;Dda_9266;Dda_5906;Dda_7340;Dda_6940;Dda_6941;Dda_8585;Dda_8854;Dda_4769;Dda_8992;Dda_4763;Dda_3817;Dda_4161;Dda_4427;Dda_3552;Dda_0003;Dda_0949;Dda_1141;Dda_3818;Dda_0165;Dda_8782;Dda_1921;Dda_4011;Dda_5016;Dda_8144;Dda_5701;Dda_8140;Dda_8141;Dda_4790;Dda…
9	GO:1901136	BP	carbohydrate derivative catabolic process	9/ 1127	24/ 5728	0.375	0.0376941	0.520696	gene-Dda_0281;gene-Dda_8427;gene-Dda_3987;gene-Dda_7225;gene-Dda_7742;gene-Dda_0366;gene-Dda_7450;gene-Dda_5301;gene-Dda_8956	Dda_0281;Dda_8427;Dda_3987;Dda_7225;Dda_7742;Dda_0366;Dda_7450;Dda_5301;Dda_8956
2	GO:0006103	BP	2-oxoglutarate metabolic process	2/ 1127	2/ 5728	1	0.0386841	0.520696	gene-Dda_3457;gene-Dda_8051	Dda_3457;Dda_8051
2	GO:0046466	BP	membrane lipid catabolic process	2/ 1127	2/ 5728	1	0.0386841	0.520696	gene-Dda_5307;gene-Dda_5719	Dda_5307;Dda_5719
2	GO:0034035	BP	purine ribonucleoside bisphosphate metabolic process	2/ 1127	2/ 5728	1	0.0386841	0.520696	gene-Dda_2067;gene-Dda_4303	Dda_2067;Dda_4303
2	GO:0002949	BP	tRNA threonylcarbamoyladenosine modification	2/ 1127	2/ 5728	1	0.0386841	0.520696	gene-Dda_6871;gene-Dda_0949	Dda_6871;Dda_0949
2	GO:0015969	BP	guanosine tetraphosphate metabolic process	2/ 1127	2/ 5728	1	0.0386841	0.520696	gene-Dda_2067;gene-Dda_4303	Dda_2067;Dda_4303
2	GO:0006422	BP	aspartyl-tRNA aminoacylation	2/ 1127	2/ 5728	1	0.0386841	0.520696	gene-Dda_5118;gene-Dda_0220	Dda_5118;Dda_0220
2	GO:0030149	BP	sphingolipid catabolic process	2/ 1127	2/ 5728	1	0.0386841	0.520696	gene-Dda_5307;gene-Dda_5719	Dda_5307;Dda_5719
2	GO:0046177	BP	D-gluconate catabolic process	2/ 1127	2/ 5728	1	0.0386841	0.520696	gene-Dda_5102;gene-Dda_2862	Dda_5102;Dda_2862
2	GO:0051259	BP	protein complex oligomerization	2/ 1127	2/ 5728	1	0.0386841	0.520696	gene-Dda_7574;gene-Dda_0541	Dda_7574;Dda_0541
2	GO:0045048	BP	protein insertion into ER membrane	2/ 1127	2/ 5728	1	0.0386841	0.520696	gene-Dda_0269;gene-Dda_0426	Dda_0269;Dda_0426
2	GO:0070525	BP	tRNA threonylcarbamoyladenosine metabolic process	2/ 1127	2/ 5728	1	0.0386841	0.520696	gene-Dda_6871;gene-Dda_0949	Dda_6871;Dda_0949
2	GO:0016602	CC	CCAAT-binding factor complex	2/ 1127	2/ 5728	1	0.0386841	0.520696	gene-Dda_0759;gene-Dda_0960	Dda_0759;Dda_0960
2	GO:0004067	MF	asparaginase activity	2/ 1127	2/ 5728	1	0.0386841	0.520696	gene-Dda_3067;gene-Dda_3068	Dda_3067;Dda_3068
2	GO:0061711	MF	N(6)-L-threonylcarbamoyladenine synthase activity	2/ 1127	2/ 5728	1	0.0386841	0.520696	gene-Dda_6871;gene-Dda_0949	Dda_6871;Dda_0949
2	GO:0003988	MF	acetyl-CoA C-acyltransferase activity	2/ 1127	2/ 5728	1	0.0386841	0.520696	gene-Dda_8834;gene-Dda_1334	Dda_8834;Dda_1334
2	GO:0052745	MF	inositol phosphate phosphatase activity	2/ 1127	2/ 5728	1	0.0386841	0.520696	gene-Dda_1487;gene-Dda_8668	Dda_1487;Dda_8668
2	GO:0003839	MF	gamma-glutamylcyclotransferase activity	2/ 1127	2/ 5728	1	0.0386841	0.520696	gene-Dda_5493;gene-Dda_1689	Dda_5493;Dda_1689
2	GO:0016803	MF	ether hydrolase activity	2/ 1127	2/ 5728	1	0.0386841	0.520696	gene-Dda_4160;gene-Dda_9079	Dda_4160;Dda_9079
2	GO:0106313	MF	methylenetetrahydrofolate reductase NADPH activity	2/ 1127	2/ 5728	1	0.0386841	0.520696	gene-Dda_3234;gene-Dda_8516	Dda_3234;Dda_8516
2	GO:0106312	MF	methylenetetrahydrofolate reductase NADH activity	2/ 1127	2/ 5728	1	0.0386841	0.520696	gene-Dda_3234;gene-Dda_8516	Dda_3234;Dda_8516
2	GO:0008934	MF	inositol monophosphate 1-phosphatase activity	2/ 1127	2/ 5728	1	0.0386841	0.520696	gene-Dda_1487;gene-Dda_8668	Dda_1487;Dda_8668
2	GO:0042030	MF	ATPase inhibitor activity	2/ 1127	2/ 5728	1	0.0386841	0.520696	gene-Dda_0541;gene-Dda_0538	Dda_0541;Dda_0538
2	GO:0032450	MF	maltose alpha-glucosidase activity	2/ 1127	2/ 5728	1	0.0386841	0.520696	gene-Dda_3677;gene-Dda_6124	Dda_3677;Dda_6124
2	GO:0004353	MF	glutamate dehydrogenase [NAD(P)+] activity	2/ 1127	2/ 5728	1	0.0386841	0.520696	gene-Dda_8117;gene-Dda_3457	Dda_8117;Dda_3457
2	GO:0046316	MF	gluconokinase activity	2/ 1127	2/ 5728	1	0.0386841	0.520696	gene-Dda_5102;gene-Dda_2862	Dda_5102;Dda_2862
2	GO:0140678	MF	molecular function inhibitor activity	2/ 1127	2/ 5728	1	0.0386841	0.520696	gene-Dda_0541;gene-Dda_0538	Dda_0541;Dda_0538
2	GO:0052834	MF	inositol monophosphate phosphatase activity	2/ 1127	2/ 5728	1	0.0386841	0.520696	gene-Dda_1487;gene-Dda_8668	Dda_1487;Dda_8668
2	GO:0052832	MF	inositol monophosphate 3-phosphatase activity	2/ 1127	2/ 5728	1	0.0386841	0.520696	gene-Dda_1487;gene-Dda_8668	Dda_1487;Dda_8668
2	GO:0052833	MF	inositol monophosphate 4-phosphatase activity	2/ 1127	2/ 5728	1	0.0386841	0.520696	gene-Dda_1487;gene-Dda_8668	Dda_1487;Dda_8668
2	GO:0004489	MF	methylenetetrahydrofolate reductase (NAD(P)H) activity	2/ 1127	2/ 5728	1	0.0386841	0.520696	gene-Dda_3234;gene-Dda_8516	Dda_3234;Dda_8516
2	GO:0016408	MF	C-acyltransferase activity	2/ 1127	2/ 5728	1	0.0386841	0.520696	gene-Dda_8834;gene-Dda_1334	Dda_8834;Dda_1334
2	GO:0004558	MF	alpha-1,4-glucosidase activity	2/ 1127	2/ 5728	1	0.0386841	0.520696	gene-Dda_3677;gene-Dda_6124	Dda_3677;Dda_6124
2	GO:0004815	MF	aspartate-tRNA ligase activity	2/ 1127	2/ 5728	1	0.0386841	0.520696	gene-Dda_5118;gene-Dda_0220	Dda_5118;Dda_0220
86	GO:0008270	MF	zinc ion binding	86/ 1127	359/ 5728	0.239554	0.0395038	0.529827	gene-Dda_4394;gene-Dda_7094;gene-Dda_6465;gene-Dda_6460;gene-Dda_8664;gene-Dda_2460;gene-Dda_7340;gene-Dda_6940;gene-Dda_6065;gene-Dda_6067;gene-Dda_9152;gene-Dda_4629;gene-Dda_4388;gene-Dda_0165;gene-Dda_8782;gene-Dda_8028;gene-Dda_8141;gene-Dda_0084;gene-Dda_6971;gene-Dda_7358;gene-Dda_7110;gene-Dda_5783;gene-Dda_6592;gene-Dda_6603;gene-Dda_8876;gene-Dda_6227;gene-Dda_3404;gene-Dda_2161;gene-Dd…	Dda_4394;Dda_7094;Dda_6465;Dda_6460;Dda_8664;Dda_2460;Dda_7340;Dda_6940;Dda_6065;Dda_6067;Dda_9152;Dda_4629;Dda_4388;Dda_0165;Dda_8782;Dda_8028;Dda_8141;Dda_0084;Dda_6971;Dda_7358;Dda_7110;Dda_5783;Dda_6592;Dda_6603;Dda_8876;Dda_6227;Dda_3404;Dda_2161;Dda_8890;Dda_5532;Dda_8327;Dda_3974;Dda_3612;Dda_6611;Dda_1124;Dda_5034;Dda_0620;Dda_7136;Dda_6904;Dda_6917;Dda_1494;Dda_7037;Dda_3182;Dda_0424;Dda…
6	GO:0006576	BP	cellular biogenic amine metabolic process	6/ 1127	14/ 5728	0.428571	0.0405929	0.535736	gene-Dda_0501;gene-Dda_0422;gene-Dda_5917;gene-Dda_8854;gene-Dda_3326;gene-Dda_3129	Dda_0501;Dda_0422;Dda_5917;Dda_8854;Dda_3326;Dda_3129
6	GO:0044106	BP	cellular amine metabolic process	6/ 1127	14/ 5728	0.428571	0.0405929	0.535736	gene-Dda_0501;gene-Dda_0422;gene-Dda_5917;gene-Dda_8854;gene-Dda_3326;gene-Dda_3129	Dda_0501;Dda_0422;Dda_5917;Dda_8854;Dda_3326;Dda_3129
6	GO:0005451	MF	monovalent cation:proton antiporter activity	6/ 1127	14/ 5728	0.428571	0.0405929	0.535736	gene-Dda_9020;gene-Dda_1663;gene-Dda_7105;gene-Dda_1232;gene-Dda_1430;gene-Dda_6130	Dda_9020;Dda_1663;Dda_7105;Dda_1232;Dda_1430;Dda_6130
6	GO:0015299	MF	solute:proton antiporter activity	6/ 1127	14/ 5728	0.428571	0.0405929	0.535736	gene-Dda_9020;gene-Dda_1663;gene-Dda_7105;gene-Dda_1232;gene-Dda_1430;gene-Dda_6130	Dda_9020;Dda_1663;Dda_7105;Dda_1232;Dda_1430;Dda_6130
6	GO:0015298	MF	solute:cation antiporter activity	6/ 1127	14/ 5728	0.428571	0.0405929	0.535736	gene-Dda_9020;gene-Dda_1663;gene-Dda_7105;gene-Dda_1232;gene-Dda_1430;gene-Dda_6130	Dda_9020;Dda_1663;Dda_7105;Dda_1232;Dda_1430;Dda_6130
34	GO:0016746	MF	acyltransferase activity	34/ 1127	126/ 5728	0.269841	0.0413339	0.544	gene-Dda_6171;gene-Dda_0949;gene-Dda_8466;gene-Dda_5383;gene-Dda_8119;gene-Dda_3596;gene-Dda_7173;gene-Dda_8834;gene-Dda_1603;gene-Dda_0099;gene-Dda_2992;gene-Dda_2313;gene-Dda_6673;gene-Dda_1334;gene-Dda_7926;gene-Dda_5100;gene-Dda_0251;gene-Dda_0004;gene-Dda_4388;gene-Dda_8248;gene-Dda_4401;gene-Dda_2907;gene-Dda_7887;gene-Dda_1438;gene-Dda_1777;gene-Dda_6871;gene-Dda_5399;gene-Dda_7110;gene-Dd…	Dda_6171;Dda_0949;Dda_8466;Dda_5383;Dda_8119;Dda_3596;Dda_7173;Dda_8834;Dda_1603;Dda_0099;Dda_2992;Dda_2313;Dda_6673;Dda_1334;Dda_7926;Dda_5100;Dda_0251;Dda_0004;Dda_4388;Dda_8248;Dda_4401;Dda_2907;Dda_7887;Dda_1438;Dda_1777;Dda_6871;Dda_5399;Dda_7110;Dda_2005;Dda_3682;Dda_5689;Dda_2023;Dda_0833;Dda_1780
28	GO:1901605	BP	alpha-amino acid metabolic process	28/ 1127	101/ 5728	0.277228	0.0437072	0.573642	gene-Dda_0138;gene-Dda_3068;gene-Dda_7520;gene-Dda_3067;gene-Dda_5150;gene-Dda_6668;gene-Dda_8560;gene-Dda_4698;gene-Dda_6510;gene-Dda_6809;gene-Dda_3234;gene-Dda_5399;gene-Dda_4898;gene-Dda_5155;gene-Dda_4763;gene-Dda_3817;gene-Dda_9119;gene-Dda_9011;gene-Dda_2094;gene-Dda_3129;gene-Dda_8516;gene-Dda_0501;gene-Dda_0422;gene-Dda_5917;gene-Dda_3457;gene-Dda_3326;gene-Dda_2179;gene-Dda_3000	Dda_0138;Dda_3068;Dda_7520;Dda_3067;Dda_5150;Dda_6668;Dda_8560;Dda_4698;Dda_6510;Dda_6809;Dda_3234;Dda_5399;Dda_4898;Dda_5155;Dda_4763;Dda_3817;Dda_9119;Dda_9011;Dda_2094;Dda_3129;Dda_8516;Dda_0501;Dda_0422;Dda_5917;Dda_3457;Dda_3326;Dda_2179;Dda_3000
39	GO:0044283	BP	small molecule biosynthetic process	39/ 1127	147/ 5728	0.265306	0.0450297	0.5864	gene-Dda_0138;gene-Dda_2220;gene-Dda_6668;gene-Dda_9046;gene-Dda_4004;gene-Dda_0176;gene-Dda_1780;gene-Dda_8560;gene-Dda_5917;gene-Dda_6510;gene-Dda_1286;gene-Dda_5399;gene-Dda_1487;gene-Dda_1970;gene-Dda_8668;gene-Dda_6167;gene-Dda_1859;gene-Dda_3817;gene-Dda_6673;gene-Dda_3129;gene-Dda_2094;gene-Dda_0004;gene-Dda_4388;gene-Dda_0180;gene-Dda_5811;gene-Dda_4296;gene-Dda_1777;gene-Dda_8727;gene-Dd…	Dda_0138;Dda_2220;Dda_6668;Dda_9046;Dda_4004;Dda_0176;Dda_1780;Dda_8560;Dda_5917;Dda_6510;Dda_1286;Dda_5399;Dda_1487;Dda_1970;Dda_8668;Dda_6167;Dda_1859;Dda_3817;Dda_6673;Dda_3129;Dda_2094;Dda_0004;Dda_4388;Dda_0180;Dda_5811;Dda_4296;Dda_1777;Dda_8727;Dda_0409;Dda_2457;Dda_8063;Dda_0422;Dda_5839;Dda_7292;Dda_2005;Dda_2265;Dda_3326;Dda_2179;Dda_3000
5	GO:0016837	MF	carbon-oxygen lyase activity, acting on polysaccharides	5/ 1127	11/ 5728	0.454545	0.0471619	0.59902	gene-Dda_4191;gene-Dda_7788;gene-Dda_0049;gene-Dda_8670;gene-Dda_6286	Dda_4191;Dda_7788;Dda_0049;Dda_8670;Dda_6286
5	GO:0015925	MF	galactosidase activity	5/ 1127	11/ 5728	0.454545	0.0471619	0.59902	gene-Dda_3552;gene-Dda_0591;gene-Dda_3377;gene-Dda_5800;gene-Dda_5784	Dda_3552;Dda_0591;Dda_3377;Dda_5800;Dda_5784
26	GO:0006811	BP	ion transport	26/ 1127	93/ 5728	0.27957	0.0483948	0.608209	gene-Dda_4394;gene-Dda_2324;gene-Dda_7094;gene-Dda_4209;gene-Dda_6465;gene-Dda_2932;gene-Dda_2937;gene-Dda_2936;gene-Dda_8461;gene-Dda_8444;gene-Dda_8426;gene-Dda_7026;gene-Dda_2187;gene-Dda_4011;gene-Dda_2232;gene-Dda_0214;gene-Dda_9219;gene-Dda_8028;gene-Dda_6081;gene-Dda_9103;gene-Dda_7079;gene-Dda_6971;gene-Dda_4197;gene-Dda_4196;gene-Dda_0424;gene-Dda_8962	Dda_4394;Dda_2324;Dda_7094;Dda_4209;Dda_6465;Dda_2932;Dda_2937;Dda_2936;Dda_8461;Dda_8444;Dda_8426;Dda_7026;Dda_2187;Dda_4011;Dda_2232;Dda_0214;Dda_9219;Dda_8028;Dda_6081;Dda_9103;Dda_7079;Dda_6971;Dda_4197;Dda_4196;Dda_0424;Dda_8962
