# Supplementary material for: Genomic and Transcriptomic Analyses Revealed DdSTE2 Play a Role in Constricting Ring Formation in the Nematode-Trapping Fungi Drechslerella dactyloides
Source: Microorganisms. 2024 Oct 30;12(11):2190. doi: 10.3390/microorganisms12112190 (PMC11596859; doi:10.3390/microorganisms12112190)
Supplement: Supplementary file 1 [file microorganisms-12-02190-s001.zip › microorganisms-3235526-supplementary/table.S14 DW06 DEGs KEGG enrichment.xlsx]

## Sheet: KEGG富集分析统计表
Num	Pathway id	Description	Database	Ratio_in_study	Ratio_in_pop	Rich factor	Pvalue	Padjust	First Category	Second Category	Gene_ids	Gene_names
13	map00071	Fatty acid degradation	KEGG PATHWAY	13/ 465	20/ 3478	0.65	1.18389e-07	1.18389e-05	Metabolism	Lipid metabolism	gene-Dda_8664|gene-Dda_4397|gene-Dda_1334|gene-Dda_2984|gene-Dda_9276|gene-Dda_1141|gene-Dda_0189|gene-Dda_3301|gene-Dda_6613|gene-Dda_8593|gene-Dda_7173|gene-Dda_7297|gene-Dda_8447	Dda_8664;Dda_4397;Dda_1334;Dda_2984;Dda_9276;Dda_1141;Dda_0189;Dda_3301;Dda_6613;Dda_8593;Dda_7173;Dda_7297;Dda_8447
13	map00051	Fructose and mannose metabolism	KEGG PATHWAY	13/ 465	30/ 3478	0.433333	5.0698e-05	0.0025349	Metabolism	Carbohydrate metabolism	gene-Dda_5701|gene-Dda_6989|gene-Dda_5280|gene-Dda_1337|gene-Dda_4361|gene-Dda_4791|gene-Dda_2012|gene-Dda_2004|gene-Dda_0210|gene-Dda_3360|gene-Dda_0610|gene-Dda_5847|gene-Dda_3709	Dda_5701;Dda_6989;Dda_5280;Dda_1337;Dda_4361;Dda_4791;Dda_2012;Dda_2004;Dda_0210;Dda_3360;Dda_0610;Dda_5847;Dda_3709
15	map00270	Cysteine and methionine metabolism	KEGG PATHWAY	15/ 465	43/ 3478	0.348837	0.000259917	0.0086639	Metabolism	Amino acid metabolism	gene-Dda_0082|gene-Dda_0927|gene-Dda_7520|gene-Dda_2946|gene-Dda_3904|gene-Dda_2030|gene-Dda_1288|gene-Dda_8854|gene-Dda_5658|gene-Dda_3679|gene-Dda_5762|gene-Dda_5967|gene-Dda_8925|gene-Dda_6510|gene-Dda_3537	Dda_0082;Dda_0927;Dda_7520;Dda_2946;Dda_3904;Dda_2030;Dda_1288;Dda_8854;Dda_5658;Dda_3679;Dda_5762;Dda_5967;Dda_8925;Dda_6510;Dda_3537
8	map00460	Cyanoamino acid metabolism	KEGG PATHWAY	8/ 465	16/ 3478	0.5	0.000462994	0.0115748	Metabolism	Metabolism of other amino acids	gene-Dda_3817|gene-Dda_1880|gene-Dda_6989|gene-Dda_8248|gene-Dda_7678|gene-Dda_5716|gene-Dda_4769|gene-Dda_0609	Dda_3817;Dda_1880;Dda_6989;Dda_8248;Dda_7678;Dda_5716;Dda_4769;Dda_0609
10	map00330	Arginine and proline metabolism	KEGG PATHWAY	10/ 465	25/ 3478	0.4	0.000827079	0.0118154	Metabolism	Amino acid metabolism	gene-Dda_0577|gene-Dda_1714|gene-Dda_8854|gene-Dda_1141|gene-Dda_3904|gene-Dda_2038|gene-Dda_2178|gene-Dda_8593|gene-Dda_5762|gene-Dda_4698	Dda_0577;Dda_1714;Dda_8854;Dda_1141;Dda_3904;Dda_2038;Dda_2178;Dda_8593;Dda_5762;Dda_4698
8	map00410	beta-Alanine metabolism	KEGG PATHWAY	8/ 465	17/ 3478	0.470588	0.000773422	0.0128904	Metabolism	Metabolism of other amino acids	gene-Dda_5608|gene-Dda_4397|gene-Dda_1141|gene-Dda_5720|gene-Dda_9046|gene-Dda_0177|gene-Dda_8593|gene-Dda_6480	Dda_5608;Dda_4397;Dda_1141;Dda_5720;Dda_9046;Dda_0177;Dda_8593;Dda_6480
18	map00500	Starch and sucrose metabolism	KEGG PATHWAY	18/ 465	61/ 3478	0.295082	0.000685016	0.0137003	Metabolism	Carbohydrate metabolism	gene-Dda_6902|gene-Dda_9281|gene-Dda_1880|gene-Dda_6989|gene-Dda_1602|gene-Dda_0697|gene-Dda_5293|gene-Dda_7649|gene-Dda_6552|gene-Dda_5735|gene-Dda_5024|gene-Dda_4843|gene-Dda_7678|gene-Dda_5716|gene-Dda_4769|gene-Dda_0609|gene-Dda_4244|gene-Dda_8549	Dda_6902;Dda_9281;Dda_1880;Dda_6989;Dda_1602;Dda_0697;Dda_5293;Dda_7649;Dda_6552;Dda_5735;Dda_5024;Dda_4843;Dda_7678;Dda_5716;Dda_4769;Dda_0609;Dda_4244;Dda_8549
10	map00380	Tryptophan metabolism	KEGG PATHWAY	10/ 465	27/ 3478	0.37037	0.00166306	0.0207883	Metabolism	Amino acid metabolism	gene-Dda_4397|gene-Dda_0501|gene-Dda_0422|gene-Dda_1141|gene-Dda_5304|gene-Dda_2427|gene-Dda_6613|gene-Dda_2178|gene-Dda_8593|gene-Dda_8447	Dda_4397;Dda_0501;Dda_0422;Dda_1141;Dda_5304;Dda_2427;Dda_6613;Dda_2178;Dda_8593;Dda_8447
7	map00290	Valine, leucine and isoleucine biosynthesis	KEGG PATHWAY	7/ 465	16/ 3478	0.4375	0.00280951	0.0280951	Metabolism	Amino acid metabolism	gene-Dda_6516|gene-Dda_8255|gene-Dda_5398|gene-Dda_7715|gene-Dda_8563|gene-Dda_2030|gene-Dda_0738	Dda_6516;Dda_8255;Dda_5398;Dda_7715;Dda_8563;Dda_2030;Dda_0738
8	map00770	Pantothenate and CoA biosynthesis	KEGG PATHWAY	8/ 465	20/ 3478	0.4	0.00277592	0.0308436	Metabolism	Metabolism of cofactors and vitamins	gene-Dda_1172|gene-Dda_5398|gene-Dda_1141|gene-Dda_9046|gene-Dda_7715|gene-Dda_8593|gene-Dda_8563|gene-Dda_0738	Dda_1172;Dda_5398;Dda_1141;Dda_9046;Dda_7715;Dda_8593;Dda_8563;Dda_0738
12	map00620	Pyruvate metabolism	KEGG PATHWAY	12/ 465	39/ 3478	0.307692	0.00362023	0.0329112	Metabolism	Carbohydrate metabolism	gene-Dda_3412|gene-Dda_9276|gene-Dda_2586|gene-Dda_0927|gene-Dda_8664|gene-Dda_3710|gene-Dda_4161|gene-Dda_1141|gene-Dda_4782|gene-Dda_5658|gene-Dda_8593|gene-Dda_4296	Dda_3412;Dda_9276;Dda_2586;Dda_0927;Dda_8664;Dda_3710;Dda_4161;Dda_1141;Dda_4782;Dda_5658;Dda_8593;Dda_4296
6	map00999	Biosynthesis of various plant secondary metabolites	KEGG PATHWAY	6/ 465	13/ 3478	0.461538	0.00413424	0.034452	Metabolism	Biosynthesis of other secondary metabolites	gene-Dda_1880|gene-Dda_6989|gene-Dda_7678|gene-Dda_5716|gene-Dda_4769|gene-Dda_0609	Dda_1880;Dda_6989;Dda_7678;Dda_5716;Dda_4769;Dda_0609
10	map00040	Pentose and glucuronate interconversions	KEGG PATHWAY	10/ 465	31/ 3478	0.322581	0.00531845	0.0409112	Metabolism	Carbohydrate metabolism	gene-Dda_4782|gene-Dda_2849|gene-Dda_8670|gene-Dda_7599|gene-Dda_1415|gene-Dda_4415|gene-Dda_0611|gene-Dda_0049|gene-Dda_4563|gene-Dda_6286	Dda_4782;Dda_2849;Dda_8670;Dda_7599;Dda_1415;Dda_4415;Dda_0611;Dda_0049;Dda_4563;Dda_6286
7	map00650	Butanoate metabolism	KEGG PATHWAY	7/ 465	18/ 3478	0.388889	0.00614596	0.040973	Metabolism	Carbohydrate metabolism	gene-Dda_7916|gene-Dda_5608|gene-Dda_4397|gene-Dda_5398|gene-Dda_5720|gene-Dda_0177|gene-Dda_8563	Dda_7916;Dda_5608;Dda_4397;Dda_5398;Dda_5720;Dda_0177;Dda_8563
5	map00053	Ascorbate and aldarate metabolism	KEGG PATHWAY	5/ 465	10/ 3478	0.5	0.00591233	0.0422309	Metabolism	Carbohydrate metabolism	gene-Dda_4782|gene-Dda_8593|gene-Dda_1141|gene-Dda_6654|gene-Dda_5765	Dda_4782;Dda_8593;Dda_1141;Dda_6654;Dda_5765
11	map00010	Glycolysis / Gluconeogenesis	KEGG PATHWAY	11/ 465	37/ 3478	0.297297	0.00703024	0.043939	Metabolism	Carbohydrate metabolism	gene-Dda_8664|gene-Dda_6033|gene-Dda_1337|gene-Dda_3939|gene-Dda_9276|gene-Dda_1141|gene-Dda_4782|gene-Dda_5658|gene-Dda_4244|gene-Dda_8593|gene-Dda_4296	Dda_8664;Dda_6033;Dda_1337;Dda_3939;Dda_9276;Dda_1141;Dda_4782;Dda_5658;Dda_4244;Dda_8593;Dda_4296
3	map00591	Linoleic acid metabolism	KEGG PATHWAY	3/ 465	4/ 3478	0.75	0.00855814	0.050342	Metabolism	Lipid metabolism	gene-Dda_8743|gene-Dda_3828|gene-Dda_6287	Dda_8743;Dda_3828;Dda_6287
3	map00906	Carotenoid biosynthesis	KEGG PATHWAY	3/ 465	4/ 3478	0.75	0.00855814	0.050342	Metabolism	Metabolism of terpenoids and polyketides	gene-Dda_2856|gene-Dda_2857|gene-Dda_8200	Dda_2856;Dda_2857;Dda_8200
12	map04146	Peroxisome	KEGG PATHWAY	12/ 465	45/ 3478	0.266667	0.0125539	0.0660732	Cellular Processes	Transport and catabolism	gene-Dda_1334|gene-Dda_2984|gene-Dda_2427|gene-Dda_1140|gene-Dda_3850|gene-Dda_5304|gene-Dda_3301|gene-Dda_2273|gene-Dda_8119|gene-Dda_3072|gene-Dda_7173|gene-Dda_3137	Dda_1334;Dda_2984;Dda_2427;Dda_1140;Dda_3850;Dda_5304;Dda_3301;Dda_2273;Dda_8119;Dda_3072;Dda_7173;Dda_3137
5	map01040	Biosynthesis of unsaturated fatty acids	KEGG PATHWAY	5/ 465	12/ 3478	0.416667	0.0147767	0.0738833	Metabolism	Lipid metabolism	gene-Dda_1334|gene-Dda_8398|gene-Dda_7173|gene-Dda_0409|gene-Dda_8119	Dda_1334;Dda_8398;Dda_7173;Dda_0409;Dda_8119
3	map00592	alpha-Linolenic acid metabolism	KEGG PATHWAY	3/ 465	5/ 3478	0.6	0.0192772	0.0917964	Metabolism	Lipid metabolism	gene-Dda_8743|gene-Dda_7173|gene-Dda_1334	Dda_8743;Dda_7173;Dda_1334
4	map00340	Histidine metabolism	KEGG PATHWAY	4/ 465	9/ 3478	0.444444	0.022845	0.103841	Metabolism	Amino acid metabolism	gene-Dda_8593|gene-Dda_5526|gene-Dda_3355|gene-Dda_1141	Dda_8593;Dda_5526;Dda_3355;Dda_1141
8	map00561	Glycerolipid metabolism	KEGG PATHWAY	8/ 465	28/ 3478	0.285714	0.0260144	0.113106	Metabolism	Lipid metabolism	gene-Dda_8743|gene-Dda_8159|gene-Dda_0668|gene-Dda_3185|gene-Dda_1141|gene-Dda_4782|gene-Dda_0591|gene-Dda_8593	Dda_8743;Dda_8159;Dda_0668;Dda_3185;Dda_1141;Dda_4782;Dda_0591;Dda_8593
9	map00260	Glycine, serine and threonine metabolism	KEGG PATHWAY	9/ 465	34/ 3478	0.264706	0.030337	0.126404	Metabolism	Amino acid metabolism	gene-Dda_3817|gene-Dda_8255|gene-Dda_7520|gene-Dda_1914|gene-Dda_0099|gene-Dda_1288|gene-Dda_3679|gene-Dda_2030|gene-Dda_3137	Dda_3817;Dda_8255;Dda_7520;Dda_1914;Dda_0099;Dda_1288;Dda_3679;Dda_2030;Dda_3137
8	map00350	Tyrosine metabolism	KEGG PATHWAY	8/ 465	29/ 3478	0.275862	0.0318707	0.127483	Metabolism	Amino acid metabolism	gene-Dda_8664|gene-Dda_9086|gene-Dda_3762|gene-Dda_5727|gene-Dda_9276|gene-Dda_3904|gene-Dda_6324|gene-Dda_5676	Dda_8664;Dda_9086;Dda_3762;Dda_5727;Dda_9276;Dda_3904;Dda_6324;Dda_5676
8	map00480	Glutathione metabolism	KEGG PATHWAY	8/ 465	29/ 3478	0.275862	0.0318707	0.127483	Metabolism	Metabolism of other amino acids	gene-Dda_5919|gene-Dda_1689|gene-Dda_9176|gene-Dda_8248|gene-Dda_8854|gene-Dda_4120|gene-Dda_4132|gene-Dda_5762	Dda_5919;Dda_1689;Dda_9176;Dda_8248;Dda_8854;Dda_4120;Dda_4132;Dda_5762
6	map00600	Sphingolipid metabolism	KEGG PATHWAY	6/ 465	20/ 3478	0.3	0.0412359	0.152726	Metabolism	Lipid metabolism	gene-Dda_5358|gene-Dda_5719|gene-Dda_4427|gene-Dda_0591|gene-Dda_5307|gene-Dda_6329	Dda_5358;Dda_5719;Dda_4427;Dda_0591;Dda_5307;Dda_6329
3	map00750	Vitamin B6 metabolism	KEGG PATHWAY	3/ 465	7/ 3478	0.428571	0.0549074	0.189336	Metabolism	Metabolism of cofactors and vitamins	gene-Dda_6191|gene-Dda_2864|gene-Dda_0180	Dda_6191;Dda_2864;Dda_0180
8	map00280	Valine, leucine and isoleucine degradation	KEGG PATHWAY	8/ 465	32/ 3478	0.25	0.0546341	0.195122	Metabolism	Amino acid metabolism	gene-Dda_4397|gene-Dda_1334|gene-Dda_1141|gene-Dda_0189|gene-Dda_0177|gene-Dda_4898|gene-Dda_8593|gene-Dda_7173	Dda_4397;Dda_1334;Dda_1141;Dda_0189;Dda_0177;Dda_4898;Dda_8593;Dda_7173
5	map02010	ABC transporters	KEGG PATHWAY	5/ 465	18/ 3478	0.277778	0.0813515	0.271172	Environmental Information Processing	Membrane transport	gene-Dda_3862|gene-Dda_5677|gene-Dda_3555|gene-Dda_6890|gene-Dda_1047	Dda_3862;Dda_5677;Dda_3555;Dda_6890;Dda_1047
2	map00660	C5-Branched dibasic acid metabolism	KEGG PATHWAY	2/ 465	4/ 3478	0.5	0.0889862	0.287052	Metabolism	Carbohydrate metabolism	gene-Dda_8563|gene-Dda_5398	Dda_8563;Dda_5398
3	map00430	Taurine and hypotaurine metabolism	KEGG PATHWAY	3/ 465	9/ 3478	0.333333	0.107606	0.336268	Metabolism	Metabolism of other amino acids	gene-Dda_5608|gene-Dda_8248|gene-Dda_5720	Dda_5608;Dda_8248;Dda_5720
5	map00310	Lysine degradation	KEGG PATHWAY	5/ 465	20/ 3478	0.25	0.118033	0.357676	Metabolism	Amino acid metabolism	gene-Dda_8593|gene-Dda_4397|gene-Dda_8447|gene-Dda_1141|gene-Dda_3137	Dda_8593;Dda_4397;Dda_8447;Dda_1141;Dda_3137
2	map00511	Other glycan degradation	KEGG PATHWAY	2/ 465	5/ 3478	0.4	0.135459	0.387025	Metabolism	Glycan biosynthesis and metabolism	gene-Dda_6743|gene-Dda_6329	Dda_6743;Dda_6329
7	map00630	Glyoxylate and dicarboxylate metabolism	KEGG PATHWAY	7/ 465	33/ 3478	0.212121	0.142108	0.394743	Metabolism	Carbohydrate metabolism	gene-Dda_3817|gene-Dda_0927|gene-Dda_5304|gene-Dda_0029|gene-Dda_1140|gene-Dda_8466|gene-Dda_2427	Dda_3817;Dda_0927;Dda_5304;Dda_0029;Dda_1140;Dda_8466;Dda_2427
10	map00520	Amino sugar and nucleotide sugar metabolism	KEGG PATHWAY	10/ 465	51/ 3478	0.196078	0.13452	0.395648	Metabolism	Carbohydrate metabolism	gene-Dda_7106|gene-Dda_8964|gene-Dda_0532|gene-Dda_0366|gene-Dda_7450|gene-Dda_8376|gene-Dda_4244|gene-Dda_8284|gene-Dda_5847|gene-Dda_3709	Dda_7106;Dda_8964;Dda_0532;Dda_0366;Dda_7450;Dda_8376;Dda_4244;Dda_8284;Dda_5847;Dda_3709
6	map00030	Pentose phosphate pathway	KEGG PATHWAY	6/ 465	28/ 3478	0.214286	0.161623	0.436819	Metabolism	Carbohydrate metabolism	gene-Dda_0281|gene-Dda_1337|gene-Dda_2862|gene-Dda_4244|gene-Dda_3585|gene-Dda_7681	Dda_0281;Dda_1337;Dda_2862;Dda_4244;Dda_3585;Dda_7681
3	map00730	Thiamine metabolism	KEGG PATHWAY	3/ 465	11/ 3478	0.272727	0.173211	0.455818	Metabolism	Metabolism of cofactors and vitamins	gene-Dda_9034|gene-Dda_1675|gene-Dda_5758	Dda_9034;Dda_1675;Dda_5758
6	map04213	Longevity regulating pathway - multiple species	KEGG PATHWAY	6/ 465	29/ 3478	0.206897	0.182316	0.467476	Organismal Systems	Aging	gene-Dda_8131|gene-Dda_2147|gene-Dda_3037|gene-Dda_5304|gene-Dda_2427|gene-Dda_6240	Dda_8131;Dda_2147;Dda_3037;Dda_5304;Dda_2427;Dda_6240
8	map00564	Glycerophospholipid metabolism	KEGG PATHWAY	8/ 465	42/ 3478	0.190476	0.190513	0.476283	Metabolism	Lipid metabolism	gene-Dda_8743|gene-Dda_2152|gene-Dda_0668|gene-Dda_2584|gene-Dda_5476|gene-Dda_1572|gene-Dda_1492|gene-Dda_7900	Dda_8743;Dda_2152;Dda_0668;Dda_2584;Dda_5476;Dda_1572;Dda_1492;Dda_7900
4	map00052	Galactose metabolism	KEGG PATHWAY	4/ 465	19/ 3478	0.210526	0.242891	0.592416	Metabolism	Carbohydrate metabolism	gene-Dda_0591|gene-Dda_6329|gene-Dda_6416|gene-Dda_4244	Dda_0591;Dda_6329;Dda_6416;Dda_4244
1	map00909	Sesquiterpenoid and triterpenoid biosynthesis	KEGG PATHWAY	1/ 465	2/ 3478	0.5	0.249553	0.594175	Metabolism	Metabolism of terpenoids and polyketides	gene-Dda_7402	Dda_7402
1	map00232	Caffeine metabolism	KEGG PATHWAY	1/ 465	2/ 3478	0.5	0.249553	0.594175	Metabolism	Biosynthesis of other secondary metabolites	gene-Dda_9199	Dda_9199
18	map01240	Biosynthesis of cofactors	KEGG PATHWAY	18/ 465	117/ 3478	0.153846	0.295901	0.61646	Metabolism	Global and overview maps	gene-Dda_3817|gene-Dda_4782|gene-Dda_9046|gene-Dda_8593|gene-Dda_1675|gene-Dda_0501|gene-Dda_2864|gene-Dda_6191|gene-Dda_0099|gene-Dda_1141|gene-Dda_1172|gene-Dda_0180|gene-Dda_2007|gene-Dda_0422|gene-Dda_4984|gene-Dda_5811|gene-Dda_5847|gene-Dda_3709	Dda_3817;Dda_4782;Dda_9046;Dda_8593;Dda_1675;Dda_0501;Dda_2864;Dda_6191;Dda_0099;Dda_1141;Dda_1172;Dda_0180;Dda_2007;Dda_0422;Dda_4984;Dda_5811;Dda_5847;Dda_3709
4	map00640	Propanoate metabolism	KEGG PATHWAY	4/ 465	20/ 3478	0.2	0.274105	0.622966	Metabolism	Carbohydrate metabolism	gene-Dda_4397|gene-Dda_5658|gene-Dda_0177|gene-Dda_6480	Dda_4397;Dda_5658;Dda_0177;Dda_6480
2	map00450	Selenocompound metabolism	KEGG PATHWAY	2/ 465	8/ 3478	0.25	0.291102	0.63283	Metabolism	Metabolism of other amino acids	gene-Dda_6510|gene-Dda_7520	Dda_6510;Dda_7520
2	map00062	Fatty acid elongation	KEGG PATHWAY	2/ 465	8/ 3478	0.25	0.291102	0.63283	Metabolism	Lipid metabolism	gene-Dda_4397|gene-Dda_1377	Dda_4397;Dda_1377
5	map01250	Biosynthesis of nucleotide sugars	KEGG PATHWAY	5/ 465	27/ 3478	0.185185	0.289105	0.642455	Metabolism	Global and overview maps	gene-Dda_5847|gene-Dda_0532|gene-Dda_8376|gene-Dda_3709|gene-Dda_4244	Dda_5847;Dda_0532;Dda_8376;Dda_3709;Dda_4244
2	map00061	Fatty acid biosynthesis	KEGG PATHWAY	2/ 465	9/ 3478	0.222222	0.343529	0.687058	Metabolism	Lipid metabolism	gene-Dda_2984|gene-Dda_1377	Dda_2984;Dda_1377
4	map00680	Methane metabolism	KEGG PATHWAY	4/ 465	22/ 3478	0.181818	0.338112	0.690025	Metabolism	Energy metabolism	gene-Dda_3817|gene-Dda_4296|gene-Dda_3679|gene-Dda_1337	Dda_3817;Dda_4296;Dda_3679;Dda_1337
10	map04011	MAPK signaling pathway - yeast	KEGG PATHWAY	10/ 465	66/ 3478	0.151515	0.387045	0.758911	Environmental Information Processing	Signal transduction	gene-Dda_8878|gene-Dda_5476|gene-Dda_4360|gene-Dda_7285|gene-Dda_3866|gene-Dda_5304|gene-Dda_2427|gene-Dda_7765|gene-Dda_4825|gene-Dda_7859	Dda_8878;Dda_5476;Dda_4360;Dda_7285;Dda_3866;Dda_5304;Dda_2427;Dda_7765;Dda_4825;Dda_7859
2	map03450	Non-homologous end-joining	KEGG PATHWAY	2/ 465	10/ 3478	0.2	0.394638	0.758919	Genetic Information Processing	Replication and repair	gene-Dda_4117|gene-Dda_6031	Dda_4117;Dda_6031
2	map00565	Ether lipid metabolism	KEGG PATHWAY	2/ 465	10/ 3478	0.2	0.394638	0.758919	Metabolism	Lipid metabolism	gene-Dda_8743|gene-Dda_0604	Dda_8743;Dda_0604
1	map00603	Glycosphingolipid biosynthesis - globo and isoglobo series	KEGG PATHWAY	1/ 465	4/ 3478	0.25	0.43693	0.809129	Metabolism	Glycan biosynthesis and metabolism	gene-Dda_0591	Dda_0591
4	map00250	Alanine, aspartate and glutamate metabolism	KEGG PATHWAY	4/ 465	26/ 3478	0.153846	0.46583	0.846964	Metabolism	Amino acid metabolism	gene-Dda_5608|gene-Dda_0177|gene-Dda_3904|gene-Dda_5720	Dda_5608;Dda_0177;Dda_3904;Dda_5720
2	map00670	One carbon pool by folate	KEGG PATHWAY	2/ 465	12/ 3478	0.166667	0.490742	0.876326	Metabolism	Metabolism of cofactors and vitamins	gene-Dda_3817|gene-Dda_1964	Dda_3817;Dda_1964
7	map00230	Purine metabolism	KEGG PATHWAY	7/ 465	52/ 3478	0.134615	0.554486	0.972783	Metabolism	Nucleotide metabolism	gene-Dda_6569|gene-Dda_1675|gene-Dda_6684|gene-Dda_4244|gene-Dda_1964|gene-Dda_9199|gene-Dda_1494	Dda_6569;Dda_1675;Dda_6684;Dda_4244;Dda_1964;Dda_9199;Dda_1494
1	map00590	Arachidonic acid metabolism	KEGG PATHWAY	1/ 465	6/ 3478	0.166667	0.577596	0.978976	Metabolism	Lipid metabolism	gene-Dda_8743	Dda_8743
2	map00360	Phenylalanine metabolism	KEGG PATHWAY	2/ 465	14/ 3478	0.142857	0.576674	0.994266	Metabolism	Amino acid metabolism	gene-Dda_3904|gene-Dda_2178	Dda_3904;Dda_2178
2	map03040	Spliceosome	KEGG PATHWAY	2/ 465	82/ 3478	0.0243902	0.999907	0.999907	Genetic Information Processing	Transcription	gene-Dda_6181|gene-Dda_3037	Dda_6181;Dda_3037
4	map04139	Mitophagy - yeast	KEGG PATHWAY	4/ 465	31/ 3478	0.129032	0.610719	1	Cellular Processes	Transport and catabolism	gene-Dda_7285|gene-Dda_8878|gene-Dda_7859|gene-Dda_8468	Dda_7285;Dda_8878;Dda_7859;Dda_8468
2	map00220	Arginine biosynthesis	KEGG PATHWAY	2/ 465	15/ 3478	0.133333	0.615491	1	Metabolism	Amino acid metabolism	gene-Dda_4698|gene-Dda_3904	Dda_4698;Dda_3904
2	map00400	Phenylalanine, tyrosine and tryptophan biosynthesis	KEGG PATHWAY	2/ 465	15/ 3478	0.133333	0.615491	1	Metabolism	Amino acid metabolism	gene-Dda_3904|gene-Dda_5407	Dda_3904;Dda_5407
3	map00513	Various types of N-glycan biosynthesis	KEGG PATHWAY	3/ 465	25/ 3478	0.12	0.668979	1	Metabolism	Glycan biosynthesis and metabolism	gene-Dda_4456|gene-Dda_6713|gene-Dda_3879	Dda_4456;Dda_6713;Dda_3879
7	map04120	Ubiquitin mediated proteolysis	KEGG PATHWAY	7/ 465	58/ 3478	0.12069	0.674038	1	Genetic Information Processing	Folding, sorting and degradation	gene-Dda_6978|gene-Dda_1335|gene-Dda_3226|gene-Dda_6330|gene-Dda_7716|gene-Dda_0307|gene-Dda_5432	Dda_6978;Dda_1335;Dda_3226;Dda_6330;Dda_7716;Dda_0307;Dda_5432
1	map00740	Riboflavin metabolism	KEGG PATHWAY	1/ 465	8/ 3478	0.125	0.683178	1	Metabolism	Metabolism of cofactors and vitamins	gene-Dda_5758	Dda_5758
1	map04122	Sulfur relay system	KEGG PATHWAY	1/ 465	8/ 3478	0.125	0.683178	1	Genetic Information Processing	Folding, sorting and degradation	gene-Dda_1352	Dda_1352
2	map00100	Steroid biosynthesis	KEGG PATHWAY	2/ 465	18/ 3478	0.111111	0.71545	1	Metabolism	Lipid metabolism	gene-Dda_8743|gene-Dda_7402	Dda_8743;Dda_7402
2	map00860	Porphyrin metabolism	KEGG PATHWAY	2/ 465	18/ 3478	0.111111	0.71545	1	Metabolism	Metabolism of cofactors and vitamins	gene-Dda_0099|gene-Dda_5811	Dda_0099;Dda_5811
9	map04141	Protein processing in endoplasmic reticulum	KEGG PATHWAY	9/ 465	79/ 3478	0.113924	0.748034	1	Genetic Information Processing	Folding, sorting and degradation	gene-Dda_3226|gene-Dda_3037|gene-Dda_5906|gene-Dda_0890|gene-Dda_2097|gene-Dda_2544|gene-Dda_4972|gene-Dda_7575|gene-Dda_2283	Dda_3226;Dda_3037;Dda_5906;Dda_0890;Dda_2097;Dda_2544;Dda_4972;Dda_7575;Dda_2283
1	map00130	Ubiquinone and other terpenoid-quinone biosynthesis	KEGG PATHWAY	1/ 465	10/ 3478	0.1	0.762411	1	Metabolism	Metabolism of cofactors and vitamins	gene-Dda_4984	Dda_4984
2	map04136	Autophagy - other	KEGG PATHWAY	2/ 465	20/ 3478	0.1	0.769242	1	Cellular Processes	Transport and catabolism	gene-Dda_8468|gene-Dda_0972	Dda_8468;Dda_0972
4	map01232	Nucleotide metabolism	KEGG PATHWAY	4/ 465	39/ 3478	0.102564	0.785534	1	Metabolism	Global and overview maps	gene-Dda_3642|gene-Dda_0880|gene-Dda_1675|gene-Dda_1494	Dda_3642;Dda_0880;Dda_1675;Dda_1494
2	map00020	Citrate cycle (TCA cycle)	KEGG PATHWAY	2/ 465	21/ 3478	0.0952381	0.792665	1	Metabolism	Carbohydrate metabolism	gene-Dda_8466|gene-Dda_0927	Dda_8466;Dda_0927
1	map00300	Lysine biosynthesis	KEGG PATHWAY	1/ 465	11/ 3478	0.0909091	0.794268	1	Metabolism	Amino acid metabolism	gene-Dda_1288	Dda_1288
3	map00240	Pyrimidine metabolism	KEGG PATHWAY	3/ 465	33/ 3478	0.0909091	0.837535	1	Metabolism	Nucleotide metabolism	gene-Dda_3642|gene-Dda_0880|gene-Dda_1675	Dda_3642;Dda_0880;Dda_1675
1	map00920	Sulfur metabolism	KEGG PATHWAY	1/ 465	13/ 3478	0.0769231	0.84576	1	Metabolism	Energy metabolism	gene-Dda_2946	Dda_2946
1	map00910	Nitrogen metabolism	KEGG PATHWAY	1/ 465	13/ 3478	0.0769231	0.84576	1	Metabolism	Energy metabolism	gene-Dda_3413	Dda_3413
6	map04113	Meiosis - yeast	KEGG PATHWAY	6/ 465	63/ 3478	0.0952381	0.86544	1	Cellular Processes	Cell growth and death	gene-Dda_1626|gene-Dda_9367|gene-Dda_6240|gene-Dda_0307|gene-Dda_1928|gene-Dda_4825	Dda_1626;Dda_9367;Dda_6240;Dda_0307;Dda_1928;Dda_4825
4	map03018	RNA degradation	KEGG PATHWAY	4/ 465	45/ 3478	0.0888889	0.870495	1	Genetic Information Processing	Folding, sorting and degradation	gene-Dda_8494|gene-Dda_6529|gene-Dda_1776|gene-Dda_3054	Dda_8494;Dda_6529;Dda_1776;Dda_3054
7	map04138	Autophagy - yeast	KEGG PATHWAY	7/ 465	74/ 3478	0.0945946	0.883462	1	Cellular Processes	Transport and catabolism	gene-Dda_6872|gene-Dda_2522|gene-Dda_5358|gene-Dda_2909|gene-Dda_1086|gene-Dda_4810|gene-Dda_8468	Dda_6872;Dda_2522;Dda_5358;Dda_2909;Dda_1086;Dda_4810;Dda_8468
1	map03430	Mismatch repair	KEGG PATHWAY	1/ 465	18/ 3478	0.0555556	0.924995	1	Genetic Information Processing	Replication and repair	gene-Dda_8596	Dda_8596
1	map00900	Terpenoid backbone biosynthesis	KEGG PATHWAY	1/ 465	18/ 3478	0.0555556	0.924995	1	Metabolism	Metabolism of terpenoids and polyketides	gene-Dda_6157	Dda_6157
3	map00970	Aminoacyl-tRNA biosynthesis	KEGG PATHWAY	3/ 465	41/ 3478	0.0731707	0.926442	1	Genetic Information Processing	Translation	gene-Dda_5118|gene-Dda_2349|gene-Dda_7121	Dda_5118;Dda_2349;Dda_7121
1	map03020	RNA polymerase	KEGG PATHWAY	1/ 465	20/ 3478	0.05	0.943803	1	Genetic Information Processing	Transcription	gene-Dda_8771	Dda_8771
1	map00563	Glycosylphosphatidylinositol (GPI)-anchor biosynthesis	KEGG PATHWAY	1/ 465	20/ 3478	0.05	0.943803	1	Metabolism	Glycan biosynthesis and metabolism	gene-Dda_8709	Dda_8709
1	map03410	Base excision repair	KEGG PATHWAY	1/ 465	21/ 3478	0.047619	0.95136	1	Genetic Information Processing	Replication and repair	gene-Dda_2751	Dda_2751
1	map00760	Nicotinate and nicotinamide metabolism	KEGG PATHWAY	1/ 465	21/ 3478	0.047619	0.95136	1	Metabolism	Metabolism of cofactors and vitamins	gene-Dda_8093	Dda_8093
1	map00562	Inositol phosphate metabolism	KEGG PATHWAY	1/ 465	22/ 3478	0.0454545	0.957902	1	Metabolism	Carbohydrate metabolism	gene-Dda_1701	Dda_1701
1	map04070	Phosphatidylinositol signaling system	KEGG PATHWAY	1/ 465	23/ 3478	0.0434783	0.963566	1	Environmental Information Processing	Signal transduction	gene-Dda_1701	Dda_1701
1	map03030	DNA replication	KEGG PATHWAY	1/ 465	26/ 3478	0.0384615	0.976389	1	Genetic Information Processing	Replication and repair	gene-Dda_6182	Dda_6182
1	map04145	Phagosome	KEGG PATHWAY	1/ 465	29/ 3478	0.0344828	0.984705	1	Cellular Processes	Transport and catabolism	gene-Dda_2510	Dda_2510
5	map04111	Cell cycle - yeast	KEGG PATHWAY	5/ 465	78/ 3478	0.0641026	0.98472	1	Cellular Processes	Cell growth and death	gene-Dda_4825|gene-Dda_6993|gene-Dda_0307|gene-Dda_7118|gene-Dda_1928	Dda_4825;Dda_6993;Dda_0307;Dda_7118;Dda_1928
1	map00510	N-Glycan biosynthesis	KEGG PATHWAY	1/ 465	31/ 3478	0.0322581	0.988552	1	Metabolism	Glycan biosynthesis and metabolism	gene-Dda_4797	Dda_4797
2	map03015	mRNA surveillance pathway	KEGG PATHWAY	2/ 465	46/ 3478	0.0434783	0.989362	1	Genetic Information Processing	Translation	gene-Dda_8494|gene-Dda_8969	Dda_8494;Dda_8969
3	map03008	Ribosome biogenesis in eukaryotes	KEGG PATHWAY	3/ 465	62/ 3478	0.0483871	0.992776	1	Genetic Information Processing	Translation	gene-Dda_5015|gene-Dda_4265|gene-Dda_2289	Dda_5015;Dda_4265;Dda_2289
1	map03420	Nucleotide excision repair	KEGG PATHWAY	1/ 465	37/ 3478	0.027027	0.995204	1	Genetic Information Processing	Replication and repair	gene-Dda_8596	Dda_8596
2	map00190	Oxidative phosphorylation	KEGG PATHWAY	2/ 465	54/ 3478	0.037037	0.99617	1	Metabolism	Energy metabolism	gene-Dda_8461|gene-Dda_4420	Dda_8461;Dda_4420
2	map03013	Nucleocytoplasmic transport	KEGG PATHWAY	2/ 465	56/ 3478	0.0357143	0.997043	1	Genetic Information Processing	Translation	gene-Dda_5458|gene-Dda_8969	Dda_5458;Dda_8969
2	map04144	Endocytosis	KEGG PATHWAY	2/ 465	62/ 3478	0.0322581	0.998649	1	Cellular Processes	Transport and catabolism	gene-Dda_4360|gene-Dda_3037	Dda_4360;Dda_3037
