# Supplementary material for: Genomic and Transcriptomic Analyses Revealed DdSTE2 Play a Role in Constricting Ring Formation in the Nematode-Trapping Fungi Drechslerella dactyloides
Source: Microorganisms. 2024 Oct 30;12(11):2190. doi: 10.3390/microorganisms12112190 (PMC11596859; doi:10.3390/microorganisms12112190)
Supplement: Supplementary file 1 [file microorganisms-12-02190-s001.zip › microorganisms-3235526-supplementary/table.S15 DW07 DEGs KEGG enrichment.xlsx]

## Sheet: KEGG富集分析统计表 (1)
Num	Pathway id	Description	Database	Ratio_in_study	Ratio_in_pop	Rich factor	Pvalue	Padjust	First Category	Second Category	Gene_ids	Gene_names
24	map00500	Starch and sucrose metabolism	KEGG PATHWAY	24/ 526	61/ 3478	0.393443	2.9897e-06	0.000304949	Metabolism	Carbohydrate metabolism	gene-Dda_9281|gene-Dda_1880|gene-Dda_7235|gene-Dda_0697|gene-Dda_4149|gene-Dda_2619|gene-Dda_4101|gene-Dda_5024|gene-Dda_7678|gene-Dda_4244|gene-Dda_8549|gene-Dda_5293|gene-Dda_6124|gene-Dda_4769|gene-Dda_3677|gene-Dda_1217|gene-Dda_0023|gene-Dda_4036|gene-Dda_5735|gene-Dda_7247|gene-Dda_5716|gene-Dda_0609|gene-Dda_0527|gene-Dda_6552	Dda_9281;Dda_1880;Dda_7235;Dda_0697;Dda_4149;Dda_2619;Dda_4101;Dda_5024;Dda_7678;Dda_4244;Dda_8549;Dda_5293;Dda_6124;Dda_4769;Dda_3677;Dda_1217;Dda_0023;Dda_4036;Dda_5735;Dda_7247;Dda_5716;Dda_0609;Dda_0527;Dda_6552
11	map00071	Fatty acid degradation	KEGG PATHWAY	11/ 526	20/ 3478	0.55	3.91446e-05	0.00199637	Metabolism	Lipid metabolism	gene-Dda_8664|gene-Dda_8834|gene-Dda_2984|gene-Dda_1141|gene-Dda_0189|gene-Dda_3301|gene-Dda_6613|gene-Dda_8593|gene-Dda_1334|gene-Dda_7173|gene-Dda_8447	Dda_8664;Dda_8834;Dda_2984;Dda_1141;Dda_0189;Dda_3301;Dda_6613;Dda_8593;Dda_1334;Dda_7173;Dda_8447
16	map04146	Peroxisome	KEGG PATHWAY	16/ 526	45/ 3478	0.355556	0.000538715	0.0183163	Cellular Processes	Transport and catabolism	gene-Dda_7439|gene-Dda_6809|gene-Dda_1334|gene-Dda_7270|gene-Dda_7887|gene-Dda_3835|gene-Dda_0757|gene-Dda_2992|gene-Dda_3301|gene-Dda_2273|gene-Dda_8956|gene-Dda_8119|gene-Dda_3072|gene-Dda_7173|gene-Dda_2984|gene-Dda_5494	Dda_7439;Dda_6809;Dda_1334;Dda_7270;Dda_7887;Dda_3835;Dda_0757;Dda_2992;Dda_3301;Dda_2273;Dda_8956;Dda_8119;Dda_3072;Dda_7173;Dda_2984;Dda_5494
14	map00620	Pyruvate metabolism	KEGG PATHWAY	14/ 526	39/ 3478	0.358974	0.00106989	0.0272823	Metabolism	Carbohydrate metabolism	gene-Dda_8664|gene-Dda_3353|gene-Dda_1464|gene-Dda_5399|gene-Dda_4161|gene-Dda_1141|gene-Dda_4004|gene-Dda_5658|gene-Dda_2586|gene-Dda_0360|gene-Dda_8593|gene-Dda_8834|gene-Dda_1859|gene-Dda_4296	Dda_8664;Dda_3353;Dda_1464;Dda_5399;Dda_4161;Dda_1141;Dda_4004;Dda_5658;Dda_2586;Dda_0360;Dda_8593;Dda_8834;Dda_1859;Dda_4296
10	map00380	Tryptophan metabolism	KEGG PATHWAY	10/ 526	27/ 3478	0.37037	0.00425713	0.0723712	Metabolism	Amino acid metabolism	gene-Dda_8834|gene-Dda_0501|gene-Dda_0422|gene-Dda_1141|gene-Dda_3326|gene-Dda_8956|gene-Dda_3129|gene-Dda_8593|gene-Dda_8447|gene-Dda_6613	Dda_8834;Dda_0501;Dda_0422;Dda_1141;Dda_3326;Dda_8956;Dda_3129;Dda_8593;Dda_8447;Dda_6613
29	map01240	Biosynthesis of cofactors	KEGG PATHWAY	29/ 526	117/ 3478	0.247863	0.00367787	0.0750285	Metabolism	Global and overview maps	gene-Dda_1325|gene-Dda_0099|gene-Dda_2775|gene-Dda_3900|gene-Dda_9046|gene-Dda_5767|gene-Dda_1286|gene-Dda_4087|gene-Dda_8648|gene-Dda_8469|gene-Dda_3709|gene-Dda_3817|gene-Dda_6303|gene-Dda_9033|gene-Dda_9119|gene-Dda_8187|gene-Dda_9012|gene-Dda_1141|gene-Dda_0180|gene-Dda_1777|gene-Dda_5811|gene-Dda_0501|gene-Dda_2864|gene-Dda_2265|gene-Dda_3326|gene-Dda_4900|gene-Dda_3129|gene-Dda_0422|gene-Dd…	Dda_1325;Dda_0099;Dda_2775;Dda_3900;Dda_9046;Dda_5767;Dda_1286;Dda_4087;Dda_8648;Dda_8469;Dda_3709;Dda_3817;Dda_6303;Dda_9033;Dda_9119;Dda_8187;Dda_9012;Dda_1141;Dda_0180;Dda_1777;Dda_5811;Dda_0501;Dda_2864;Dda_2265;Dda_3326;Dda_4900;Dda_3129;Dda_0422;Dda_8593
7	map00460	Cyanoamino acid metabolism	KEGG PATHWAY	7/ 526	16/ 3478	0.4375	0.00573517	0.0835697	Metabolism	Metabolism of other amino acids	gene-Dda_3817|gene-Dda_1880|gene-Dda_8248|gene-Dda_7678|gene-Dda_5716|gene-Dda_4769|gene-Dda_0609	Dda_3817;Dda_1880;Dda_8248;Dda_7678;Dda_5716;Dda_4769;Dda_0609
9	map00330	Arginine and proline metabolism	KEGG PATHWAY	9/ 526	25/ 3478	0.36	0.00818645	0.0927797	Metabolism	Amino acid metabolism	gene-Dda_6809|gene-Dda_1305|gene-Dda_1686|gene-Dda_5150|gene-Dda_1141|gene-Dda_8854|gene-Dda_8593|gene-Dda_4698|gene-Dda_1714	Dda_6809;Dda_1305;Dda_1686;Dda_5150;Dda_1141;Dda_8854;Dda_8593;Dda_4698;Dda_1714
6	map00999	Biosynthesis of various plant secondary metabolites	KEGG PATHWAY	6/ 526	13/ 3478	0.461538	0.00773027	0.0985609	Metabolism	Biosynthesis of other secondary metabolites	gene-Dda_1880|gene-Dda_4087|gene-Dda_7678|gene-Dda_5716|gene-Dda_4769|gene-Dda_0609	Dda_1880;Dda_4087;Dda_7678;Dda_5716;Dda_4769;Dda_0609
11	map00010	Glycolysis / Gluconeogenesis	KEGG PATHWAY	11/ 526	37/ 3478	0.297297	0.0173827	0.161185	Metabolism	Carbohydrate metabolism	gene-Dda_8664|gene-Dda_5085|gene-Dda_9344|gene-Dda_4244|gene-Dda_4628|gene-Dda_1141|gene-Dda_4004|gene-Dda_5658|gene-Dda_3939|gene-Dda_8593|gene-Dda_4296	Dda_8664;Dda_5085;Dda_9344;Dda_4244;Dda_4628;Dda_1141;Dda_4004;Dda_5658;Dda_3939;Dda_8593;Dda_4296
7	map00052	Galactose metabolism	KEGG PATHWAY	7/ 526	19/ 3478	0.368421	0.0167705	0.171059	Metabolism	Carbohydrate metabolism	gene-Dda_6416|gene-Dda_5800|gene-Dda_4628|gene-Dda_0591|gene-Dda_6124|gene-Dda_4244|gene-Dda_3677	Dda_6416;Dda_5800;Dda_4628;Dda_0591;Dda_6124;Dda_4244;Dda_3677
7	map00640	Propanoate metabolism	KEGG PATHWAY	7/ 526	20/ 3478	0.35	0.0225271	0.191481	Metabolism	Carbohydrate metabolism	gene-Dda_2674|gene-Dda_3353|gene-Dda_8820|gene-Dda_0177|gene-Dda_5658|gene-Dda_1859|gene-Dda_6480	Dda_2674;Dda_3353;Dda_8820;Dda_0177;Dda_5658;Dda_1859;Dda_6480
5	map01040	Biosynthesis of unsaturated fatty acids	KEGG PATHWAY	5/ 526	12/ 3478	0.416667	0.0245047	0.192268	Metabolism	Lipid metabolism	gene-Dda_1334|gene-Dda_8398|gene-Dda_7173|gene-Dda_0409|gene-Dda_8119	Dda_1334;Dda_8398;Dda_7173;Dda_0409;Dda_8119
9	map00051	Fructose and mannose metabolism	KEGG PATHWAY	9/ 526	30/ 3478	0.3	0.0285613	0.208089	Metabolism	Carbohydrate metabolism	gene-Dda_5701|gene-Dda_1325|gene-Dda_9344|gene-Dda_7247|gene-Dda_4791|gene-Dda_0210|gene-Dda_4361|gene-Dda_0610|gene-Dda_3709	Dda_5701;Dda_1325;Dda_9344;Dda_7247;Dda_4791;Dda_0210;Dda_4361;Dda_0610;Dda_3709
4	map00061	Fatty acid biosynthesis	KEGG PATHWAY	4/ 526	9/ 3478	0.444444	0.034675	0.221053	Metabolism	Lipid metabolism	gene-Dda_2984|gene-Dda_1377|gene-Dda_1859|gene-Dda_1777	Dda_2984;Dda_1377;Dda_1859;Dda_1777
4	map00340	Histidine metabolism	KEGG PATHWAY	4/ 526	9/ 3478	0.444444	0.034675	0.221053	Metabolism	Amino acid metabolism	gene-Dda_8593|gene-Dda_1209|gene-Dda_0176|gene-Dda_1141	Dda_8593;Dda_1209;Dda_0176;Dda_1141
6	map00410	beta-Alanine metabolism	KEGG PATHWAY	6/ 526	17/ 3478	0.352941	0.0326927	0.22231	Metabolism	Metabolism of other amino acids	gene-Dda_2674|gene-Dda_1141|gene-Dda_9046|gene-Dda_0177|gene-Dda_8593|gene-Dda_6480	Dda_2674;Dda_1141;Dda_9046;Dda_0177;Dda_8593;Dda_6480
6	map00860	Porphyrin metabolism	KEGG PATHWAY	6/ 526	18/ 3478	0.333333	0.0429709	0.230686	Metabolism	Metabolism of cofactors and vitamins	gene-Dda_0099|gene-Dda_5811|gene-Dda_2775|gene-Dda_9012|gene-Dda_4900|gene-Dda_8469	Dda_0099;Dda_5811;Dda_2775;Dda_9012;Dda_4900;Dda_8469
6	map02010	ABC transporters	KEGG PATHWAY	6/ 526	18/ 3478	0.333333	0.0429709	0.230686	Environmental Information Processing	Membrane transport	gene-Dda_9425|gene-Dda_0120|gene-Dda_1262|gene-Dda_1047|gene-Dda_3862|gene-Dda_3555	Dda_9425;Dda_0120;Dda_1262;Dda_1047;Dda_3862;Dda_3555
9	map00280	Valine, leucine and isoleucine degradation	KEGG PATHWAY	9/ 526	32/ 3478	0.28125	0.0424747	0.24069	Metabolism	Amino acid metabolism	gene-Dda_2674|gene-Dda_1334|gene-Dda_1141|gene-Dda_0189|gene-Dda_0177|gene-Dda_4898|gene-Dda_8593|gene-Dda_8834|gene-Dda_7173	Dda_2674;Dda_1334;Dda_1141;Dda_0189;Dda_0177;Dda_4898;Dda_8593;Dda_8834;Dda_7173
9	map00630	Glyoxylate and dicarboxylate metabolism	KEGG PATHWAY	9/ 526	33/ 3478	0.272727	0.0508939	0.247199	Metabolism	Carbohydrate metabolism	gene-Dda_3817|gene-Dda_8834|gene-Dda_5155|gene-Dda_1686|gene-Dda_1305|gene-Dda_0897|gene-Dda_0029|gene-Dda_8466|gene-Dda_8956	Dda_3817;Dda_8834;Dda_5155;Dda_1686;Dda_1305;Dda_0897;Dda_0029;Dda_8466;Dda_8956
2	map00780	Biotin metabolism	KEGG PATHWAY	2/ 526	3/ 3478	0.666667	0.0616217	0.285701	Metabolism	Metabolism of cofactors and vitamins	gene-Dda_1362|gene-Dda_1777	Dda_1362;Dda_1777
6	map00310	Lysine degradation	KEGG PATHWAY	6/ 526	20/ 3478	0.3	0.0690074	0.306033	Metabolism	Amino acid metabolism	gene-Dda_8834|gene-Dda_2655|gene-Dda_1141|gene-Dda_8593|gene-Dda_7493|gene-Dda_8447	Dda_8834;Dda_2655;Dda_1141;Dda_8593;Dda_7493;Dda_8447
8	map00040	Pentose and glucuronate interconversions	KEGG PATHWAY	8/ 526	31/ 3478	0.258065	0.0844815	0.359046	Metabolism	Carbohydrate metabolism	gene-Dda_8670|gene-Dda_0049|gene-Dda_4252|gene-Dda_5391|gene-Dda_1415|gene-Dda_0611|gene-Dda_3592|gene-Dda_6286	Dda_8670;Dda_0049;Dda_4252;Dda_5391;Dda_1415;Dda_0611;Dda_3592;Dda_6286
4	map00670	One carbon pool by folate	KEGG PATHWAY	4/ 526	12/ 3478	0.333333	0.0941172	0.383998	Metabolism	Metabolism of cofactors and vitamins	gene-Dda_3817|gene-Dda_5155|gene-Dda_3234|gene-Dda_8516	Dda_3817;Dda_5155;Dda_3234;Dda_8516
2	map00603	Glycosphingolipid biosynthesis - globo and isoglobo series	KEGG PATHWAY	2/ 526	4/ 3478	0.5	0.111028	0.435572	Metabolism	Glycan biosynthesis and metabolism	gene-Dda_0591|gene-Dda_5800	Dda_0591;Dda_5800
4	map00910	Nitrogen metabolism	KEGG PATHWAY	4/ 526	13/ 3478	0.307692	0.120396	0.438587	Metabolism	Energy metabolism	gene-Dda_3457|gene-Dda_8117|gene-Dda_4775|gene-Dda_3000	Dda_3457;Dda_8117;Dda_4775;Dda_3000
7	map00030	Pentose phosphate pathway	KEGG PATHWAY	7/ 526	28/ 3478	0.25	0.11824	0.446686	Metabolism	Carbohydrate metabolism	gene-Dda_0281|gene-Dda_5102|gene-Dda_9344|gene-Dda_3352|gene-Dda_2862|gene-Dda_4244|gene-Dda_3585	Dda_0281;Dda_5102;Dda_9344;Dda_3352;Dda_2862;Dda_4244;Dda_3585
11	map00520	Amino sugar and nucleotide sugar metabolism	KEGG PATHWAY	11/ 526	51/ 3478	0.215686	0.137301	0.482921	Metabolism	Carbohydrate metabolism	gene-Dda_1325|gene-Dda_3987|gene-Dda_7225|gene-Dda_7742|gene-Dda_1493|gene-Dda_0532|gene-Dda_2907|gene-Dda_0366|gene-Dda_7450|gene-Dda_4244|gene-Dda_3709	Dda_1325;Dda_3987;Dda_7225;Dda_7742;Dda_1493;Dda_0532;Dda_2907;Dda_0366;Dda_7450;Dda_4244;Dda_3709
3	map00430	Taurine and hypotaurine metabolism	KEGG PATHWAY	3/ 526	9/ 3478	0.333333	0.143262	0.487091	Metabolism	Metabolism of other amino acids	gene-Dda_3457|gene-Dda_3353|gene-Dda_8248	Dda_3457;Dda_3353;Dda_8248
1	map00311	Penicillin and cephalosporin biosynthesis	KEGG PATHWAY	1/ 526	1/ 3478	1	0.151236	0.497616	Metabolism	Biosynthesis of other secondary metabolites	gene-Dda_6809	Dda_6809
1	map00254	Aflatoxin biosynthesis	KEGG PATHWAY	1/ 526	1/ 3478	1	0.151236	0.497616	Metabolism	Biosynthesis of other secondary metabolites	gene-Dda_1859	Dda_1859
2	map00592	alpha-Linolenic acid metabolism	KEGG PATHWAY	2/ 526	5/ 3478	0.4	0.166967	0.51608	Metabolism	Lipid metabolism	gene-Dda_7173|gene-Dda_1334	Dda_7173;Dda_1334
5	map00600	Sphingolipid metabolism	KEGG PATHWAY	5/ 526	20/ 3478	0.25	0.173851	0.521554	Metabolism	Lipid metabolism	gene-Dda_4427|gene-Dda_5307|gene-Dda_5719|gene-Dda_0591|gene-Dda_5800	Dda_4427;Dda_5307;Dda_5719;Dda_0591;Dda_5800
9	map00270	Cysteine and methionine metabolism	KEGG PATHWAY	9/ 526	43/ 3478	0.209302	0.192189	0.560093	Metabolism	Amino acid metabolism	gene-Dda_0138|gene-Dda_0082|gene-Dda_7520|gene-Dda_4087|gene-Dda_2030|gene-Dda_8854|gene-Dda_5658|gene-Dda_8560|gene-Dda_6510	Dda_0138;Dda_0082;Dda_7520;Dda_4087;Dda_2030;Dda_8854;Dda_5658;Dda_8560;Dda_6510
5	map00760	Nicotinate and nicotinamide metabolism	KEGG PATHWAY	5/ 526	21/ 3478	0.238095	0.201679	0.571423	Metabolism	Metabolism of cofactors and vitamins	gene-Dda_6443|gene-Dda_0031|gene-Dda_7206|gene-Dda_5767|gene-Dda_3900	Dda_6443;Dda_0031;Dda_7206;Dda_5767;Dda_3900
2	map00750	Vitamin B6 metabolism	KEGG PATHWAY	2/ 526	7/ 3478	0.285714	0.286836	0.622496	Metabolism	Metabolism of cofactors and vitamins	gene-Dda_0180|gene-Dda_2864	Dda_0180;Dda_2864
7	map00260	Glycine, serine and threonine metabolism	KEGG PATHWAY	7/ 526	34/ 3478	0.205882	0.246725	0.629148	Metabolism	Amino acid metabolism	gene-Dda_3817|gene-Dda_6809|gene-Dda_7520|gene-Dda_1914|gene-Dda_5155|gene-Dda_0099|gene-Dda_2030	Dda_3817;Dda_6809;Dda_7520;Dda_1914;Dda_5155;Dda_0099;Dda_2030
6	map00561	Glycerolipid metabolism	KEGG PATHWAY	6/ 526	28/ 3478	0.214286	0.240735	0.629615	Metabolism	Lipid metabolism	gene-Dda_8159|gene-Dda_0668|gene-Dda_5800|gene-Dda_1141|gene-Dda_0591|gene-Dda_8593	Dda_8159;Dda_0668;Dda_5800;Dda_1141;Dda_0591;Dda_8593
8	map00564	Glycerophospholipid metabolism	KEGG PATHWAY	8/ 526	42/ 3478	0.190476	0.296634	0.630348	Metabolism	Lipid metabolism	gene-Dda_2152|gene-Dda_0668|gene-Dda_1572|gene-Dda_2844|gene-Dda_5799|gene-Dda_1492|gene-Dda_8718|gene-Dda_7900	Dda_2152;Dda_0668;Dda_1572;Dda_2844;Dda_5799;Dda_1492;Dda_8718;Dda_7900
4	map00650	Butanoate metabolism	KEGG PATHWAY	4/ 526	18/ 3478	0.222222	0.28476	0.631425	Metabolism	Carbohydrate metabolism	gene-Dda_7916|gene-Dda_0177|gene-Dda_8834|gene-Dda_8112	Dda_7916;Dda_0177;Dda_8834;Dda_8112
5	map00562	Inositol phosphate metabolism	KEGG PATHWAY	5/ 526	22/ 3478	0.227273	0.230873	0.636461	Metabolism	Carbohydrate metabolism	gene-Dda_1487|gene-Dda_5839|gene-Dda_1701|gene-Dda_8668|gene-Dda_6093	Dda_1487;Dda_5839;Dda_1701;Dda_8668;Dda_6093
5	map00680	Methane metabolism	KEGG PATHWAY	5/ 526	22/ 3478	0.227273	0.230873	0.636461	Metabolism	Energy metabolism	gene-Dda_3817|gene-Dda_9344|gene-Dda_3353|gene-Dda_0897|gene-Dda_4296	Dda_3817;Dda_9344;Dda_3353;Dda_0897;Dda_4296
5	map04070	Phosphatidylinositol signaling system	KEGG PATHWAY	5/ 526	23/ 3478	0.217391	0.261176	0.649754	Environmental Information Processing	Signal transduction	gene-Dda_1487|gene-Dda_1449|gene-Dda_1701|gene-Dda_8668|gene-Dda_6093	Dda_1487;Dda_1449;Dda_1701;Dda_8668;Dda_6093
6	map04213	Longevity regulating pathway - multiple species	KEGG PATHWAY	6/ 526	29/ 3478	0.206897	0.267874	0.650551	Organismal Systems	Aging	gene-Dda_8131|gene-Dda_2147|gene-Dda_3037|gene-Dda_7206|gene-Dda_8956|gene-Dda_7469	Dda_8131;Dda_2147;Dda_3037;Dda_7206;Dda_8956;Dda_7469
3	map00920	Sulfur metabolism	KEGG PATHWAY	3/ 526	13/ 3478	0.230769	0.312637	0.650796	Metabolism	Energy metabolism	gene-Dda_3944|gene-Dda_8560|gene-Dda_0298	Dda_3944;Dda_8560;Dda_0298
6	map04139	Mitophagy - yeast	KEGG PATHWAY	6/ 526	31/ 3478	0.193548	0.324101	0.661166	Cellular Processes	Transport and catabolism	gene-Dda_3280|gene-Dda_8878|gene-Dda_7285|gene-Dda_4069|gene-Dda_1901|gene-Dda_8468	Dda_3280;Dda_8878;Dda_7285;Dda_4069;Dda_1901;Dda_8468
1	map00470	D-Amino acid metabolism	KEGG PATHWAY	1/ 526	2/ 3478	0.5	0.279637	0.663325	Metabolism	Metabolism of other amino acids	gene-Dda_6809	Dda_6809
1	map00232	Caffeine metabolism	KEGG PATHWAY	1/ 526	2/ 3478	0.5	0.279637	0.663325	Metabolism	Biosynthesis of other secondary metabolites	gene-Dda_9199	Dda_9199
1	map00909	Sesquiterpenoid and triterpenoid biosynthesis	KEGG PATHWAY	1/ 526	2/ 3478	0.5	0.279637	0.663325	Metabolism	Metabolism of terpenoids and polyketides	gene-Dda_7402	Dda_7402
4	map04136	Autophagy - other	KEGG PATHWAY	4/ 526	20/ 3478	0.2	0.358194	0.664287	Cellular Processes	Transport and catabolism	gene-Dda_0505|gene-Dda_3280|gene-Dda_4069|gene-Dda_8468	Dda_0505;Dda_3280;Dda_4069;Dda_8468
3	map00360	Phenylalanine metabolism	KEGG PATHWAY	3/ 526	14/ 3478	0.214286	0.357153	0.674622	Metabolism	Amino acid metabolism	gene-Dda_9011|gene-Dda_8112|gene-Dda_9119	Dda_9011;Dda_8112;Dda_9119
5	map00250	Alanine, aspartate and glutamate metabolism	KEGG PATHWAY	5/ 526	26/ 3478	0.192308	0.356156	0.685432	Metabolism	Amino acid metabolism	gene-Dda_8117|gene-Dda_3457|gene-Dda_0177|gene-Dda_5150|gene-Dda_3000	Dda_8117;Dda_3457;Dda_0177;Dda_5150;Dda_3000
2	map00450	Selenocompound metabolism	KEGG PATHWAY	2/ 526	8/ 3478	0.25	0.346759	0.693519	Metabolism	Metabolism of other amino acids	gene-Dda_6510|gene-Dda_7520	Dda_6510;Dda_7520
2	map04122	Sulfur relay system	KEGG PATHWAY	2/ 526	8/ 3478	0.25	0.346759	0.693519	Genetic Information Processing	Folding, sorting and degradation	gene-Dda_2449|gene-Dda_0583	Dda_2449;Dda_0583
5	map01250	Biosynthesis of nucleotide sugars	KEGG PATHWAY	5/ 526	27/ 3478	0.185185	0.388354	0.707359	Metabolism	Global and overview maps	gene-Dda_2907|gene-Dda_1325|gene-Dda_0532|gene-Dda_3709|gene-Dda_4244	Dda_2907;Dda_1325;Dda_0532;Dda_3709;Dda_4244
3	map00220	Arginine biosynthesis	KEGG PATHWAY	3/ 526	15/ 3478	0.2	0.401247	0.71802	Metabolism	Amino acid metabolism	gene-Dda_3457|gene-Dda_8117|gene-Dda_4698	Dda_3457;Dda_8117;Dda_4698
1	map00591	Linoleic acid metabolism	KEGG PATHWAY	1/ 526	4/ 3478	0.25	0.481184	0.755088	Metabolism	Lipid metabolism	gene-Dda_6287	Dda_6287
1	map00660	C5-Branched dibasic acid metabolism	KEGG PATHWAY	1/ 526	4/ 3478	0.25	0.481184	0.755088	Metabolism	Carbohydrate metabolism	gene-Dda_2094	Dda_2094
1	map00906	Carotenoid biosynthesis	KEGG PATHWAY	1/ 526	4/ 3478	0.25	0.481184	0.755088	Metabolism	Metabolism of terpenoids and polyketides	gene-Dda_8200	Dda_8200
2	map00130	Ubiquinone and other terpenoid-quinone biosynthesis	KEGG PATHWAY	2/ 526	10/ 3478	0.2	0.460431	0.757483	Metabolism	Metabolism of cofactors and vitamins	gene-Dda_9119|gene-Dda_1286	Dda_9119;Dda_1286
2	map03450	Non-homologous end-joining	KEGG PATHWAY	2/ 526	10/ 3478	0.2	0.460431	0.757483	Genetic Information Processing	Replication and repair	gene-Dda_4117|gene-Dda_1119	Dda_4117;Dda_1119
2	map00053	Ascorbate and aldarate metabolism	KEGG PATHWAY	2/ 526	10/ 3478	0.2	0.460431	0.757483	Metabolism	Carbohydrate metabolism	gene-Dda_8593|gene-Dda_1141	Dda_8593;Dda_1141
3	map00100	Steroid biosynthesis	KEGG PATHWAY	3/ 526	18/ 3478	0.166667	0.526665	0.767425	Metabolism	Lipid metabolism	gene-Dda_4218|gene-Dda_7878|gene-Dda_7402	Dda_4218;Dda_7878;Dda_7402
5	map00350	Tyrosine metabolism	KEGG PATHWAY	5/ 526	29/ 3478	0.172414	0.45223	0.768791	Metabolism	Amino acid metabolism	gene-Dda_8664|gene-Dda_8933|gene-Dda_8344|gene-Dda_9119|gene-Dda_4281	Dda_8664;Dda_8933;Dda_8344;Dda_9119;Dda_4281
5	map00480	Glutathione metabolism	KEGG PATHWAY	5/ 526	29/ 3478	0.172414	0.45223	0.768791	Metabolism	Metabolism of other amino acids	gene-Dda_8854|gene-Dda_4132|gene-Dda_9176|gene-Dda_1689|gene-Dda_8248	Dda_8854;Dda_4132;Dda_9176;Dda_1689;Dda_8248
2	map00730	Thiamine metabolism	KEGG PATHWAY	2/ 526	11/ 3478	0.181818	0.512808	0.769212	Metabolism	Metabolism of cofactors and vitamins	gene-Dda_2265|gene-Dda_9034	Dda_2265;Dda_9034
12	map04138	Autophagy - yeast	KEGG PATHWAY	12/ 526	74/ 3478	0.162162	0.44532	0.769876	Cellular Processes	Transport and catabolism	gene-Dda_6872|gene-Dda_0505|gene-Dda_3280|gene-Dda_9283|gene-Dda_7469|gene-Dda_4069|gene-Dda_8953|gene-Dda_0711|gene-Dda_6093|gene-Dda_2909|gene-Dda_1086|gene-Dda_8468	Dda_6872;Dda_0505;Dda_3280;Dda_9283;Dda_7469;Dda_4069;Dda_8953;Dda_0711;Dda_6093;Dda_2909;Dda_1086;Dda_8468
9	map04120	Ubiquitin mediated proteolysis	KEGG PATHWAY	9/ 526	58/ 3478	0.155172	0.523253	0.773504	Genetic Information Processing	Folding, sorting and degradation	gene-Dda_6978|gene-Dda_1831|gene-Dda_3226|gene-Dda_0628|gene-Dda_3998|gene-Dda_7716|gene-Dda_7762|gene-Dda_0307|gene-Dda_1335	Dda_6978;Dda_1831;Dda_3226;Dda_0628;Dda_3998;Dda_7716;Dda_7762;Dda_0307;Dda_1335
3	map00290	Valine, leucine and isoleucine biosynthesis	KEGG PATHWAY	3/ 526	16/ 3478	0.1875	0.44444	0.781602	Metabolism	Amino acid metabolism	gene-Dda_2030|gene-Dda_2094|gene-Dda_5399	Dda_2030;Dda_2094;Dda_5399
6	map01232	Nucleotide metabolism	KEGG PATHWAY	6/ 526	39/ 3478	0.153846	0.550707	0.791156	Metabolism	Global and overview maps	gene-Dda_0031|gene-Dda_0993|gene-Dda_2457|gene-Dda_1494|gene-Dda_6443|gene-Dda_9033	Dda_0031;Dda_0993;Dda_2457;Dda_1494;Dda_6443;Dda_9033
2	map00790	Folate biosynthesis	KEGG PATHWAY	2/ 526	13/ 3478	0.153846	0.607002	0.836678	Metabolism	Metabolism of cofactors and vitamins	gene-Dda_8648|gene-Dda_8187	Dda_8648;Dda_8187
6	map00970	Aminoacyl-tRNA biosynthesis	KEGG PATHWAY	6/ 526	41/ 3478	0.146341	0.602454	0.841785	Genetic Information Processing	Translation	gene-Dda_8660|gene-Dda_5118|gene-Dda_2512|gene-Dda_8585|gene-Dda_4470|gene-Dda_0220	Dda_8660;Dda_5118;Dda_2512;Dda_8585;Dda_4470;Dda_0220
3	map00770	Pantothenate and CoA biosynthesis	KEGG PATHWAY	3/ 526	20/ 3478	0.15	0.60169	0.852394	Metabolism	Metabolism of cofactors and vitamins	gene-Dda_9046|gene-Dda_8593|gene-Dda_1141	Dda_9046;Dda_8593;Dda_1141
7	map00230	Purine metabolism	KEGG PATHWAY	7/ 526	52/ 3478	0.134615	0.690962	0.927343	Metabolism	Nucleotide metabolism	gene-Dda_0031|gene-Dda_0993|gene-Dda_2457|gene-Dda_1494|gene-Dda_7247|gene-Dda_9199|gene-Dda_4244	Dda_0031;Dda_0993;Dda_2457;Dda_1494;Dda_7247;Dda_9199;Dda_4244
2	map00400	Phenylalanine, tyrosine and tryptophan biosynthesis	KEGG PATHWAY	2/ 526	15/ 3478	0.133333	0.686704	0.933918	Metabolism	Amino acid metabolism	gene-Dda_2179|gene-Dda_5917	Dda_2179;Dda_5917
1	map00062	Fatty acid elongation	KEGG PATHWAY	1/ 526	8/ 3478	0.125	0.731051	0.968405	Metabolism	Lipid metabolism	gene-Dda_1377	Dda_1377
3	map03010	Ribosome	KEGG PATHWAY	3/ 526	94/ 3478	0.0319149	0.999973	0.999973	Genetic Information Processing	Translation	gene-Dda_6261|gene-Dda_7762|gene-Dda_8544	Dda_6261;Dda_7762;Dda_8544
10	map04141	Protein processing in endoplasmic reticulum	KEGG PATHWAY	10/ 526	79/ 3478	0.126582	0.777348	1	Genetic Information Processing	Folding, sorting and degradation	gene-Dda_3226|gene-Dda_3037|gene-Dda_5906|gene-Dda_0890|gene-Dda_3630|gene-Dda_2097|gene-Dda_4972|gene-Dda_0559|gene-Dda_7575|gene-Dda_2800	Dda_3226;Dda_3037;Dda_5906;Dda_0890;Dda_3630;Dda_2097;Dda_4972;Dda_0559;Dda_7575;Dda_2800
2	map00900	Terpenoid backbone biosynthesis	KEGG PATHWAY	2/ 526	18/ 3478	0.111111	0.780889	1	Metabolism	Metabolism of terpenoids and polyketides	gene-Dda_6157|gene-Dda_8834	Dda_6157;Dda_8834
8	map04011	MAPK signaling pathway - yeast	KEGG PATHWAY	8/ 526	66/ 3478	0.121212	0.802623	1	Environmental Information Processing	Signal transduction	gene-Dda_7285|gene-Dda_8878|gene-Dda_2619|gene-Dda_1422|gene-Dda_3866|gene-Dda_7765|gene-Dda_8956|gene-Dda_4825	Dda_7285;Dda_8878;Dda_2619;Dda_1422;Dda_3866;Dda_7765;Dda_8956;Dda_4825
2	map00020	Citrate cycle (TCA cycle)	KEGG PATHWAY	2/ 526	21/ 3478	0.0952381	0.849301	1	Metabolism	Carbohydrate metabolism	gene-Dda_4004|gene-Dda_8466	Dda_4004;Dda_8466
2	map03410	Base excision repair	KEGG PATHWAY	2/ 526	21/ 3478	0.0952381	0.849301	1	Genetic Information Processing	Replication and repair	gene-Dda_0692|gene-Dda_7677	Dda_0692;Dda_7677
7	map04113	Meiosis - yeast	KEGG PATHWAY	7/ 526	63/ 3478	0.111111	0.860846	1	Cellular Processes	Cell growth and death	gene-Dda_1626|gene-Dda_0628|gene-Dda_0307|gene-Dda_0541|gene-Dda_4551|gene-Dda_4825|gene-Dda_7469	Dda_1626;Dda_0628;Dda_0307;Dda_0541;Dda_4551;Dda_4825;Dda_7469
3	map00510	N-Glycan biosynthesis	KEGG PATHWAY	3/ 526	31/ 3478	0.0967742	0.869163	1	Metabolism	Glycan biosynthesis and metabolism	gene-Dda_1011|gene-Dda_6328|gene-Dda_4797	Dda_1011;Dda_6328;Dda_4797
3	map00240	Pyrimidine metabolism	KEGG PATHWAY	3/ 526	33/ 3478	0.0909091	0.895514	1	Metabolism	Nucleotide metabolism	gene-Dda_6443|gene-Dda_0031|gene-Dda_9033	Dda_6443;Dda_0031;Dda_9033
1	map03250	Viral life cycle - HIV-1	KEGG PATHWAY	1/ 526	15/ 3478	0.0666667	0.914992	1	Genetic Information Processing	Information processing in viruses	gene-Dda_0165	Dda_0165
4	map03018	RNA degradation	KEGG PATHWAY	4/ 526	45/ 3478	0.0888889	0.925933	1	Genetic Information Processing	Folding, sorting and degradation	gene-Dda_3877|gene-Dda_2699|gene-Dda_6529|gene-Dda_6229	Dda_3877;Dda_2699;Dda_6529;Dda_6229
1	map03440	Homologous recombination	KEGG PATHWAY	1/ 526	16/ 3478	0.0625	0.927904	1	Genetic Information Processing	Replication and repair	gene-Dda_1119	Dda_1119
2	map04145	Phagosome	KEGG PATHWAY	2/ 526	29/ 3478	0.0689655	0.947604	1	Cellular Processes	Transport and catabolism	gene-Dda_6502|gene-Dda_8444	Dda_6502;Dda_8444
2	map03050	Proteasome	KEGG PATHWAY	2/ 526	31/ 3478	0.0645161	0.960168	1	Genetic Information Processing	Folding, sorting and degradation	gene-Dda_1355|gene-Dda_0406	Dda_1355;Dda_0406
1	map03020	RNA polymerase	KEGG PATHWAY	1/ 526	20/ 3478	0.05	0.962719	1	Genetic Information Processing	Transcription	gene-Dda_8771	Dda_8771
4	map00190	Oxidative phosphorylation	KEGG PATHWAY	4/ 526	54/ 3478	0.0740741	0.972837	1	Metabolism	Energy metabolism	gene-Dda_2796|gene-Dda_6502|gene-Dda_8461|gene-Dda_4420	Dda_2796;Dda_6502;Dda_8461;Dda_4420
1	map00513	Various types of N-glycan biosynthesis	KEGG PATHWAY	1/ 526	25/ 3478	0.04	0.983671	1	Metabolism	Glycan biosynthesis and metabolism	gene-Dda_3879	Dda_3879
1	map03030	DNA replication	KEGG PATHWAY	1/ 526	26/ 3478	0.0384615	0.986158	1	Genetic Information Processing	Replication and repair	gene-Dda_6182	Dda_6182
1	map03022	Basal transcription factors	KEGG PATHWAY	1/ 526	28/ 3478	0.0357143	0.990056	1	Genetic Information Processing	Transcription	gene-Dda_0607	Dda_0607
4	map04111	Cell cycle - yeast	KEGG PATHWAY	4/ 526	78/ 3478	0.0512821	0.998621	1	Cellular Processes	Cell growth and death	gene-Dda_0628|gene-Dda_0307|gene-Dda_1831|gene-Dda_4825	Dda_0628;Dda_0307;Dda_1831;Dda_4825
1	map03015	mRNA surveillance pathway	KEGG PATHWAY	1/ 526	46/ 3478	0.0217391	0.999498	1	Genetic Information Processing	Translation	gene-Dda_8969	Dda_8969
2	map04144	Endocytosis	KEGG PATHWAY	2/ 526	62/ 3478	0.0322581	0.999572	1	Cellular Processes	Transport and catabolism	gene-Dda_1482|gene-Dda_3037	Dda_1482;Dda_3037
3	map03040	Spliceosome	KEGG PATHWAY	3/ 526	82/ 3478	0.0365854	0.999845	1	Genetic Information Processing	Transcription	gene-Dda_6181|gene-Dda_3037|gene-Dda_0249	Dda_6181;Dda_3037;Dda_0249
1	map03013	Nucleocytoplasmic transport	KEGG PATHWAY	1/ 526	56/ 3478	0.0178571	0.999905	1	Genetic Information Processing	Translation	gene-Dda_8969	Dda_8969
1	map03008	Ribosome biogenesis in eukaryotes	KEGG PATHWAY	1/ 526	62/ 3478	0.016129	0.999965	1	Genetic Information Processing	Translation	gene-Dda_4055	Dda_4055
