# Supplementary material for: Genomic and Transcriptomic Analyses Revealed DdSTE2 Play a Role in Constricting Ring Formation in the Nematode-Trapping Fungi Drechslerella dactyloides
Source: Microorganisms. 2024 Oct 30;12(11):2190. doi: 10.3390/microorganisms12112190 (PMC11596859; doi:10.3390/microorganisms12112190)
Supplement: Supplementary file 1 [file microorganisms-12-02190-s001.zip › microorganisms-3235526-supplementary/table.S7 DW06 GO enrichment.xlsx]

## Sheet: D6goenrichment
ONTOLOGY	ID	Description	GeneRatio	BgRatio	pvalue	p.adjust	qvalue	geneID	Count
MF	GO:0000293	ferric-chelate reductase activity	12/72	58/4200	1.19709e-10	1.55686e-08	1.31104e-08	rna-gnl_WGS_JAQGDS_mrna.Dda_2232/rna-gnl_WGS_JAQGDS_mrna.Dda_4045/rna-gnl_WGS_JAQGDS_mrna.Dda_4385/rna-gnl_WGS_JAQGDS_mrna.Dda_4394/rna-gnl_WGS_JAQGDS_mrna.Dda_4757/rna-gnl_WGS_JAQGDS_mrna.Dda_5066/rna-gnl_WGS_JAQGDS_mrna.Dda_6331/rna-gnl_WGS_JAQGDS_mrna.Dda_7026/rna-gnl_WGS_JAQGDS_mrna.Dda_8024/rna-gnl_WGS_JAQGDS_mrna.Dda_8962/rna-gnl_WGS_JAQGDS_mrna.Dda_9098/rna-gnl_WGS_JAQGDS_mrna.Dda_9149	12
MF	GO:0016722	oxidoreductase activity, acting on metal ions	12/72	59/4200	1.48273e-10	1.55686e-08	1.31104e-08	rna-gnl_WGS_JAQGDS_mrna.Dda_2232/rna-gnl_WGS_JAQGDS_mrna.Dda_4045/rna-gnl_WGS_JAQGDS_mrna.Dda_4385/rna-gnl_WGS_JAQGDS_mrna.Dda_4394/rna-gnl_WGS_JAQGDS_mrna.Dda_4757/rna-gnl_WGS_JAQGDS_mrna.Dda_5066/rna-gnl_WGS_JAQGDS_mrna.Dda_6331/rna-gnl_WGS_JAQGDS_mrna.Dda_7026/rna-gnl_WGS_JAQGDS_mrna.Dda_8024/rna-gnl_WGS_JAQGDS_mrna.Dda_8962/rna-gnl_WGS_JAQGDS_mrna.Dda_9098/rna-gnl_WGS_JAQGDS_mrna.Dda_9149	12
BP	GO:0006826	iron ion transport	12/58	56/3185	1.23201e-10	5.02661e-08	4.75945e-08	rna-gnl_WGS_JAQGDS_mrna.Dda_2232/rna-gnl_WGS_JAQGDS_mrna.Dda_4045/rna-gnl_WGS_JAQGDS_mrna.Dda_4385/rna-gnl_WGS_JAQGDS_mrna.Dda_4394/rna-gnl_WGS_JAQGDS_mrna.Dda_4757/rna-gnl_WGS_JAQGDS_mrna.Dda_5066/rna-gnl_WGS_JAQGDS_mrna.Dda_6331/rna-gnl_WGS_JAQGDS_mrna.Dda_7026/rna-gnl_WGS_JAQGDS_mrna.Dda_8024/rna-gnl_WGS_JAQGDS_mrna.Dda_8962/rna-gnl_WGS_JAQGDS_mrna.Dda_9098/rna-gnl_WGS_JAQGDS_mrna.Dda_9149	12
BP	GO:0000041	transition metal ion transport	12/58	61/3185	3.59093e-10	7.32549e-08	6.93616e-08	rna-gnl_WGS_JAQGDS_mrna.Dda_2232/rna-gnl_WGS_JAQGDS_mrna.Dda_4045/rna-gnl_WGS_JAQGDS_mrna.Dda_4385/rna-gnl_WGS_JAQGDS_mrna.Dda_4394/rna-gnl_WGS_JAQGDS_mrna.Dda_4757/rna-gnl_WGS_JAQGDS_mrna.Dda_5066/rna-gnl_WGS_JAQGDS_mrna.Dda_6331/rna-gnl_WGS_JAQGDS_mrna.Dda_7026/rna-gnl_WGS_JAQGDS_mrna.Dda_8024/rna-gnl_WGS_JAQGDS_mrna.Dda_8962/rna-gnl_WGS_JAQGDS_mrna.Dda_9098/rna-gnl_WGS_JAQGDS_mrna.Dda_9149	12
BP	GO:0030001	metal ion transport	12/58	78/3185	7.10044e-09	9.65659e-07	9.14337e-07	rna-gnl_WGS_JAQGDS_mrna.Dda_2232/rna-gnl_WGS_JAQGDS_mrna.Dda_4045/rna-gnl_WGS_JAQGDS_mrna.Dda_4385/rna-gnl_WGS_JAQGDS_mrna.Dda_4394/rna-gnl_WGS_JAQGDS_mrna.Dda_4757/rna-gnl_WGS_JAQGDS_mrna.Dda_5066/rna-gnl_WGS_JAQGDS_mrna.Dda_6331/rna-gnl_WGS_JAQGDS_mrna.Dda_7026/rna-gnl_WGS_JAQGDS_mrna.Dda_8024/rna-gnl_WGS_JAQGDS_mrna.Dda_8962/rna-gnl_WGS_JAQGDS_mrna.Dda_9098/rna-gnl_WGS_JAQGDS_mrna.Dda_9149	12
BP	GO:0006812	cation transport	12/58	81/3185	1.10983e-08	1.13202e-06	1.07186e-06	rna-gnl_WGS_JAQGDS_mrna.Dda_2232/rna-gnl_WGS_JAQGDS_mrna.Dda_4045/rna-gnl_WGS_JAQGDS_mrna.Dda_4385/rna-gnl_WGS_JAQGDS_mrna.Dda_4394/rna-gnl_WGS_JAQGDS_mrna.Dda_4757/rna-gnl_WGS_JAQGDS_mrna.Dda_5066/rna-gnl_WGS_JAQGDS_mrna.Dda_6331/rna-gnl_WGS_JAQGDS_mrna.Dda_7026/rna-gnl_WGS_JAQGDS_mrna.Dda_8024/rna-gnl_WGS_JAQGDS_mrna.Dda_8962/rna-gnl_WGS_JAQGDS_mrna.Dda_9098/rna-gnl_WGS_JAQGDS_mrna.Dda_9149	12
MF	GO:0003677	DNA binding	23/72	386/4200	4.26796e-08	2.98757e-06	2.51585e-06	rna-gnl_WGS_JAQGDS_mrna.Dda_0670/rna-gnl_WGS_JAQGDS_mrna.Dda_2046/rna-gnl_WGS_JAQGDS_mrna.Dda_2232/rna-gnl_WGS_JAQGDS_mrna.Dda_4045/rna-gnl_WGS_JAQGDS_mrna.Dda_4046/rna-gnl_WGS_JAQGDS_mrna.Dda_4384/rna-gnl_WGS_JAQGDS_mrna.Dda_4385/rna-gnl_WGS_JAQGDS_mrna.Dda_4394/rna-gnl_WGS_JAQGDS_mrna.Dda_4757/rna-gnl_WGS_JAQGDS_mrna.Dda_5066/rna-gnl_WGS_JAQGDS_mrna.Dda_5079/rna-gnl_WGS_JAQGDS_mrna.Dda_6080/rna…	23
BP	GO:0006811	ion transport	12/58	94/3185	6.27255e-08	5.1184e-06	4.84637e-06	rna-gnl_WGS_JAQGDS_mrna.Dda_2232/rna-gnl_WGS_JAQGDS_mrna.Dda_4045/rna-gnl_WGS_JAQGDS_mrna.Dda_4385/rna-gnl_WGS_JAQGDS_mrna.Dda_4394/rna-gnl_WGS_JAQGDS_mrna.Dda_4757/rna-gnl_WGS_JAQGDS_mrna.Dda_5066/rna-gnl_WGS_JAQGDS_mrna.Dda_6331/rna-gnl_WGS_JAQGDS_mrna.Dda_7026/rna-gnl_WGS_JAQGDS_mrna.Dda_8024/rna-gnl_WGS_JAQGDS_mrna.Dda_8962/rna-gnl_WGS_JAQGDS_mrna.Dda_9098/rna-gnl_WGS_JAQGDS_mrna.Dda_9149	12
CC	GO:0005739	mitochondrion	21/70	305/3714	7.63498e-08	7.55863e-06	6.75093e-06	rna-gnl_WGS_JAQGDS_mrna.Dda_0397/rna-gnl_WGS_JAQGDS_mrna.Dda_0412/rna-gnl_WGS_JAQGDS_mrna.Dda_0411/rna-gnl_WGS_JAQGDS_mrna.Dda_2232/rna-gnl_WGS_JAQGDS_mrna.Dda_2333/rna-gnl_WGS_JAQGDS_mrna.Dda_3129/rna-gnl_WGS_JAQGDS_mrna.Dda_3139/rna-gnl_WGS_JAQGDS_mrna.Dda_3647/rna-gnl_WGS_JAQGDS_mrna.Dda_4045/rna-gnl_WGS_JAQGDS_mrna.Dda_4385/rna-gnl_WGS_JAQGDS_mrna.Dda_4394/rna-gnl_WGS_JAQGDS_mrna.Dda_4757/rna…	21
MF	GO:0008270	zinc ion binding	19/72	359/4200	5.41246e-06	0.000284154	0.000239288	rna-gnl_WGS_JAQGDS_mrna.Dda_1378/rna-gnl_WGS_JAQGDS_mrna.Dda_2232/rna-gnl_WGS_JAQGDS_mrna.Dda_4045/rna-gnl_WGS_JAQGDS_mrna.Dda_4046/rna-gnl_WGS_JAQGDS_mrna.Dda_4384/rna-gnl_WGS_JAQGDS_mrna.Dda_4385/rna-gnl_WGS_JAQGDS_mrna.Dda_4394/rna-gnl_WGS_JAQGDS_mrna.Dda_4757/rna-gnl_WGS_JAQGDS_mrna.Dda_5066/rna-gnl_WGS_JAQGDS_mrna.Dda_5079/rna-gnl_WGS_JAQGDS_mrna.Dda_6080/rna-gnl_WGS_JAQGDS_mrna.Dda_6331/rna…	19
MF	GO:0004519	endonuclease activity	9/72	93/4200	2.33895e-05	0.000982359	0.000827249	rna-gnl_WGS_JAQGDS_mrna.Dda_2375/rna-gnl_WGS_JAQGDS_mrna.Dda_4045/rna-gnl_WGS_JAQGDS_mrna.Dda_4046/rna-gnl_WGS_JAQGDS_mrna.Dda_4385/rna-gnl_WGS_JAQGDS_mrna.Dda_5066/rna-gnl_WGS_JAQGDS_mrna.Dda_6080/rna-gnl_WGS_JAQGDS_mrna.Dda_6331/rna-gnl_WGS_JAQGDS_mrna.Dda_7922/rna-gnl_WGS_JAQGDS_mrna.Dda_8024	9
MF	GO:0016705	oxidoreductase activity, acting on paired donors, with incorporation or reduction of molecular oxygen	9/72	97/4200	3.29009e-05	0.00115153	0.000969711	rna-gnl_WGS_JAQGDS_mrna.Dda_3129/rna-gnl_WGS_JAQGDS_mrna.Dda_3450/rna-gnl_WGS_JAQGDS_mrna.Dda_4045/rna-gnl_WGS_JAQGDS_mrna.Dda_4385/rna-gnl_WGS_JAQGDS_mrna.Dda_5066/rna-gnl_WGS_JAQGDS_mrna.Dda_6475/rna-gnl_WGS_JAQGDS_mrna.Dda_7026/rna-gnl_WGS_JAQGDS_mrna.Dda_8024/rna-gnl_WGS_JAQGDS_mrna.Dda_8962	9
MF	GO:0046914	transition metal ion binding	19/72	446/4200	0.000118218	0.00354654	0.00298656	rna-gnl_WGS_JAQGDS_mrna.Dda_1378/rna-gnl_WGS_JAQGDS_mrna.Dda_2232/rna-gnl_WGS_JAQGDS_mrna.Dda_4045/rna-gnl_WGS_JAQGDS_mrna.Dda_4046/rna-gnl_WGS_JAQGDS_mrna.Dda_4384/rna-gnl_WGS_JAQGDS_mrna.Dda_4385/rna-gnl_WGS_JAQGDS_mrna.Dda_4394/rna-gnl_WGS_JAQGDS_mrna.Dda_4757/rna-gnl_WGS_JAQGDS_mrna.Dda_5066/rna-gnl_WGS_JAQGDS_mrna.Dda_5079/rna-gnl_WGS_JAQGDS_mrna.Dda_6080/rna-gnl_WGS_JAQGDS_mrna.Dda_6331/rna…	19
MF	GO:0004518	nuclease activity	9/72	124/4200	0.000225649	0.0059233	0.00498804	rna-gnl_WGS_JAQGDS_mrna.Dda_2375/rna-gnl_WGS_JAQGDS_mrna.Dda_4045/rna-gnl_WGS_JAQGDS_mrna.Dda_4046/rna-gnl_WGS_JAQGDS_mrna.Dda_4385/rna-gnl_WGS_JAQGDS_mrna.Dda_5066/rna-gnl_WGS_JAQGDS_mrna.Dda_6080/rna-gnl_WGS_JAQGDS_mrna.Dda_6331/rna-gnl_WGS_JAQGDS_mrna.Dda_7922/rna-gnl_WGS_JAQGDS_mrna.Dda_8024	9
MF	GO:0003676	nucleic acid binding	27/72	825/4200	0.000294139	0.00686325	0.00577958	rna-gnl_WGS_JAQGDS_mrna.Dda_0670/rna-gnl_WGS_JAQGDS_mrna.Dda_1408/rna-gnl_WGS_JAQGDS_mrna.Dda_2046/rna-gnl_WGS_JAQGDS_mrna.Dda_2232/rna-gnl_WGS_JAQGDS_mrna.Dda_4045/rna-gnl_WGS_JAQGDS_mrna.Dda_4046/rna-gnl_WGS_JAQGDS_mrna.Dda_4384/rna-gnl_WGS_JAQGDS_mrna.Dda_4385/rna-gnl_WGS_JAQGDS_mrna.Dda_4394/rna-gnl_WGS_JAQGDS_mrna.Dda_4757/rna-gnl_WGS_JAQGDS_mrna.Dda_5066/rna-gnl_WGS_JAQGDS_mrna.Dda_5079/rna…	27
CC	GO:0005737	cytoplasm	34/70	1030/3714	0.000147206	0.00728671	0.00650807	rna-gnl_WGS_JAQGDS_mrna.Dda_0397/rna-gnl_WGS_JAQGDS_mrna.Dda_0412/rna-gnl_WGS_JAQGDS_mrna.Dda_0411/rna-gnl_WGS_JAQGDS_mrna.Dda_1344/rna-gnl_WGS_JAQGDS_mrna.Dda_1378/rna-gnl_WGS_JAQGDS_mrna.Dda_2107/rna-gnl_WGS_JAQGDS_mrna.Dda_2232/rna-gnl_WGS_JAQGDS_mrna.Dda_2333/rna-gnl_WGS_JAQGDS_mrna.Dda_2382/rna-gnl_WGS_JAQGDS_mrna.Dda_3129/rna-gnl_WGS_JAQGDS_mrna.Dda_3139/rna-gnl_WGS_JAQGDS_mrna.Dda_3142/rna…	34
BP	GO:0006810	transport	19/58	455/3185	0.000257224	0.0174913	0.0165616	rna-gnl_WGS_JAQGDS_mrna.Dda_0412/rna-gnl_WGS_JAQGDS_mrna.Dda_1320/rna-gnl_WGS_JAQGDS_mrna.Dda_1344/rna-gnl_WGS_JAQGDS_mrna.Dda_2107/rna-gnl_WGS_JAQGDS_mrna.Dda_2232/rna-gnl_WGS_JAQGDS_mrna.Dda_2669/rna-gnl_WGS_JAQGDS_mrna.Dda_4045/rna-gnl_WGS_JAQGDS_mrna.Dda_4385/rna-gnl_WGS_JAQGDS_mrna.Dda_4394/rna-gnl_WGS_JAQGDS_mrna.Dda_4757/rna-gnl_WGS_JAQGDS_mrna.Dda_5066/rna-gnl_WGS_JAQGDS_mrna.Dda_5543/rna…	19
MF	GO:0004497	monooxygenase activity	7/72	92/4200	0.000889292	0.0181658	0.0152975	rna-gnl_WGS_JAQGDS_mrna.Dda_3129/rna-gnl_WGS_JAQGDS_mrna.Dda_4045/rna-gnl_WGS_JAQGDS_mrna.Dda_4385/rna-gnl_WGS_JAQGDS_mrna.Dda_5066/rna-gnl_WGS_JAQGDS_mrna.Dda_7026/rna-gnl_WGS_JAQGDS_mrna.Dda_8024/rna-gnl_WGS_JAQGDS_mrna.Dda_8962	7
MF	GO:0043167	ion binding	42/72	1666/4200	0.000951543	0.0181658	0.0152975	rna-gnl_WGS_JAQGDS_mrna.Dda_0038/rna-gnl_WGS_JAQGDS_mrna.Dda_0114/rna-gnl_WGS_JAQGDS_mrna.Dda_0191/rna-gnl_WGS_JAQGDS_mrna.Dda_0670/rna-gnl_WGS_JAQGDS_mrna.Dda_1378/rna-gnl_WGS_JAQGDS_mrna.Dda_1408/rna-gnl_WGS_JAQGDS_mrna.Dda_1895/rna-gnl_WGS_JAQGDS_mrna.Dda_2232/rna-gnl_WGS_JAQGDS_mrna.Dda_2669/rna-gnl_WGS_JAQGDS_mrna.Dda_3129/rna-gnl_WGS_JAQGDS_mrna.Dda_3139/rna-gnl_WGS_JAQGDS_mrna.Dda_3450/rna…	42
BP	GO:0051234	establishment of localization	19/58	462/3185	0.000315135	0.0183679	0.0173917	rna-gnl_WGS_JAQGDS_mrna.Dda_0412/rna-gnl_WGS_JAQGDS_mrna.Dda_1320/rna-gnl_WGS_JAQGDS_mrna.Dda_1344/rna-gnl_WGS_JAQGDS_mrna.Dda_2107/rna-gnl_WGS_JAQGDS_mrna.Dda_2232/rna-gnl_WGS_JAQGDS_mrna.Dda_2669/rna-gnl_WGS_JAQGDS_mrna.Dda_4045/rna-gnl_WGS_JAQGDS_mrna.Dda_4385/rna-gnl_WGS_JAQGDS_mrna.Dda_4394/rna-gnl_WGS_JAQGDS_mrna.Dda_4757/rna-gnl_WGS_JAQGDS_mrna.Dda_5066/rna-gnl_WGS_JAQGDS_mrna.Dda_5543/rna…	19
CC	GO:0005622	intracellular anatomical structure	51/70	1990/3714	0.000675555	0.0207666	0.0185475	rna-gnl_WGS_JAQGDS_mrna.Dda_0397/rna-gnl_WGS_JAQGDS_mrna.Dda_0412/rna-gnl_WGS_JAQGDS_mrna.Dda_0411/rna-gnl_WGS_JAQGDS_mrna.Dda_0670/rna-gnl_WGS_JAQGDS_mrna.Dda_1344/rna-gnl_WGS_JAQGDS_mrna.Dda_1378/rna-gnl_WGS_JAQGDS_mrna.Dda_2046/rna-gnl_WGS_JAQGDS_mrna.Dda_2107/rna-gnl_WGS_JAQGDS_mrna.Dda_2232/rna-gnl_WGS_JAQGDS_mrna.Dda_2333/rna-gnl_WGS_JAQGDS_mrna.Dda_2334/rna-gnl_WGS_JAQGDS_mrna.Dda_2382/rna…	51
CC	GO:0043231	intracellular membrane-bounded organelle	42/70	1527/3714	0.00100037	0.0207666	0.0185475	rna-gnl_WGS_JAQGDS_mrna.Dda_0397/rna-gnl_WGS_JAQGDS_mrna.Dda_0412/rna-gnl_WGS_JAQGDS_mrna.Dda_0411/rna-gnl_WGS_JAQGDS_mrna.Dda_0670/rna-gnl_WGS_JAQGDS_mrna.Dda_1344/rna-gnl_WGS_JAQGDS_mrna.Dda_2046/rna-gnl_WGS_JAQGDS_mrna.Dda_2107/rna-gnl_WGS_JAQGDS_mrna.Dda_2232/rna-gnl_WGS_JAQGDS_mrna.Dda_2333/rna-gnl_WGS_JAQGDS_mrna.Dda_2334/rna-gnl_WGS_JAQGDS_mrna.Dda_2569/rna-gnl_WGS_JAQGDS_mrna.Dda_3129/rna…	42
CC	GO:0043227	membrane-bounded organelle	42/70	1530/3714	0.00104882	0.0207666	0.0185475	rna-gnl_WGS_JAQGDS_mrna.Dda_0397/rna-gnl_WGS_JAQGDS_mrna.Dda_0412/rna-gnl_WGS_JAQGDS_mrna.Dda_0411/rna-gnl_WGS_JAQGDS_mrna.Dda_0670/rna-gnl_WGS_JAQGDS_mrna.Dda_1344/rna-gnl_WGS_JAQGDS_mrna.Dda_2046/rna-gnl_WGS_JAQGDS_mrna.Dda_2107/rna-gnl_WGS_JAQGDS_mrna.Dda_2232/rna-gnl_WGS_JAQGDS_mrna.Dda_2333/rna-gnl_WGS_JAQGDS_mrna.Dda_2334/rna-gnl_WGS_JAQGDS_mrna.Dda_2569/rna-gnl_WGS_JAQGDS_mrna.Dda_3129/rna…	42
BP	GO:0051179	localization	19/58	476/3185	0.000466432	0.023788	0.0225238	rna-gnl_WGS_JAQGDS_mrna.Dda_0412/rna-gnl_WGS_JAQGDS_mrna.Dda_1320/rna-gnl_WGS_JAQGDS_mrna.Dda_1344/rna-gnl_WGS_JAQGDS_mrna.Dda_2107/rna-gnl_WGS_JAQGDS_mrna.Dda_2232/rna-gnl_WGS_JAQGDS_mrna.Dda_2669/rna-gnl_WGS_JAQGDS_mrna.Dda_4045/rna-gnl_WGS_JAQGDS_mrna.Dda_4385/rna-gnl_WGS_JAQGDS_mrna.Dda_4394/rna-gnl_WGS_JAQGDS_mrna.Dda_4757/rna-gnl_WGS_JAQGDS_mrna.Dda_5066/rna-gnl_WGS_JAQGDS_mrna.Dda_5543/rna…	19
MF	GO:0046872	metal ion binding	27/72	907/4200	0.00139963	0.0244935	0.0206261	rna-gnl_WGS_JAQGDS_mrna.Dda_0670/rna-gnl_WGS_JAQGDS_mrna.Dda_1378/rna-gnl_WGS_JAQGDS_mrna.Dda_2232/rna-gnl_WGS_JAQGDS_mrna.Dda_2669/rna-gnl_WGS_JAQGDS_mrna.Dda_3139/rna-gnl_WGS_JAQGDS_mrna.Dda_3450/rna-gnl_WGS_JAQGDS_mrna.Dda_3814/rna-gnl_WGS_JAQGDS_mrna.Dda_4045/rna-gnl_WGS_JAQGDS_mrna.Dda_4046/rna-gnl_WGS_JAQGDS_mrna.Dda_4384/rna-gnl_WGS_JAQGDS_mrna.Dda_4385/rna-gnl_WGS_JAQGDS_mrna.Dda_4394/rna…	27
MF	GO:0043169	cation binding	27/72	912/4200	0.00152638	0.0246569	0.0207637	rna-gnl_WGS_JAQGDS_mrna.Dda_0670/rna-gnl_WGS_JAQGDS_mrna.Dda_1378/rna-gnl_WGS_JAQGDS_mrna.Dda_2232/rna-gnl_WGS_JAQGDS_mrna.Dda_2669/rna-gnl_WGS_JAQGDS_mrna.Dda_3139/rna-gnl_WGS_JAQGDS_mrna.Dda_3450/rna-gnl_WGS_JAQGDS_mrna.Dda_3814/rna-gnl_WGS_JAQGDS_mrna.Dda_4045/rna-gnl_WGS_JAQGDS_mrna.Dda_4046/rna-gnl_WGS_JAQGDS_mrna.Dda_4384/rna-gnl_WGS_JAQGDS_mrna.Dda_4385/rna-gnl_WGS_JAQGDS_mrna.Dda_4394/rna…	27
MF	GO:0016787	hydrolase activity	31/72	1121/4200	0.00180692	0.0268716	0.0226287	rna-gnl_WGS_JAQGDS_mrna.Dda_0191/rna-gnl_WGS_JAQGDS_mrna.Dda_1228/rna-gnl_WGS_JAQGDS_mrna.Dda_1378/rna-gnl_WGS_JAQGDS_mrna.Dda_1408/rna-gnl_WGS_JAQGDS_mrna.Dda_1422/rna-gnl_WGS_JAQGDS_mrna.Dda_2232/rna-gnl_WGS_JAQGDS_mrna.Dda_2375/rna-gnl_WGS_JAQGDS_mrna.Dda_2669/rna-gnl_WGS_JAQGDS_mrna.Dda_3211/rna-gnl_WGS_JAQGDS_mrna.Dda_4045/rna-gnl_WGS_JAQGDS_mrna.Dda_4046/rna-gnl_WGS_JAQGDS_mrna.Dda_4385/rna…	31
MF	GO:0097159	organic cyclic compound binding	41/72	1665/4200	0.00204736	0.0268716	0.0226287	rna-gnl_WGS_JAQGDS_mrna.Dda_0038/rna-gnl_WGS_JAQGDS_mrna.Dda_0114/rna-gnl_WGS_JAQGDS_mrna.Dda_0191/rna-gnl_WGS_JAQGDS_mrna.Dda_0670/rna-gnl_WGS_JAQGDS_mrna.Dda_1378/rna-gnl_WGS_JAQGDS_mrna.Dda_1408/rna-gnl_WGS_JAQGDS_mrna.Dda_1895/rna-gnl_WGS_JAQGDS_mrna.Dda_2046/rna-gnl_WGS_JAQGDS_mrna.Dda_2232/rna-gnl_WGS_JAQGDS_mrna.Dda_2669/rna-gnl_WGS_JAQGDS_mrna.Dda_3129/rna-gnl_WGS_JAQGDS_mrna.Dda_4045/rna…	41
MF	GO:1901363	heterocyclic compound binding	41/72	1665/4200	0.00204736	0.0268716	0.0226287	rna-gnl_WGS_JAQGDS_mrna.Dda_0038/rna-gnl_WGS_JAQGDS_mrna.Dda_0114/rna-gnl_WGS_JAQGDS_mrna.Dda_0191/rna-gnl_WGS_JAQGDS_mrna.Dda_0670/rna-gnl_WGS_JAQGDS_mrna.Dda_1378/rna-gnl_WGS_JAQGDS_mrna.Dda_1408/rna-gnl_WGS_JAQGDS_mrna.Dda_1895/rna-gnl_WGS_JAQGDS_mrna.Dda_2046/rna-gnl_WGS_JAQGDS_mrna.Dda_2232/rna-gnl_WGS_JAQGDS_mrna.Dda_2669/rna-gnl_WGS_JAQGDS_mrna.Dda_3129/rna-gnl_WGS_JAQGDS_mrna.Dda_4045/rna…	41
MF	GO:0016788	hydrolase activity, acting on ester bonds	12/72	277/4200	0.00229816	0.0283891	0.0239066	rna-gnl_WGS_JAQGDS_mrna.Dda_1422/rna-gnl_WGS_JAQGDS_mrna.Dda_2375/rna-gnl_WGS_JAQGDS_mrna.Dda_4045/rna-gnl_WGS_JAQGDS_mrna.Dda_4046/rna-gnl_WGS_JAQGDS_mrna.Dda_4385/rna-gnl_WGS_JAQGDS_mrna.Dda_5066/rna-gnl_WGS_JAQGDS_mrna.Dda_6080/rna-gnl_WGS_JAQGDS_mrna.Dda_6331/rna-gnl_WGS_JAQGDS_mrna.Dda_7922/rna-gnl_WGS_JAQGDS_mrna.Dda_8024/rna-gnl_WGS_JAQGDS_mrna.Dda_8060/rna-gnl_WGS_JAQGDS_mrna.Dda_8329	12
CC	GO:0043229	intracellular organelle	45/70	1734/3714	0.00209412	0.0313697	0.0280176	rna-gnl_WGS_JAQGDS_mrna.Dda_0397/rna-gnl_WGS_JAQGDS_mrna.Dda_0412/rna-gnl_WGS_JAQGDS_mrna.Dda_0411/rna-gnl_WGS_JAQGDS_mrna.Dda_0670/rna-gnl_WGS_JAQGDS_mrna.Dda_1344/rna-gnl_WGS_JAQGDS_mrna.Dda_2046/rna-gnl_WGS_JAQGDS_mrna.Dda_2107/rna-gnl_WGS_JAQGDS_mrna.Dda_2232/rna-gnl_WGS_JAQGDS_mrna.Dda_2333/rna-gnl_WGS_JAQGDS_mrna.Dda_2334/rna-gnl_WGS_JAQGDS_mrna.Dda_2569/rna-gnl_WGS_JAQGDS_mrna.Dda_3129/rna…	45
CC	GO:0043226	organelle	45/70	1738/3714	0.00221806	0.0313697	0.0280176	rna-gnl_WGS_JAQGDS_mrna.Dda_0397/rna-gnl_WGS_JAQGDS_mrna.Dda_0412/rna-gnl_WGS_JAQGDS_mrna.Dda_0411/rna-gnl_WGS_JAQGDS_mrna.Dda_0670/rna-gnl_WGS_JAQGDS_mrna.Dda_1344/rna-gnl_WGS_JAQGDS_mrna.Dda_2046/rna-gnl_WGS_JAQGDS_mrna.Dda_2107/rna-gnl_WGS_JAQGDS_mrna.Dda_2232/rna-gnl_WGS_JAQGDS_mrna.Dda_2333/rna-gnl_WGS_JAQGDS_mrna.Dda_2334/rna-gnl_WGS_JAQGDS_mrna.Dda_2569/rna-gnl_WGS_JAQGDS_mrna.Dda_3129/rna…	45
MF	GO:0005506	iron ion binding	6/72	88/4200	0.00367741	0.0429031	0.0361289	rna-gnl_WGS_JAQGDS_mrna.Dda_4045/rna-gnl_WGS_JAQGDS_mrna.Dda_4385/rna-gnl_WGS_JAQGDS_mrna.Dda_5066/rna-gnl_WGS_JAQGDS_mrna.Dda_7026/rna-gnl_WGS_JAQGDS_mrna.Dda_8024/rna-gnl_WGS_JAQGDS_mrna.Dda_8962	6
MF	GO:0020037	heme binding	6/72	95/4200	0.005368	0.0593196	0.0499533	rna-gnl_WGS_JAQGDS_mrna.Dda_4045/rna-gnl_WGS_JAQGDS_mrna.Dda_4385/rna-gnl_WGS_JAQGDS_mrna.Dda_5066/rna-gnl_WGS_JAQGDS_mrna.Dda_7026/rna-gnl_WGS_JAQGDS_mrna.Dda_8024/rna-gnl_WGS_JAQGDS_mrna.Dda_8962	6
MF	GO:0046906	tetrapyrrole binding	6/72	96/4200	0.00564948	0.0593196	0.0499533	rna-gnl_WGS_JAQGDS_mrna.Dda_4045/rna-gnl_WGS_JAQGDS_mrna.Dda_4385/rna-gnl_WGS_JAQGDS_mrna.Dda_5066/rna-gnl_WGS_JAQGDS_mrna.Dda_7026/rna-gnl_WGS_JAQGDS_mrna.Dda_8024/rna-gnl_WGS_JAQGDS_mrna.Dda_8962	6
MF	GO:0016491	oxidoreductase activity	17/72	535/4200	0.00753539	0.0753539	0.0634559	rna-gnl_WGS_JAQGDS_mrna.Dda_2232/rna-gnl_WGS_JAQGDS_mrna.Dda_3129/rna-gnl_WGS_JAQGDS_mrna.Dda_3139/rna-gnl_WGS_JAQGDS_mrna.Dda_3450/rna-gnl_WGS_JAQGDS_mrna.Dda_4045/rna-gnl_WGS_JAQGDS_mrna.Dda_4385/rna-gnl_WGS_JAQGDS_mrna.Dda_4394/rna-gnl_WGS_JAQGDS_mrna.Dda_4757/rna-gnl_WGS_JAQGDS_mrna.Dda_5066/rna-gnl_WGS_JAQGDS_mrna.Dda_6331/rna-gnl_WGS_JAQGDS_mrna.Dda_6475/rna-gnl_WGS_JAQGDS_mrna.Dda_7026/rna…	17
MF	GO:0016881	acid-amino acid ligase activity	2/72	10/4200	0.0119327	0.0947368	0.0797784	rna-gnl_WGS_JAQGDS_mrna.Dda_1895/rna-gnl_WGS_JAQGDS_mrna.Dda_7759	2
MF	GO:0004022	alcohol dehydrogenase (NAD+) activity	1/72	1/4200	0.0171429	0.0947368	0.0797784	rna-gnl_WGS_JAQGDS_mrna.Dda_9050	1
MF	GO:0004174	electron-transferring-flavoprotein dehydrogenase activity	1/72	1/4200	0.0171429	0.0947368	0.0797784	rna-gnl_WGS_JAQGDS_mrna.Dda_3139	1
MF	GO:0004357	glutamate-cysteine ligase activity	1/72	1/4200	0.0171429	0.0947368	0.0797784	rna-gnl_WGS_JAQGDS_mrna.Dda_7759	1
MF	GO:0004502	kynurenine 3-monooxygenase activity	1/72	1/4200	0.0171429	0.0947368	0.0797784	rna-gnl_WGS_JAQGDS_mrna.Dda_3129	1
MF	GO:0004639	phosphoribosylaminoimidazolesuccinocarboxamide synthase activity	1/72	1/4200	0.0171429	0.0947368	0.0797784	rna-gnl_WGS_JAQGDS_mrna.Dda_1895	1
MF	GO:0004697	protein kinase C activity	1/72	1/4200	0.0171429	0.0947368	0.0797784	rna-gnl_WGS_JAQGDS_mrna.Dda_7769	1
MF	GO:0004698	calcium-dependent protein kinase C activity	1/72	1/4200	0.0171429	0.0947368	0.0797784	rna-gnl_WGS_JAQGDS_mrna.Dda_7769	1
MF	GO:0009931	calcium-dependent protein serine/threonine kinase activity	1/72	1/4200	0.0171429	0.0947368	0.0797784	rna-gnl_WGS_JAQGDS_mrna.Dda_7769	1
MF	GO:0010857	calcium-dependent protein kinase activity	1/72	1/4200	0.0171429	0.0947368	0.0797784	rna-gnl_WGS_JAQGDS_mrna.Dda_7769	1
MF	GO:0015386	potassium:proton antiporter activity	1/72	1/4200	0.0171429	0.0947368	0.0797784	rna-gnl_WGS_JAQGDS_mrna.Dda_7105	1
MF	GO:0018455	alcohol dehydrogenase [NAD(P)+] activity	1/72	1/4200	0.0171429	0.0947368	0.0797784	rna-gnl_WGS_JAQGDS_mrna.Dda_9050	1
MF	GO:0022821	solute:potassium antiporter activity	1/72	1/4200	0.0171429	0.0947368	0.0797784	rna-gnl_WGS_JAQGDS_mrna.Dda_7105	1
MF	GO:0042284	sphingolipid delta-4 desaturase activity	1/72	1/4200	0.0171429	0.0947368	0.0797784	rna-gnl_WGS_JAQGDS_mrna.Dda_6475	1
MF	GO:0047988	hydroxyacid-oxoacid transhydrogenase activity	1/72	1/4200	0.0171429	0.0947368	0.0797784	rna-gnl_WGS_JAQGDS_mrna.Dda_9050	1
MF	GO:0051864	histone H3-methyl-lysine-36 demethylase activity	1/72	1/4200	0.0171429	0.0947368	0.0797784	rna-gnl_WGS_JAQGDS_mrna.Dda_3450	1
MF	GO:0140680	histone H3-di/monomethyl-lysine-36 demethylase activity	1/72	1/4200	0.0171429	0.0947368	0.0797784	rna-gnl_WGS_JAQGDS_mrna.Dda_3450	1
MF	GO:0005093	Rab GDP-dissociation inhibitor activity	1/72	2/4200	0.0339958	0.174125	0.146632	rna-gnl_WGS_JAQGDS_mrna.Dda_0412	1
MF	GO:0016649	oxidoreductase activity, acting on the CH-NH group of donors, quinone or similar compound as acceptor	1/72	2/4200	0.0339958	0.174125	0.146632	rna-gnl_WGS_JAQGDS_mrna.Dda_3139	1
MF	GO:0071885	N-terminal protein N-methyltransferase activity	1/72	2/4200	0.0339958	0.174125	0.146632	rna-gnl_WGS_JAQGDS_mrna.Dda_7743	1
MF	GO:0005488	binding	50/72	2456/4200	0.0355985	0.177992	0.149888	rna-gnl_WGS_JAQGDS_mrna.Dda_0038/rna-gnl_WGS_JAQGDS_mrna.Dda_0114/rna-gnl_WGS_JAQGDS_mrna.Dda_0191/rna-gnl_WGS_JAQGDS_mrna.Dda_0670/rna-gnl_WGS_JAQGDS_mrna.Dda_1378/rna-gnl_WGS_JAQGDS_mrna.Dda_1408/rna-gnl_WGS_JAQGDS_mrna.Dda_1895/rna-gnl_WGS_JAQGDS_mrna.Dda_2046/rna-gnl_WGS_JAQGDS_mrna.Dda_2232/rna-gnl_WGS_JAQGDS_mrna.Dda_2333/rna-gnl_WGS_JAQGDS_mrna.Dda_2669/rna-gnl_WGS_JAQGDS_mrna.Dda_3129/rna…	50
CC	GO:0000313	organellar ribosome	2/70	11/3714	0.0172574	0.186591	0.166652	rna-gnl_WGS_JAQGDS_mrna.Dda_0412/rna-gnl_WGS_JAQGDS_mrna.Dda_0411	2
CC	GO:0005761	mitochondrial ribosome	2/70	11/3714	0.0172574	0.186591	0.166652	rna-gnl_WGS_JAQGDS_mrna.Dda_0412/rna-gnl_WGS_JAQGDS_mrna.Dda_0411	2
CC	GO:0030907	MBF transcription complex	1/70	1/3714	0.0188476	0.186591	0.166652	rna-gnl_WGS_JAQGDS_mrna.Dda_7759	1
CC	GO:0005634	nucleus	26/70	954/3714	0.021703	0.195327	0.174455	rna-gnl_WGS_JAQGDS_mrna.Dda_0670/rna-gnl_WGS_JAQGDS_mrna.Dda_2046/rna-gnl_WGS_JAQGDS_mrna.Dda_2232/rna-gnl_WGS_JAQGDS_mrna.Dda_2334/rna-gnl_WGS_JAQGDS_mrna.Dda_2569/rna-gnl_WGS_JAQGDS_mrna.Dda_3210/rna-gnl_WGS_JAQGDS_mrna.Dda_3450/rna-gnl_WGS_JAQGDS_mrna.Dda_4045/rna-gnl_WGS_JAQGDS_mrna.Dda_4046/rna-gnl_WGS_JAQGDS_mrna.Dda_4384/rna-gnl_WGS_JAQGDS_mrna.Dda_4385/rna-gnl_WGS_JAQGDS_mrna.Dda_4394/rna…	26
MF	GO:0003872	6-phosphofructokinase activity	1/72	3/4200	0.0505638	0.225923	0.190251	rna-gnl_WGS_JAQGDS_mrna.Dda_1378	1
MF	GO:0016717	oxidoreductase activity, acting on paired donors, with oxidation of a pair of donors resulting in the reduction of molecular oxygen to two molecules of water	1/72	3/4200	0.0505638	0.225923	0.190251	rna-gnl_WGS_JAQGDS_mrna.Dda_6475	1
MF	GO:0032451	demethylase activity	1/72	3/4200	0.0505638	0.225923	0.190251	rna-gnl_WGS_JAQGDS_mrna.Dda_3450	1
MF	GO:0032452	histone demethylase activity	1/72	3/4200	0.0505638	0.225923	0.190251	rna-gnl_WGS_JAQGDS_mrna.Dda_3450	1
MF	GO:0140457	protein demethylase activity	1/72	3/4200	0.0505638	0.225923	0.190251	rna-gnl_WGS_JAQGDS_mrna.Dda_3450	1
MF	GO:0008276	protein methyltransferase activity	2/72	23/4200	0.0581635	0.247898	0.208756	rna-gnl_WGS_JAQGDS_mrna.Dda_3211/rna-gnl_WGS_JAQGDS_mrna.Dda_7743	2
MF	GO:0001216	DNA-binding transcription activator activity	1/72	4/4200	0.0668515	0.247898	0.208756	rna-gnl_WGS_JAQGDS_mrna.Dda_7759	1
MF	GO:0001228	DNA-binding transcription activator activity, RNA polymerase II-specific	1/72	4/4200	0.0668515	0.247898	0.208756	rna-gnl_WGS_JAQGDS_mrna.Dda_7759	1
MF	GO:0004040	amidase activity	1/72	4/4200	0.0668515	0.247898	0.208756	rna-gnl_WGS_JAQGDS_mrna.Dda_7228	1
MF	GO:0005092	GDP-dissociation inhibitor activity	1/72	4/4200	0.0668515	0.247898	0.208756	rna-gnl_WGS_JAQGDS_mrna.Dda_0412	1
MF	GO:0043864	indoleacetamide hydrolase activity	1/72	4/4200	0.0668515	0.247898	0.208756	rna-gnl_WGS_JAQGDS_mrna.Dda_7228	1
MF	GO:0140303	intramembrane lipid transporter activity	1/72	4/4200	0.0668515	0.247898	0.208756	rna-gnl_WGS_JAQGDS_mrna.Dda_2669	1
MF	GO:0140326	ATPase-coupled intramembrane lipid transporter activity	1/72	4/4200	0.0668515	0.247898	0.208756	rna-gnl_WGS_JAQGDS_mrna.Dda_2669	1
MF	GO:0030695	GTPase regulator activity	3/72	55/4200	0.0672866	0.247898	0.208756	rna-gnl_WGS_JAQGDS_mrna.Dda_0412/rna-gnl_WGS_JAQGDS_mrna.Dda_1327/rna-gnl_WGS_JAQGDS_mrna.Dda_7745	3
MF	GO:0060589	nucleoside-triphosphatase regulator activity	3/72	55/4200	0.0672866	0.247898	0.208756	rna-gnl_WGS_JAQGDS_mrna.Dda_0412/rna-gnl_WGS_JAQGDS_mrna.Dda_1327/rna-gnl_WGS_JAQGDS_mrna.Dda_7745	3
MF	GO:0008170	N-methyltransferase activity	2/72	26/4200	0.07232	0.261848	0.220504	rna-gnl_WGS_JAQGDS_mrna.Dda_3211/rna-gnl_WGS_JAQGDS_mrna.Dda_7743	2
CC	GO:0030864	cortical actin cytoskeleton	2/70	16/3714	0.0354419	0.26193	0.233941	rna-gnl_WGS_JAQGDS_mrna.Dda_3142/rna-gnl_WGS_JAQGDS_mrna.Dda_3814	2
CC	GO:0016593	Cdc73/Paf1 complex	1/70	2/3714	0.037345	0.26193	0.233941	rna-gnl_WGS_JAQGDS_mrna.Dda_3210	1
CC	GO:0032432	actin filament bundle	1/70	2/3714	0.037345	0.26193	0.233941	rna-gnl_WGS_JAQGDS_mrna.Dda_3814	1
CC	GO:0030863	cortical cytoskeleton	2/70	17/3714	0.0396864	0.26193	0.233941	rna-gnl_WGS_JAQGDS_mrna.Dda_3142/rna-gnl_WGS_JAQGDS_mrna.Dda_3814	2
MF	GO:0016706	2-oxoglutarate-dependent dioxygenase activity	1/72	5/4200	0.0828636	0.290023	0.244229	rna-gnl_WGS_JAQGDS_mrna.Dda_3450	1
MF	GO:0051015	actin filament binding	1/72	5/4200	0.0828636	0.290023	0.244229	rna-gnl_WGS_JAQGDS_mrna.Dda_3814	1
BP	GO:0006368	transcription elongation by RNA polymerase II promoter	2/58	7/3185	0.00645483	0.292619	0.277067	rna-gnl_WGS_JAQGDS_mrna.Dda_3210/rna-gnl_WGS_JAQGDS_mrna.Dda_7670	2
MF	GO:0003724	RNA helicase activity	2/72	30/4200	0.0927004	0.309001	0.260212	rna-gnl_WGS_JAQGDS_mrna.Dda_6178/rna-gnl_WGS_JAQGDS_mrna.Dda_6177	2
MF	GO:0008186	ATP-dependent activity, acting on RNA	2/72	30/4200	0.0927004	0.309001	0.260212	rna-gnl_WGS_JAQGDS_mrna.Dda_6178/rna-gnl_WGS_JAQGDS_mrna.Dda_6177	2
MF	GO:0016831	carboxy-lyase activity	2/72	30/4200	0.0927004	0.309001	0.260212	rna-gnl_WGS_JAQGDS_mrna.Dda_4046/rna-gnl_WGS_JAQGDS_mrna.Dda_6080	2
MF	GO:0003847	1-alkyl-2-acetylglycerophosphocholine esterase activity	1/72	6/4200	0.0986047	0.316485	0.266514	rna-gnl_WGS_JAQGDS_mrna.Dda_8329	1
MF	GO:0008443	phosphofructokinase activity	1/72	6/4200	0.0986047	0.316485	0.266514	rna-gnl_WGS_JAQGDS_mrna.Dda_1378	1
MF	GO:0004674	protein serine/threonine kinase activity	3/72	65/4200	0.0994667	0.316485	0.266514	rna-gnl_WGS_JAQGDS_mrna.Dda_6395/rna-gnl_WGS_JAQGDS_mrna.Dda_7769/rna-gnl_WGS_JAQGDS_mrna.Dda_8569	3
MF	GO:0016879	ligase activity, forming carbon-nitrogen bonds	2/72	33/4200	0.108945	0.328173	0.276356	rna-gnl_WGS_JAQGDS_mrna.Dda_1895/rna-gnl_WGS_JAQGDS_mrna.Dda_7759	2
MF	GO:0015079	potassium ion transmembrane transporter activity	1/72	7/4200	0.114079	0.328173	0.276356	rna-gnl_WGS_JAQGDS_mrna.Dda_7105	1
MF	GO:0016645	oxidoreductase activity, acting on the CH-NH group of donors	1/72	7/4200	0.114079	0.328173	0.276356	rna-gnl_WGS_JAQGDS_mrna.Dda_3139	1
MF	GO:0035673	oligopeptide transmembrane transporter activity	1/72	7/4200	0.114079	0.328173	0.276356	rna-gnl_WGS_JAQGDS_mrna.Dda_8777	1
MF	GO:0070403	NAD+ binding	1/72	7/4200	0.114079	0.328173	0.276356	rna-gnl_WGS_JAQGDS_mrna.Dda_7206	1
MF	GO:0106310	protein serine kinase activity	1/72	7/4200	0.114079	0.328173	0.276356	rna-gnl_WGS_JAQGDS_mrna.Dda_7769	1
MF	GO:1904680	peptide transmembrane transporter activity	1/72	7/4200	0.114079	0.328173	0.276356	rna-gnl_WGS_JAQGDS_mrna.Dda_8777	1
MF	GO:0004721	phosphoprotein phosphatase activity	2/72	35/4200	0.120165	0.341009	0.287165	rna-gnl_WGS_JAQGDS_mrna.Dda_1422/rna-gnl_WGS_JAQGDS_mrna.Dda_8060	2
MF	GO:0016273	arginine N-methyltransferase activity	1/72	8/4200	0.129292	0.352614	0.296938	rna-gnl_WGS_JAQGDS_mrna.Dda_3211	1
MF	GO:0016274	protein-arginine N-methyltransferase activity	1/72	8/4200	0.129292	0.352614	0.296938	rna-gnl_WGS_JAQGDS_mrna.Dda_3211	1
MF	GO:0070006	metalloaminopeptidase activity	1/72	8/4200	0.129292	0.352614	0.296938	rna-gnl_WGS_JAQGDS_mrna.Dda_6475	1
MF	GO:0003824	catalytic activity	52/72	2752/4200	0.139228	0.364962	0.307336	rna-gnl_WGS_JAQGDS_mrna.Dda_0191/rna-gnl_WGS_JAQGDS_mrna.Dda_0670/rna-gnl_WGS_JAQGDS_mrna.Dda_1228/rna-gnl_WGS_JAQGDS_mrna.Dda_1327/rna-gnl_WGS_JAQGDS_mrna.Dda_1378/rna-gnl_WGS_JAQGDS_mrna.Dda_1408/rna-gnl_WGS_JAQGDS_mrna.Dda_1422/rna-gnl_WGS_JAQGDS_mrna.Dda_1895/rna-gnl_WGS_JAQGDS_mrna.Dda_2232/rna-gnl_WGS_JAQGDS_mrna.Dda_2375/rna-gnl_WGS_JAQGDS_mrna.Dda_2669/rna-gnl_WGS_JAQGDS_mrna.Dda_3129/rna…	52
MF	GO:0005319	lipid transporter activity	1/72	9/4200	0.144247	0.364962	0.307336	rna-gnl_WGS_JAQGDS_mrna.Dda_2669	1
MF	GO:0015368	calcium:cation antiporter activity	1/72	9/4200	0.144247	0.364962	0.307336	rna-gnl_WGS_JAQGDS_mrna.Dda_7105	1
MF	GO:0015369	calcium:proton antiporter activity	1/72	9/4200	0.144247	0.364962	0.307336	rna-gnl_WGS_JAQGDS_mrna.Dda_7105	1
MF	GO:0030983	mismatched DNA binding	1/72	9/4200	0.144247	0.364962	0.307336	rna-gnl_WGS_JAQGDS_mrna.Dda_8281	1
MF	GO:0042887	amide transmembrane transporter activity	1/72	9/4200	0.144247	0.364962	0.307336	rna-gnl_WGS_JAQGDS_mrna.Dda_8777	1
MF	GO:0005524	ATP binding	14/72	606/4200	0.146583	0.366457	0.308596	rna-gnl_WGS_JAQGDS_mrna.Dda_0038/rna-gnl_WGS_JAQGDS_mrna.Dda_0114/rna-gnl_WGS_JAQGDS_mrna.Dda_1378/rna-gnl_WGS_JAQGDS_mrna.Dda_1408/rna-gnl_WGS_JAQGDS_mrna.Dda_1895/rna-gnl_WGS_JAQGDS_mrna.Dda_2669/rna-gnl_WGS_JAQGDS_mrna.Dda_6178/rna-gnl_WGS_JAQGDS_mrna.Dda_6177/rna-gnl_WGS_JAQGDS_mrna.Dda_6395/rna-gnl_WGS_JAQGDS_mrna.Dda_7759/rna-gnl_WGS_JAQGDS_mrna.Dda_7769/rna-gnl_WGS_JAQGDS_mrna.Dda_7770/rna…	14
BP	GO:0006354	DNA-templated transcription elongation	2/58	10/3185	0.0133544	0.382181	0.361869	rna-gnl_WGS_JAQGDS_mrna.Dda_3210/rna-gnl_WGS_JAQGDS_mrna.Dda_7670	2
BP	GO:0045935	positive regulation of nucleobase-containing compound metabolic process	3/58	28/3185	0.0135945	0.382181	0.361869	rna-gnl_WGS_JAQGDS_mrna.Dda_2382/rna-gnl_WGS_JAQGDS_mrna.Dda_5079/rna-gnl_WGS_JAQGDS_mrna.Dda_7670	3
BP	GO:0051254	positive regulation of RNA metabolic process	3/58	28/3185	0.0135945	0.382181	0.361869	rna-gnl_WGS_JAQGDS_mrna.Dda_2382/rna-gnl_WGS_JAQGDS_mrna.Dda_5079/rna-gnl_WGS_JAQGDS_mrna.Dda_7670	3
BP	GO:0006004	fucose metabolic process	1/58	1/3185	0.0182104	0.382181	0.361869	rna-gnl_WGS_JAQGDS_mrna.Dda_7229	1
BP	GO:0009620	response to fungus	1/58	1/3185	0.0182104	0.382181	0.361869	rna-gnl_WGS_JAQGDS_mrna.Dda_3731	1
BP	GO:0045053	protein retention in Golgi apparatus	1/58	1/3185	0.0182104	0.382181	0.361869	rna-gnl_WGS_JAQGDS_mrna.Dda_1344	1
BP	GO:0050832	defense response to fungus	1/58	1/3185	0.0182104	0.382181	0.361869	rna-gnl_WGS_JAQGDS_mrna.Dda_3731	1
BP	GO:0045944	positive regulation of transcription by RNA polymerase II	2/58	13/3185	0.0223517	0.382181	0.361869	rna-gnl_WGS_JAQGDS_mrna.Dda_5079/rna-gnl_WGS_JAQGDS_mrna.Dda_7670	2
BP	GO:0031325	positive regulation of cellular metabolic process	3/58	36/3185	0.026746	0.382181	0.361869	rna-gnl_WGS_JAQGDS_mrna.Dda_2382/rna-gnl_WGS_JAQGDS_mrna.Dda_5079/rna-gnl_WGS_JAQGDS_mrna.Dda_7670	3
BP	GO:0051173	positive regulation of nitrogen compound metabolic process	3/58	38/3185	0.0308052	0.382181	0.361869	rna-gnl_WGS_JAQGDS_mrna.Dda_2382/rna-gnl_WGS_JAQGDS_mrna.Dda_5079/rna-gnl_WGS_JAQGDS_mrna.Dda_7670	3
BP	GO:0010604	positive regulation of macromolecule metabolic process	3/58	39/3185	0.0329501	0.382181	0.361869	rna-gnl_WGS_JAQGDS_mrna.Dda_2382/rna-gnl_WGS_JAQGDS_mrna.Dda_5079/rna-gnl_WGS_JAQGDS_mrna.Dda_7670	3
BP	GO:0006480	N-terminal protein amino acid methylation	1/58	2/3185	0.0360947	0.382181	0.361869	rna-gnl_WGS_JAQGDS_mrna.Dda_7743	1
BP	GO:0006750	glutathione biosynthetic process	1/58	2/3185	0.0360947	0.382181	0.361869	rna-gnl_WGS_JAQGDS_mrna.Dda_7759	1
BP	GO:0009272	fungal-type cell wall biogenesis	1/58	2/3185	0.0360947	0.382181	0.361869	rna-gnl_WGS_JAQGDS_mrna.Dda_7769	1
BP	GO:0009617	response to bacterium	1/58	2/3185	0.0360947	0.382181	0.361869	rna-gnl_WGS_JAQGDS_mrna.Dda_3731	1
BP	GO:0018013	N-terminal peptidyl-glycine methylation	1/58	2/3185	0.0360947	0.382181	0.361869	rna-gnl_WGS_JAQGDS_mrna.Dda_7743	1
BP	GO:0018027	peptidyl-lysine dimethylation	1/58	2/3185	0.0360947	0.382181	0.361869	rna-gnl_WGS_JAQGDS_mrna.Dda_7743	1
BP	GO:0018201	peptidyl-glycine modification	1/58	2/3185	0.0360947	0.382181	0.361869	rna-gnl_WGS_JAQGDS_mrna.Dda_7743	1
BP	GO:0030046	parallel actin filament bundle assembly	1/58	2/3185	0.0360947	0.382181	0.361869	rna-gnl_WGS_JAQGDS_mrna.Dda_3814	1
BP	GO:0032968	positive regulation of transcription elongation by RNA polymerase II	1/58	2/3185	0.0360947	0.382181	0.361869	rna-gnl_WGS_JAQGDS_mrna.Dda_7670	1
BP	GO:0034067	protein localization to Golgi apparatus	1/58	2/3185	0.0360947	0.382181	0.361869	rna-gnl_WGS_JAQGDS_mrna.Dda_1344	1
BP	GO:0034243	regulation of transcription elongation by RNA polymerase II	1/58	2/3185	0.0360947	0.382181	0.361869	rna-gnl_WGS_JAQGDS_mrna.Dda_7670	1
BP	GO:0042742	defense response to bacterium	1/58	2/3185	0.0360947	0.382181	0.361869	rna-gnl_WGS_JAQGDS_mrna.Dda_3731	1
BP	GO:0051017	actin filament bundle assembly	1/58	2/3185	0.0360947	0.382181	0.361869	rna-gnl_WGS_JAQGDS_mrna.Dda_3814	1
BP	GO:0061572	actin filament bundle organization	1/58	2/3185	0.0360947	0.382181	0.361869	rna-gnl_WGS_JAQGDS_mrna.Dda_3814	1
BP	GO:0070649	formin-nucleated actin cable assembly	1/58	2/3185	0.0360947	0.382181	0.361869	rna-gnl_WGS_JAQGDS_mrna.Dda_3814	1
BP	GO:0110009	formin-nucleated actin cable organization	1/58	2/3185	0.0360947	0.382181	0.361869	rna-gnl_WGS_JAQGDS_mrna.Dda_3814	1
BP	GO:0045893	positive regulation of DNA-templated transcription	2/58	17/3185	0.0372039	0.382181	0.361869	rna-gnl_WGS_JAQGDS_mrna.Dda_5079/rna-gnl_WGS_JAQGDS_mrna.Dda_7670	2
BP	GO:1902680	positive regulation of RNA biosynthetic process	2/58	17/3185	0.0372039	0.382181	0.361869	rna-gnl_WGS_JAQGDS_mrna.Dda_5079/rna-gnl_WGS_JAQGDS_mrna.Dda_7670	2
BP	GO:1903508	positive regulation of nucleic acid-templated transcription	2/58	17/3185	0.0372039	0.382181	0.361869	rna-gnl_WGS_JAQGDS_mrna.Dda_5079/rna-gnl_WGS_JAQGDS_mrna.Dda_7670	2
BP	GO:0009893	positive regulation of metabolic process	3/58	41/3185	0.0374687	0.382181	0.361869	rna-gnl_WGS_JAQGDS_mrna.Dda_2382/rna-gnl_WGS_JAQGDS_mrna.Dda_5079/rna-gnl_WGS_JAQGDS_mrna.Dda_7670	3
MF	GO:0008138	protein tyrosine/serine/threonine phosphatase activity	1/72	10/4200	0.158948	0.392696	0.330691	rna-gnl_WGS_JAQGDS_mrna.Dda_8060	1
BP	GO:0006366	transcription by RNA polymerase II	4/58	72/3185	0.0407134	0.405148	0.383616	rna-gnl_WGS_JAQGDS_mrna.Dda_0670/rna-gnl_WGS_JAQGDS_mrna.Dda_3210/rna-gnl_WGS_JAQGDS_mrna.Dda_5079/rna-gnl_WGS_JAQGDS_mrna.Dda_7670	4
MF	GO:0004725	protein tyrosine phosphatase activity	1/72	11/4200	0.173401	0.406879	0.342635	rna-gnl_WGS_JAQGDS_mrna.Dda_1422	1
MF	GO:0016709	oxidoreductase activity, acting on paired donors, with incorporation or reduction of molecular oxygen, NAD(P)H as one donor, and incorporation of one atom of oxygen	1/72	11/4200	0.173401	0.406879	0.342635	rna-gnl_WGS_JAQGDS_mrna.Dda_3129	1
MF	GO:0051139	metal cation:proton antiporter activity	1/72	11/4200	0.173401	0.406879	0.342635	rna-gnl_WGS_JAQGDS_mrna.Dda_7105	1
MF	GO:0140828	metal cation:monoatomic cation antiporter activity	1/72	11/4200	0.173401	0.406879	0.342635	rna-gnl_WGS_JAQGDS_mrna.Dda_7105	1
MF	GO:0032559	adenyl ribonucleotide binding	14/72	625/4200	0.174377	0.406879	0.342635	rna-gnl_WGS_JAQGDS_mrna.Dda_0038/rna-gnl_WGS_JAQGDS_mrna.Dda_0114/rna-gnl_WGS_JAQGDS_mrna.Dda_1378/rna-gnl_WGS_JAQGDS_mrna.Dda_1408/rna-gnl_WGS_JAQGDS_mrna.Dda_1895/rna-gnl_WGS_JAQGDS_mrna.Dda_2669/rna-gnl_WGS_JAQGDS_mrna.Dda_6178/rna-gnl_WGS_JAQGDS_mrna.Dda_6177/rna-gnl_WGS_JAQGDS_mrna.Dda_6395/rna-gnl_WGS_JAQGDS_mrna.Dda_7759/rna-gnl_WGS_JAQGDS_mrna.Dda_7769/rna-gnl_WGS_JAQGDS_mrna.Dda_7770/rna…	14
MF	GO:0030554	adenyl nucleotide binding	14/72	627/4200	0.177455	0.409512	0.344852	rna-gnl_WGS_JAQGDS_mrna.Dda_0038/rna-gnl_WGS_JAQGDS_mrna.Dda_0114/rna-gnl_WGS_JAQGDS_mrna.Dda_1378/rna-gnl_WGS_JAQGDS_mrna.Dda_1408/rna-gnl_WGS_JAQGDS_mrna.Dda_1895/rna-gnl_WGS_JAQGDS_mrna.Dda_2669/rna-gnl_WGS_JAQGDS_mrna.Dda_6178/rna-gnl_WGS_JAQGDS_mrna.Dda_6177/rna-gnl_WGS_JAQGDS_mrna.Dda_6395/rna-gnl_WGS_JAQGDS_mrna.Dda_7759/rna-gnl_WGS_JAQGDS_mrna.Dda_7769/rna-gnl_WGS_JAQGDS_mrna.Dda_7770/rna…	14
BP	GO:0006002	fructose 6-phosphate metabolic process	1/58	3/3185	0.0536588	0.413294	0.391328	rna-gnl_WGS_JAQGDS_mrna.Dda_1378	1
BP	GO:0006874	cellular calcium ion homeostasis	1/58	3/3185	0.0536588	0.413294	0.391328	rna-gnl_WGS_JAQGDS_mrna.Dda_7105	1
BP	GO:0006952	defense response	1/58	3/3185	0.0536588	0.413294	0.391328	rna-gnl_WGS_JAQGDS_mrna.Dda_3731	1
BP	GO:0019184	nonribosomal peptide biosynthetic process	1/58	3/3185	0.0536588	0.413294	0.391328	rna-gnl_WGS_JAQGDS_mrna.Dda_7759	1
BP	GO:0043207	response to external biotic stimulus	1/58	3/3185	0.0536588	0.413294	0.391328	rna-gnl_WGS_JAQGDS_mrna.Dda_3731	1
BP	GO:0044419	biological process involved in interspecies interaction between organisms	1/58	3/3185	0.0536588	0.413294	0.391328	rna-gnl_WGS_JAQGDS_mrna.Dda_3731	1
BP	GO:0051707	response to other organism	1/58	3/3185	0.0536588	0.413294	0.391328	rna-gnl_WGS_JAQGDS_mrna.Dda_3731	1
BP	GO:0055074	calcium ion homeostasis	1/58	3/3185	0.0536588	0.413294	0.391328	rna-gnl_WGS_JAQGDS_mrna.Dda_7105	1
BP	GO:0070084	protein initiator methionine removal	1/58	3/3185	0.0536588	0.413294	0.391328	rna-gnl_WGS_JAQGDS_mrna.Dda_6475	1
BP	GO:0098542	defense response to other organism	1/58	3/3185	0.0536588	0.413294	0.391328	rna-gnl_WGS_JAQGDS_mrna.Dda_3731	1
BP	GO:0048522	positive regulation of cellular process	3/58	50/3185	0.0614714	0.413294	0.391328	rna-gnl_WGS_JAQGDS_mrna.Dda_2382/rna-gnl_WGS_JAQGDS_mrna.Dda_5079/rna-gnl_WGS_JAQGDS_mrna.Dda_7670	3
BP	GO:0006479	protein methylation	2/58	23/3185	0.0645839	0.413294	0.391328	rna-gnl_WGS_JAQGDS_mrna.Dda_3211/rna-gnl_WGS_JAQGDS_mrna.Dda_7743	2
BP	GO:0008213	protein alkylation	2/58	23/3185	0.0645839	0.413294	0.391328	rna-gnl_WGS_JAQGDS_mrna.Dda_3211/rna-gnl_WGS_JAQGDS_mrna.Dda_7743	2
BP	GO:0009891	positive regulation of biosynthetic process	2/58	23/3185	0.0645839	0.413294	0.391328	rna-gnl_WGS_JAQGDS_mrna.Dda_5079/rna-gnl_WGS_JAQGDS_mrna.Dda_7670	2
BP	GO:0010557	positive regulation of macromolecule biosynthetic process	2/58	23/3185	0.0645839	0.413294	0.391328	rna-gnl_WGS_JAQGDS_mrna.Dda_5079/rna-gnl_WGS_JAQGDS_mrna.Dda_7670	2
BP	GO:0010558	negative regulation of macromolecule biosynthetic process	2/58	23/3185	0.0645839	0.413294	0.391328	rna-gnl_WGS_JAQGDS_mrna.Dda_2382/rna-gnl_WGS_JAQGDS_mrna.Dda_5079	2
BP	GO:0031328	positive regulation of cellular biosynthetic process	2/58	23/3185	0.0645839	0.413294	0.391328	rna-gnl_WGS_JAQGDS_mrna.Dda_5079/rna-gnl_WGS_JAQGDS_mrna.Dda_7670	2
BP	GO:0000083	regulation of transcription involved in G1/S transition of mitotic cell cycle	1/58	4/3185	0.0709083	0.413294	0.391328	rna-gnl_WGS_JAQGDS_mrna.Dda_7759	1
BP	GO:0009607	response to biotic stimulus	1/58	4/3185	0.0709083	0.413294	0.391328	rna-gnl_WGS_JAQGDS_mrna.Dda_3731	1
BP	GO:0018195	peptidyl-arginine modification	1/58	4/3185	0.0709083	0.413294	0.391328	rna-gnl_WGS_JAQGDS_mrna.Dda_3211	1
BP	GO:0018216	peptidyl-arginine methylation	1/58	4/3185	0.0709083	0.413294	0.391328	rna-gnl_WGS_JAQGDS_mrna.Dda_3211	1
BP	GO:0019805	quinolinate biosynthetic process	1/58	4/3185	0.0709083	0.413294	0.391328	rna-gnl_WGS_JAQGDS_mrna.Dda_3129	1
BP	GO:0032507	maintenance of protein location in cell	1/58	4/3185	0.0709083	0.413294	0.391328	rna-gnl_WGS_JAQGDS_mrna.Dda_1344	1
BP	GO:0032786	positive regulation of DNA-templated transcription, elongation	1/58	4/3185	0.0709083	0.413294	0.391328	rna-gnl_WGS_JAQGDS_mrna.Dda_7670	1
BP	GO:0043420	anthranilate metabolic process	1/58	4/3185	0.0709083	0.413294	0.391328	rna-gnl_WGS_JAQGDS_mrna.Dda_3129	1
BP	GO:0045185	maintenance of protein location	1/58	4/3185	0.0709083	0.413294	0.391328	rna-gnl_WGS_JAQGDS_mrna.Dda_1344	1
BP	GO:0046874	quinolinate metabolic process	1/58	4/3185	0.0709083	0.413294	0.391328	rna-gnl_WGS_JAQGDS_mrna.Dda_3129	1
BP	GO:0051651	maintenance of location in cell	1/58	4/3185	0.0709083	0.413294	0.391328	rna-gnl_WGS_JAQGDS_mrna.Dda_1344	1
BP	GO:0072503	cellular divalent inorganic cation homeostasis	1/58	4/3185	0.0709083	0.413294	0.391328	rna-gnl_WGS_JAQGDS_mrna.Dda_7105	1
MF	GO:0016278	lysine N-methyltransferase activity	1/72	12/4200	0.187608	0.419037	0.352873	rna-gnl_WGS_JAQGDS_mrna.Dda_7743	1
MF	GO:0016279	protein-lysine N-methyltransferase activity	1/72	12/4200	0.187608	0.419037	0.352873	rna-gnl_WGS_JAQGDS_mrna.Dda_7743	1
MF	GO:0019200	carbohydrate kinase activity	1/72	12/4200	0.187608	0.419037	0.352873	rna-gnl_WGS_JAQGDS_mrna.Dda_1378	1
MF	GO:0004386	helicase activity	3/72	89/4200	0.195227	0.419037	0.352873	rna-gnl_WGS_JAQGDS_mrna.Dda_1408/rna-gnl_WGS_JAQGDS_mrna.Dda_6178/rna-gnl_WGS_JAQGDS_mrna.Dda_6177	3
MF	GO:0051536	iron-sulfur cluster binding	2/72	48/4200	0.198468	0.419037	0.352873	rna-gnl_WGS_JAQGDS_mrna.Dda_3139/rna-gnl_WGS_JAQGDS_mrna.Dda_4398	2
MF	GO:0051540	metal cluster binding	2/72	48/4200	0.198468	0.419037	0.352873	rna-gnl_WGS_JAQGDS_mrna.Dda_3139/rna-gnl_WGS_JAQGDS_mrna.Dda_4398	2
MF	GO:0004568	chitinase activity	1/72	13/4200	0.201575	0.419037	0.352873	rna-gnl_WGS_JAQGDS_mrna.Dda_7743	1
MF	GO:0015085	calcium ion transmembrane transporter activity	1/72	13/4200	0.201575	0.419037	0.352873	rna-gnl_WGS_JAQGDS_mrna.Dda_7105	1
MF	GO:0016830	carbon-carbon lyase activity	2/72	49/4200	0.204753	0.419037	0.352873	rna-gnl_WGS_JAQGDS_mrna.Dda_4046/rna-gnl_WGS_JAQGDS_mrna.Dda_6080	2
MF	GO:0003746	translation elongation factor activity	1/72	14/4200	0.215305	0.419037	0.352873	rna-gnl_WGS_JAQGDS_mrna.Dda_7670	1
MF	GO:0003899	DNA-directed 5'-3' RNA polymerase activity	1/72	14/4200	0.215305	0.419037	0.352873	rna-gnl_WGS_JAQGDS_mrna.Dda_0670	1
MF	GO:0005451	monovalent cation:proton antiporter activity	1/72	14/4200	0.215305	0.419037	0.352873	rna-gnl_WGS_JAQGDS_mrna.Dda_7105	1
MF	GO:0015298	solute:cation antiporter activity	1/72	14/4200	0.215305	0.419037	0.352873	rna-gnl_WGS_JAQGDS_mrna.Dda_7105	1
MF	GO:0015299	solute:proton antiporter activity	1/72	14/4200	0.215305	0.419037	0.352873	rna-gnl_WGS_JAQGDS_mrna.Dda_7105	1
MF	GO:0019239	deaminase activity	1/72	14/4200	0.215305	0.419037	0.352873	rna-gnl_WGS_JAQGDS_mrna.Dda_1378	1
MF	GO:0035639	purine ribonucleoside triphosphate binding	15/72	705/4200	0.217063	0.419037	0.352873	rna-gnl_WGS_JAQGDS_mrna.Dda_0038/rna-gnl_WGS_JAQGDS_mrna.Dda_0114/rna-gnl_WGS_JAQGDS_mrna.Dda_0191/rna-gnl_WGS_JAQGDS_mrna.Dda_1378/rna-gnl_WGS_JAQGDS_mrna.Dda_1408/rna-gnl_WGS_JAQGDS_mrna.Dda_1895/rna-gnl_WGS_JAQGDS_mrna.Dda_2669/rna-gnl_WGS_JAQGDS_mrna.Dda_6178/rna-gnl_WGS_JAQGDS_mrna.Dda_6177/rna-gnl_WGS_JAQGDS_mrna.Dda_6395/rna-gnl_WGS_JAQGDS_mrna.Dda_7759/rna-gnl_WGS_JAQGDS_mrna.Dda_7769/rna…	15
MF	GO:0008757	S-adenosylmethionine-dependent methyltransferase activity	2/72	51/4200	0.217388	0.419037	0.352873	rna-gnl_WGS_JAQGDS_mrna.Dda_3211/rna-gnl_WGS_JAQGDS_mrna.Dda_7743	2
MF	GO:0030234	enzyme regulator activity	3/72	94/4200	0.2175	0.419037	0.352873	rna-gnl_WGS_JAQGDS_mrna.Dda_0412/rna-gnl_WGS_JAQGDS_mrna.Dda_1327/rna-gnl_WGS_JAQGDS_mrna.Dda_7745	3
BP	GO:0006470	protein dephosphorylation	2/58	25/3185	0.0748454	0.421673	0.399263	rna-gnl_WGS_JAQGDS_mrna.Dda_1422/rna-gnl_WGS_JAQGDS_mrna.Dda_8060	2
BP	GO:1901136	carbohydrate derivative catabolic process	2/58	25/3185	0.0748454	0.421673	0.399263	rna-gnl_WGS_JAQGDS_mrna.Dda_7743/rna-gnl_WGS_JAQGDS_mrna.Dda_8427	2
BP	GO:0048518	positive regulation of biological process	3/58	55/3185	0.0772607	0.421673	0.399263	rna-gnl_WGS_JAQGDS_mrna.Dda_2382/rna-gnl_WGS_JAQGDS_mrna.Dda_5079/rna-gnl_WGS_JAQGDS_mrna.Dda_7670	3
BP	GO:0000082	G1/S transition of mitotic cell cycle	1/58	5/3185	0.0878486	0.421673	0.399263	rna-gnl_WGS_JAQGDS_mrna.Dda_7759	1
BP	GO:0000290	deadenylation-dependent decapping of nuclear-transcribed mRNA	1/58	5/3185	0.0878486	0.421673	0.399263	rna-gnl_WGS_JAQGDS_mrna.Dda_2382	1
BP	GO:0015914	phospholipid transport	1/58	5/3185	0.0878486	0.421673	0.399263	rna-gnl_WGS_JAQGDS_mrna.Dda_2669	1
BP	GO:0030148	sphingolipid biosynthetic process	1/58	5/3185	0.0878486	0.421673	0.399263	rna-gnl_WGS_JAQGDS_mrna.Dda_6475	1
BP	GO:0031365	N-terminal protein amino acid modification	1/58	5/3185	0.0878486	0.421673	0.399263	rna-gnl_WGS_JAQGDS_mrna.Dda_7743	1
BP	GO:0032784	regulation of DNA-templated transcription elongation	1/58	5/3185	0.0878486	0.421673	0.399263	rna-gnl_WGS_JAQGDS_mrna.Dda_7670	1
BP	GO:0034354	'de novo' NAD biosynthetic process from tryptophan	1/58	5/3185	0.0878486	0.421673	0.399263	rna-gnl_WGS_JAQGDS_mrna.Dda_3129	1
BP	GO:0034627	'de novo' NAD biosynthetic process	1/58	5/3185	0.0878486	0.421673	0.399263	rna-gnl_WGS_JAQGDS_mrna.Dda_3129	1
BP	GO:0042546	cell wall biogenesis	1/58	5/3185	0.0878486	0.421673	0.399263	rna-gnl_WGS_JAQGDS_mrna.Dda_7769	1
BP	GO:0044843	cell cycle G1/S phase transition	1/58	5/3185	0.0878486	0.421673	0.399263	rna-gnl_WGS_JAQGDS_mrna.Dda_7759	1
BP	GO:0045324	late endosome to vacuole transport	1/58	5/3185	0.0878486	0.421673	0.399263	rna-gnl_WGS_JAQGDS_mrna.Dda_1344	1
BP	GO:0072507	divalent inorganic cation homeostasis	1/58	5/3185	0.0878486	0.421673	0.399263	rna-gnl_WGS_JAQGDS_mrna.Dda_7105	1
BP	GO:0051172	negative regulation of nitrogen compound metabolic process	2/58	28/3185	0.0911274	0.432325	0.409348	rna-gnl_WGS_JAQGDS_mrna.Dda_2382/rna-gnl_WGS_JAQGDS_mrna.Dda_5079	2
MF	GO:0030674	protein-macromolecule adaptor activity	1/72	15/4200	0.228802	0.436803	0.367834	rna-gnl_WGS_JAQGDS_mrna.Dda_3814	1
BP	GO:0009890	negative regulation of biosynthetic process	2/58	29/3185	0.0967687	0.448655	0.42481	rna-gnl_WGS_JAQGDS_mrna.Dda_2382/rna-gnl_WGS_JAQGDS_mrna.Dda_5079	2
BP	GO:0031327	negative regulation of cellular biosynthetic process	2/58	29/3185	0.0967687	0.448655	0.42481	rna-gnl_WGS_JAQGDS_mrna.Dda_2382/rna-gnl_WGS_JAQGDS_mrna.Dda_5079	2
BP	GO:0006749	glutathione metabolic process	1/58	6/3185	0.104485	0.453511	0.429408	rna-gnl_WGS_JAQGDS_mrna.Dda_7759	1
BP	GO:0045892	negative regulation of DNA-templated transcription	1/58	6/3185	0.104485	0.453511	0.429408	rna-gnl_WGS_JAQGDS_mrna.Dda_5079	1
BP	GO:0110154	RNA decapping	1/58	6/3185	0.104485	0.453511	0.429408	rna-gnl_WGS_JAQGDS_mrna.Dda_2382	1
BP	GO:0110156	methylguanosine-cap decapping	1/58	6/3185	0.104485	0.453511	0.429408	rna-gnl_WGS_JAQGDS_mrna.Dda_2382	1
BP	GO:1902679	negative regulation of RNA biosynthetic process	1/58	6/3185	0.104485	0.453511	0.429408	rna-gnl_WGS_JAQGDS_mrna.Dda_5079	1
BP	GO:1903507	negative regulation of nucleic acid-templated transcription	1/58	6/3185	0.104485	0.453511	0.429408	rna-gnl_WGS_JAQGDS_mrna.Dda_5079	1
MF	GO:0140612	DNA damage sensor activity	1/72	16/4200	0.242069	0.45388	0.382215	rna-gnl_WGS_JAQGDS_mrna.Dda_8281	1
MF	GO:0140664	ATP-dependent DNA damage sensor activity	1/72	16/4200	0.242069	0.45388	0.382215	rna-gnl_WGS_JAQGDS_mrna.Dda_8281	1
MF	GO:0032555	purine ribonucleotide binding	15/72	724/4200	0.249495	0.463663	0.390453	rna-gnl_WGS_JAQGDS_mrna.Dda_0038/rna-gnl_WGS_JAQGDS_mrna.Dda_0114/rna-gnl_WGS_JAQGDS_mrna.Dda_0191/rna-gnl_WGS_JAQGDS_mrna.Dda_1378/rna-gnl_WGS_JAQGDS_mrna.Dda_1408/rna-gnl_WGS_JAQGDS_mrna.Dda_1895/rna-gnl_WGS_JAQGDS_mrna.Dda_2669/rna-gnl_WGS_JAQGDS_mrna.Dda_6178/rna-gnl_WGS_JAQGDS_mrna.Dda_6177/rna-gnl_WGS_JAQGDS_mrna.Dda_6395/rna-gnl_WGS_JAQGDS_mrna.Dda_7759/rna-gnl_WGS_JAQGDS_mrna.Dda_7769/rna…	15
MF	GO:0017076	purine nucleotide binding	15/72	726/4200	0.253024	0.465857	0.392301	rna-gnl_WGS_JAQGDS_mrna.Dda_0038/rna-gnl_WGS_JAQGDS_mrna.Dda_0114/rna-gnl_WGS_JAQGDS_mrna.Dda_0191/rna-gnl_WGS_JAQGDS_mrna.Dda_1378/rna-gnl_WGS_JAQGDS_mrna.Dda_1408/rna-gnl_WGS_JAQGDS_mrna.Dda_1895/rna-gnl_WGS_JAQGDS_mrna.Dda_2669/rna-gnl_WGS_JAQGDS_mrna.Dda_6178/rna-gnl_WGS_JAQGDS_mrna.Dda_6177/rna-gnl_WGS_JAQGDS_mrna.Dda_6395/rna-gnl_WGS_JAQGDS_mrna.Dda_7759/rna-gnl_WGS_JAQGDS_mrna.Dda_7769/rna…	15
MF	GO:0060090	molecular adaptor activity	1/72	17/4200	0.255112	0.465857	0.392301	rna-gnl_WGS_JAQGDS_mrna.Dda_3814	1
MF	GO:0098772	molecular function regulator activity	3/72	104/4200	0.26347	0.468884	0.39485	rna-gnl_WGS_JAQGDS_mrna.Dda_0412/rna-gnl_WGS_JAQGDS_mrna.Dda_1327/rna-gnl_WGS_JAQGDS_mrna.Dda_7745	3
MF	GO:0008017	microtubule binding	1/72	18/4200	0.267934	0.468884	0.39485	rna-gnl_WGS_JAQGDS_mrna.Dda_8696	1
MF	GO:0009055	electron transfer activity	1/72	18/4200	0.267934	0.468884	0.39485	rna-gnl_WGS_JAQGDS_mrna.Dda_3139	1
MF	GO:0034062	5'-3' RNA polymerase activity	1/72	18/4200	0.267934	0.468884	0.39485	rna-gnl_WGS_JAQGDS_mrna.Dda_0670	1
MF	GO:0097747	RNA polymerase activity	1/72	18/4200	0.267934	0.468884	0.39485	rna-gnl_WGS_JAQGDS_mrna.Dda_0670	1
BP	GO:0051252	regulation of RNA metabolic process	4/58	103/3185	0.116221	0.469487	0.444535	rna-gnl_WGS_JAQGDS_mrna.Dda_2382/rna-gnl_WGS_JAQGDS_mrna.Dda_5079/rna-gnl_WGS_JAQGDS_mrna.Dda_7670/rna-gnl_WGS_JAQGDS_mrna.Dda_7759	4
BP	GO:0006569	tryptophan catabolic process	1/58	7/3185	0.120824	0.469487	0.444535	rna-gnl_WGS_JAQGDS_mrna.Dda_3129	1
BP	GO:0006743	ubiquinone metabolic process	1/58	7/3185	0.120824	0.469487	0.444535	rna-gnl_WGS_JAQGDS_mrna.Dda_2333	1
BP	GO:0006744	ubiquinone biosynthetic process	1/58	7/3185	0.120824	0.469487	0.444535	rna-gnl_WGS_JAQGDS_mrna.Dda_2333	1
BP	GO:0009605	response to external stimulus	1/58	7/3185	0.120824	0.469487	0.444535	rna-gnl_WGS_JAQGDS_mrna.Dda_3731	1
BP	GO:0015748	organophosphate ester transport	1/58	7/3185	0.120824	0.469487	0.444535	rna-gnl_WGS_JAQGDS_mrna.Dda_2669	1
BP	GO:0042181	ketone biosynthetic process	1/58	7/3185	0.120824	0.469487	0.444535	rna-gnl_WGS_JAQGDS_mrna.Dda_2333	1
BP	GO:0042436	indole-containing compound catabolic process	1/58	7/3185	0.120824	0.469487	0.444535	rna-gnl_WGS_JAQGDS_mrna.Dda_3129	1
BP	GO:0051235	maintenance of location	1/58	7/3185	0.120824	0.469487	0.444535	rna-gnl_WGS_JAQGDS_mrna.Dda_1344	1
BP	GO:1901661	quinone metabolic process	1/58	7/3185	0.120824	0.469487	0.444535	rna-gnl_WGS_JAQGDS_mrna.Dda_2333	1
BP	GO:1901663	quinone biosynthetic process	1/58	7/3185	0.120824	0.469487	0.444535	rna-gnl_WGS_JAQGDS_mrna.Dda_2333	1
MF	GO:0032553	ribonucleotide binding	15/72	740/4200	0.278289	0.482981	0.40672	rna-gnl_WGS_JAQGDS_mrna.Dda_0038/rna-gnl_WGS_JAQGDS_mrna.Dda_0114/rna-gnl_WGS_JAQGDS_mrna.Dda_0191/rna-gnl_WGS_JAQGDS_mrna.Dda_1378/rna-gnl_WGS_JAQGDS_mrna.Dda_1408/rna-gnl_WGS_JAQGDS_mrna.Dda_1895/rna-gnl_WGS_JAQGDS_mrna.Dda_2669/rna-gnl_WGS_JAQGDS_mrna.Dda_6178/rna-gnl_WGS_JAQGDS_mrna.Dda_6177/rna-gnl_WGS_JAQGDS_mrna.Dda_6395/rna-gnl_WGS_JAQGDS_mrna.Dda_7759/rna-gnl_WGS_JAQGDS_mrna.Dda_7769/rna…	15
CC	GO:0008023	transcription elongation factor complex	1/70	5/3714	0.0907991	0.485813	0.4339	rna-gnl_WGS_JAQGDS_mrna.Dda_3210	1
CC	GO:0030126	COPI vesicle coat	1/70	5/3714	0.0907991	0.485813	0.4339	rna-gnl_WGS_JAQGDS_mrna.Dda_2107	1
CC	GO:0000176	nuclear exosome (RNase complex)	1/70	6/3714	0.107958	0.485813	0.4339	rna-gnl_WGS_JAQGDS_mrna.Dda_2569	1
CC	GO:0000329	fungal-type vacuole membrane	1/70	6/3714	0.107958	0.485813	0.4339	rna-gnl_WGS_JAQGDS_mrna.Dda_7105	1
CC	GO:0030137	COPI-coated vesicle	1/70	6/3714	0.107958	0.485813	0.4339	rna-gnl_WGS_JAQGDS_mrna.Dda_2107	1
CC	GO:0030663	COPI-coated vesicle membrane	1/70	6/3714	0.107958	0.485813	0.4339	rna-gnl_WGS_JAQGDS_mrna.Dda_2107	1
CC	GO:0098852	lytic vacuole membrane	1/70	6/3714	0.107958	0.485813	0.4339	rna-gnl_WGS_JAQGDS_mrna.Dda_7105	1
BP	GO:0031324	negative regulation of cellular metabolic process	2/58	34/3185	0.126339	0.486285	0.460441	rna-gnl_WGS_JAQGDS_mrna.Dda_2382/rna-gnl_WGS_JAQGDS_mrna.Dda_5079	2
CC	GO:0000322	storage vacuole	1/70	7/3714	0.124798	0.494202	0.441393	rna-gnl_WGS_JAQGDS_mrna.Dda_7105	1
CC	GO:0000323	lytic vacuole	1/70	7/3714	0.124798	0.494202	0.441393	rna-gnl_WGS_JAQGDS_mrna.Dda_7105	1
CC	GO:0000324	fungal-type vacuole	1/70	7/3714	0.124798	0.494202	0.441393	rna-gnl_WGS_JAQGDS_mrna.Dda_7105	1
MF	GO:0008092	cytoskeletal protein binding	2/72	62/4200	0.287662	0.495156	0.416974	rna-gnl_WGS_JAQGDS_mrna.Dda_3814/rna-gnl_WGS_JAQGDS_mrna.Dda_8696	2
MF	GO:0140096	catalytic activity, acting on a protein	12/72	582/4200	0.290219	0.495495	0.417259	rna-gnl_WGS_JAQGDS_mrna.Dda_1228/rna-gnl_WGS_JAQGDS_mrna.Dda_1422/rna-gnl_WGS_JAQGDS_mrna.Dda_3211/rna-gnl_WGS_JAQGDS_mrna.Dda_3450/rna-gnl_WGS_JAQGDS_mrna.Dda_6395/rna-gnl_WGS_JAQGDS_mrna.Dda_6475/rna-gnl_WGS_JAQGDS_mrna.Dda_7692/rna-gnl_WGS_JAQGDS_mrna.Dda_7743/rna-gnl_WGS_JAQGDS_mrna.Dda_7769/rna-gnl_WGS_JAQGDS_mrna.Dda_7770/rna-gnl_WGS_JAQGDS_mrna.Dda_8060/rna-gnl_WGS_JAQGDS_mrna.Dda_8569	12
BP	GO:0019219	regulation of nucleobase-containing compound metabolic process	4/58	108/3185	0.131968	0.503087	0.476349	rna-gnl_WGS_JAQGDS_mrna.Dda_2382/rna-gnl_WGS_JAQGDS_mrna.Dda_5079/rna-gnl_WGS_JAQGDS_mrna.Dda_7670/rna-gnl_WGS_JAQGDS_mrna.Dda_7759	4
BP	GO:0006189	'de novo' IMP biosynthetic process	1/58	8/3185	0.136869	0.503087	0.476349	rna-gnl_WGS_JAQGDS_mrna.Dda_1895	1
BP	GO:0006890	retrograde vesicle-mediated transport, Golgi to endoplasmic reticulum	1/58	8/3185	0.136869	0.503087	0.476349	rna-gnl_WGS_JAQGDS_mrna.Dda_2107	1
BP	GO:0042537	benzene-containing compound metabolic process	1/58	8/3185	0.136869	0.503087	0.476349	rna-gnl_WGS_JAQGDS_mrna.Dda_3129	1
BP	GO:0051253	negative regulation of RNA metabolic process	1/58	8/3185	0.136869	0.503087	0.476349	rna-gnl_WGS_JAQGDS_mrna.Dda_5079	1
CC	GO:0015629	actin cytoskeleton	2/70	34/3714	0.133749	0.503124	0.449361	rna-gnl_WGS_JAQGDS_mrna.Dda_3142/rna-gnl_WGS_JAQGDS_mrna.Dda_3814	2
CC	GO:0005938	cell cortex	2/70	35/3714	0.140201	0.503124	0.449361	rna-gnl_WGS_JAQGDS_mrna.Dda_3142/rna-gnl_WGS_JAQGDS_mrna.Dda_3814	2
CC	GO:0005759	mitochondrial matrix	2/70	37/3714	0.153302	0.503124	0.449361	rna-gnl_WGS_JAQGDS_mrna.Dda_0412/rna-gnl_WGS_JAQGDS_mrna.Dda_0411	2
CC	GO:0000178	exosome (RNase complex)	1/70	9/3714	0.157544	0.503124	0.449361	rna-gnl_WGS_JAQGDS_mrna.Dda_2569	1
CC	GO:0005798	Golgi-associated vesicle	1/70	9/3714	0.157544	0.503124	0.449361	rna-gnl_WGS_JAQGDS_mrna.Dda_2107	1
CC	GO:0030660	Golgi-associated vesicle membrane	1/70	9/3714	0.157544	0.503124	0.449361	rna-gnl_WGS_JAQGDS_mrna.Dda_2107	1
CC	GO:0000428	DNA-directed RNA polymerase complex	2/70	40/3714	0.173376	0.505077	0.451106	rna-gnl_WGS_JAQGDS_mrna.Dda_0670/rna-gnl_WGS_JAQGDS_mrna.Dda_3210	2
CC	GO:0030880	RNA polymerase complex	2/70	40/3714	0.173376	0.505077	0.451106	rna-gnl_WGS_JAQGDS_mrna.Dda_0670/rna-gnl_WGS_JAQGDS_mrna.Dda_3210	2
CC	GO:1905354	exoribonuclease complex	1/70	10/3714	0.173461	0.505077	0.451106	rna-gnl_WGS_JAQGDS_mrna.Dda_2569	1
BP	GO:0016311	dephosphorylation	2/58	36/3185	0.138711	0.505305	0.478449	rna-gnl_WGS_JAQGDS_mrna.Dda_1422/rna-gnl_WGS_JAQGDS_mrna.Dda_8060	2
MF	GO:0016773	phosphotransferase activity, alcohol group as acceptor	5/72	213/4200	0.300922	0.505632	0.425796	rna-gnl_WGS_JAQGDS_mrna.Dda_1378/rna-gnl_WGS_JAQGDS_mrna.Dda_6395/rna-gnl_WGS_JAQGDS_mrna.Dda_7769/rna-gnl_WGS_JAQGDS_mrna.Dda_7770/rna-gnl_WGS_JAQGDS_mrna.Dda_8569	5
MF	GO:0016301	kinase activity	6/72	266/4200	0.303993	0.505632	0.425796	rna-gnl_WGS_JAQGDS_mrna.Dda_1378/rna-gnl_WGS_JAQGDS_mrna.Dda_3746/rna-gnl_WGS_JAQGDS_mrna.Dda_6395/rna-gnl_WGS_JAQGDS_mrna.Dda_7769/rna-gnl_WGS_JAQGDS_mrna.Dda_7770/rna-gnl_WGS_JAQGDS_mrna.Dda_8569	6
MF	GO:0005096	GTPase activator activity	1/72	21/4200	0.305106	0.505632	0.425796	rna-gnl_WGS_JAQGDS_mrna.Dda_7745	1
MF	GO:0003700	DNA-binding transcription factor activity	4/72	164/4200	0.309276	0.505632	0.425796	rna-gnl_WGS_JAQGDS_mrna.Dda_5079/rna-gnl_WGS_JAQGDS_mrna.Dda_7691/rna-gnl_WGS_JAQGDS_mrna.Dda_7759/rna-gnl_WGS_JAQGDS_mrna.Dda_8625	4
MF	GO:0004672	protein kinase activity	4/72	164/4200	0.309276	0.505632	0.425796	rna-gnl_WGS_JAQGDS_mrna.Dda_6395/rna-gnl_WGS_JAQGDS_mrna.Dda_7769/rna-gnl_WGS_JAQGDS_mrna.Dda_7770/rna-gnl_WGS_JAQGDS_mrna.Dda_8569	4
MF	GO:0000166	nucleotide binding	17/72	872/4200	0.316953	0.505632	0.425796	rna-gnl_WGS_JAQGDS_mrna.Dda_0038/rna-gnl_WGS_JAQGDS_mrna.Dda_0114/rna-gnl_WGS_JAQGDS_mrna.Dda_0191/rna-gnl_WGS_JAQGDS_mrna.Dda_1378/rna-gnl_WGS_JAQGDS_mrna.Dda_1408/rna-gnl_WGS_JAQGDS_mrna.Dda_1895/rna-gnl_WGS_JAQGDS_mrna.Dda_2669/rna-gnl_WGS_JAQGDS_mrna.Dda_3129/rna-gnl_WGS_JAQGDS_mrna.Dda_6178/rna-gnl_WGS_JAQGDS_mrna.Dda_6177/rna-gnl_WGS_JAQGDS_mrna.Dda_6395/rna-gnl_WGS_JAQGDS_mrna.Dda_7206/rna…	17
MF	GO:1901265	nucleoside phosphate binding	17/72	872/4200	0.316953	0.505632	0.425796	rna-gnl_WGS_JAQGDS_mrna.Dda_0038/rna-gnl_WGS_JAQGDS_mrna.Dda_0114/rna-gnl_WGS_JAQGDS_mrna.Dda_0191/rna-gnl_WGS_JAQGDS_mrna.Dda_1378/rna-gnl_WGS_JAQGDS_mrna.Dda_1408/rna-gnl_WGS_JAQGDS_mrna.Dda_1895/rna-gnl_WGS_JAQGDS_mrna.Dda_2669/rna-gnl_WGS_JAQGDS_mrna.Dda_3129/rna-gnl_WGS_JAQGDS_mrna.Dda_6178/rna-gnl_WGS_JAQGDS_mrna.Dda_6177/rna-gnl_WGS_JAQGDS_mrna.Dda_6395/rna-gnl_WGS_JAQGDS_mrna.Dda_7206/rna…	17
MF	GO:0015297	antiporter activity	1/72	22/4200	0.317079	0.505632	0.425796	rna-gnl_WGS_JAQGDS_mrna.Dda_7105	1
MF	GO:0097367	carbohydrate derivative binding	15/72	761/4200	0.317826	0.505632	0.425796	rna-gnl_WGS_JAQGDS_mrna.Dda_0038/rna-gnl_WGS_JAQGDS_mrna.Dda_0114/rna-gnl_WGS_JAQGDS_mrna.Dda_0191/rna-gnl_WGS_JAQGDS_mrna.Dda_1378/rna-gnl_WGS_JAQGDS_mrna.Dda_1408/rna-gnl_WGS_JAQGDS_mrna.Dda_1895/rna-gnl_WGS_JAQGDS_mrna.Dda_2669/rna-gnl_WGS_JAQGDS_mrna.Dda_6178/rna-gnl_WGS_JAQGDS_mrna.Dda_6177/rna-gnl_WGS_JAQGDS_mrna.Dda_6395/rna-gnl_WGS_JAQGDS_mrna.Dda_7759/rna-gnl_WGS_JAQGDS_mrna.Dda_7769/rna…	15
MF	GO:0003735	structural constituent of ribosome	3/72	117/4200	0.324815	0.510741	0.430098	rna-gnl_WGS_JAQGDS_mrna.Dda_0412/rna-gnl_WGS_JAQGDS_mrna.Dda_0411/rna-gnl_WGS_JAQGDS_mrna.Dda_6468	3
MF	GO:0016791	phosphatase activity	2/72	68/4200	0.325902	0.510741	0.430098	rna-gnl_WGS_JAQGDS_mrna.Dda_1422/rna-gnl_WGS_JAQGDS_mrna.Dda_8060	2
MF	GO:0003690	double-stranded DNA binding	1/72	23/4200	0.328848	0.511541	0.430771	rna-gnl_WGS_JAQGDS_mrna.Dda_8281	1
MF	GO:0043168	anion binding	17/72	883/4200	0.337178	0.514298	0.433093	rna-gnl_WGS_JAQGDS_mrna.Dda_0038/rna-gnl_WGS_JAQGDS_mrna.Dda_0114/rna-gnl_WGS_JAQGDS_mrna.Dda_0191/rna-gnl_WGS_JAQGDS_mrna.Dda_1378/rna-gnl_WGS_JAQGDS_mrna.Dda_1408/rna-gnl_WGS_JAQGDS_mrna.Dda_1895/rna-gnl_WGS_JAQGDS_mrna.Dda_2669/rna-gnl_WGS_JAQGDS_mrna.Dda_3129/rna-gnl_WGS_JAQGDS_mrna.Dda_6178/rna-gnl_WGS_JAQGDS_mrna.Dda_6177/rna-gnl_WGS_JAQGDS_mrna.Dda_6395/rna-gnl_WGS_JAQGDS_mrna.Dda_7206/rna…	17
MF	GO:0008168	methyltransferase activity	3/72	120/4200	0.339055	0.514298	0.433093	rna-gnl_WGS_JAQGDS_mrna.Dda_3211/rna-gnl_WGS_JAQGDS_mrna.Dda_7122/rna-gnl_WGS_JAQGDS_mrna.Dda_7743	3
MF	GO:0004177	aminopeptidase activity	1/72	24/4200	0.340416	0.514298	0.433093	rna-gnl_WGS_JAQGDS_mrna.Dda_6475	1
MF	GO:0008235	metalloexopeptidase activity	1/72	24/4200	0.340416	0.514298	0.433093	rna-gnl_WGS_JAQGDS_mrna.Dda_6475	1
BP	GO:0043414	macromolecule methylation	2/58	37/3185	0.144995	0.523291	0.49548	rna-gnl_WGS_JAQGDS_mrna.Dda_3211/rna-gnl_WGS_JAQGDS_mrna.Dda_7743	2
BP	GO:0006796	phosphate-containing compound metabolic process	11/58	430/3185	0.150232	0.523291	0.49548	rna-gnl_WGS_JAQGDS_mrna.Dda_1378/rna-gnl_WGS_JAQGDS_mrna.Dda_1422/rna-gnl_WGS_JAQGDS_mrna.Dda_1895/rna-gnl_WGS_JAQGDS_mrna.Dda_3129/rna-gnl_WGS_JAQGDS_mrna.Dda_3746/rna-gnl_WGS_JAQGDS_mrna.Dda_4461/rna-gnl_WGS_JAQGDS_mrna.Dda_6395/rna-gnl_WGS_JAQGDS_mrna.Dda_7769/rna-gnl_WGS_JAQGDS_mrna.Dda_7770/rna-gnl_WGS_JAQGDS_mrna.Dda_8060/rna-gnl_WGS_JAQGDS_mrna.Dda_8569	11
BP	GO:0006568	tryptophan metabolic process	1/58	9/3185	0.152627	0.523291	0.49548	rna-gnl_WGS_JAQGDS_mrna.Dda_3129	1
BP	GO:0006586	indolalkylamine metabolic process	1/58	9/3185	0.152627	0.523291	0.49548	rna-gnl_WGS_JAQGDS_mrna.Dda_3129	1
BP	GO:0030435	sporulation resulting in formation of a cellular spore	1/58	9/3185	0.152627	0.523291	0.49548	rna-gnl_WGS_JAQGDS_mrna.Dda_7759	1
BP	GO:0042430	indole-containing compound metabolic process	1/58	9/3185	0.152627	0.523291	0.49548	rna-gnl_WGS_JAQGDS_mrna.Dda_3129	1
BP	GO:0071852	fungal-type cell wall organization or biogenesis	1/58	9/3185	0.152627	0.523291	0.49548	rna-gnl_WGS_JAQGDS_mrna.Dda_7769	1
MF	GO:0016811	hydrolase activity, acting on carbon-nitrogen (but not peptide) bonds, in linear amides	1/72	25/4200	0.351788	0.527683	0.444364	rna-gnl_WGS_JAQGDS_mrna.Dda_7228	1
BP	GO:0016042	lipid catabolic process	2/58	39/3185	0.157739	0.536311	0.507808	rna-gnl_WGS_JAQGDS_mrna.Dda_8329/rna-gnl_WGS_JAQGDS_mrna.Dda_8427	2
BP	GO:0006793	phosphorus metabolic process	11/58	437/3185	0.16265	0.540042	0.51134	rna-gnl_WGS_JAQGDS_mrna.Dda_1378/rna-gnl_WGS_JAQGDS_mrna.Dda_1422/rna-gnl_WGS_JAQGDS_mrna.Dda_1895/rna-gnl_WGS_JAQGDS_mrna.Dda_3129/rna-gnl_WGS_JAQGDS_mrna.Dda_3746/rna-gnl_WGS_JAQGDS_mrna.Dda_4461/rna-gnl_WGS_JAQGDS_mrna.Dda_6395/rna-gnl_WGS_JAQGDS_mrna.Dda_7769/rna-gnl_WGS_JAQGDS_mrna.Dda_7770/rna-gnl_WGS_JAQGDS_mrna.Dda_8060/rna-gnl_WGS_JAQGDS_mrna.Dda_8569	11
BP	GO:0036211	protein modification process	10/58	391/3185	0.166613	0.540042	0.51134	rna-gnl_WGS_JAQGDS_mrna.Dda_1422/rna-gnl_WGS_JAQGDS_mrna.Dda_3211/rna-gnl_WGS_JAQGDS_mrna.Dda_3210/rna-gnl_WGS_JAQGDS_mrna.Dda_6395/rna-gnl_WGS_JAQGDS_mrna.Dda_6475/rna-gnl_WGS_JAQGDS_mrna.Dda_7743/rna-gnl_WGS_JAQGDS_mrna.Dda_7769/rna-gnl_WGS_JAQGDS_mrna.Dda_7770/rna-gnl_WGS_JAQGDS_mrna.Dda_8060/rna-gnl_WGS_JAQGDS_mrna.Dda_8569	10
BP	GO:0006188	IMP biosynthetic process	1/58	10/3185	0.168101	0.540042	0.51134	rna-gnl_WGS_JAQGDS_mrna.Dda_1895	1
BP	GO:0006298	mismatch repair	1/58	10/3185	0.168101	0.540042	0.51134	rna-gnl_WGS_JAQGDS_mrna.Dda_8281	1
BP	GO:0045934	negative regulation of nucleobase-containing compound metabolic process	1/58	10/3185	0.168101	0.540042	0.51134	rna-gnl_WGS_JAQGDS_mrna.Dda_5079	1
BP	GO:0046040	IMP metabolic process	1/58	10/3185	0.168101	0.540042	0.51134	rna-gnl_WGS_JAQGDS_mrna.Dda_1895	1
BP	GO:0048646	anatomical structure formation involved in morphogenesis	1/58	10/3185	0.168101	0.540042	0.51134	rna-gnl_WGS_JAQGDS_mrna.Dda_7759	1
MF	GO:0051213	dioxygenase activity	1/72	26/4200	0.362967	0.540589	0.455233	rna-gnl_WGS_JAQGDS_mrna.Dda_3450	1
BP	GO:0000288	nuclear-transcribed mRNA catabolic process, deadenylation-dependent decay	1/58	11/3185	0.183298	0.54226	0.51344	rna-gnl_WGS_JAQGDS_mrna.Dda_2382	1
BP	GO:0006887	exocytosis	1/58	11/3185	0.183298	0.54226	0.51344	rna-gnl_WGS_JAQGDS_mrna.Dda_5543	1
BP	GO:0009435	NAD biosynthetic process	1/58	11/3185	0.183298	0.54226	0.51344	rna-gnl_WGS_JAQGDS_mrna.Dda_3129	1
BP	GO:0043650	dicarboxylic acid biosynthetic process	1/58	11/3185	0.183298	0.54226	0.51344	rna-gnl_WGS_JAQGDS_mrna.Dda_3129	1
BP	GO:0050779	RNA destabilization	1/58	11/3185	0.183298	0.54226	0.51344	rna-gnl_WGS_JAQGDS_mrna.Dda_2382	1
BP	GO:0061014	positive regulation of mRNA catabolic process	1/58	11/3185	0.183298	0.54226	0.51344	rna-gnl_WGS_JAQGDS_mrna.Dda_2382	1
BP	GO:0061157	mRNA destabilization	1/58	11/3185	0.183298	0.54226	0.51344	rna-gnl_WGS_JAQGDS_mrna.Dda_2382	1
BP	GO:1903313	positive regulation of mRNA metabolic process	1/58	11/3185	0.183298	0.54226	0.51344	rna-gnl_WGS_JAQGDS_mrna.Dda_2382	1
BP	GO:0010556	regulation of macromolecule biosynthetic process	4/58	125/3185	0.191426	0.54226	0.51344	rna-gnl_WGS_JAQGDS_mrna.Dda_2382/rna-gnl_WGS_JAQGDS_mrna.Dda_5079/rna-gnl_WGS_JAQGDS_mrna.Dda_7670/rna-gnl_WGS_JAQGDS_mrna.Dda_7759	4
BP	GO:0006026	aminoglycan catabolic process	1/58	12/3185	0.198222	0.54226	0.51344	rna-gnl_WGS_JAQGDS_mrna.Dda_7743	1
BP	GO:0006032	chitin catabolic process	1/58	12/3185	0.198222	0.54226	0.51344	rna-gnl_WGS_JAQGDS_mrna.Dda_7743	1
BP	GO:0009074	aromatic amino acid family catabolic process	1/58	12/3185	0.198222	0.54226	0.51344	rna-gnl_WGS_JAQGDS_mrna.Dda_3129	1
BP	GO:0009896	positive regulation of catabolic process	1/58	12/3185	0.198222	0.54226	0.51344	rna-gnl_WGS_JAQGDS_mrna.Dda_2382	1
BP	GO:0018022	peptidyl-lysine methylation	1/58	12/3185	0.198222	0.54226	0.51344	rna-gnl_WGS_JAQGDS_mrna.Dda_7743	1
BP	GO:0030436	asexual sporulation	1/58	12/3185	0.198222	0.54226	0.51344	rna-gnl_WGS_JAQGDS_mrna.Dda_7759	1
BP	GO:0031331	positive regulation of cellular catabolic process	1/58	12/3185	0.198222	0.54226	0.51344	rna-gnl_WGS_JAQGDS_mrna.Dda_2382	1
BP	GO:0032940	secretion by cell	1/58	12/3185	0.198222	0.54226	0.51344	rna-gnl_WGS_JAQGDS_mrna.Dda_5543	1
BP	GO:0046348	amino sugar catabolic process	1/58	12/3185	0.198222	0.54226	0.51344	rna-gnl_WGS_JAQGDS_mrna.Dda_7743	1
BP	GO:0048315	conidium formation	1/58	12/3185	0.198222	0.54226	0.51344	rna-gnl_WGS_JAQGDS_mrna.Dda_7759	1
BP	GO:0061794	conidium development	1/58	12/3185	0.198222	0.54226	0.51344	rna-gnl_WGS_JAQGDS_mrna.Dda_7759	1
BP	GO:1901072	glucosamine-containing compound catabolic process	1/58	12/3185	0.198222	0.54226	0.51344	rna-gnl_WGS_JAQGDS_mrna.Dda_7743	1
BP	GO:0006414	translational elongation	1/58	13/3185	0.212878	0.54226	0.51344	rna-gnl_WGS_JAQGDS_mrna.Dda_6468	1
BP	GO:0019954	asexual reproduction	1/58	13/3185	0.212878	0.54226	0.51344	rna-gnl_WGS_JAQGDS_mrna.Dda_7759	1
BP	GO:0009889	regulation of biosynthetic process	4/58	131/3185	0.21423	0.54226	0.51344	rna-gnl_WGS_JAQGDS_mrna.Dda_2382/rna-gnl_WGS_JAQGDS_mrna.Dda_5079/rna-gnl_WGS_JAQGDS_mrna.Dda_7670/rna-gnl_WGS_JAQGDS_mrna.Dda_7759	4
BP	GO:0031326	regulation of cellular biosynthetic process	4/58	131/3185	0.21423	0.54226	0.51344	rna-gnl_WGS_JAQGDS_mrna.Dda_2382/rna-gnl_WGS_JAQGDS_mrna.Dda_5079/rna-gnl_WGS_JAQGDS_mrna.Dda_7670/rna-gnl_WGS_JAQGDS_mrna.Dda_7759	4
BP	GO:0034654	nucleobase-containing compound biosynthetic process	7/58	271/3185	0.21973	0.54226	0.51344	rna-gnl_WGS_JAQGDS_mrna.Dda_0670/rna-gnl_WGS_JAQGDS_mrna.Dda_1895/rna-gnl_WGS_JAQGDS_mrna.Dda_3129/rna-gnl_WGS_JAQGDS_mrna.Dda_3210/rna-gnl_WGS_JAQGDS_mrna.Dda_5079/rna-gnl_WGS_JAQGDS_mrna.Dda_7670/rna-gnl_WGS_JAQGDS_mrna.Dda_7759	7
BP	GO:0006355	regulation of DNA-templated transcription	3/58	90/3185	0.224414	0.54226	0.51344	rna-gnl_WGS_JAQGDS_mrna.Dda_5079/rna-gnl_WGS_JAQGDS_mrna.Dda_7670/rna-gnl_WGS_JAQGDS_mrna.Dda_7759	3
BP	GO:1903506	regulation of nucleic acid-templated transcription	3/58	90/3185	0.224414	0.54226	0.51344	rna-gnl_WGS_JAQGDS_mrna.Dda_5079/rna-gnl_WGS_JAQGDS_mrna.Dda_7670/rna-gnl_WGS_JAQGDS_mrna.Dda_7759	3
BP	GO:2001141	regulation of RNA biosynthetic process	3/58	90/3185	0.224414	0.54226	0.51344	rna-gnl_WGS_JAQGDS_mrna.Dda_5079/rna-gnl_WGS_JAQGDS_mrna.Dda_7670/rna-gnl_WGS_JAQGDS_mrna.Dda_7759	3
BP	GO:0006576	cellular biogenic amine metabolic process	1/58	14/3185	0.227271	0.54226	0.51344	rna-gnl_WGS_JAQGDS_mrna.Dda_3129	1
BP	GO:0006665	sphingolipid metabolic process	1/58	14/3185	0.227271	0.54226	0.51344	rna-gnl_WGS_JAQGDS_mrna.Dda_6475	1
BP	GO:0009127	purine nucleoside monophosphate biosynthetic process	1/58	14/3185	0.227271	0.54226	0.51344	rna-gnl_WGS_JAQGDS_mrna.Dda_1895	1
BP	GO:0009168	purine ribonucleoside monophosphate biosynthetic process	1/58	14/3185	0.227271	0.54226	0.51344	rna-gnl_WGS_JAQGDS_mrna.Dda_1895	1
BP	GO:0016226	iron-sulfur cluster assembly	1/58	14/3185	0.227271	0.54226	0.51344	rna-gnl_WGS_JAQGDS_mrna.Dda_4398	1
BP	GO:0019359	nicotinamide nucleotide biosynthetic process	1/58	14/3185	0.227271	0.54226	0.51344	rna-gnl_WGS_JAQGDS_mrna.Dda_3129	1
BP	GO:0019363	pyridine nucleotide biosynthetic process	1/58	14/3185	0.227271	0.54226	0.51344	rna-gnl_WGS_JAQGDS_mrna.Dda_3129	1
BP	GO:0031163	metallo-sulfur cluster assembly	1/58	14/3185	0.227271	0.54226	0.51344	rna-gnl_WGS_JAQGDS_mrna.Dda_4398	1
BP	GO:0042180	cellular ketone metabolic process	1/58	14/3185	0.227271	0.54226	0.51344	rna-gnl_WGS_JAQGDS_mrna.Dda_2333	1
BP	GO:0042398	cellular modified amino acid biosynthetic process	1/58	14/3185	0.227271	0.54226	0.51344	rna-gnl_WGS_JAQGDS_mrna.Dda_7759	1
BP	GO:0043487	regulation of RNA stability	1/58	14/3185	0.227271	0.54226	0.51344	rna-gnl_WGS_JAQGDS_mrna.Dda_2382	1
BP	GO:0043488	regulation of mRNA stability	1/58	14/3185	0.227271	0.54226	0.51344	rna-gnl_WGS_JAQGDS_mrna.Dda_2382	1
BP	GO:0044106	cellular amine metabolic process	1/58	14/3185	0.227271	0.54226	0.51344	rna-gnl_WGS_JAQGDS_mrna.Dda_3129	1
BP	GO:0061013	regulation of mRNA catabolic process	1/58	14/3185	0.227271	0.54226	0.51344	rna-gnl_WGS_JAQGDS_mrna.Dda_2382	1
BP	GO:1903311	regulation of mRNA metabolic process	1/58	14/3185	0.227271	0.54226	0.51344	rna-gnl_WGS_JAQGDS_mrna.Dda_2382	1
MF	GO:0016741	transferase activity, transferring one-carbon groups	3/72	126/4200	0.367486	0.543465	0.457655	rna-gnl_WGS_JAQGDS_mrna.Dda_3211/rna-gnl_WGS_JAQGDS_mrna.Dda_7122/rna-gnl_WGS_JAQGDS_mrna.Dda_7743	3
MF	GO:0015631	tubulin binding	1/72	27/4200	0.373956	0.545352	0.459244	rna-gnl_WGS_JAQGDS_mrna.Dda_8696	1
MF	GO:0051539	4 iron, 4 sulfur cluster binding	1/72	27/4200	0.373956	0.545352	0.459244	rna-gnl_WGS_JAQGDS_mrna.Dda_3139	1
BP	GO:0006357	regulation of transcription by RNA polymerase II	2/58	50/3185	0.23073	0.547314	0.518226	rna-gnl_WGS_JAQGDS_mrna.Dda_5079/rna-gnl_WGS_JAQGDS_mrna.Dda_7670	2
BP	GO:0006351	DNA-templated transcription	5/58	183/3185	0.238357	0.553332	0.523923	rna-gnl_WGS_JAQGDS_mrna.Dda_0670/rna-gnl_WGS_JAQGDS_mrna.Dda_3210/rna-gnl_WGS_JAQGDS_mrna.Dda_5079/rna-gnl_WGS_JAQGDS_mrna.Dda_7670/rna-gnl_WGS_JAQGDS_mrna.Dda_7759	5
BP	GO:0097659	nucleic acid-templated transcription	5/58	183/3185	0.238357	0.553332	0.523923	rna-gnl_WGS_JAQGDS_mrna.Dda_0670/rna-gnl_WGS_JAQGDS_mrna.Dda_3210/rna-gnl_WGS_JAQGDS_mrna.Dda_5079/rna-gnl_WGS_JAQGDS_mrna.Dda_7670/rna-gnl_WGS_JAQGDS_mrna.Dda_7759	5
BP	GO:0009653	anatomical structure morphogenesis	1/58	15/3185	0.241404	0.553332	0.523923	rna-gnl_WGS_JAQGDS_mrna.Dda_7759	1
BP	GO:0031329	regulation of cellular catabolic process	1/58	15/3185	0.241404	0.553332	0.523923	rna-gnl_WGS_JAQGDS_mrna.Dda_2382	1
BP	GO:0046903	secretion	1/58	15/3185	0.241404	0.553332	0.523923	rna-gnl_WGS_JAQGDS_mrna.Dda_5543	1
BP	GO:0048468	cell development	1/58	15/3185	0.241404	0.553332	0.523923	rna-gnl_WGS_JAQGDS_mrna.Dda_7759	1
CC	GO:0030479	actin cortical patch	1/70	12/3714	0.20441	0.562129	0.502061	rna-gnl_WGS_JAQGDS_mrna.Dda_3814	1
CC	GO:0061645	endocytic patch	1/70	12/3714	0.20441	0.562129	0.502061	rna-gnl_WGS_JAQGDS_mrna.Dda_3814	1
BP	GO:0032774	RNA biosynthetic process	5/58	186/3185	0.248717	0.563005	0.533083	rna-gnl_WGS_JAQGDS_mrna.Dda_0670/rna-gnl_WGS_JAQGDS_mrna.Dda_3210/rna-gnl_WGS_JAQGDS_mrna.Dda_5079/rna-gnl_WGS_JAQGDS_mrna.Dda_7670/rna-gnl_WGS_JAQGDS_mrna.Dda_7759	5
BP	GO:0006022	aminoglycan metabolic process	1/58	16/3185	0.255284	0.563005	0.533083	rna-gnl_WGS_JAQGDS_mrna.Dda_7743	1
BP	GO:0006030	chitin metabolic process	1/58	16/3185	0.255284	0.563005	0.533083	rna-gnl_WGS_JAQGDS_mrna.Dda_7743	1
BP	GO:0006865	amino acid transport	1/58	16/3185	0.255284	0.563005	0.533083	rna-gnl_WGS_JAQGDS_mrna.Dda_1320	1
BP	GO:0009126	purine nucleoside monophosphate metabolic process	1/58	16/3185	0.255284	0.563005	0.533083	rna-gnl_WGS_JAQGDS_mrna.Dda_1895	1
BP	GO:0009167	purine ribonucleoside monophosphate metabolic process	1/58	16/3185	0.255284	0.563005	0.533083	rna-gnl_WGS_JAQGDS_mrna.Dda_1895	1
BP	GO:0140352	export from cell	1/58	16/3185	0.255284	0.563005	0.533083	rna-gnl_WGS_JAQGDS_mrna.Dda_5543	1
BP	GO:0006468	protein phosphorylation	4/58	142/3185	0.257869	0.565648	0.535585	rna-gnl_WGS_JAQGDS_mrna.Dda_6395/rna-gnl_WGS_JAQGDS_mrna.Dda_7769/rna-gnl_WGS_JAQGDS_mrna.Dda_7770/rna-gnl_WGS_JAQGDS_mrna.Dda_8569	4
MF	GO:0015291	secondary active transmembrane transporter activity	1/72	29/4200	0.395375	0.572612	0.4822	rna-gnl_WGS_JAQGDS_mrna.Dda_7105	1
BP	GO:0050794	regulation of cellular process	7/58	287/3185	0.264542	0.577183	0.546507	rna-gnl_WGS_JAQGDS_mrna.Dda_0412/rna-gnl_WGS_JAQGDS_mrna.Dda_2382/rna-gnl_WGS_JAQGDS_mrna.Dda_5079/rna-gnl_WGS_JAQGDS_mrna.Dda_7670/rna-gnl_WGS_JAQGDS_mrna.Dda_7745/rna-gnl_WGS_JAQGDS_mrna.Dda_7759/rna-gnl_WGS_JAQGDS_mrna.Dda_7769	7
BP	GO:0017148	negative regulation of translation	1/58	17/3185	0.268914	0.577458	0.546767	rna-gnl_WGS_JAQGDS_mrna.Dda_2382	1
BP	GO:0034249	negative regulation of cellular amide metabolic process	1/58	17/3185	0.268914	0.577458	0.546767	rna-gnl_WGS_JAQGDS_mrna.Dda_2382	1
BP	GO:2000113	negative regulation of cellular macromolecule biosynthetic process	1/58	17/3185	0.268914	0.577458	0.546767	rna-gnl_WGS_JAQGDS_mrna.Dda_2382	1
BP	GO:0043412	macromolecule modification	10/58	439/3185	0.27147	0.579894	0.549074	rna-gnl_WGS_JAQGDS_mrna.Dda_1422/rna-gnl_WGS_JAQGDS_mrna.Dda_3211/rna-gnl_WGS_JAQGDS_mrna.Dda_3210/rna-gnl_WGS_JAQGDS_mrna.Dda_6395/rna-gnl_WGS_JAQGDS_mrna.Dda_6475/rna-gnl_WGS_JAQGDS_mrna.Dda_7743/rna-gnl_WGS_JAQGDS_mrna.Dda_7769/rna-gnl_WGS_JAQGDS_mrna.Dda_7770/rna-gnl_WGS_JAQGDS_mrna.Dda_8060/rna-gnl_WGS_JAQGDS_mrna.Dda_8569	10
MF	GO:0005085	guanyl-nucleotide exchange factor activity	1/72	30/4200	0.405812	0.583703	0.491539	rna-gnl_WGS_JAQGDS_mrna.Dda_1327	1
BP	GO:0010605	negative regulation of macromolecule metabolic process	2/58	57/3185	0.27839	0.587643	0.556411	rna-gnl_WGS_JAQGDS_mrna.Dda_2382/rna-gnl_WGS_JAQGDS_mrna.Dda_5079	2
BP	GO:0009894	regulation of catabolic process	1/58	18/3185	0.282299	0.587643	0.556411	rna-gnl_WGS_JAQGDS_mrna.Dda_2382	1
BP	GO:0044772	mitotic cell cycle phase transition	1/58	18/3185	0.282299	0.587643	0.556411	rna-gnl_WGS_JAQGDS_mrna.Dda_7759	1
BP	GO:0051248	negative regulation of protein metabolic process	1/58	18/3185	0.282299	0.587643	0.556411	rna-gnl_WGS_JAQGDS_mrna.Dda_2382	1
BP	GO:0072525	pyridine-containing compound biosynthetic process	1/58	18/3185	0.282299	0.587643	0.556411	rna-gnl_WGS_JAQGDS_mrna.Dda_3129	1
MF	GO:0008047	enzyme activator activity	1/72	31/4200	0.416072	0.588769	0.495805	rna-gnl_WGS_JAQGDS_mrna.Dda_7745	1
MF	GO:0140110	transcription regulator activity	4/72	192/4200	0.419734	0.588769	0.495805	rna-gnl_WGS_JAQGDS_mrna.Dda_5079/rna-gnl_WGS_JAQGDS_mrna.Dda_7691/rna-gnl_WGS_JAQGDS_mrna.Dda_7759/rna-gnl_WGS_JAQGDS_mrna.Dda_8625	4
MF	GO:0003779	actin binding	1/72	32/4200	0.426156	0.588769	0.495805	rna-gnl_WGS_JAQGDS_mrna.Dda_3814	1
MF	GO:0004190	aspartic-type endopeptidase activity	1/72	32/4200	0.426156	0.588769	0.495805	rna-gnl_WGS_JAQGDS_mrna.Dda_1228	1
MF	GO:0051287	NAD binding	1/72	32/4200	0.426156	0.588769	0.495805	rna-gnl_WGS_JAQGDS_mrna.Dda_7206	1
MF	GO:0070001	aspartic-type peptidase activity	1/72	32/4200	0.426156	0.588769	0.495805	rna-gnl_WGS_JAQGDS_mrna.Dda_1228	1
BP	GO:0048523	negative regulation of cellular process	2/58	58/3185	0.285207	0.590683	0.559289	rna-gnl_WGS_JAQGDS_mrna.Dda_2382/rna-gnl_WGS_JAQGDS_mrna.Dda_5079	2
MF	GO:0016772	transferase activity, transferring phosphorus-containing groups	7/72	363/4200	0.431183	0.591819	0.498374	rna-gnl_WGS_JAQGDS_mrna.Dda_0670/rna-gnl_WGS_JAQGDS_mrna.Dda_1378/rna-gnl_WGS_JAQGDS_mrna.Dda_3746/rna-gnl_WGS_JAQGDS_mrna.Dda_6395/rna-gnl_WGS_JAQGDS_mrna.Dda_7769/rna-gnl_WGS_JAQGDS_mrna.Dda_7770/rna-gnl_WGS_JAQGDS_mrna.Dda_8569	7
MF	GO:0071949	FAD binding	1/72	33/4200	0.436069	0.59464	0.500749	rna-gnl_WGS_JAQGDS_mrna.Dda_3129	1
BP	GO:1901071	glucosamine-containing compound metabolic process	1/58	19/3185	0.295443	0.601119	0.569171	rna-gnl_WGS_JAQGDS_mrna.Dda_7743	1
BP	GO:0009116	nucleoside metabolic process	2/58	60/3185	0.298825	0.601119	0.569171	rna-gnl_WGS_JAQGDS_mrna.Dda_6941/rna-gnl_WGS_JAQGDS_mrna.Dda_7138	2
BP	GO:0018193	peptidyl-amino acid modification	2/58	60/3185	0.298825	0.601119	0.569171	rna-gnl_WGS_JAQGDS_mrna.Dda_3211/rna-gnl_WGS_JAQGDS_mrna.Dda_7743	2
BP	GO:0031323	regulation of cellular metabolic process	4/58	153/3185	0.303202	0.601119	0.569171	rna-gnl_WGS_JAQGDS_mrna.Dda_2382/rna-gnl_WGS_JAQGDS_mrna.Dda_5079/rna-gnl_WGS_JAQGDS_mrna.Dda_7670/rna-gnl_WGS_JAQGDS_mrna.Dda_7759	4
BP	GO:0046700	heterocycle catabolic process	2/58	61/3185	0.305622	0.601119	0.569171	rna-gnl_WGS_JAQGDS_mrna.Dda_2382/rna-gnl_WGS_JAQGDS_mrna.Dda_3129	2
BP	GO:1901657	glycosyl compound metabolic process	2/58	61/3185	0.305622	0.601119	0.569171	rna-gnl_WGS_JAQGDS_mrna.Dda_6941/rna-gnl_WGS_JAQGDS_mrna.Dda_7138	2
BP	GO:0006875	cellular metal ion homeostasis	1/58	20/3185	0.30835	0.601119	0.569171	rna-gnl_WGS_JAQGDS_mrna.Dda_7105	1
BP	GO:0009308	amine metabolic process	1/58	20/3185	0.30835	0.601119	0.569171	rna-gnl_WGS_JAQGDS_mrna.Dda_3129	1
BP	GO:0006790	sulfur compound metabolic process	2/58	62/3185	0.312409	0.601119	0.569171	rna-gnl_WGS_JAQGDS_mrna.Dda_4398/rna-gnl_WGS_JAQGDS_mrna.Dda_7759	2
BP	GO:0051171	regulation of nitrogen compound metabolic process	4/58	156/3185	0.315758	0.601119	0.569171	rna-gnl_WGS_JAQGDS_mrna.Dda_2382/rna-gnl_WGS_JAQGDS_mrna.Dda_5079/rna-gnl_WGS_JAQGDS_mrna.Dda_7670/rna-gnl_WGS_JAQGDS_mrna.Dda_7759	4
BP	GO:0009165	nucleotide biosynthetic process	2/58	63/3185	0.319183	0.601119	0.569171	rna-gnl_WGS_JAQGDS_mrna.Dda_1895/rna-gnl_WGS_JAQGDS_mrna.Dda_3129	2
BP	GO:0009892	negative regulation of metabolic process	2/58	63/3185	0.319183	0.601119	0.569171	rna-gnl_WGS_JAQGDS_mrna.Dda_2382/rna-gnl_WGS_JAQGDS_mrna.Dda_5079	2
BP	GO:0019439	aromatic compound catabolic process	2/58	63/3185	0.319183	0.601119	0.569171	rna-gnl_WGS_JAQGDS_mrna.Dda_2382/rna-gnl_WGS_JAQGDS_mrna.Dda_3129	2
BP	GO:0044270	cellular nitrogen compound catabolic process	2/58	63/3185	0.319183	0.601119	0.569171	rna-gnl_WGS_JAQGDS_mrna.Dda_2382/rna-gnl_WGS_JAQGDS_mrna.Dda_3129	2
BP	GO:1901293	nucleoside phosphate biosynthetic process	2/58	63/3185	0.319183	0.601119	0.569171	rna-gnl_WGS_JAQGDS_mrna.Dda_1895/rna-gnl_WGS_JAQGDS_mrna.Dda_3129	2
BP	GO:0019538	protein metabolic process	17/58	825/3185	0.320989	0.601119	0.569171	rna-gnl_WGS_JAQGDS_mrna.Dda_0412/rna-gnl_WGS_JAQGDS_mrna.Dda_0411/rna-gnl_WGS_JAQGDS_mrna.Dda_1228/rna-gnl_WGS_JAQGDS_mrna.Dda_1422/rna-gnl_WGS_JAQGDS_mrna.Dda_2376/rna-gnl_WGS_JAQGDS_mrna.Dda_2382/rna-gnl_WGS_JAQGDS_mrna.Dda_3211/rna-gnl_WGS_JAQGDS_mrna.Dda_3210/rna-gnl_WGS_JAQGDS_mrna.Dda_6395/rna-gnl_WGS_JAQGDS_mrna.Dda_6468/rna-gnl_WGS_JAQGDS_mrna.Dda_6475/rna-gnl_WGS_JAQGDS_mrna.Dda_7692/rna…	17
BP	GO:0015849	organic acid transport	1/58	21/3185	0.321025	0.601119	0.569171	rna-gnl_WGS_JAQGDS_mrna.Dda_1320	1
BP	GO:1901606	alpha-amino acid catabolic process	1/58	21/3185	0.321025	0.601119	0.569171	rna-gnl_WGS_JAQGDS_mrna.Dda_3129	1
BP	GO:1901135	carbohydrate derivative metabolic process	6/58	257/3185	0.324931	0.601119	0.569171	rna-gnl_WGS_JAQGDS_mrna.Dda_1378/rna-gnl_WGS_JAQGDS_mrna.Dda_1895/rna-gnl_WGS_JAQGDS_mrna.Dda_6941/rna-gnl_WGS_JAQGDS_mrna.Dda_7138/rna-gnl_WGS_JAQGDS_mrna.Dda_7743/rna-gnl_WGS_JAQGDS_mrna.Dda_8427	6
BP	GO:0065008	regulation of biological quality	2/58	64/3185	0.325943	0.601119	0.569171	rna-gnl_WGS_JAQGDS_mrna.Dda_2382/rna-gnl_WGS_JAQGDS_mrna.Dda_7105	2
BP	GO:0007165	signal transduction	3/58	111/3185	0.329136	0.601119	0.569171	rna-gnl_WGS_JAQGDS_mrna.Dda_0412/rna-gnl_WGS_JAQGDS_mrna.Dda_7745/rna-gnl_WGS_JAQGDS_mrna.Dda_7769	3
BP	GO:0007015	actin filament organization	1/58	22/3185	0.333471	0.601119	0.569171	rna-gnl_WGS_JAQGDS_mrna.Dda_3814	1
BP	GO:0009156	ribonucleoside monophosphate biosynthetic process	1/58	22/3185	0.333471	0.601119	0.569171	rna-gnl_WGS_JAQGDS_mrna.Dda_1895	1
BP	GO:0030003	cellular cation homeostasis	1/58	22/3185	0.333471	0.601119	0.569171	rna-gnl_WGS_JAQGDS_mrna.Dda_7105	1
BP	GO:0043648	dicarboxylic acid metabolic process	1/58	22/3185	0.333471	0.601119	0.569171	rna-gnl_WGS_JAQGDS_mrna.Dda_3129	1
BP	GO:0023052	signaling	3/58	112/3185	0.334199	0.601119	0.569171	rna-gnl_WGS_JAQGDS_mrna.Dda_0412/rna-gnl_WGS_JAQGDS_mrna.Dda_7745/rna-gnl_WGS_JAQGDS_mrna.Dda_7769	3
BP	GO:1901361	organic cyclic compound catabolic process	2/58	66/3185	0.339413	0.601119	0.569171	rna-gnl_WGS_JAQGDS_mrna.Dda_2382/rna-gnl_WGS_JAQGDS_mrna.Dda_3129	2
BP	GO:0080090	regulation of primary metabolic process	4/58	162/3185	0.341018	0.601119	0.569171	rna-gnl_WGS_JAQGDS_mrna.Dda_2382/rna-gnl_WGS_JAQGDS_mrna.Dda_5079/rna-gnl_WGS_JAQGDS_mrna.Dda_7670/rna-gnl_WGS_JAQGDS_mrna.Dda_7759	4
BP	GO:0007154	cell communication	3/58	114/3185	0.344324	0.601119	0.569171	rna-gnl_WGS_JAQGDS_mrna.Dda_0412/rna-gnl_WGS_JAQGDS_mrna.Dda_7745/rna-gnl_WGS_JAQGDS_mrna.Dda_7769	3
BP	GO:0010468	regulation of gene expression	4/58	163/3185	0.345241	0.601119	0.569171	rna-gnl_WGS_JAQGDS_mrna.Dda_2382/rna-gnl_WGS_JAQGDS_mrna.Dda_5079/rna-gnl_WGS_JAQGDS_mrna.Dda_7670/rna-gnl_WGS_JAQGDS_mrna.Dda_7759	4
BP	GO:0006040	amino sugar metabolic process	1/58	23/3185	0.345693	0.601119	0.569171	rna-gnl_WGS_JAQGDS_mrna.Dda_7743	1
BP	GO:0006869	lipid transport	1/58	23/3185	0.345693	0.601119	0.569171	rna-gnl_WGS_JAQGDS_mrna.Dda_2669	1
BP	GO:0009072	aromatic amino acid family metabolic process	1/58	23/3185	0.345693	0.601119	0.569171	rna-gnl_WGS_JAQGDS_mrna.Dda_3129	1
BP	GO:0009124	nucleoside monophosphate biosynthetic process	1/58	23/3185	0.345693	0.601119	0.569171	rna-gnl_WGS_JAQGDS_mrna.Dda_1895	1
BP	GO:0019362	pyridine nucleotide metabolic process	1/58	23/3185	0.345693	0.601119	0.569171	rna-gnl_WGS_JAQGDS_mrna.Dda_3129	1
BP	GO:0046496	nicotinamide nucleotide metabolic process	1/58	23/3185	0.345693	0.601119	0.569171	rna-gnl_WGS_JAQGDS_mrna.Dda_3129	1
BP	GO:0055065	metal ion homeostasis	1/58	23/3185	0.345693	0.601119	0.569171	rna-gnl_WGS_JAQGDS_mrna.Dda_7105	1
BP	GO:0043043	peptide biosynthetic process	5/58	213/3185	0.346233	0.601119	0.569171	rna-gnl_WGS_JAQGDS_mrna.Dda_0412/rna-gnl_WGS_JAQGDS_mrna.Dda_0411/rna-gnl_WGS_JAQGDS_mrna.Dda_2382/rna-gnl_WGS_JAQGDS_mrna.Dda_6468/rna-gnl_WGS_JAQGDS_mrna.Dda_7759	5
BP	GO:0071702	organic substance transport	6/58	265/3185	0.35159	0.601735	0.569754	rna-gnl_WGS_JAQGDS_mrna.Dda_0412/rna-gnl_WGS_JAQGDS_mrna.Dda_1320/rna-gnl_WGS_JAQGDS_mrna.Dda_1344/rna-gnl_WGS_JAQGDS_mrna.Dda_2107/rna-gnl_WGS_JAQGDS_mrna.Dda_2669/rna-gnl_WGS_JAQGDS_mrna.Dda_7922	6
BP	GO:0018130	heterocycle biosynthetic process	7/58	317/3185	0.354618	0.601735	0.569754	rna-gnl_WGS_JAQGDS_mrna.Dda_0670/rna-gnl_WGS_JAQGDS_mrna.Dda_1895/rna-gnl_WGS_JAQGDS_mrna.Dda_3129/rna-gnl_WGS_JAQGDS_mrna.Dda_3210/rna-gnl_WGS_JAQGDS_mrna.Dda_5079/rna-gnl_WGS_JAQGDS_mrna.Dda_7670/rna-gnl_WGS_JAQGDS_mrna.Dda_7759	7
BP	GO:0006575	cellular modified amino acid metabolic process	1/58	24/3185	0.357695	0.601735	0.569754	rna-gnl_WGS_JAQGDS_mrna.Dda_7759	1
BP	GO:0006873	cellular ion homeostasis	1/58	24/3185	0.357695	0.601735	0.569754	rna-gnl_WGS_JAQGDS_mrna.Dda_7105	1
BP	GO:0007264	small GTPase mediated signal transduction	1/58	24/3185	0.357695	0.601735	0.569754	rna-gnl_WGS_JAQGDS_mrna.Dda_0412	1
BP	GO:0009161	ribonucleoside monophosphate metabolic process	1/58	24/3185	0.357695	0.601735	0.569754	rna-gnl_WGS_JAQGDS_mrna.Dda_1895	1
BP	GO:0043934	sporulation	1/58	24/3185	0.357695	0.601735	0.569754	rna-gnl_WGS_JAQGDS_mrna.Dda_7759	1
BP	GO:0044271	cellular nitrogen compound biosynthetic process	11/58	526/3185	0.358386	0.601735	0.569754	rna-gnl_WGS_JAQGDS_mrna.Dda_0412/rna-gnl_WGS_JAQGDS_mrna.Dda_0411/rna-gnl_WGS_JAQGDS_mrna.Dda_0670/rna-gnl_WGS_JAQGDS_mrna.Dda_1895/rna-gnl_WGS_JAQGDS_mrna.Dda_2382/rna-gnl_WGS_JAQGDS_mrna.Dda_3129/rna-gnl_WGS_JAQGDS_mrna.Dda_3210/rna-gnl_WGS_JAQGDS_mrna.Dda_5079/rna-gnl_WGS_JAQGDS_mrna.Dda_6468/rna-gnl_WGS_JAQGDS_mrna.Dda_7670/rna-gnl_WGS_JAQGDS_mrna.Dda_7759	11
BP	GO:0019438	aromatic compound biosynthetic process	7/58	319/3185	0.3608	0.602992	0.570945	rna-gnl_WGS_JAQGDS_mrna.Dda_0670/rna-gnl_WGS_JAQGDS_mrna.Dda_1895/rna-gnl_WGS_JAQGDS_mrna.Dda_3129/rna-gnl_WGS_JAQGDS_mrna.Dda_3210/rna-gnl_WGS_JAQGDS_mrna.Dda_5079/rna-gnl_WGS_JAQGDS_mrna.Dda_7670/rna-gnl_WGS_JAQGDS_mrna.Dda_7759	7
BP	GO:0065007	biological regulation	8/58	372/3185	0.364844	0.602992	0.570945	rna-gnl_WGS_JAQGDS_mrna.Dda_0412/rna-gnl_WGS_JAQGDS_mrna.Dda_2382/rna-gnl_WGS_JAQGDS_mrna.Dda_5079/rna-gnl_WGS_JAQGDS_mrna.Dda_7105/rna-gnl_WGS_JAQGDS_mrna.Dda_7670/rna-gnl_WGS_JAQGDS_mrna.Dda_7745/rna-gnl_WGS_JAQGDS_mrna.Dda_7759/rna-gnl_WGS_JAQGDS_mrna.Dda_7769	8
BP	GO:0000956	nuclear-transcribed mRNA catabolic process	1/58	25/3185	0.369481	0.602992	0.570945	rna-gnl_WGS_JAQGDS_mrna.Dda_2382	1
BP	GO:0009063	cellular amino acid catabolic process	1/58	25/3185	0.369481	0.602992	0.570945	rna-gnl_WGS_JAQGDS_mrna.Dda_3129	1
BP	GO:0009123	nucleoside monophosphate metabolic process	1/58	25/3185	0.369481	0.602992	0.570945	rna-gnl_WGS_JAQGDS_mrna.Dda_1895	1
BP	GO:0019318	hexose metabolic process	1/58	25/3185	0.369481	0.602992	0.570945	rna-gnl_WGS_JAQGDS_mrna.Dda_7229	1
BP	GO:0030154	cell differentiation	1/58	25/3185	0.369481	0.602992	0.570945	rna-gnl_WGS_JAQGDS_mrna.Dda_7759	1
BP	GO:0006518	peptide metabolic process	5/58	222/3185	0.379672	0.604941	0.57279	rna-gnl_WGS_JAQGDS_mrna.Dda_0412/rna-gnl_WGS_JAQGDS_mrna.Dda_0411/rna-gnl_WGS_JAQGDS_mrna.Dda_2382/rna-gnl_WGS_JAQGDS_mrna.Dda_6468/rna-gnl_WGS_JAQGDS_mrna.Dda_7759	5
BP	GO:0010876	lipid localization	1/58	26/3185	0.381053	0.604941	0.57279	rna-gnl_WGS_JAQGDS_mrna.Dda_2669	1
BP	GO:0044272	sulfur compound biosynthetic process	1/58	26/3185	0.381053	0.604941	0.57279	rna-gnl_WGS_JAQGDS_mrna.Dda_7759	1
BP	GO:0044770	cell cycle phase transition	1/58	26/3185	0.381053	0.604941	0.57279	rna-gnl_WGS_JAQGDS_mrna.Dda_7759	1
BP	GO:0048869	cellular developmental process	1/58	26/3185	0.381053	0.604941	0.57279	rna-gnl_WGS_JAQGDS_mrna.Dda_7759	1
BP	GO:0055080	cation homeostasis	1/58	26/3185	0.381053	0.604941	0.57279	rna-gnl_WGS_JAQGDS_mrna.Dda_7105	1
BP	GO:0098771	inorganic ion homeostasis	1/58	26/3185	0.381053	0.604941	0.57279	rna-gnl_WGS_JAQGDS_mrna.Dda_7105	1
BP	GO:0007034	vacuolar transport	1/58	27/3185	0.392417	0.615794	0.583066	rna-gnl_WGS_JAQGDS_mrna.Dda_1344	1
BP	GO:0018205	peptidyl-lysine modification	1/58	27/3185	0.392417	0.615794	0.583066	rna-gnl_WGS_JAQGDS_mrna.Dda_7743	1
BP	GO:0072524	pyridine-containing compound metabolic process	1/58	27/3185	0.392417	0.615794	0.583066	rna-gnl_WGS_JAQGDS_mrna.Dda_3129	1
MF	GO:0043565	sequence-specific DNA binding	1/72	35/4200	0.455391	0.616981	0.519563	rna-gnl_WGS_JAQGDS_mrna.Dda_5079	1
BP	GO:0071705	nitrogen compound transport	5/58	227/3185	0.398283	0.620737	0.587747	rna-gnl_WGS_JAQGDS_mrna.Dda_0412/rna-gnl_WGS_JAQGDS_mrna.Dda_1320/rna-gnl_WGS_JAQGDS_mrna.Dda_1344/rna-gnl_WGS_JAQGDS_mrna.Dda_2107/rna-gnl_WGS_JAQGDS_mrna.Dda_7922	5
BP	GO:0016570	histone modification	1/58	28/3185	0.403576	0.620737	0.587747	rna-gnl_WGS_JAQGDS_mrna.Dda_3210	1
BP	GO:0050801	ion homeostasis	1/58	28/3185	0.403576	0.620737	0.587747	rna-gnl_WGS_JAQGDS_mrna.Dda_7105	1
BP	GO:0055082	cellular chemical homeostasis	1/58	28/3185	0.403576	0.620737	0.587747	rna-gnl_WGS_JAQGDS_mrna.Dda_7105	1
BP	GO:0050789	regulation of biological process	7/58	333/3185	0.404339	0.620737	0.587747	rna-gnl_WGS_JAQGDS_mrna.Dda_0412/rna-gnl_WGS_JAQGDS_mrna.Dda_2382/rna-gnl_WGS_JAQGDS_mrna.Dda_5079/rna-gnl_WGS_JAQGDS_mrna.Dda_7670/rna-gnl_WGS_JAQGDS_mrna.Dda_7745/rna-gnl_WGS_JAQGDS_mrna.Dda_7759/rna-gnl_WGS_JAQGDS_mrna.Dda_7769	7
BP	GO:0016192	vesicle-mediated transport	3/58	126/3185	0.404696	0.620737	0.587747	rna-gnl_WGS_JAQGDS_mrna.Dda_1344/rna-gnl_WGS_JAQGDS_mrna.Dda_2107/rna-gnl_WGS_JAQGDS_mrna.Dda_5543	3
MF	GO:0036094	small molecule binding	17/72	949/4200	0.463803	0.624351	0.525769	rna-gnl_WGS_JAQGDS_mrna.Dda_0038/rna-gnl_WGS_JAQGDS_mrna.Dda_0114/rna-gnl_WGS_JAQGDS_mrna.Dda_0191/rna-gnl_WGS_JAQGDS_mrna.Dda_1378/rna-gnl_WGS_JAQGDS_mrna.Dda_1408/rna-gnl_WGS_JAQGDS_mrna.Dda_1895/rna-gnl_WGS_JAQGDS_mrna.Dda_2669/rna-gnl_WGS_JAQGDS_mrna.Dda_3129/rna-gnl_WGS_JAQGDS_mrna.Dda_6178/rna-gnl_WGS_JAQGDS_mrna.Dda_6177/rna-gnl_WGS_JAQGDS_mrna.Dda_6395/rna-gnl_WGS_JAQGDS_mrna.Dda_7206/rna…	17
BP	GO:0043604	amide biosynthetic process	5/58	230/3185	0.409438	0.625658	0.592406	rna-gnl_WGS_JAQGDS_mrna.Dda_0412/rna-gnl_WGS_JAQGDS_mrna.Dda_0411/rna-gnl_WGS_JAQGDS_mrna.Dda_2382/rna-gnl_WGS_JAQGDS_mrna.Dda_6468/rna-gnl_WGS_JAQGDS_mrna.Dda_7759	5
MF	GO:0016817	hydrolase activity, acting on acid anhydrides	4/72	205/4200	0.470099	0.626116	0.527256	rna-gnl_WGS_JAQGDS_mrna.Dda_0191/rna-gnl_WGS_JAQGDS_mrna.Dda_2669/rna-gnl_WGS_JAQGDS_mrna.Dda_6178/rna-gnl_WGS_JAQGDS_mrna.Dda_6177	4
MF	GO:0005509	calcium ion binding	1/72	37/4200	0.47406	0.626116	0.527256	rna-gnl_WGS_JAQGDS_mrna.Dda_3814	1
MF	GO:0015078	proton transmembrane transporter activity	1/72	37/4200	0.47406	0.626116	0.527256	rna-gnl_WGS_JAQGDS_mrna.Dda_7105	1
BP	GO:0005996	monosaccharide metabolic process	1/58	29/3185	0.414534	0.628735	0.59532	rna-gnl_WGS_JAQGDS_mrna.Dda_7229	1
BP	GO:0046467	membrane lipid biosynthetic process	1/58	29/3185	0.414534	0.628735	0.59532	rna-gnl_WGS_JAQGDS_mrna.Dda_6475	1
BP	GO:0055086	nucleobase-containing small molecule metabolic process	4/58	181/3185	0.421176	0.633283	0.599626	rna-gnl_WGS_JAQGDS_mrna.Dda_1895/rna-gnl_WGS_JAQGDS_mrna.Dda_3129/rna-gnl_WGS_JAQGDS_mrna.Dda_6941/rna-gnl_WGS_JAQGDS_mrna.Dda_7138	4
BP	GO:0006402	mRNA catabolic process	1/58	30/3185	0.425293	0.633283	0.599626	rna-gnl_WGS_JAQGDS_mrna.Dda_2382	1
BP	GO:0030029	actin filament-based process	1/58	30/3185	0.425293	0.633283	0.599626	rna-gnl_WGS_JAQGDS_mrna.Dda_3814	1
BP	GO:0030036	actin cytoskeleton organization	1/58	30/3185	0.425293	0.633283	0.599626	rna-gnl_WGS_JAQGDS_mrna.Dda_3814	1
BP	GO:0097435	supramolecular fiber organization	1/58	30/3185	0.425293	0.633283	0.599626	rna-gnl_WGS_JAQGDS_mrna.Dda_3814	1
MF	GO:0000287	magnesium ion binding	1/72	38/4200	0.483156	0.634142	0.534014	rna-gnl_WGS_JAQGDS_mrna.Dda_2669	1
BP	GO:0016310	phosphorylation	5/58	235/3185	0.427985	0.634974	0.601227	rna-gnl_WGS_JAQGDS_mrna.Dda_3746/rna-gnl_WGS_JAQGDS_mrna.Dda_6395/rna-gnl_WGS_JAQGDS_mrna.Dda_7769/rna-gnl_WGS_JAQGDS_mrna.Dda_7770/rna-gnl_WGS_JAQGDS_mrna.Dda_8569	5
BP	GO:0033036	macromolecule localization	5/58	237/3185	0.435381	0.635108	0.601354	rna-gnl_WGS_JAQGDS_mrna.Dda_0412/rna-gnl_WGS_JAQGDS_mrna.Dda_1344/rna-gnl_WGS_JAQGDS_mrna.Dda_2107/rna-gnl_WGS_JAQGDS_mrna.Dda_2669/rna-gnl_WGS_JAQGDS_mrna.Dda_7922	5
BP	GO:0016054	organic acid catabolic process	1/58	31/3185	0.435858	0.635108	0.601354	rna-gnl_WGS_JAQGDS_mrna.Dda_3129	1
BP	GO:0019725	cellular homeostasis	1/58	31/3185	0.435858	0.635108	0.601354	rna-gnl_WGS_JAQGDS_mrna.Dda_7105	1
BP	GO:0044550	secondary metabolite biosynthetic process	1/58	31/3185	0.435858	0.635108	0.601354	rna-gnl_WGS_JAQGDS_mrna.Dda_3129	1
BP	GO:0046395	carboxylic acid catabolic process	1/58	31/3185	0.435858	0.635108	0.601354	rna-gnl_WGS_JAQGDS_mrna.Dda_3129	1
MF	GO:0005198	structural molecule activity	3/72	153/4200	0.49147	0.640124	0.539052	rna-gnl_WGS_JAQGDS_mrna.Dda_0412/rna-gnl_WGS_JAQGDS_mrna.Dda_0411/rna-gnl_WGS_JAQGDS_mrna.Dda_6468	3
MF	GO:0042578	phosphoric ester hydrolase activity	2/72	96/4200	0.49381	0.640124	0.539052	rna-gnl_WGS_JAQGDS_mrna.Dda_1422/rna-gnl_WGS_JAQGDS_mrna.Dda_8060	2
MF	GO:0008238	exopeptidase activity	1/72	40/4200	0.500885	0.641378	0.540108	rna-gnl_WGS_JAQGDS_mrna.Dda_6475	1
MF	GO:0140299	small molecule sensor activity	1/72	40/4200	0.500885	0.641378	0.540108	rna-gnl_WGS_JAQGDS_mrna.Dda_8281	1
BP	GO:0060255	regulation of macromolecule metabolic process	4/58	186/3185	0.442035	0.641816	0.607705	rna-gnl_WGS_JAQGDS_mrna.Dda_2382/rna-gnl_WGS_JAQGDS_mrna.Dda_5079/rna-gnl_WGS_JAQGDS_mrna.Dda_7670/rna-gnl_WGS_JAQGDS_mrna.Dda_7759	4
BP	GO:0019748	secondary metabolic process	1/58	32/3185	0.446233	0.645613	0.6113	rna-gnl_WGS_JAQGDS_mrna.Dda_3129	1
BP	GO:0006164	purine nucleotide biosynthetic process	1/58	33/3185	0.456419	0.651116	0.61651	rna-gnl_WGS_JAQGDS_mrna.Dda_1895	1
BP	GO:0009152	purine ribonucleotide biosynthetic process	1/58	33/3185	0.456419	0.651116	0.61651	rna-gnl_WGS_JAQGDS_mrna.Dda_1895	1
BP	GO:0048856	anatomical structure development	1/58	33/3185	0.456419	0.651116	0.61651	rna-gnl_WGS_JAQGDS_mrna.Dda_7759	1
BP	GO:0048878	chemical homeostasis	1/58	33/3185	0.456419	0.651116	0.61651	rna-gnl_WGS_JAQGDS_mrna.Dda_7105	1
BP	GO:0015031	protein transport	4/58	191/3185	0.462695	0.656583	0.621688	rna-gnl_WGS_JAQGDS_mrna.Dda_0412/rna-gnl_WGS_JAQGDS_mrna.Dda_1344/rna-gnl_WGS_JAQGDS_mrna.Dda_2107/rna-gnl_WGS_JAQGDS_mrna.Dda_7922	4
BP	GO:1901362	organic cyclic compound biosynthetic process	7/58	352/3185	0.463471	0.656583	0.621688	rna-gnl_WGS_JAQGDS_mrna.Dda_0670/rna-gnl_WGS_JAQGDS_mrna.Dda_1895/rna-gnl_WGS_JAQGDS_mrna.Dda_3129/rna-gnl_WGS_JAQGDS_mrna.Dda_3210/rna-gnl_WGS_JAQGDS_mrna.Dda_5079/rna-gnl_WGS_JAQGDS_mrna.Dda_7670/rna-gnl_WGS_JAQGDS_mrna.Dda_7759	7
BP	GO:0032502	developmental process	1/58	34/3185	0.466422	0.658478	0.623481	rna-gnl_WGS_JAQGDS_mrna.Dda_7759	1
BP	GO:0048519	negative regulation of biological process	2/58	86/3185	0.468225	0.658744	0.623733	rna-gnl_WGS_JAQGDS_mrna.Dda_2382/rna-gnl_WGS_JAQGDS_mrna.Dda_5079	2
BP	GO:0045184	establishment of protein localization	4/58	193/3185	0.470894	0.660222	0.625133	rna-gnl_WGS_JAQGDS_mrna.Dda_0412/rna-gnl_WGS_JAQGDS_mrna.Dda_1344/rna-gnl_WGS_JAQGDS_mrna.Dda_2107/rna-gnl_WGS_JAQGDS_mrna.Dda_7922	4
CC	GO:0030120	vesicle coat	1/70	15/3714	0.248705	0.665454	0.594345	rna-gnl_WGS_JAQGDS_mrna.Dda_2107	1
MF	GO:0016616	oxidoreductase activity, acting on the CH-OH group of donors, NAD or NADP as acceptor	1/72	43/4200	0.526361	0.665879	0.56074	rna-gnl_WGS_JAQGDS_mrna.Dda_9050	1
MF	GO:0052689	carboxylic ester hydrolase activity	1/72	43/4200	0.526361	0.665879	0.56074	rna-gnl_WGS_JAQGDS_mrna.Dda_8329	1
CC	GO:0110165	cellular anatomical entity	70/70	3643/3714	0.255644	0.666019	0.594849	rna-gnl_WGS_JAQGDS_mrna.Dda_0007/rna-gnl_WGS_JAQGDS_mrna.Dda_0037/rna-gnl_WGS_JAQGDS_mrna.Dda_0397/rna-gnl_WGS_JAQGDS_mrna.Dda_0412/rna-gnl_WGS_JAQGDS_mrna.Dda_0411/rna-gnl_WGS_JAQGDS_mrna.Dda_0670/rna-gnl_WGS_JAQGDS_mrna.Dda_1056/rna-gnl_WGS_JAQGDS_mrna.Dda_1320/rna-gnl_WGS_JAQGDS_mrna.Dda_1344/rna-gnl_WGS_JAQGDS_mrna.Dda_1378/rna-gnl_WGS_JAQGDS_mrna.Dda_1895/rna-gnl_WGS_JAQGDS_mrna.Dda_2046/rna…	70
MF	GO:0140657	ATP-dependent activity	5/72	280/4200	0.529972	0.666432	0.561206	rna-gnl_WGS_JAQGDS_mrna.Dda_1408/rna-gnl_WGS_JAQGDS_mrna.Dda_2669/rna-gnl_WGS_JAQGDS_mrna.Dda_6178/rna-gnl_WGS_JAQGDS_mrna.Dda_6177/rna-gnl_WGS_JAQGDS_mrna.Dda_8281	5
BP	GO:0019222	regulation of metabolic process	4/58	196/3185	0.483113	0.674292	0.638455	rna-gnl_WGS_JAQGDS_mrna.Dda_2382/rna-gnl_WGS_JAQGDS_mrna.Dda_5079/rna-gnl_WGS_JAQGDS_mrna.Dda_7670/rna-gnl_WGS_JAQGDS_mrna.Dda_7759	4
BP	GO:0006401	RNA catabolic process	1/58	36/3185	0.485887	0.674292	0.638455	rna-gnl_WGS_JAQGDS_mrna.Dda_2382	1
BP	GO:0042592	homeostatic process	1/58	36/3185	0.485887	0.674292	0.638455	rna-gnl_WGS_JAQGDS_mrna.Dda_7105	1
BP	GO:0006417	regulation of translation	1/58	37/3185	0.495356	0.678206	0.642161	rna-gnl_WGS_JAQGDS_mrna.Dda_2382	1
BP	GO:0034248	regulation of cellular amide metabolic process	1/58	37/3185	0.495356	0.678206	0.642161	rna-gnl_WGS_JAQGDS_mrna.Dda_2382	1
BP	GO:0072522	purine-containing compound biosynthetic process	1/58	37/3185	0.495356	0.678206	0.642161	rna-gnl_WGS_JAQGDS_mrna.Dda_1895	1
BP	GO:2000112	regulation of cellular macromolecule biosynthetic process	1/58	37/3185	0.495356	0.678206	0.642161	rna-gnl_WGS_JAQGDS_mrna.Dda_2382	1
BP	GO:0009059	macromolecule biosynthetic process	9/58	473/3185	0.499798	0.678531	0.642469	rna-gnl_WGS_JAQGDS_mrna.Dda_0412/rna-gnl_WGS_JAQGDS_mrna.Dda_0411/rna-gnl_WGS_JAQGDS_mrna.Dda_0670/rna-gnl_WGS_JAQGDS_mrna.Dda_2382/rna-gnl_WGS_JAQGDS_mrna.Dda_3210/rna-gnl_WGS_JAQGDS_mrna.Dda_5079/rna-gnl_WGS_JAQGDS_mrna.Dda_6468/rna-gnl_WGS_JAQGDS_mrna.Dda_7670/rna-gnl_WGS_JAQGDS_mrna.Dda_7759	9
BP	GO:0043603	cellular amide metabolic process	5/58	255/3185	0.50094	0.678531	0.642469	rna-gnl_WGS_JAQGDS_mrna.Dda_0412/rna-gnl_WGS_JAQGDS_mrna.Dda_0411/rna-gnl_WGS_JAQGDS_mrna.Dda_2382/rna-gnl_WGS_JAQGDS_mrna.Dda_6468/rna-gnl_WGS_JAQGDS_mrna.Dda_7759	5
BP	GO:1901565	organonitrogen compound catabolic process	3/58	146/3185	0.501464	0.678531	0.642469	rna-gnl_WGS_JAQGDS_mrna.Dda_2376/rna-gnl_WGS_JAQGDS_mrna.Dda_3129/rna-gnl_WGS_JAQGDS_mrna.Dda_7743	3
BP	GO:0032259	methylation	2/58	92/3185	0.504061	0.678531	0.642469	rna-gnl_WGS_JAQGDS_mrna.Dda_3211/rna-gnl_WGS_JAQGDS_mrna.Dda_7743	2
BP	GO:0006643	membrane lipid metabolic process	1/58	38/3185	0.504654	0.678531	0.642469	rna-gnl_WGS_JAQGDS_mrna.Dda_6475	1
BP	GO:0008104	protein localization	4/58	202/3185	0.507235	0.678531	0.642469	rna-gnl_WGS_JAQGDS_mrna.Dda_0412/rna-gnl_WGS_JAQGDS_mrna.Dda_1344/rna-gnl_WGS_JAQGDS_mrna.Dda_2107/rna-gnl_WGS_JAQGDS_mrna.Dda_7922	4
BP	GO:0070727	cellular macromolecule localization	4/58	202/3185	0.507235	0.678531	0.642469	rna-gnl_WGS_JAQGDS_mrna.Dda_0412/rna-gnl_WGS_JAQGDS_mrna.Dda_1344/rna-gnl_WGS_JAQGDS_mrna.Dda_2107/rna-gnl_WGS_JAQGDS_mrna.Dda_7922	4
BP	GO:0019637	organophosphate metabolic process	4/58	204/3185	0.515174	0.685318	0.648895	rna-gnl_WGS_JAQGDS_mrna.Dda_1378/rna-gnl_WGS_JAQGDS_mrna.Dda_1895/rna-gnl_WGS_JAQGDS_mrna.Dda_3129/rna-gnl_WGS_JAQGDS_mrna.Dda_4461	4
BP	GO:0000272	polysaccharide catabolic process	2/58	94/3185	0.515668	0.685318	0.648895	rna-gnl_WGS_JAQGDS_mrna.Dda_7743/rna-gnl_WGS_JAQGDS_mrna.Dda_8427	2
BP	GO:0010608	post-transcriptional regulation of gene expression	1/58	40/3185	0.522747	0.69247	0.655667	rna-gnl_WGS_JAQGDS_mrna.Dda_2382	1
BP	GO:1901564	organonitrogen compound metabolic process	22/58	1196/3185	0.526082	0.694632	0.657714	rna-gnl_WGS_JAQGDS_mrna.Dda_0412/rna-gnl_WGS_JAQGDS_mrna.Dda_0411/rna-gnl_WGS_JAQGDS_mrna.Dda_1228/rna-gnl_WGS_JAQGDS_mrna.Dda_1422/rna-gnl_WGS_JAQGDS_mrna.Dda_1895/rna-gnl_WGS_JAQGDS_mrna.Dda_2376/rna-gnl_WGS_JAQGDS_mrna.Dda_2382/rna-gnl_WGS_JAQGDS_mrna.Dda_3129/rna-gnl_WGS_JAQGDS_mrna.Dda_3211/rna-gnl_WGS_JAQGDS_mrna.Dda_3210/rna-gnl_WGS_JAQGDS_mrna.Dda_6395/rna-gnl_WGS_JAQGDS_mrna.Dda_6468/rna…	22
MF	GO:0022853	active ion transmembrane transporter activity	1/72	48/4200	0.566001	0.703314	0.592265	rna-gnl_WGS_JAQGDS_mrna.Dda_7105	1
MF	GO:0044877	protein-containing complex binding	1/72	48/4200	0.566001	0.703314	0.592265	rna-gnl_WGS_JAQGDS_mrna.Dda_3814	1
BP	GO:0006412	translation	4/58	210/3185	0.538652	0.706403	0.66886	rna-gnl_WGS_JAQGDS_mrna.Dda_0412/rna-gnl_WGS_JAQGDS_mrna.Dda_0411/rna-gnl_WGS_JAQGDS_mrna.Dda_2382/rna-gnl_WGS_JAQGDS_mrna.Dda_6468	4
BP	GO:0009260	ribonucleotide biosynthetic process	1/58	42/3185	0.540191	0.706403	0.66886	rna-gnl_WGS_JAQGDS_mrna.Dda_1895	1
BP	GO:0048193	Golgi vesicle transport	1/58	42/3185	0.540191	0.706403	0.66886	rna-gnl_WGS_JAQGDS_mrna.Dda_2107	1
CC	GO:0061695	transferase complex, transferring phosphorus-containing groups	2/70	56/3714	0.284917	0.710491	0.634569	rna-gnl_WGS_JAQGDS_mrna.Dda_0670/rna-gnl_WGS_JAQGDS_mrna.Dda_3210	2
CC	GO:0005741	mitochondrial outer membrane	1/70	20/3714	0.317188	0.710491	0.634569	rna-gnl_WGS_JAQGDS_mrna.Dda_3129	1
CC	GO:0016591	RNA polymerase II, holoenzyme	1/70	20/3714	0.317188	0.710491	0.634569	rna-gnl_WGS_JAQGDS_mrna.Dda_3210	1
CC	GO:0030176	integral component of endoplasmic reticulum membrane	1/70	20/3714	0.317188	0.710491	0.634569	rna-gnl_WGS_JAQGDS_mrna.Dda_7922	1
CC	GO:0030662	coated vesicle membrane	1/70	20/3714	0.317188	0.710491	0.634569	rna-gnl_WGS_JAQGDS_mrna.Dda_2107	1
CC	GO:0031968	organelle outer membrane	1/70	20/3714	0.317188	0.710491	0.634569	rna-gnl_WGS_JAQGDS_mrna.Dda_3129	1
CC	GO:0019867	outer membrane	1/70	21/3714	0.330127	0.710491	0.634569	rna-gnl_WGS_JAQGDS_mrna.Dda_3129	1
CC	GO:0031227	intrinsic component of endoplasmic reticulum membrane	1/70	21/3714	0.330127	0.710491	0.634569	rna-gnl_WGS_JAQGDS_mrna.Dda_7922	1
BP	GO:0046390	ribose phosphate biosynthetic process	1/58	43/3185	0.548676	0.715207	0.677195	rna-gnl_WGS_JAQGDS_mrna.Dda_1895	1
MF	GO:0016810	hydrolase activity, acting on carbon-nitrogen (but not peptide) bonds	1/72	50/4200	0.580924	0.717612	0.604305	rna-gnl_WGS_JAQGDS_mrna.Dda_7228	1
CC	GO:0030135	coated vesicle	1/70	22/3714	0.342824	0.71782	0.641115	rna-gnl_WGS_JAQGDS_mrna.Dda_2107	1
CC	GO:0030117	membrane coat	1/70	23/3714	0.355284	0.71782	0.641115	rna-gnl_WGS_JAQGDS_mrna.Dda_2107	1
CC	GO:0048475	coated membrane	1/70	23/3714	0.355284	0.71782	0.641115	rna-gnl_WGS_JAQGDS_mrna.Dda_2107	1
MF	GO:0140098	catalytic activity, acting on RNA	3/72	176/4200	0.587415	0.721387	0.607483	rna-gnl_WGS_JAQGDS_mrna.Dda_0670/rna-gnl_WGS_JAQGDS_mrna.Dda_6178/rna-gnl_WGS_JAQGDS_mrna.Dda_6177	3
BP	GO:1903047	mitotic cell cycle process	1/58	44/3185	0.557007	0.723754	0.685289	rna-gnl_WGS_JAQGDS_mrna.Dda_7759	1
BP	GO:0044282	small molecule catabolic process	1/58	45/3185	0.565187	0.730244	0.691433	rna-gnl_WGS_JAQGDS_mrna.Dda_3129	1
BP	GO:0005976	polysaccharide metabolic process	2/58	103/3185	0.565702	0.730244	0.691433	rna-gnl_WGS_JAQGDS_mrna.Dda_7743/rna-gnl_WGS_JAQGDS_mrna.Dda_8427	2
BP	GO:0006629	lipid metabolic process	4/58	219/3185	0.57283	0.730244	0.691433	rna-gnl_WGS_JAQGDS_mrna.Dda_4461/rna-gnl_WGS_JAQGDS_mrna.Dda_6475/rna-gnl_WGS_JAQGDS_mrna.Dda_8329/rna-gnl_WGS_JAQGDS_mrna.Dda_8427	4
BP	GO:0007010	cytoskeleton organization	1/58	46/3185	0.573219	0.730244	0.691433	rna-gnl_WGS_JAQGDS_mrna.Dda_3814	1
BP	GO:0071554	cell wall organization or biogenesis	1/58	46/3185	0.573219	0.730244	0.691433	rna-gnl_WGS_JAQGDS_mrna.Dda_7769	1
BP	GO:1901575	organic substance catabolic process	6/58	333/3185	0.575432	0.730244	0.691433	rna-gnl_WGS_JAQGDS_mrna.Dda_2376/rna-gnl_WGS_JAQGDS_mrna.Dda_2382/rna-gnl_WGS_JAQGDS_mrna.Dda_3129/rna-gnl_WGS_JAQGDS_mrna.Dda_7743/rna-gnl_WGS_JAQGDS_mrna.Dda_8329/rna-gnl_WGS_JAQGDS_mrna.Dda_8427	6
BP	GO:0006753	nucleoside phosphate metabolic process	2/58	105/3185	0.57632	0.730244	0.691433	rna-gnl_WGS_JAQGDS_mrna.Dda_1895/rna-gnl_WGS_JAQGDS_mrna.Dda_3129	2
BP	GO:0009117	nucleotide metabolic process	2/58	105/3185	0.57632	0.730244	0.691433	rna-gnl_WGS_JAQGDS_mrna.Dda_1895/rna-gnl_WGS_JAQGDS_mrna.Dda_3129	2
BP	GO:0034655	nucleobase-containing compound catabolic process	1/58	47/3185	0.581104	0.734027	0.695015	rna-gnl_WGS_JAQGDS_mrna.Dda_2382	1
BP	GO:0009057	macromolecule catabolic process	4/58	223/3185	0.587585	0.739229	0.699941	rna-gnl_WGS_JAQGDS_mrna.Dda_2376/rna-gnl_WGS_JAQGDS_mrna.Dda_2382/rna-gnl_WGS_JAQGDS_mrna.Dda_7743/rna-gnl_WGS_JAQGDS_mrna.Dda_8427	4
BP	GO:0000003	reproduction	1/58	48/3185	0.588847	0.739229	0.699941	rna-gnl_WGS_JAQGDS_mrna.Dda_7759	1
BP	GO:0010629	negative regulation of gene expression	1/58	49/3185	0.596449	0.746476	0.706802	rna-gnl_WGS_JAQGDS_mrna.Dda_2382	1
CC	GO:0090575	RNA polymerase II transcription regulator complex	1/70	25/3714	0.37951	0.75143	0.671133	rna-gnl_WGS_JAQGDS_mrna.Dda_7759	1
MF	GO:0000981	DNA-binding transcription factor activity, RNA polymerase II-specific	2/72	121/4200	0.620208	0.753992	0.63494	rna-gnl_WGS_JAQGDS_mrna.Dda_5079/rna-gnl_WGS_JAQGDS_mrna.Dda_7759	2
MF	GO:0046873	metal ion transmembrane transporter activity	1/72	56/4200	0.622723	0.753992	0.63494	rna-gnl_WGS_JAQGDS_mrna.Dda_7105	1
MF	GO:0016874	ligase activity	2/72	122/4200	0.624736	0.753992	0.63494	rna-gnl_WGS_JAQGDS_mrna.Dda_1895/rna-gnl_WGS_JAQGDS_mrna.Dda_7759	2
MF	GO:0008289	lipid binding	1/72	57/4200	0.629278	0.755134	0.635902	rna-gnl_WGS_JAQGDS_mrna.Dda_2333	1
MF	GO:0016614	oxidoreductase activity, acting on CH-OH group of donors	1/72	58/4200	0.635721	0.758531	0.638763	rna-gnl_WGS_JAQGDS_mrna.Dda_9050	1
MF	GO:0140640	catalytic activity, acting on a nucleic acid	5/72	316/4200	0.640205	0.759565	0.639634	rna-gnl_WGS_JAQGDS_mrna.Dda_0670/rna-gnl_WGS_JAQGDS_mrna.Dda_1408/rna-gnl_WGS_JAQGDS_mrna.Dda_6178/rna-gnl_WGS_JAQGDS_mrna.Dda_6177/rna-gnl_WGS_JAQGDS_mrna.Dda_8281	5
BP	GO:0000278	mitotic cell cycle	1/58	52/3185	0.618435	0.771625	0.730615	rna-gnl_WGS_JAQGDS_mrna.Dda_7759	1
CC	GO:0005794	Golgi apparatus	2/70	74/3714	0.408959	0.788526	0.704265	rna-gnl_WGS_JAQGDS_mrna.Dda_1344/rna-gnl_WGS_JAQGDS_mrna.Dda_2107	2
CC	GO:0055029	nuclear DNA-directed RNA polymerase complex	1/70	28/3714	0.414175	0.788526	0.704265	rna-gnl_WGS_JAQGDS_mrna.Dda_3210	1
MF	GO:0008237	metallopeptidase activity	1/72	64/4200	0.672122	0.792953	0.66775	rna-gnl_WGS_JAQGDS_mrna.Dda_6475	1
MF	GO:0008135	translation factor activity, RNA binding	1/72	66/4200	0.68344	0.794946	0.669428	rna-gnl_WGS_JAQGDS_mrna.Dda_7670	1
MF	GO:0090079	translation regulator activity, nucleic acid binding	1/72	66/4200	0.68344	0.794946	0.669428	rna-gnl_WGS_JAQGDS_mrna.Dda_7670	1
MF	GO:0003924	GTPase activity	1/72	67/4200	0.688953	0.794946	0.669428	rna-gnl_WGS_JAQGDS_mrna.Dda_0191	1
MF	GO:0045182	translation regulator activity	1/72	67/4200	0.688953	0.794946	0.669428	rna-gnl_WGS_JAQGDS_mrna.Dda_7670	1
BP	GO:0016052	carbohydrate catabolic process	2/58	118/3185	0.640815	0.797112	0.754747	rna-gnl_WGS_JAQGDS_mrna.Dda_7743/rna-gnl_WGS_JAQGDS_mrna.Dda_8427	2
BP	GO:0006163	purine nucleotide metabolic process	1/58	57/3185	0.652491	0.804279	0.761534	rna-gnl_WGS_JAQGDS_mrna.Dda_1895	1
BP	GO:0009150	purine ribonucleotide metabolic process	1/58	57/3185	0.652491	0.804279	0.761534	rna-gnl_WGS_JAQGDS_mrna.Dda_1895	1
BP	GO:0051246	regulation of protein metabolic process	1/58	57/3185	0.652491	0.804279	0.761534	rna-gnl_WGS_JAQGDS_mrna.Dda_2382	1
MF	GO:0008094	ATP-dependent activity, acting on DNA	1/72	71/4200	0.710075	0.810904	0.682867	rna-gnl_WGS_JAQGDS_mrna.Dda_8281	1
MF	GO:0016829	lyase activity	2/72	143/4200	0.710507	0.810904	0.682867	rna-gnl_WGS_JAQGDS_mrna.Dda_4046/rna-gnl_WGS_JAQGDS_mrna.Dda_6080	2
BP	GO:0009056	catabolic process	6/58	362/3185	0.659999	0.811083	0.767976	rna-gnl_WGS_JAQGDS_mrna.Dda_2376/rna-gnl_WGS_JAQGDS_mrna.Dda_2382/rna-gnl_WGS_JAQGDS_mrna.Dda_3129/rna-gnl_WGS_JAQGDS_mrna.Dda_7743/rna-gnl_WGS_JAQGDS_mrna.Dda_8329/rna-gnl_WGS_JAQGDS_mrna.Dda_8427	6
BP	GO:1901566	organonitrogen compound biosynthetic process	8/58	481/3185	0.667056	0.817294	0.773857	rna-gnl_WGS_JAQGDS_mrna.Dda_0412/rna-gnl_WGS_JAQGDS_mrna.Dda_0411/rna-gnl_WGS_JAQGDS_mrna.Dda_1895/rna-gnl_WGS_JAQGDS_mrna.Dda_2382/rna-gnl_WGS_JAQGDS_mrna.Dda_3129/rna-gnl_WGS_JAQGDS_mrna.Dda_6468/rna-gnl_WGS_JAQGDS_mrna.Dda_6475/rna-gnl_WGS_JAQGDS_mrna.Dda_7759	8
BP	GO:0051641	cellular localization	4/58	249/3185	0.676211	0.825218	0.78136	rna-gnl_WGS_JAQGDS_mrna.Dda_0412/rna-gnl_WGS_JAQGDS_mrna.Dda_1344/rna-gnl_WGS_JAQGDS_mrna.Dda_2107/rna-gnl_WGS_JAQGDS_mrna.Dda_7922	4
BP	GO:0008033	tRNA processing	1/58	61/3185	0.677569	0.825218	0.78136	rna-gnl_WGS_JAQGDS_mrna.Dda_2375	1
BP	GO:0044265	cellular macromolecule catabolic process	2/58	127/3185	0.680893	0.826799	0.782856	rna-gnl_WGS_JAQGDS_mrna.Dda_2376/rna-gnl_WGS_JAQGDS_mrna.Dda_2382	2
BP	GO:0050896	response to stimulus	5/58	312/3185	0.685185	0.829542	0.785453	rna-gnl_WGS_JAQGDS_mrna.Dda_0412/rna-gnl_WGS_JAQGDS_mrna.Dda_3731/rna-gnl_WGS_JAQGDS_mrna.Dda_7745/rna-gnl_WGS_JAQGDS_mrna.Dda_7769/rna-gnl_WGS_JAQGDS_mrna.Dda_8281	5
MF	GO:0005215	transporter activity	5/72	354/4200	0.738223	0.830518	0.699384	rna-gnl_WGS_JAQGDS_mrna.Dda_1895/rna-gnl_WGS_JAQGDS_mrna.Dda_2669/rna-gnl_WGS_JAQGDS_mrna.Dda_7105/rna-gnl_WGS_JAQGDS_mrna.Dda_7122/rna-gnl_WGS_JAQGDS_mrna.Dda_8777	5
MF	GO:0016779	nucleotidyltransferase activity	1/72	77/4200	0.739134	0.830518	0.699384	rna-gnl_WGS_JAQGDS_mrna.Dda_0670	1
MF	GO:0008233	peptidase activity	3/72	221/4200	0.739557	0.830518	0.699384	rna-gnl_WGS_JAQGDS_mrna.Dda_1228/rna-gnl_WGS_JAQGDS_mrna.Dda_6475/rna-gnl_WGS_JAQGDS_mrna.Dda_7692	3
BP	GO:0033365	protein localization to organelle	1/58	63/3185	0.689432	0.832214	0.787984	rna-gnl_WGS_JAQGDS_mrna.Dda_1344	1
MF	GO:0050660	flavin adenine dinucleotide binding	1/72	79/4200	0.748166	0.835718	0.703762	rna-gnl_WGS_JAQGDS_mrna.Dda_3129	1
BP	GO:0032787	monocarboxylic acid metabolic process	1/58	64/3185	0.695202	0.835768	0.791349	rna-gnl_WGS_JAQGDS_mrna.Dda_3129	1
BP	GO:0072521	purine-containing compound metabolic process	1/58	65/3185	0.700866	0.835768	0.791349	rna-gnl_WGS_JAQGDS_mrna.Dda_1895	1
BP	GO:0044249	cellular biosynthetic process	13/58	785/3185	0.703198	0.835768	0.791349	rna-gnl_WGS_JAQGDS_mrna.Dda_0412/rna-gnl_WGS_JAQGDS_mrna.Dda_0411/rna-gnl_WGS_JAQGDS_mrna.Dda_0670/rna-gnl_WGS_JAQGDS_mrna.Dda_1895/rna-gnl_WGS_JAQGDS_mrna.Dda_2333/rna-gnl_WGS_JAQGDS_mrna.Dda_2382/rna-gnl_WGS_JAQGDS_mrna.Dda_3129/rna-gnl_WGS_JAQGDS_mrna.Dda_3210/rna-gnl_WGS_JAQGDS_mrna.Dda_5079/rna-gnl_WGS_JAQGDS_mrna.Dda_6468/rna-gnl_WGS_JAQGDS_mrna.Dda_6475/rna-gnl_WGS_JAQGDS_mrna.Dda_7670/rna…	13
BP	GO:0016071	mRNA metabolic process	2/58	133/3185	0.705583	0.835768	0.791349	rna-gnl_WGS_JAQGDS_mrna.Dda_1408/rna-gnl_WGS_JAQGDS_mrna.Dda_2382	2
BP	GO:0022607	cellular component assembly	2/58	133/3185	0.705583	0.835768	0.791349	rna-gnl_WGS_JAQGDS_mrna.Dda_3814/rna-gnl_WGS_JAQGDS_mrna.Dda_4398	2
BP	GO:0009259	ribonucleotide metabolic process	1/58	66/3185	0.706427	0.835768	0.791349	rna-gnl_WGS_JAQGDS_mrna.Dda_1895	1
BP	GO:0006508	proteolysis	4/58	259/3185	0.706715	0.835768	0.791349	rna-gnl_WGS_JAQGDS_mrna.Dda_1228/rna-gnl_WGS_JAQGDS_mrna.Dda_2376/rna-gnl_WGS_JAQGDS_mrna.Dda_6475/rna-gnl_WGS_JAQGDS_mrna.Dda_7692	4
BP	GO:0019693	ribose phosphate metabolic process	1/58	67/3185	0.711886	0.83945	0.794835	rna-gnl_WGS_JAQGDS_mrna.Dda_1895	1
CC	GO:0005667	transcription regulator complex	1/70	32/3714	0.457442	0.842574	0.752538	rna-gnl_WGS_JAQGDS_mrna.Dda_7759	1
CC	GO:0016021	integral component of membrane	37/70	1914/3714	0.459586	0.842574	0.752538	rna-gnl_WGS_JAQGDS_mrna.Dda_0007/rna-gnl_WGS_JAQGDS_mrna.Dda_0397/rna-gnl_WGS_JAQGDS_mrna.Dda_1056/rna-gnl_WGS_JAQGDS_mrna.Dda_1320/rna-gnl_WGS_JAQGDS_mrna.Dda_1895/rna-gnl_WGS_JAQGDS_mrna.Dda_2232/rna-gnl_WGS_JAQGDS_mrna.Dda_2669/rna-gnl_WGS_JAQGDS_mrna.Dda_3129/rna-gnl_WGS_JAQGDS_mrna.Dda_3335/rna-gnl_WGS_JAQGDS_mrna.Dda_3434/rna-gnl_WGS_JAQGDS_mrna.Dda_3647/rna-gnl_WGS_JAQGDS_mrna.Dda_3731/rna…	37
BP	GO:0090407	organophosphate biosynthetic process	2/58	137/3185	0.721167	0.847077	0.802057	rna-gnl_WGS_JAQGDS_mrna.Dda_1895/rna-gnl_WGS_JAQGDS_mrna.Dda_3129	2
BP	GO:0055085	transmembrane transport	1/58	69/3185	0.722507	0.847077	0.802057	rna-gnl_WGS_JAQGDS_mrna.Dda_1320	1
MF	GO:0016740	transferase activity	13/72	879/4200	0.769798	0.850586	0.716283	rna-gnl_WGS_JAQGDS_mrna.Dda_0670/rna-gnl_WGS_JAQGDS_mrna.Dda_1327/rna-gnl_WGS_JAQGDS_mrna.Dda_1378/rna-gnl_WGS_JAQGDS_mrna.Dda_3211/rna-gnl_WGS_JAQGDS_mrna.Dda_3746/rna-gnl_WGS_JAQGDS_mrna.Dda_6395/rna-gnl_WGS_JAQGDS_mrna.Dda_7122/rna-gnl_WGS_JAQGDS_mrna.Dda_7206/rna-gnl_WGS_JAQGDS_mrna.Dda_7229/rna-gnl_WGS_JAQGDS_mrna.Dda_7743/rna-gnl_WGS_JAQGDS_mrna.Dda_7769/rna-gnl_WGS_JAQGDS_mrna.Dda_7770/rna…	13
MF	GO:0022804	active transmembrane transporter activity	1/72	85/4200	0.773454	0.850586	0.716283	rna-gnl_WGS_JAQGDS_mrna.Dda_7105	1
MF	GO:0004553	hydrolase activity, hydrolyzing O-glycosyl compounds	2/72	162/4200	0.773628	0.850586	0.716283	rna-gnl_WGS_JAQGDS_mrna.Dda_7743/rna-gnl_WGS_JAQGDS_mrna.Dda_8427	2
CC	GO:0031224	intrinsic component of membrane	37/70	1925/3714	0.479564	0.8581	0.766405	rna-gnl_WGS_JAQGDS_mrna.Dda_0007/rna-gnl_WGS_JAQGDS_mrna.Dda_0397/rna-gnl_WGS_JAQGDS_mrna.Dda_1056/rna-gnl_WGS_JAQGDS_mrna.Dda_1320/rna-gnl_WGS_JAQGDS_mrna.Dda_1895/rna-gnl_WGS_JAQGDS_mrna.Dda_2232/rna-gnl_WGS_JAQGDS_mrna.Dda_2669/rna-gnl_WGS_JAQGDS_mrna.Dda_3129/rna-gnl_WGS_JAQGDS_mrna.Dda_3335/rna-gnl_WGS_JAQGDS_mrna.Dda_3434/rna-gnl_WGS_JAQGDS_mrna.Dda_3647/rna-gnl_WGS_JAQGDS_mrna.Dda_3731/rna…	37
CC	GO:0000139	Golgi membrane	1/70	35/3714	0.48781	0.8581	0.766405	rna-gnl_WGS_JAQGDS_mrna.Dda_2107	1
CC	GO:0005840	ribosome	3/70	141/3714	0.500552	0.8581	0.766405	rna-gnl_WGS_JAQGDS_mrna.Dda_0412/rna-gnl_WGS_JAQGDS_mrna.Dda_0411/rna-gnl_WGS_JAQGDS_mrna.Dda_6468	3
CC	GO:0098588	bounding membrane of organelle	3/70	148/3714	0.53361	0.8581	0.766405	rna-gnl_WGS_JAQGDS_mrna.Dda_2107/rna-gnl_WGS_JAQGDS_mrna.Dda_3129/rna-gnl_WGS_JAQGDS_mrna.Dda_7105	3
CC	GO:0071944	cell periphery	2/70	94/3714	0.533833	0.8581	0.766405	rna-gnl_WGS_JAQGDS_mrna.Dda_3142/rna-gnl_WGS_JAQGDS_mrna.Dda_3814	2
CC	GO:0031301	integral component of organelle membrane	1/70	40/3714	0.534742	0.8581	0.766405	rna-gnl_WGS_JAQGDS_mrna.Dda_7922	1
CC	GO:0031300	intrinsic component of organelle membrane	1/70	41/3714	0.543606	0.8581	0.766405	rna-gnl_WGS_JAQGDS_mrna.Dda_7922	1
CC	GO:0005856	cytoskeleton	2/70	99/3714	0.562204	0.8581	0.766405	rna-gnl_WGS_JAQGDS_mrna.Dda_3142/rna-gnl_WGS_JAQGDS_mrna.Dda_3814	2
CC	GO:0031966	mitochondrial membrane	3/70	155/3714	0.565453	0.8581	0.766405	rna-gnl_WGS_JAQGDS_mrna.Dda_3129/rna-gnl_WGS_JAQGDS_mrna.Dda_3139/rna-gnl_WGS_JAQGDS_mrna.Dda_3647	3
CC	GO:0005740	mitochondrial envelope	3/70	159/3714	0.583064	0.8581	0.766405	rna-gnl_WGS_JAQGDS_mrna.Dda_3129/rna-gnl_WGS_JAQGDS_mrna.Dda_3139/rna-gnl_WGS_JAQGDS_mrna.Dda_3647	3
CC	GO:0005774	vacuolar membrane	1/70	49/3714	0.608779	0.8581	0.766405	rna-gnl_WGS_JAQGDS_mrna.Dda_7105	1
CC	GO:0031974	membrane-enclosed lumen	4/70	227/3714	0.628423	0.8581	0.766405	rna-gnl_WGS_JAQGDS_mrna.Dda_0412/rna-gnl_WGS_JAQGDS_mrna.Dda_0411/rna-gnl_WGS_JAQGDS_mrna.Dda_2569/rna-gnl_WGS_JAQGDS_mrna.Dda_3210	4
CC	GO:0043233	organelle lumen	4/70	227/3714	0.628423	0.8581	0.766405	rna-gnl_WGS_JAQGDS_mrna.Dda_0412/rna-gnl_WGS_JAQGDS_mrna.Dda_0411/rna-gnl_WGS_JAQGDS_mrna.Dda_2569/rna-gnl_WGS_JAQGDS_mrna.Dda_3210	4
CC	GO:0070013	intracellular organelle lumen	4/70	227/3714	0.628423	0.8581	0.766405	rna-gnl_WGS_JAQGDS_mrna.Dda_0412/rna-gnl_WGS_JAQGDS_mrna.Dda_0411/rna-gnl_WGS_JAQGDS_mrna.Dda_2569/rna-gnl_WGS_JAQGDS_mrna.Dda_3210	4
CC	GO:0005576	extracellular region	2/70	114/3714	0.639919	0.8581	0.766405	rna-gnl_WGS_JAQGDS_mrna.Dda_0037/rna-gnl_WGS_JAQGDS_mrna.Dda_7692	2
CC	GO:0016020	membrane	39/70	2125/3714	0.649062	0.8581	0.766405	rna-gnl_WGS_JAQGDS_mrna.Dda_0007/rna-gnl_WGS_JAQGDS_mrna.Dda_0397/rna-gnl_WGS_JAQGDS_mrna.Dda_1056/rna-gnl_WGS_JAQGDS_mrna.Dda_1320/rna-gnl_WGS_JAQGDS_mrna.Dda_1895/rna-gnl_WGS_JAQGDS_mrna.Dda_2107/rna-gnl_WGS_JAQGDS_mrna.Dda_2232/rna-gnl_WGS_JAQGDS_mrna.Dda_2669/rna-gnl_WGS_JAQGDS_mrna.Dda_3129/rna-gnl_WGS_JAQGDS_mrna.Dda_3139/rna-gnl_WGS_JAQGDS_mrna.Dda_3335/rna-gnl_WGS_JAQGDS_mrna.Dda_3434/rna…	39
CC	GO:0012506	vesicle membrane	1/70	55/3714	0.651553	0.8581	0.766405	rna-gnl_WGS_JAQGDS_mrna.Dda_2107	1
CC	GO:0030659	cytoplasmic vesicle membrane	1/70	55/3714	0.651553	0.8581	0.766405	rna-gnl_WGS_JAQGDS_mrna.Dda_2107	1
CC	GO:0031090	organelle membrane	7/70	404/3714	0.651829	0.8581	0.766405	rna-gnl_WGS_JAQGDS_mrna.Dda_2107/rna-gnl_WGS_JAQGDS_mrna.Dda_3129/rna-gnl_WGS_JAQGDS_mrna.Dda_3139/rna-gnl_WGS_JAQGDS_mrna.Dda_3647/rna-gnl_WGS_JAQGDS_mrna.Dda_5542/rna-gnl_WGS_JAQGDS_mrna.Dda_7105/rna-gnl_WGS_JAQGDS_mrna.Dda_7922	7
CC	GO:1990234	transferase complex	2/70	119/3714	0.663351	0.8581	0.766405	rna-gnl_WGS_JAQGDS_mrna.Dda_0670/rna-gnl_WGS_JAQGDS_mrna.Dda_3210	2
CC	GO:0005773	vacuole	1/70	57/3714	0.664759	0.8581	0.766405	rna-gnl_WGS_JAQGDS_mrna.Dda_7105	1
CC	GO:0031967	organelle envelope	3/70	189/3714	0.70048	0.8581	0.766405	rna-gnl_WGS_JAQGDS_mrna.Dda_3129/rna-gnl_WGS_JAQGDS_mrna.Dda_3139/rna-gnl_WGS_JAQGDS_mrna.Dda_3647	3
CC	GO:0031975	envelope	3/70	189/3714	0.70048	0.8581	0.766405	rna-gnl_WGS_JAQGDS_mrna.Dda_3129/rna-gnl_WGS_JAQGDS_mrna.Dda_3139/rna-gnl_WGS_JAQGDS_mrna.Dda_3647	3
CC	GO:0005789	endoplasmic reticulum membrane	2/70	129/3714	0.706592	0.8581	0.766405	rna-gnl_WGS_JAQGDS_mrna.Dda_5542/rna-gnl_WGS_JAQGDS_mrna.Dda_7922	2
CC	GO:0098827	endoplasmic reticulum subcompartment	2/70	129/3714	0.706592	0.8581	0.766405	rna-gnl_WGS_JAQGDS_mrna.Dda_5542/rna-gnl_WGS_JAQGDS_mrna.Dda_7922	2
CC	GO:0005743	mitochondrial inner membrane	2/70	130/3714	0.710656	0.8581	0.766405	rna-gnl_WGS_JAQGDS_mrna.Dda_3139/rna-gnl_WGS_JAQGDS_mrna.Dda_3647	2
CC	GO:0042175	nuclear outer membrane-endoplasmic reticulum membrane network	2/70	130/3714	0.710656	0.8581	0.766405	rna-gnl_WGS_JAQGDS_mrna.Dda_5542/rna-gnl_WGS_JAQGDS_mrna.Dda_7922	2
CC	GO:0031984	organelle subcompartment	2/70	131/3714	0.714675	0.8581	0.766405	rna-gnl_WGS_JAQGDS_mrna.Dda_5542/rna-gnl_WGS_JAQGDS_mrna.Dda_7922	2
CC	GO:0019866	organelle inner membrane	2/70	133/3714	0.722574	0.8581	0.766405	rna-gnl_WGS_JAQGDS_mrna.Dda_3139/rna-gnl_WGS_JAQGDS_mrna.Dda_3647	2
CC	GO:0005654	nucleoplasm	1/70	71/3714	0.744356	0.8581	0.766405	rna-gnl_WGS_JAQGDS_mrna.Dda_3210	1
CC	GO:0031410	cytoplasmic vesicle	1/70	73/3714	0.754088	0.8581	0.766405	rna-gnl_WGS_JAQGDS_mrna.Dda_2107	1
CC	GO:0031982	vesicle	1/70	73/3714	0.754088	0.8581	0.766405	rna-gnl_WGS_JAQGDS_mrna.Dda_2107	1
CC	GO:0097708	intracellular vesicle	1/70	73/3714	0.754088	0.8581	0.766405	rna-gnl_WGS_JAQGDS_mrna.Dda_2107	1
BP	GO:0016070	RNA metabolic process	8/58	514/3185	0.741279	0.864909	0.818941	rna-gnl_WGS_JAQGDS_mrna.Dda_0670/rna-gnl_WGS_JAQGDS_mrna.Dda_1408/rna-gnl_WGS_JAQGDS_mrna.Dda_2375/rna-gnl_WGS_JAQGDS_mrna.Dda_2382/rna-gnl_WGS_JAQGDS_mrna.Dda_3210/rna-gnl_WGS_JAQGDS_mrna.Dda_5079/rna-gnl_WGS_JAQGDS_mrna.Dda_7670/rna-gnl_WGS_JAQGDS_mrna.Dda_7759	8
BP	GO:1901576	organic substance biosynthetic process	13/58	806/3185	0.741956	0.864909	0.818941	rna-gnl_WGS_JAQGDS_mrna.Dda_0412/rna-gnl_WGS_JAQGDS_mrna.Dda_0411/rna-gnl_WGS_JAQGDS_mrna.Dda_0670/rna-gnl_WGS_JAQGDS_mrna.Dda_1895/rna-gnl_WGS_JAQGDS_mrna.Dda_2333/rna-gnl_WGS_JAQGDS_mrna.Dda_2382/rna-gnl_WGS_JAQGDS_mrna.Dda_3129/rna-gnl_WGS_JAQGDS_mrna.Dda_3210/rna-gnl_WGS_JAQGDS_mrna.Dda_5079/rna-gnl_WGS_JAQGDS_mrna.Dda_6468/rna-gnl_WGS_JAQGDS_mrna.Dda_6475/rna-gnl_WGS_JAQGDS_mrna.Dda_7670/rna…	13
BP	GO:0010467	gene expression	11/58	698/3185	0.755861	0.875218	0.828702	rna-gnl_WGS_JAQGDS_mrna.Dda_0412/rna-gnl_WGS_JAQGDS_mrna.Dda_0411/rna-gnl_WGS_JAQGDS_mrna.Dda_0670/rna-gnl_WGS_JAQGDS_mrna.Dda_1408/rna-gnl_WGS_JAQGDS_mrna.Dda_2375/rna-gnl_WGS_JAQGDS_mrna.Dda_2382/rna-gnl_WGS_JAQGDS_mrna.Dda_3210/rna-gnl_WGS_JAQGDS_mrna.Dda_5079/rna-gnl_WGS_JAQGDS_mrna.Dda_6468/rna-gnl_WGS_JAQGDS_mrna.Dda_7670/rna-gnl_WGS_JAQGDS_mrna.Dda_7759	11
BP	GO:0006511	ubiquitin-dependent protein catabolic process	1/58	76/3185	0.756737	0.875218	0.828702	rna-gnl_WGS_JAQGDS_mrna.Dda_2376	1
BP	GO:0019941	modification-dependent protein catabolic process	1/58	77/3185	0.761275	0.875218	0.828702	rna-gnl_WGS_JAQGDS_mrna.Dda_2376	1
BP	GO:0043632	modification-dependent macromolecule catabolic process	1/58	78/3185	0.76573	0.875218	0.828702	rna-gnl_WGS_JAQGDS_mrna.Dda_2376	1
BP	GO:0051716	cellular response to stimulus	4/58	281/3185	0.766605	0.875218	0.828702	rna-gnl_WGS_JAQGDS_mrna.Dda_0412/rna-gnl_WGS_JAQGDS_mrna.Dda_7745/rna-gnl_WGS_JAQGDS_mrna.Dda_7769/rna-gnl_WGS_JAQGDS_mrna.Dda_8281	4
BP	GO:0006139	nucleobase-containing compound metabolic process	14/58	880/3185	0.769854	0.875218	0.828702	rna-gnl_WGS_JAQGDS_mrna.Dda_0670/rna-gnl_WGS_JAQGDS_mrna.Dda_1378/rna-gnl_WGS_JAQGDS_mrna.Dda_1408/rna-gnl_WGS_JAQGDS_mrna.Dda_1895/rna-gnl_WGS_JAQGDS_mrna.Dda_2375/rna-gnl_WGS_JAQGDS_mrna.Dda_2382/rna-gnl_WGS_JAQGDS_mrna.Dda_3129/rna-gnl_WGS_JAQGDS_mrna.Dda_3210/rna-gnl_WGS_JAQGDS_mrna.Dda_5079/rna-gnl_WGS_JAQGDS_mrna.Dda_6941/rna-gnl_WGS_JAQGDS_mrna.Dda_7138/rna-gnl_WGS_JAQGDS_mrna.Dda_7670/rna…	14
BP	GO:0022402	cell cycle process	1/58	79/3185	0.770103	0.875218	0.828702	rna-gnl_WGS_JAQGDS_mrna.Dda_7759	1
BP	GO:0035556	intracellular signal transduction	1/58	79/3185	0.770103	0.875218	0.828702	rna-gnl_WGS_JAQGDS_mrna.Dda_0412	1
BP	GO:0034645	cellular macromolecule biosynthetic process	4/58	283/3185	0.771562	0.875218	0.828702	rna-gnl_WGS_JAQGDS_mrna.Dda_0412/rna-gnl_WGS_JAQGDS_mrna.Dda_0411/rna-gnl_WGS_JAQGDS_mrna.Dda_2382/rna-gnl_WGS_JAQGDS_mrna.Dda_6468	4
BP	GO:0006644	phospholipid metabolic process	1/58	80/3185	0.774396	0.875218	0.828702	rna-gnl_WGS_JAQGDS_mrna.Dda_4461	1
BP	GO:0051603	proteolysis involved in protein catabolic process	1/58	80/3185	0.774396	0.875218	0.828702	rna-gnl_WGS_JAQGDS_mrna.Dda_2376	1
BP	GO:0044283	small molecule biosynthetic process	2/58	153/3185	0.776836	0.87555	0.829016	rna-gnl_WGS_JAQGDS_mrna.Dda_2333/rna-gnl_WGS_JAQGDS_mrna.Dda_3129	2
MF	GO:0017111	ribonucleoside triphosphate phosphatase activity	2/72	179/4200	0.819742	0.887205	0.74712	rna-gnl_WGS_JAQGDS_mrna.Dda_0191/rna-gnl_WGS_JAQGDS_mrna.Dda_2669	2
MF	GO:0022890	inorganic cation transmembrane transporter activity	1/72	98/4200	0.819968	0.887205	0.74712	rna-gnl_WGS_JAQGDS_mrna.Dda_7105	1
MF	GO:0016798	hydrolase activity, acting on glycosyl bonds	2/72	182/4200	0.826964	0.887205	0.74712	rna-gnl_WGS_JAQGDS_mrna.Dda_7743/rna-gnl_WGS_JAQGDS_mrna.Dda_8427	2
MF	GO:0005525	GTP binding	1/72	102/4200	0.832283	0.887205	0.74712	rna-gnl_WGS_JAQGDS_mrna.Dda_0191	1
MF	GO:0019001	guanyl nucleotide binding	1/72	102/4200	0.832283	0.887205	0.74712	rna-gnl_WGS_JAQGDS_mrna.Dda_0191	1
MF	GO:0032561	guanyl ribonucleotide binding	1/72	102/4200	0.832283	0.887205	0.74712	rna-gnl_WGS_JAQGDS_mrna.Dda_0191	1
MF	GO:0004175	endopeptidase activity	1/72	105/4200	0.840971	0.887457	0.747332	rna-gnl_WGS_JAQGDS_mrna.Dda_1228	1
MF	GO:0008324	cation transmembrane transporter activity	1/72	105/4200	0.840971	0.887457	0.747332	rna-gnl_WGS_JAQGDS_mrna.Dda_7105	1
BP	GO:0044085	cellular component biogenesis	3/58	226/3185	0.791647	0.889785	0.842495	rna-gnl_WGS_JAQGDS_mrna.Dda_3814/rna-gnl_WGS_JAQGDS_mrna.Dda_4398/rna-gnl_WGS_JAQGDS_mrna.Dda_7769	3
MF	GO:0022857	transmembrane transporter activity	4/72	345/4200	0.854703	0.892756	0.751794	rna-gnl_WGS_JAQGDS_mrna.Dda_1895/rna-gnl_WGS_JAQGDS_mrna.Dda_7105/rna-gnl_WGS_JAQGDS_mrna.Dda_7122/rna-gnl_WGS_JAQGDS_mrna.Dda_8777	4
MF	GO:0016887	ATP hydrolysis activity	1/72	113/4200	0.862028	0.892756	0.751794	rna-gnl_WGS_JAQGDS_mrna.Dda_2669	1
MF	GO:0016462	pyrophosphatase activity	2/72	199/4200	0.863244	0.892756	0.751794	rna-gnl_WGS_JAQGDS_mrna.Dda_0191/rna-gnl_WGS_JAQGDS_mrna.Dda_2669	2
MF	GO:0140097	catalytic activity, acting on DNA	1/72	115/4200	0.866847	0.892756	0.751794	rna-gnl_WGS_JAQGDS_mrna.Dda_8281	1
MF	GO:0016818	hydrolase activity, acting on acid anhydrides, in phosphorus-containing anhydrides	2/72	202/4200	0.868886	0.892756	0.751794	rna-gnl_WGS_JAQGDS_mrna.Dda_0191/rna-gnl_WGS_JAQGDS_mrna.Dda_2669	2
MF	GO:0016757	glycosyltransferase activity	1/72	117/4200	0.8715	0.892756	0.751794	rna-gnl_WGS_JAQGDS_mrna.Dda_1327	1
CC	GO:0005783	endoplasmic reticulum	2/70	157/3714	0.803915	0.894389	0.798816	rna-gnl_WGS_JAQGDS_mrna.Dda_5542/rna-gnl_WGS_JAQGDS_mrna.Dda_7922	2
CC	GO:0012505	endomembrane system	4/70	288/3714	0.804046	0.894389	0.798816	rna-gnl_WGS_JAQGDS_mrna.Dda_1344/rna-gnl_WGS_JAQGDS_mrna.Dda_2107/rna-gnl_WGS_JAQGDS_mrna.Dda_5542/rna-gnl_WGS_JAQGDS_mrna.Dda_7922	4
MF	GO:0015318	inorganic molecular entity transmembrane transporter activity	1/72	122/4200	0.882442	0.899577	0.757538	rna-gnl_WGS_JAQGDS_mrna.Dda_7105	1
BP	GO:0009058	biosynthetic process	13/58	847/3185	0.808324	0.906034	0.85788	rna-gnl_WGS_JAQGDS_mrna.Dda_0412/rna-gnl_WGS_JAQGDS_mrna.Dda_0411/rna-gnl_WGS_JAQGDS_mrna.Dda_0670/rna-gnl_WGS_JAQGDS_mrna.Dda_1895/rna-gnl_WGS_JAQGDS_mrna.Dda_2333/rna-gnl_WGS_JAQGDS_mrna.Dda_2382/rna-gnl_WGS_JAQGDS_mrna.Dda_3129/rna-gnl_WGS_JAQGDS_mrna.Dda_3210/rna-gnl_WGS_JAQGDS_mrna.Dda_5079/rna-gnl_WGS_JAQGDS_mrna.Dda_6468/rna-gnl_WGS_JAQGDS_mrna.Dda_6475/rna-gnl_WGS_JAQGDS_mrna.Dda_7670/rna…	13
MF	GO:0005515	protein binding	2/72	217/4200	0.89406	0.907017	0.763804	rna-gnl_WGS_JAQGDS_mrna.Dda_3814/rna-gnl_WGS_JAQGDS_mrna.Dda_8696	2
MF	GO:0015075	ion transmembrane transporter activity	1/72	133/4200	0.903384	0.912071	0.76806	rna-gnl_WGS_JAQGDS_mrna.Dda_7105	1
BP	GO:0030163	protein catabolic process	1/58	91/3185	0.816718	0.912934	0.864414	rna-gnl_WGS_JAQGDS_mrna.Dda_2376	1
BP	GO:0044255	cellular lipid metabolic process	2/58	168/3185	0.820129	0.914242	0.865653	rna-gnl_WGS_JAQGDS_mrna.Dda_4461/rna-gnl_WGS_JAQGDS_mrna.Dda_6475	2
BP	GO:0044237	cellular metabolic process	31/58	1866/3185	0.825673	0.917915	0.86913	rna-gnl_WGS_JAQGDS_mrna.Dda_0412/rna-gnl_WGS_JAQGDS_mrna.Dda_0411/rna-gnl_WGS_JAQGDS_mrna.Dda_0670/rna-gnl_WGS_JAQGDS_mrna.Dda_1378/rna-gnl_WGS_JAQGDS_mrna.Dda_1408/rna-gnl_WGS_JAQGDS_mrna.Dda_1422/rna-gnl_WGS_JAQGDS_mrna.Dda_1895/rna-gnl_WGS_JAQGDS_mrna.Dda_2333/rna-gnl_WGS_JAQGDS_mrna.Dda_2375/rna-gnl_WGS_JAQGDS_mrna.Dda_2376/rna-gnl_WGS_JAQGDS_mrna.Dda_2382/rna-gnl_WGS_JAQGDS_mrna.Dda_3129/rna…	31
BP	GO:0034641	cellular nitrogen compound metabolic process	17/58	1103/3185	0.841086	0.932144	0.882603	rna-gnl_WGS_JAQGDS_mrna.Dda_0412/rna-gnl_WGS_JAQGDS_mrna.Dda_0411/rna-gnl_WGS_JAQGDS_mrna.Dda_0670/rna-gnl_WGS_JAQGDS_mrna.Dda_1378/rna-gnl_WGS_JAQGDS_mrna.Dda_1408/rna-gnl_WGS_JAQGDS_mrna.Dda_1895/rna-gnl_WGS_JAQGDS_mrna.Dda_2375/rna-gnl_WGS_JAQGDS_mrna.Dda_2382/rna-gnl_WGS_JAQGDS_mrna.Dda_3129/rna-gnl_WGS_JAQGDS_mrna.Dda_3210/rna-gnl_WGS_JAQGDS_mrna.Dda_5079/rna-gnl_WGS_JAQGDS_mrna.Dda_6468/rna…	17
BP	GO:0046483	heterocycle metabolic process	14/58	932/3185	0.844293	0.932144	0.882603	rna-gnl_WGS_JAQGDS_mrna.Dda_0670/rna-gnl_WGS_JAQGDS_mrna.Dda_1378/rna-gnl_WGS_JAQGDS_mrna.Dda_1408/rna-gnl_WGS_JAQGDS_mrna.Dda_1895/rna-gnl_WGS_JAQGDS_mrna.Dda_2375/rna-gnl_WGS_JAQGDS_mrna.Dda_2382/rna-gnl_WGS_JAQGDS_mrna.Dda_3129/rna-gnl_WGS_JAQGDS_mrna.Dda_3210/rna-gnl_WGS_JAQGDS_mrna.Dda_5079/rna-gnl_WGS_JAQGDS_mrna.Dda_6941/rna-gnl_WGS_JAQGDS_mrna.Dda_7138/rna-gnl_WGS_JAQGDS_mrna.Dda_7670/rna…	14
BP	GO:0044248	cellular catabolic process	3/58	251/3185	0.847935	0.932144	0.882603	rna-gnl_WGS_JAQGDS_mrna.Dda_2376/rna-gnl_WGS_JAQGDS_mrna.Dda_2382/rna-gnl_WGS_JAQGDS_mrna.Dda_3129	3
BP	GO:1901605	alpha-amino acid metabolic process	1/58	101/3185	0.84836	0.932144	0.882603	rna-gnl_WGS_JAQGDS_mrna.Dda_3129	1
BP	GO:0006399	tRNA metabolic process	1/58	102/3185	0.851212	0.932144	0.882603	rna-gnl_WGS_JAQGDS_mrna.Dda_2375	1
BP	GO:0043170	macromolecule metabolic process	25/58	1562/3185	0.85218	0.932144	0.882603	rna-gnl_WGS_JAQGDS_mrna.Dda_0412/rna-gnl_WGS_JAQGDS_mrna.Dda_0411/rna-gnl_WGS_JAQGDS_mrna.Dda_0670/rna-gnl_WGS_JAQGDS_mrna.Dda_1228/rna-gnl_WGS_JAQGDS_mrna.Dda_1408/rna-gnl_WGS_JAQGDS_mrna.Dda_1422/rna-gnl_WGS_JAQGDS_mrna.Dda_2375/rna-gnl_WGS_JAQGDS_mrna.Dda_2376/rna-gnl_WGS_JAQGDS_mrna.Dda_2382/rna-gnl_WGS_JAQGDS_mrna.Dda_3211/rna-gnl_WGS_JAQGDS_mrna.Dda_3210/rna-gnl_WGS_JAQGDS_mrna.Dda_5079/rna…	25
CC	GO:0140513	nuclear protein-containing complex	3/70	247/3714	0.854971	0.932567	0.832914	rna-gnl_WGS_JAQGDS_mrna.Dda_2569/rna-gnl_WGS_JAQGDS_mrna.Dda_3210/rna-gnl_WGS_JAQGDS_mrna.Dda_7759	3
CC	GO:0031981	nuclear lumen	2/70	178/3714	0.857208	0.932567	0.832914	rna-gnl_WGS_JAQGDS_mrna.Dda_2569/rna-gnl_WGS_JAQGDS_mrna.Dda_3210	2
CC	GO:0140535	intracellular protein-containing complex	2/70	185/3714	0.87185	0.938186	0.837933	rna-gnl_WGS_JAQGDS_mrna.Dda_0670/rna-gnl_WGS_JAQGDS_mrna.Dda_3210	2
BP	GO:0006725	cellular aromatic compound metabolic process	14/58	947/3185	0.862181	0.940562	0.890573	rna-gnl_WGS_JAQGDS_mrna.Dda_0670/rna-gnl_WGS_JAQGDS_mrna.Dda_1378/rna-gnl_WGS_JAQGDS_mrna.Dda_1408/rna-gnl_WGS_JAQGDS_mrna.Dda_1895/rna-gnl_WGS_JAQGDS_mrna.Dda_2375/rna-gnl_WGS_JAQGDS_mrna.Dda_2382/rna-gnl_WGS_JAQGDS_mrna.Dda_3129/rna-gnl_WGS_JAQGDS_mrna.Dda_3210/rna-gnl_WGS_JAQGDS_mrna.Dda_5079/rna-gnl_WGS_JAQGDS_mrna.Dda_6941/rna-gnl_WGS_JAQGDS_mrna.Dda_7138/rna-gnl_WGS_JAQGDS_mrna.Dda_7670/rna…	14
BP	GO:0016053	organic acid biosynthetic process	1/58	108/3185	0.867249	0.941057	0.891042	rna-gnl_WGS_JAQGDS_mrna.Dda_3129	1
BP	GO:0046394	carboxylic acid biosynthetic process	1/58	108/3185	0.867249	0.941057	0.891042	rna-gnl_WGS_JAQGDS_mrna.Dda_3129	1
CC	GO:0098796	membrane protein complex	1/70	114/3714	0.889545	0.941538	0.840927	rna-gnl_WGS_JAQGDS_mrna.Dda_2107	1
CC	GO:1902494	catalytic complex	3/70	270/3714	0.893986	0.941538	0.840927	rna-gnl_WGS_JAQGDS_mrna.Dda_0670/rna-gnl_WGS_JAQGDS_mrna.Dda_2569/rna-gnl_WGS_JAQGDS_mrna.Dda_3210	3
BP	GO:0006397	mRNA processing	1/58	111/3185	0.874618	0.946536	0.89623	rna-gnl_WGS_JAQGDS_mrna.Dda_1408	1
BP	GO:0044281	small molecule metabolic process	6/58	480/3185	0.889862	0.956918	0.90606	rna-gnl_WGS_JAQGDS_mrna.Dda_1895/rna-gnl_WGS_JAQGDS_mrna.Dda_2333/rna-gnl_WGS_JAQGDS_mrna.Dda_3129/rna-gnl_WGS_JAQGDS_mrna.Dda_6941/rna-gnl_WGS_JAQGDS_mrna.Dda_7138/rna-gnl_WGS_JAQGDS_mrna.Dda_7229	6
BP	GO:0005975	carbohydrate metabolic process	3/58	276/3185	0.890809	0.956918	0.90606	rna-gnl_WGS_JAQGDS_mrna.Dda_7229/rna-gnl_WGS_JAQGDS_mrna.Dda_7743/rna-gnl_WGS_JAQGDS_mrna.Dda_8427	3
BP	GO:1901360	organic cyclic compound metabolic process	14/58	975/3185	0.891477	0.956918	0.90606	rna-gnl_WGS_JAQGDS_mrna.Dda_0670/rna-gnl_WGS_JAQGDS_mrna.Dda_1378/rna-gnl_WGS_JAQGDS_mrna.Dda_1408/rna-gnl_WGS_JAQGDS_mrna.Dda_1895/rna-gnl_WGS_JAQGDS_mrna.Dda_2375/rna-gnl_WGS_JAQGDS_mrna.Dda_2382/rna-gnl_WGS_JAQGDS_mrna.Dda_3129/rna-gnl_WGS_JAQGDS_mrna.Dda_3210/rna-gnl_WGS_JAQGDS_mrna.Dda_5079/rna-gnl_WGS_JAQGDS_mrna.Dda_6941/rna-gnl_WGS_JAQGDS_mrna.Dda_7138/rna-gnl_WGS_JAQGDS_mrna.Dda_7670/rna…	14
BP	GO:0006807	nitrogen compound metabolic process	29/58	1821/3185	0.893593	0.956918	0.90606	rna-gnl_WGS_JAQGDS_mrna.Dda_0412/rna-gnl_WGS_JAQGDS_mrna.Dda_0411/rna-gnl_WGS_JAQGDS_mrna.Dda_0670/rna-gnl_WGS_JAQGDS_mrna.Dda_1228/rna-gnl_WGS_JAQGDS_mrna.Dda_1378/rna-gnl_WGS_JAQGDS_mrna.Dda_1408/rna-gnl_WGS_JAQGDS_mrna.Dda_1422/rna-gnl_WGS_JAQGDS_mrna.Dda_1895/rna-gnl_WGS_JAQGDS_mrna.Dda_2375/rna-gnl_WGS_JAQGDS_mrna.Dda_2376/rna-gnl_WGS_JAQGDS_mrna.Dda_2382/rna-gnl_WGS_JAQGDS_mrna.Dda_3129/rna…	29
BP	GO:0008610	lipid biosynthetic process	1/58	122/3185	0.898354	0.959499	0.908504	rna-gnl_WGS_JAQGDS_mrna.Dda_6475	1
BP	GO:0006950	response to stress	2/58	208/3185	0.901571	0.96042	0.909376	rna-gnl_WGS_JAQGDS_mrna.Dda_3731/rna-gnl_WGS_JAQGDS_mrna.Dda_8281	2
BP	GO:0007049	cell cycle	1/58	125/3185	0.904022	0.960523	0.909474	rna-gnl_WGS_JAQGDS_mrna.Dda_7759	1
BP	GO:1901137	carbohydrate derivative biosynthetic process	1/58	127/3185	0.907626	0.961848	0.910728	rna-gnl_WGS_JAQGDS_mrna.Dda_1895	1
BP	GO:0090304	nucleic acid metabolic process	9/58	697/3185	0.915202	0.964962	0.913677	rna-gnl_WGS_JAQGDS_mrna.Dda_0670/rna-gnl_WGS_JAQGDS_mrna.Dda_1408/rna-gnl_WGS_JAQGDS_mrna.Dda_2375/rna-gnl_WGS_JAQGDS_mrna.Dda_2382/rna-gnl_WGS_JAQGDS_mrna.Dda_3210/rna-gnl_WGS_JAQGDS_mrna.Dda_5079/rna-gnl_WGS_JAQGDS_mrna.Dda_7670/rna-gnl_WGS_JAQGDS_mrna.Dda_7759/rna-gnl_WGS_JAQGDS_mrna.Dda_8281	9
BP	GO:0006281	DNA repair	1/58	132/3185	0.916065	0.964962	0.913677	rna-gnl_WGS_JAQGDS_mrna.Dda_8281	1
BP	GO:0034470	ncRNA processing	1/58	133/3185	0.91766	0.964962	0.913677	rna-gnl_WGS_JAQGDS_mrna.Dda_2375	1
CC	GO:0043228	non-membrane-bounded organelle	5/70	452/3714	0.940344	0.969729	0.866106	rna-gnl_WGS_JAQGDS_mrna.Dda_0412/rna-gnl_WGS_JAQGDS_mrna.Dda_0411/rna-gnl_WGS_JAQGDS_mrna.Dda_3142/rna-gnl_WGS_JAQGDS_mrna.Dda_3814/rna-gnl_WGS_JAQGDS_mrna.Dda_6468	5
CC	GO:0043232	intracellular non-membrane-bounded organelle	5/70	452/3714	0.940344	0.969729	0.866106	rna-gnl_WGS_JAQGDS_mrna.Dda_0412/rna-gnl_WGS_JAQGDS_mrna.Dda_0411/rna-gnl_WGS_JAQGDS_mrna.Dda_3142/rna-gnl_WGS_JAQGDS_mrna.Dda_3814/rna-gnl_WGS_JAQGDS_mrna.Dda_6468	5
BP	GO:0044260	cellular macromolecule metabolic process	8/58	656/3185	0.933428	0.97902	0.926987	rna-gnl_WGS_JAQGDS_mrna.Dda_0412/rna-gnl_WGS_JAQGDS_mrna.Dda_0411/rna-gnl_WGS_JAQGDS_mrna.Dda_2376/rna-gnl_WGS_JAQGDS_mrna.Dda_2382/rna-gnl_WGS_JAQGDS_mrna.Dda_3211/rna-gnl_WGS_JAQGDS_mrna.Dda_6468/rna-gnl_WGS_JAQGDS_mrna.Dda_7743/rna-gnl_WGS_JAQGDS_mrna.Dda_8281	8
BP	GO:0006974	cellular response to DNA damage stimulus	1/58	146/3185	0.935869	0.979063	0.927028	rna-gnl_WGS_JAQGDS_mrna.Dda_8281	1
BP	GO:0044238	primary metabolic process	33/58	2111/3185	0.950028	0.991333	0.938646	rna-gnl_WGS_JAQGDS_mrna.Dda_0412/rna-gnl_WGS_JAQGDS_mrna.Dda_0411/rna-gnl_WGS_JAQGDS_mrna.Dda_0670/rna-gnl_WGS_JAQGDS_mrna.Dda_1228/rna-gnl_WGS_JAQGDS_mrna.Dda_1378/rna-gnl_WGS_JAQGDS_mrna.Dda_1408/rna-gnl_WGS_JAQGDS_mrna.Dda_1422/rna-gnl_WGS_JAQGDS_mrna.Dda_1895/rna-gnl_WGS_JAQGDS_mrna.Dda_2375/rna-gnl_WGS_JAQGDS_mrna.Dda_2376/rna-gnl_WGS_JAQGDS_mrna.Dda_2382/rna-gnl_WGS_JAQGDS_mrna.Dda_3129/rna…	33
BP	GO:0006520	cellular amino acid metabolic process	1/58	172/3185	0.961223	0.993341	0.940547	rna-gnl_WGS_JAQGDS_mrna.Dda_3129	1
BP	GO:0046907	intracellular transport	1/58	172/3185	0.961223	0.993341	0.940547	rna-gnl_WGS_JAQGDS_mrna.Dda_1344	1
BP	GO:0006396	RNA processing	2/58	266/3185	0.961277	0.993341	0.940547	rna-gnl_WGS_JAQGDS_mrna.Dda_1408/rna-gnl_WGS_JAQGDS_mrna.Dda_2375	2
BP	GO:0034660	ncRNA metabolic process	1/58	174/3185	0.962702	0.993341	0.940547	rna-gnl_WGS_JAQGDS_mrna.Dda_2375	1
BP	GO:0051649	establishment of localization in cell	1/58	176/3185	0.964125	0.993341	0.940547	rna-gnl_WGS_JAQGDS_mrna.Dda_1344	1
BP	GO:0033554	cellular response to stress	1/58	182/3185	0.968082	0.994906	0.942029	rna-gnl_WGS_JAQGDS_mrna.Dda_8281	1
BP	GO:0006259	DNA metabolic process	1/58	205/3185	0.979653	0.998091	0.945045	rna-gnl_WGS_JAQGDS_mrna.Dda_8281	1
BP	GO:0006996	organelle organization	1/58	213/3185	0.982617	0.998091	0.945045	rna-gnl_WGS_JAQGDS_mrna.Dda_3814	1
BP	GO:0071704	organic substance metabolic process	34/58	2254/3185	0.983883	0.998091	0.945045	rna-gnl_WGS_JAQGDS_mrna.Dda_0412/rna-gnl_WGS_JAQGDS_mrna.Dda_0411/rna-gnl_WGS_JAQGDS_mrna.Dda_0670/rna-gnl_WGS_JAQGDS_mrna.Dda_1228/rna-gnl_WGS_JAQGDS_mrna.Dda_1378/rna-gnl_WGS_JAQGDS_mrna.Dda_1408/rna-gnl_WGS_JAQGDS_mrna.Dda_1422/rna-gnl_WGS_JAQGDS_mrna.Dda_1895/rna-gnl_WGS_JAQGDS_mrna.Dda_2333/rna-gnl_WGS_JAQGDS_mrna.Dda_2375/rna-gnl_WGS_JAQGDS_mrna.Dda_2376/rna-gnl_WGS_JAQGDS_mrna.Dda_2382/rna…	34
BP	GO:0019752	carboxylic acid metabolic process	1/58	252/3185	0.991981	0.998091	0.945045	rna-gnl_WGS_JAQGDS_mrna.Dda_3129	1
BP	GO:0009987	cellular process	39/58	2539/3185	0.992243	0.998091	0.945045	rna-gnl_WGS_JAQGDS_mrna.Dda_0412/rna-gnl_WGS_JAQGDS_mrna.Dda_0411/rna-gnl_WGS_JAQGDS_mrna.Dda_0670/rna-gnl_WGS_JAQGDS_mrna.Dda_1320/rna-gnl_WGS_JAQGDS_mrna.Dda_1344/rna-gnl_WGS_JAQGDS_mrna.Dda_1378/rna-gnl_WGS_JAQGDS_mrna.Dda_1408/rna-gnl_WGS_JAQGDS_mrna.Dda_1422/rna-gnl_WGS_JAQGDS_mrna.Dda_1895/rna-gnl_WGS_JAQGDS_mrna.Dda_2107/rna-gnl_WGS_JAQGDS_mrna.Dda_2333/rna-gnl_WGS_JAQGDS_mrna.Dda_2375/rna…	39
BP	GO:0043436	oxoacid metabolic process	1/58	256/3185	0.992597	0.998091	0.945045	rna-gnl_WGS_JAQGDS_mrna.Dda_3129	1
BP	GO:0006082	organic acid metabolic process	1/58	258/3185	0.992887	0.998091	0.945045	rna-gnl_WGS_JAQGDS_mrna.Dda_3129	1
BP	GO:0016043	cellular component organization	2/58	365/3185	0.993047	0.998091	0.945045	rna-gnl_WGS_JAQGDS_mrna.Dda_3814/rna-gnl_WGS_JAQGDS_mrna.Dda_4398	2
BP	GO:0071840	cellular component organization or biogenesis	3/58	457/3185	0.993198	0.998091	0.945045	rna-gnl_WGS_JAQGDS_mrna.Dda_3814/rna-gnl_WGS_JAQGDS_mrna.Dda_4398/rna-gnl_WGS_JAQGDS_mrna.Dda_7769	3
BP	GO:0008152	metabolic process	36/58	2435/3185	0.995754	0.998201	0.945149	rna-gnl_WGS_JAQGDS_mrna.Dda_0412/rna-gnl_WGS_JAQGDS_mrna.Dda_0411/rna-gnl_WGS_JAQGDS_mrna.Dda_0670/rna-gnl_WGS_JAQGDS_mrna.Dda_1228/rna-gnl_WGS_JAQGDS_mrna.Dda_1378/rna-gnl_WGS_JAQGDS_mrna.Dda_1408/rna-gnl_WGS_JAQGDS_mrna.Dda_1422/rna-gnl_WGS_JAQGDS_mrna.Dda_1895/rna-gnl_WGS_JAQGDS_mrna.Dda_2333/rna-gnl_WGS_JAQGDS_mrna.Dda_2375/rna-gnl_WGS_JAQGDS_mrna.Dda_2376/rna-gnl_WGS_JAQGDS_mrna.Dda_2382/rna…	36
MF	GO:0003723	RNA binding	1/72	283/4200	0.993699	0.998454	0.840803	rna-gnl_WGS_JAQGDS_mrna.Dda_8561	1
BP	GO:0008150	biological_process	58/58	3185/3185	1	1	0.946852	rna-gnl_WGS_JAQGDS_mrna.Dda_0412/rna-gnl_WGS_JAQGDS_mrna.Dda_0411/rna-gnl_WGS_JAQGDS_mrna.Dda_0670/rna-gnl_WGS_JAQGDS_mrna.Dda_1228/rna-gnl_WGS_JAQGDS_mrna.Dda_1320/rna-gnl_WGS_JAQGDS_mrna.Dda_1344/rna-gnl_WGS_JAQGDS_mrna.Dda_1378/rna-gnl_WGS_JAQGDS_mrna.Dda_1408/rna-gnl_WGS_JAQGDS_mrna.Dda_1422/rna-gnl_WGS_JAQGDS_mrna.Dda_1895/rna-gnl_WGS_JAQGDS_mrna.Dda_2107/rna-gnl_WGS_JAQGDS_mrna.Dda_2232/rna…	58
CC	GO:1990904	ribonucleoprotein complex	1/70	240/3714	0.9911	1	0.893142	rna-gnl_WGS_JAQGDS_mrna.Dda_6468	1
CC	GO:0032991	protein-containing complex	6/70	817/3714	0.999259	1	0.893142	rna-gnl_WGS_JAQGDS_mrna.Dda_0670/rna-gnl_WGS_JAQGDS_mrna.Dda_2107/rna-gnl_WGS_JAQGDS_mrna.Dda_2569/rna-gnl_WGS_JAQGDS_mrna.Dda_3210/rna-gnl_WGS_JAQGDS_mrna.Dda_6468/rna-gnl_WGS_JAQGDS_mrna.Dda_7759	6
CC	GO:0005575	cellular_component	70/70	3714/3714	1	1	0.893142	rna-gnl_WGS_JAQGDS_mrna.Dda_0007/rna-gnl_WGS_JAQGDS_mrna.Dda_0037/rna-gnl_WGS_JAQGDS_mrna.Dda_0397/rna-gnl_WGS_JAQGDS_mrna.Dda_0412/rna-gnl_WGS_JAQGDS_mrna.Dda_0411/rna-gnl_WGS_JAQGDS_mrna.Dda_0670/rna-gnl_WGS_JAQGDS_mrna.Dda_1056/rna-gnl_WGS_JAQGDS_mrna.Dda_1320/rna-gnl_WGS_JAQGDS_mrna.Dda_1344/rna-gnl_WGS_JAQGDS_mrna.Dda_1378/rna-gnl_WGS_JAQGDS_mrna.Dda_1895/rna-gnl_WGS_JAQGDS_mrna.Dda_2046/rna…	70
MF	GO:0003674	molecular_function	72/72	4200/4200	1	1	0.842105	rna-gnl_WGS_JAQGDS_mrna.Dda_0038/rna-gnl_WGS_JAQGDS_mrna.Dda_0114/rna-gnl_WGS_JAQGDS_mrna.Dda_0191/rna-gnl_WGS_JAQGDS_mrna.Dda_0412/rna-gnl_WGS_JAQGDS_mrna.Dda_0411/rna-gnl_WGS_JAQGDS_mrna.Dda_0670/rna-gnl_WGS_JAQGDS_mrna.Dda_1228/rna-gnl_WGS_JAQGDS_mrna.Dda_1327/rna-gnl_WGS_JAQGDS_mrna.Dda_1378/rna-gnl_WGS_JAQGDS_mrna.Dda_1408/rna-gnl_WGS_JAQGDS_mrna.Dda_1422/rna-gnl_WGS_JAQGDS_mrna.Dda_1895/rna…	72
