# Supplementary material for: Genomic and Transcriptomic Analyses Revealed DdSTE2 Play a Role in Constricting Ring Formation in the Nematode-Trapping Fungi Drechslerella dactyloides
Source: Microorganisms. 2024 Oct 30;12(11):2190. doi: 10.3390/microorganisms12112190 (PMC11596859; doi:10.3390/microorganisms12112190)
Supplement: Supplementary file 1 [file microorganisms-12-02190-s001.zip › microorganisms-3235526-supplementary/table.S8 DW07 GO enrichment.xlsx]

## Sheet: diff_D07_DWT.go.enrichment
ONTOLOGY	ID	Description	GeneRatio	BgRatio	pvalue	p.adjust	qvalue	geneID	Count
MF	GO:0000293	ferric-chelate reductase activity	17/134	58/4200	8.6534e-13	1.66254e-10	1.44488e-10	rna-gnl_WGS_JAQGDS_mrna.Dda_1360/rna-gnl_WGS_JAQGDS_mrna.Dda_2232/rna-gnl_WGS_JAQGDS_mrna.Dda_2937/rna-gnl_WGS_JAQGDS_mrna.Dda_4045/rna-gnl_WGS_JAQGDS_mrna.Dda_4385/rna-gnl_WGS_JAQGDS_mrna.Dda_4394/rna-gnl_WGS_JAQGDS_mrna.Dda_5066/rna-gnl_WGS_JAQGDS_mrna.Dda_6079/rna-gnl_WGS_JAQGDS_mrna.Dda_6331/rna-gnl_WGS_JAQGDS_mrna.Dda_7026/rna-gnl_WGS_JAQGDS_mrna.Dda_7079/rna-gnl_WGS_JAQGDS_mrna.Dda_7094/rna…	17
MF	GO:0016722	oxidoreductase activity, acting on metal ions	17/134	59/4200	1.1833e-12	1.66254e-10	1.44488e-10	rna-gnl_WGS_JAQGDS_mrna.Dda_1360/rna-gnl_WGS_JAQGDS_mrna.Dda_2232/rna-gnl_WGS_JAQGDS_mrna.Dda_2937/rna-gnl_WGS_JAQGDS_mrna.Dda_4045/rna-gnl_WGS_JAQGDS_mrna.Dda_4385/rna-gnl_WGS_JAQGDS_mrna.Dda_4394/rna-gnl_WGS_JAQGDS_mrna.Dda_5066/rna-gnl_WGS_JAQGDS_mrna.Dda_6079/rna-gnl_WGS_JAQGDS_mrna.Dda_6331/rna-gnl_WGS_JAQGDS_mrna.Dda_7026/rna-gnl_WGS_JAQGDS_mrna.Dda_7079/rna-gnl_WGS_JAQGDS_mrna.Dda_7094/rna…	17
BP	GO:0006826	iron ion transport	17/109	56/3185	1.11883e-12	5.25849e-10	4.95817e-10	rna-gnl_WGS_JAQGDS_mrna.Dda_1360/rna-gnl_WGS_JAQGDS_mrna.Dda_2232/rna-gnl_WGS_JAQGDS_mrna.Dda_2937/rna-gnl_WGS_JAQGDS_mrna.Dda_4045/rna-gnl_WGS_JAQGDS_mrna.Dda_4385/rna-gnl_WGS_JAQGDS_mrna.Dda_4394/rna-gnl_WGS_JAQGDS_mrna.Dda_5066/rna-gnl_WGS_JAQGDS_mrna.Dda_6079/rna-gnl_WGS_JAQGDS_mrna.Dda_6331/rna-gnl_WGS_JAQGDS_mrna.Dda_7026/rna-gnl_WGS_JAQGDS_mrna.Dda_7079/rna-gnl_WGS_JAQGDS_mrna.Dda_7094/rna…	17
BP	GO:0000041	transition metal ion transport	17/109	61/3185	5.32692e-12	1.25183e-09	1.18033e-09	rna-gnl_WGS_JAQGDS_mrna.Dda_1360/rna-gnl_WGS_JAQGDS_mrna.Dda_2232/rna-gnl_WGS_JAQGDS_mrna.Dda_2937/rna-gnl_WGS_JAQGDS_mrna.Dda_4045/rna-gnl_WGS_JAQGDS_mrna.Dda_4385/rna-gnl_WGS_JAQGDS_mrna.Dda_4394/rna-gnl_WGS_JAQGDS_mrna.Dda_5066/rna-gnl_WGS_JAQGDS_mrna.Dda_6079/rna-gnl_WGS_JAQGDS_mrna.Dda_6331/rna-gnl_WGS_JAQGDS_mrna.Dda_7026/rna-gnl_WGS_JAQGDS_mrna.Dda_7079/rna-gnl_WGS_JAQGDS_mrna.Dda_7094/rna…	17
BP	GO:0030001	metal ion transport	18/109	78/3185	3.95466e-11	6.19564e-09	5.8418e-09	rna-gnl_WGS_JAQGDS_mrna.Dda_1360/rna-gnl_WGS_JAQGDS_mrna.Dda_2232/rna-gnl_WGS_JAQGDS_mrna.Dda_2937/rna-gnl_WGS_JAQGDS_mrna.Dda_4045/rna-gnl_WGS_JAQGDS_mrna.Dda_4385/rna-gnl_WGS_JAQGDS_mrna.Dda_4394/rna-gnl_WGS_JAQGDS_mrna.Dda_5066/rna-gnl_WGS_JAQGDS_mrna.Dda_5667/rna-gnl_WGS_JAQGDS_mrna.Dda_6079/rna-gnl_WGS_JAQGDS_mrna.Dda_6331/rna-gnl_WGS_JAQGDS_mrna.Dda_7026/rna-gnl_WGS_JAQGDS_mrna.Dda_7079/rna…	18
BP	GO:0006812	cation transport	18/109	81/3185	7.81286e-11	9.18011e-09	8.65583e-09	rna-gnl_WGS_JAQGDS_mrna.Dda_1360/rna-gnl_WGS_JAQGDS_mrna.Dda_2232/rna-gnl_WGS_JAQGDS_mrna.Dda_2937/rna-gnl_WGS_JAQGDS_mrna.Dda_4045/rna-gnl_WGS_JAQGDS_mrna.Dda_4385/rna-gnl_WGS_JAQGDS_mrna.Dda_4394/rna-gnl_WGS_JAQGDS_mrna.Dda_5066/rna-gnl_WGS_JAQGDS_mrna.Dda_5667/rna-gnl_WGS_JAQGDS_mrna.Dda_6079/rna-gnl_WGS_JAQGDS_mrna.Dda_6331/rna-gnl_WGS_JAQGDS_mrna.Dda_7026/rna-gnl_WGS_JAQGDS_mrna.Dda_7079/rna…	18
BP	GO:0006811	ion transport	18/109	94/3185	1.07057e-09	1.00634e-07	9.48865e-08	rna-gnl_WGS_JAQGDS_mrna.Dda_1360/rna-gnl_WGS_JAQGDS_mrna.Dda_2232/rna-gnl_WGS_JAQGDS_mrna.Dda_2937/rna-gnl_WGS_JAQGDS_mrna.Dda_4045/rna-gnl_WGS_JAQGDS_mrna.Dda_4385/rna-gnl_WGS_JAQGDS_mrna.Dda_4394/rna-gnl_WGS_JAQGDS_mrna.Dda_5066/rna-gnl_WGS_JAQGDS_mrna.Dda_5667/rna-gnl_WGS_JAQGDS_mrna.Dda_6079/rna-gnl_WGS_JAQGDS_mrna.Dda_6331/rna-gnl_WGS_JAQGDS_mrna.Dda_7026/rna-gnl_WGS_JAQGDS_mrna.Dda_7079/rna…	18
MF	GO:0004519	endonuclease activity	17/134	93/4200	2.93836e-09	2.75226e-07	2.39193e-07	rna-gnl_WGS_JAQGDS_mrna.Dda_2375/rna-gnl_WGS_JAQGDS_mrna.Dda_2934/rna-gnl_WGS_JAQGDS_mrna.Dda_4045/rna-gnl_WGS_JAQGDS_mrna.Dda_4046/rna-gnl_WGS_JAQGDS_mrna.Dda_4211/rna-gnl_WGS_JAQGDS_mrna.Dda_4385/rna-gnl_WGS_JAQGDS_mrna.Dda_4390/rna-gnl_WGS_JAQGDS_mrna.Dda_5066/rna-gnl_WGS_JAQGDS_mrna.Dda_6079/rna-gnl_WGS_JAQGDS_mrna.Dda_6080/rna-gnl_WGS_JAQGDS_mrna.Dda_6249/rna-gnl_WGS_JAQGDS_mrna.Dda_6331/rna…	17
MF	GO:0008270	zinc ion binding	31/134	359/4200	1.49029e-07	1.04693e-05	9.09864e-06	rna-gnl_WGS_JAQGDS_mrna.Dda_1360/rna-gnl_WGS_JAQGDS_mrna.Dda_1378/rna-gnl_WGS_JAQGDS_mrna.Dda_2232/rna-gnl_WGS_JAQGDS_mrna.Dda_2934/rna-gnl_WGS_JAQGDS_mrna.Dda_2937/rna-gnl_WGS_JAQGDS_mrna.Dda_3003/rna-gnl_WGS_JAQGDS_mrna.Dda_3974/rna-gnl_WGS_JAQGDS_mrna.Dda_4045/rna-gnl_WGS_JAQGDS_mrna.Dda_4046/rna-gnl_WGS_JAQGDS_mrna.Dda_4211/rna-gnl_WGS_JAQGDS_mrna.Dda_4384/rna-gnl_WGS_JAQGDS_mrna.Dda_4385/rna…	31
MF	GO:0004518	nuclease activity	17/134	124/4200	2.53934e-07	1.42711e-05	1.24027e-05	rna-gnl_WGS_JAQGDS_mrna.Dda_2375/rna-gnl_WGS_JAQGDS_mrna.Dda_2934/rna-gnl_WGS_JAQGDS_mrna.Dda_4045/rna-gnl_WGS_JAQGDS_mrna.Dda_4046/rna-gnl_WGS_JAQGDS_mrna.Dda_4211/rna-gnl_WGS_JAQGDS_mrna.Dda_4385/rna-gnl_WGS_JAQGDS_mrna.Dda_4390/rna-gnl_WGS_JAQGDS_mrna.Dda_5066/rna-gnl_WGS_JAQGDS_mrna.Dda_6079/rna-gnl_WGS_JAQGDS_mrna.Dda_6080/rna-gnl_WGS_JAQGDS_mrna.Dda_6249/rna-gnl_WGS_JAQGDS_mrna.Dda_6331/rna…	17
MF	GO:0046914	transition metal ion binding	33/134	446/4200	2.04785e-06	9.59077e-05	8.33511e-05	rna-gnl_WGS_JAQGDS_mrna.Dda_1360/rna-gnl_WGS_JAQGDS_mrna.Dda_1378/rna-gnl_WGS_JAQGDS_mrna.Dda_2232/rna-gnl_WGS_JAQGDS_mrna.Dda_2934/rna-gnl_WGS_JAQGDS_mrna.Dda_2937/rna-gnl_WGS_JAQGDS_mrna.Dda_2969/rna-gnl_WGS_JAQGDS_mrna.Dda_3003/rna-gnl_WGS_JAQGDS_mrna.Dda_3974/rna-gnl_WGS_JAQGDS_mrna.Dda_4045/rna-gnl_WGS_JAQGDS_mrna.Dda_4046/rna-gnl_WGS_JAQGDS_mrna.Dda_4211/rna-gnl_WGS_JAQGDS_mrna.Dda_4384/rna…	33
MF	GO:0016788	hydrolase activity, acting on ester bonds	24/134	277/4200	4.68069e-06	0.000187896	0.000163296	rna-gnl_WGS_JAQGDS_mrna.Dda_0461/rna-gnl_WGS_JAQGDS_mrna.Dda_1422/rna-gnl_WGS_JAQGDS_mrna.Dda_1492/rna-gnl_WGS_JAQGDS_mrna.Dda_2375/rna-gnl_WGS_JAQGDS_mrna.Dda_2934/rna-gnl_WGS_JAQGDS_mrna.Dda_4045/rna-gnl_WGS_JAQGDS_mrna.Dda_4046/rna-gnl_WGS_JAQGDS_mrna.Dda_4211/rna-gnl_WGS_JAQGDS_mrna.Dda_4385/rna-gnl_WGS_JAQGDS_mrna.Dda_4390/rna-gnl_WGS_JAQGDS_mrna.Dda_5066/rna-gnl_WGS_JAQGDS_mrna.Dda_6079/rna…	24
MF	GO:0003677	DNA binding	28/134	386/4200	2.14345e-05	0.000752887	0.000654316	rna-gnl_WGS_JAQGDS_mrna.Dda_1360/rna-gnl_WGS_JAQGDS_mrna.Dda_2046/rna-gnl_WGS_JAQGDS_mrna.Dda_2232/rna-gnl_WGS_JAQGDS_mrna.Dda_2934/rna-gnl_WGS_JAQGDS_mrna.Dda_2937/rna-gnl_WGS_JAQGDS_mrna.Dda_2969/rna-gnl_WGS_JAQGDS_mrna.Dda_3378/rna-gnl_WGS_JAQGDS_mrna.Dda_4045/rna-gnl_WGS_JAQGDS_mrna.Dda_4046/rna-gnl_WGS_JAQGDS_mrna.Dda_4211/rna-gnl_WGS_JAQGDS_mrna.Dda_4384/rna-gnl_WGS_JAQGDS_mrna.Dda_4385/rna…	28
MF	GO:0016787	hydrolase activity	57/134	1121/4200	4.00283e-05	0.00113374	0.000985305	rna-gnl_WGS_JAQGDS_mrna.Dda_0461/rna-gnl_WGS_JAQGDS_mrna.Dda_1228/rna-gnl_WGS_JAQGDS_mrna.Dda_1360/rna-gnl_WGS_JAQGDS_mrna.Dda_1369/rna-gnl_WGS_JAQGDS_mrna.Dda_1378/rna-gnl_WGS_JAQGDS_mrna.Dda_1408/rna-gnl_WGS_JAQGDS_mrna.Dda_1422/rna-gnl_WGS_JAQGDS_mrna.Dda_1492/rna-gnl_WGS_JAQGDS_mrna.Dda_2232/rna-gnl_WGS_JAQGDS_mrna.Dda_2375/rna-gnl_WGS_JAQGDS_mrna.Dda_2481/rna-gnl_WGS_JAQGDS_mrna.Dda_2669/rna…	57
MF	GO:0046872	metal ion binding	49/134	907/4200	4.03465e-05	0.00113374	0.000985305	rna-gnl_WGS_JAQGDS_mrna.Dda_1360/rna-gnl_WGS_JAQGDS_mrna.Dda_1378/rna-gnl_WGS_JAQGDS_mrna.Dda_1798/rna-gnl_WGS_JAQGDS_mrna.Dda_1930/rna-gnl_WGS_JAQGDS_mrna.Dda_2232/rna-gnl_WGS_JAQGDS_mrna.Dda_2669/rna-gnl_WGS_JAQGDS_mrna.Dda_2934/rna-gnl_WGS_JAQGDS_mrna.Dda_2937/rna-gnl_WGS_JAQGDS_mrna.Dda_2969/rna-gnl_WGS_JAQGDS_mrna.Dda_3003/rna-gnl_WGS_JAQGDS_mrna.Dda_3353/rna-gnl_WGS_JAQGDS_mrna.Dda_3378/rna…	49
MF	GO:0043169	cation binding	49/134	912/4200	4.69507e-05	0.00119938	0.00104235	rna-gnl_WGS_JAQGDS_mrna.Dda_1360/rna-gnl_WGS_JAQGDS_mrna.Dda_1378/rna-gnl_WGS_JAQGDS_mrna.Dda_1798/rna-gnl_WGS_JAQGDS_mrna.Dda_1930/rna-gnl_WGS_JAQGDS_mrna.Dda_2232/rna-gnl_WGS_JAQGDS_mrna.Dda_2669/rna-gnl_WGS_JAQGDS_mrna.Dda_2934/rna-gnl_WGS_JAQGDS_mrna.Dda_2937/rna-gnl_WGS_JAQGDS_mrna.Dda_2969/rna-gnl_WGS_JAQGDS_mrna.Dda_3003/rna-gnl_WGS_JAQGDS_mrna.Dda_3353/rna-gnl_WGS_JAQGDS_mrna.Dda_3378/rna…	49
MF	GO:0005506	iron ion binding	11/134	88/4200	9.07215e-05	0.00212439	0.00184626	rna-gnl_WGS_JAQGDS_mrna.Dda_2937/rna-gnl_WGS_JAQGDS_mrna.Dda_4045/rna-gnl_WGS_JAQGDS_mrna.Dda_4211/rna-gnl_WGS_JAQGDS_mrna.Dda_4385/rna-gnl_WGS_JAQGDS_mrna.Dda_5066/rna-gnl_WGS_JAQGDS_mrna.Dda_6079/rna-gnl_WGS_JAQGDS_mrna.Dda_7026/rna-gnl_WGS_JAQGDS_mrna.Dda_8024/rna-gnl_WGS_JAQGDS_mrna.Dda_8025/rna-gnl_WGS_JAQGDS_mrna.Dda_8962/rna-gnl_WGS_JAQGDS_mrna.Dda_9207	11
MF	GO:0003676	nucleic acid binding	44/134	825/4200	0.000169874	0.00367189	0.00319116	rna-gnl_WGS_JAQGDS_mrna.Dda_0809/rna-gnl_WGS_JAQGDS_mrna.Dda_1360/rna-gnl_WGS_JAQGDS_mrna.Dda_1368/rna-gnl_WGS_JAQGDS_mrna.Dda_1369/rna-gnl_WGS_JAQGDS_mrna.Dda_1408/rna-gnl_WGS_JAQGDS_mrna.Dda_2046/rna-gnl_WGS_JAQGDS_mrna.Dda_2064/rna-gnl_WGS_JAQGDS_mrna.Dda_2232/rna-gnl_WGS_JAQGDS_mrna.Dda_2672/rna-gnl_WGS_JAQGDS_mrna.Dda_2934/rna-gnl_WGS_JAQGDS_mrna.Dda_2937/rna-gnl_WGS_JAQGDS_mrna.Dda_2969/rna…	44
CC	GO:0005739	mitochondrion	24/124	305/3714	4.75288e-05	0.00584604	0.00550333	rna-gnl_WGS_JAQGDS_mrna.Dda_0397/rna-gnl_WGS_JAQGDS_mrna.Dda_0412/rna-gnl_WGS_JAQGDS_mrna.Dda_0411/rna-gnl_WGS_JAQGDS_mrna.Dda_0537/rna-gnl_WGS_JAQGDS_mrna.Dda_0538/rna-gnl_WGS_JAQGDS_mrna.Dda_1812/rna-gnl_WGS_JAQGDS_mrna.Dda_2026/rna-gnl_WGS_JAQGDS_mrna.Dda_2232/rna-gnl_WGS_JAQGDS_mrna.Dda_2333/rna-gnl_WGS_JAQGDS_mrna.Dda_3647/rna-gnl_WGS_JAQGDS_mrna.Dda_4045/rna-gnl_WGS_JAQGDS_mrna.Dda_4211/rna…	24
MF	GO:0004497	monooxygenase activity	10/134	92/4200	0.000605764	0.0121586	0.0105667	rna-gnl_WGS_JAQGDS_mrna.Dda_2937/rna-gnl_WGS_JAQGDS_mrna.Dda_4045/rna-gnl_WGS_JAQGDS_mrna.Dda_4211/rna-gnl_WGS_JAQGDS_mrna.Dda_4385/rna-gnl_WGS_JAQGDS_mrna.Dda_5066/rna-gnl_WGS_JAQGDS_mrna.Dda_6079/rna-gnl_WGS_JAQGDS_mrna.Dda_7026/rna-gnl_WGS_JAQGDS_mrna.Dda_8024/rna-gnl_WGS_JAQGDS_mrna.Dda_8025/rna-gnl_WGS_JAQGDS_mrna.Dda_8962	10
MF	GO:0020037	heme binding	10/134	95/4200	0.000782564	0.01466	0.0127407	rna-gnl_WGS_JAQGDS_mrna.Dda_2937/rna-gnl_WGS_JAQGDS_mrna.Dda_4045/rna-gnl_WGS_JAQGDS_mrna.Dda_4211/rna-gnl_WGS_JAQGDS_mrna.Dda_4385/rna-gnl_WGS_JAQGDS_mrna.Dda_5066/rna-gnl_WGS_JAQGDS_mrna.Dda_6079/rna-gnl_WGS_JAQGDS_mrna.Dda_7026/rna-gnl_WGS_JAQGDS_mrna.Dda_8024/rna-gnl_WGS_JAQGDS_mrna.Dda_8025/rna-gnl_WGS_JAQGDS_mrna.Dda_8962	10
MF	GO:0046906	tetrapyrrole binding	10/134	96/4200	0.000850188	0.0149314	0.0129765	rna-gnl_WGS_JAQGDS_mrna.Dda_2937/rna-gnl_WGS_JAQGDS_mrna.Dda_4045/rna-gnl_WGS_JAQGDS_mrna.Dda_4211/rna-gnl_WGS_JAQGDS_mrna.Dda_4385/rna-gnl_WGS_JAQGDS_mrna.Dda_5066/rna-gnl_WGS_JAQGDS_mrna.Dda_6079/rna-gnl_WGS_JAQGDS_mrna.Dda_7026/rna-gnl_WGS_JAQGDS_mrna.Dda_8024/rna-gnl_WGS_JAQGDS_mrna.Dda_8025/rna-gnl_WGS_JAQGDS_mrna.Dda_8962	10
MF	GO:0016705	oxidoreductase activity, acting on paired donors, with incorporation or reduction of molecular oxygen	10/134	97/4200	0.000922553	0.0152493	0.0132528	rna-gnl_WGS_JAQGDS_mrna.Dda_2937/rna-gnl_WGS_JAQGDS_mrna.Dda_4045/rna-gnl_WGS_JAQGDS_mrna.Dda_4211/rna-gnl_WGS_JAQGDS_mrna.Dda_4385/rna-gnl_WGS_JAQGDS_mrna.Dda_5066/rna-gnl_WGS_JAQGDS_mrna.Dda_6079/rna-gnl_WGS_JAQGDS_mrna.Dda_7026/rna-gnl_WGS_JAQGDS_mrna.Dda_8024/rna-gnl_WGS_JAQGDS_mrna.Dda_8025/rna-gnl_WGS_JAQGDS_mrna.Dda_8962	10
MF	GO:0043167	ion binding	69/134	1666/4200	0.0031907	0.0498104	0.043289	rna-gnl_WGS_JAQGDS_mrna.Dda_0038/rna-gnl_WGS_JAQGDS_mrna.Dda_0313/rna-gnl_WGS_JAQGDS_mrna.Dda_1360/rna-gnl_WGS_JAQGDS_mrna.Dda_1369/rna-gnl_WGS_JAQGDS_mrna.Dda_1378/rna-gnl_WGS_JAQGDS_mrna.Dda_1408/rna-gnl_WGS_JAQGDS_mrna.Dda_1559/rna-gnl_WGS_JAQGDS_mrna.Dda_1718/rna-gnl_WGS_JAQGDS_mrna.Dda_1798/rna-gnl_WGS_JAQGDS_mrna.Dda_1895/rna-gnl_WGS_JAQGDS_mrna.Dda_1930/rna-gnl_WGS_JAQGDS_mrna.Dda_2232/rna…	69
MF	GO:0016872	intramolecular lyase activity	2/134	4/4200	0.00581212	0.0859582	0.0747043	rna-gnl_WGS_JAQGDS_mrna.Dda_5839/rna-gnl_WGS_JAQGDS_mrna.Dda_6069	2
CC	GO:0043231	intracellular membrane-bounded organelle	66/124	1527/3714	0.00374828	0.121161	0.114058	rna-gnl_WGS_JAQGDS_mrna.Dda_0074/rna-gnl_WGS_JAQGDS_mrna.Dda_0184/rna-gnl_WGS_JAQGDS_mrna.Dda_0397/rna-gnl_WGS_JAQGDS_mrna.Dda_0412/rna-gnl_WGS_JAQGDS_mrna.Dda_0411/rna-gnl_WGS_JAQGDS_mrna.Dda_0486/rna-gnl_WGS_JAQGDS_mrna.Dda_0537/rna-gnl_WGS_JAQGDS_mrna.Dda_0538/rna-gnl_WGS_JAQGDS_mrna.Dda_1360/rna-gnl_WGS_JAQGDS_mrna.Dda_1492/rna-gnl_WGS_JAQGDS_mrna.Dda_1705/rna-gnl_WGS_JAQGDS_mrna.Dda_1753/rna…	66
CC	GO:0043227	membrane-bounded organelle	66/124	1530/3714	0.00396404	0.121161	0.114058	rna-gnl_WGS_JAQGDS_mrna.Dda_0074/rna-gnl_WGS_JAQGDS_mrna.Dda_0184/rna-gnl_WGS_JAQGDS_mrna.Dda_0397/rna-gnl_WGS_JAQGDS_mrna.Dda_0412/rna-gnl_WGS_JAQGDS_mrna.Dda_0411/rna-gnl_WGS_JAQGDS_mrna.Dda_0486/rna-gnl_WGS_JAQGDS_mrna.Dda_0537/rna-gnl_WGS_JAQGDS_mrna.Dda_0538/rna-gnl_WGS_JAQGDS_mrna.Dda_1360/rna-gnl_WGS_JAQGDS_mrna.Dda_1492/rna-gnl_WGS_JAQGDS_mrna.Dda_1705/rna-gnl_WGS_JAQGDS_mrna.Dda_1753/rna…	66
CC	GO:0000313	organellar ribosome	3/124	11/3714	0.00492524	0.121161	0.114058	rna-gnl_WGS_JAQGDS_mrna.Dda_0412/rna-gnl_WGS_JAQGDS_mrna.Dda_0411/rna-gnl_WGS_JAQGDS_mrna.Dda_2026	3
CC	GO:0005761	mitochondrial ribosome	3/124	11/3714	0.00492524	0.121161	0.114058	rna-gnl_WGS_JAQGDS_mrna.Dda_0412/rna-gnl_WGS_JAQGDS_mrna.Dda_0411/rna-gnl_WGS_JAQGDS_mrna.Dda_2026	3
CC	GO:0005634	nucleus	44/124	954/3714	0.00886871	0.173052	0.162907	rna-gnl_WGS_JAQGDS_mrna.Dda_0074/rna-gnl_WGS_JAQGDS_mrna.Dda_0184/rna-gnl_WGS_JAQGDS_mrna.Dda_0486/rna-gnl_WGS_JAQGDS_mrna.Dda_1360/rna-gnl_WGS_JAQGDS_mrna.Dda_1705/rna-gnl_WGS_JAQGDS_mrna.Dda_1753/rna-gnl_WGS_JAQGDS_mrna.Dda_1782/rna-gnl_WGS_JAQGDS_mrna.Dda_1983/rna-gnl_WGS_JAQGDS_mrna.Dda_2046/rna-gnl_WGS_JAQGDS_mrna.Dda_2064/rna-gnl_WGS_JAQGDS_mrna.Dda_2232/rna-gnl_WGS_JAQGDS_mrna.Dda_2334/rna…	44
CC	GO:0043229	intracellular organelle	71/124	1734/3714	0.0105507	0.173052	0.162907	rna-gnl_WGS_JAQGDS_mrna.Dda_0074/rna-gnl_WGS_JAQGDS_mrna.Dda_0184/rna-gnl_WGS_JAQGDS_mrna.Dda_0397/rna-gnl_WGS_JAQGDS_mrna.Dda_0412/rna-gnl_WGS_JAQGDS_mrna.Dda_0411/rna-gnl_WGS_JAQGDS_mrna.Dda_0486/rna-gnl_WGS_JAQGDS_mrna.Dda_0537/rna-gnl_WGS_JAQGDS_mrna.Dda_0538/rna-gnl_WGS_JAQGDS_mrna.Dda_1360/rna-gnl_WGS_JAQGDS_mrna.Dda_1492/rna-gnl_WGS_JAQGDS_mrna.Dda_1705/rna-gnl_WGS_JAQGDS_mrna.Dda_1753/rna…	71
CC	GO:0043226	organelle	71/124	1738/3714	0.0112554	0.173052	0.162907	rna-gnl_WGS_JAQGDS_mrna.Dda_0074/rna-gnl_WGS_JAQGDS_mrna.Dda_0184/rna-gnl_WGS_JAQGDS_mrna.Dda_0397/rna-gnl_WGS_JAQGDS_mrna.Dda_0412/rna-gnl_WGS_JAQGDS_mrna.Dda_0411/rna-gnl_WGS_JAQGDS_mrna.Dda_0486/rna-gnl_WGS_JAQGDS_mrna.Dda_0537/rna-gnl_WGS_JAQGDS_mrna.Dda_0538/rna-gnl_WGS_JAQGDS_mrna.Dda_1360/rna-gnl_WGS_JAQGDS_mrna.Dda_1492/rna-gnl_WGS_JAQGDS_mrna.Dda_1705/rna-gnl_WGS_JAQGDS_mrna.Dda_1753/rna…	71
MF	GO:0003724	RNA helicase activity	4/134	30/4200	0.0142609	0.175873	0.152847	rna-gnl_WGS_JAQGDS_mrna.Dda_1369/rna-gnl_WGS_JAQGDS_mrna.Dda_5839/rna-gnl_WGS_JAQGDS_mrna.Dda_6178/rna-gnl_WGS_JAQGDS_mrna.Dda_6177	4
MF	GO:0008186	ATP-dependent activity, acting on RNA	4/134	30/4200	0.0142609	0.175873	0.152847	rna-gnl_WGS_JAQGDS_mrna.Dda_1369/rna-gnl_WGS_JAQGDS_mrna.Dda_5839/rna-gnl_WGS_JAQGDS_mrna.Dda_6178/rna-gnl_WGS_JAQGDS_mrna.Dda_6177	4
MF	GO:0016831	carboxy-lyase activity	4/134	30/4200	0.0142609	0.175873	0.152847	rna-gnl_WGS_JAQGDS_mrna.Dda_2934/rna-gnl_WGS_JAQGDS_mrna.Dda_4046/rna-gnl_WGS_JAQGDS_mrna.Dda_4390/rna-gnl_WGS_JAQGDS_mrna.Dda_6080	4
MF	GO:0005488	binding	91/134	2456/4200	0.0143953	0.175873	0.152847	rna-gnl_WGS_JAQGDS_mrna.Dda_0038/rna-gnl_WGS_JAQGDS_mrna.Dda_0313/rna-gnl_WGS_JAQGDS_mrna.Dda_0809/rna-gnl_WGS_JAQGDS_mrna.Dda_1360/rna-gnl_WGS_JAQGDS_mrna.Dda_1368/rna-gnl_WGS_JAQGDS_mrna.Dda_1369/rna-gnl_WGS_JAQGDS_mrna.Dda_1378/rna-gnl_WGS_JAQGDS_mrna.Dda_1408/rna-gnl_WGS_JAQGDS_mrna.Dda_1559/rna-gnl_WGS_JAQGDS_mrna.Dda_1718/rna-gnl_WGS_JAQGDS_mrna.Dda_1798/rna-gnl_WGS_JAQGDS_mrna.Dda_1895/rna…	91
CC	GO:0005622	intracellular anatomical structure	79/124	1990/3714	0.0131297	0.17944	0.168921	rna-gnl_WGS_JAQGDS_mrna.Dda_0074/rna-gnl_WGS_JAQGDS_mrna.Dda_0184/rna-gnl_WGS_JAQGDS_mrna.Dda_0397/rna-gnl_WGS_JAQGDS_mrna.Dda_0412/rna-gnl_WGS_JAQGDS_mrna.Dda_0411/rna-gnl_WGS_JAQGDS_mrna.Dda_0486/rna-gnl_WGS_JAQGDS_mrna.Dda_0537/rna-gnl_WGS_JAQGDS_mrna.Dda_0538/rna-gnl_WGS_JAQGDS_mrna.Dda_0809/rna-gnl_WGS_JAQGDS_mrna.Dda_1360/rna-gnl_WGS_JAQGDS_mrna.Dda_1368/rna-gnl_WGS_JAQGDS_mrna.Dda_1378/rna…	79
MF	GO:0016491	oxidoreductase activity	26/134	535/4200	0.0168671	0.186776	0.162322	rna-gnl_WGS_JAQGDS_mrna.Dda_1360/rna-gnl_WGS_JAQGDS_mrna.Dda_1559/rna-gnl_WGS_JAQGDS_mrna.Dda_1811/rna-gnl_WGS_JAQGDS_mrna.Dda_2232/rna-gnl_WGS_JAQGDS_mrna.Dda_2937/rna-gnl_WGS_JAQGDS_mrna.Dda_3457/rna-gnl_WGS_JAQGDS_mrna.Dda_4045/rna-gnl_WGS_JAQGDS_mrna.Dda_4211/rna-gnl_WGS_JAQGDS_mrna.Dda_4385/rna-gnl_WGS_JAQGDS_mrna.Dda_4394/rna-gnl_WGS_JAQGDS_mrna.Dda_4754/rna-gnl_WGS_JAQGDS_mrna.Dda_5066/rna…	26
MF	GO:0016830	carbon-carbon lyase activity	5/134	49/4200	0.018987	0.186776	0.162322	rna-gnl_WGS_JAQGDS_mrna.Dda_2934/rna-gnl_WGS_JAQGDS_mrna.Dda_4046/rna-gnl_WGS_JAQGDS_mrna.Dda_4390/rna-gnl_WGS_JAQGDS_mrna.Dda_6080/rna-gnl_WGS_JAQGDS_mrna.Dda_6248	5
MF	GO:0097159	organic cyclic compound binding	65/134	1665/4200	0.0212747	0.186776	0.162322	rna-gnl_WGS_JAQGDS_mrna.Dda_0038/rna-gnl_WGS_JAQGDS_mrna.Dda_0313/rna-gnl_WGS_JAQGDS_mrna.Dda_0809/rna-gnl_WGS_JAQGDS_mrna.Dda_1360/rna-gnl_WGS_JAQGDS_mrna.Dda_1368/rna-gnl_WGS_JAQGDS_mrna.Dda_1369/rna-gnl_WGS_JAQGDS_mrna.Dda_1378/rna-gnl_WGS_JAQGDS_mrna.Dda_1408/rna-gnl_WGS_JAQGDS_mrna.Dda_1559/rna-gnl_WGS_JAQGDS_mrna.Dda_1718/rna-gnl_WGS_JAQGDS_mrna.Dda_1895/rna-gnl_WGS_JAQGDS_mrna.Dda_2046/rna…	65
MF	GO:1901363	heterocyclic compound binding	65/134	1665/4200	0.0212747	0.186776	0.162322	rna-gnl_WGS_JAQGDS_mrna.Dda_0038/rna-gnl_WGS_JAQGDS_mrna.Dda_0313/rna-gnl_WGS_JAQGDS_mrna.Dda_0809/rna-gnl_WGS_JAQGDS_mrna.Dda_1360/rna-gnl_WGS_JAQGDS_mrna.Dda_1368/rna-gnl_WGS_JAQGDS_mrna.Dda_1369/rna-gnl_WGS_JAQGDS_mrna.Dda_1378/rna-gnl_WGS_JAQGDS_mrna.Dda_1408/rna-gnl_WGS_JAQGDS_mrna.Dda_1559/rna-gnl_WGS_JAQGDS_mrna.Dda_1718/rna-gnl_WGS_JAQGDS_mrna.Dda_1895/rna-gnl_WGS_JAQGDS_mrna.Dda_2046/rna…	65
MF	GO:0000155	phosphorelay sensor kinase activity	3/134	22/4200	0.0313876	0.186776	0.162322	rna-gnl_WGS_JAQGDS_mrna.Dda_1718/rna-gnl_WGS_JAQGDS_mrna.Dda_2574/rna-gnl_WGS_JAQGDS_mrna.Dda_3844	3
MF	GO:0004673	protein histidine kinase activity	3/134	22/4200	0.0313876	0.186776	0.162322	rna-gnl_WGS_JAQGDS_mrna.Dda_1718/rna-gnl_WGS_JAQGDS_mrna.Dda_2574/rna-gnl_WGS_JAQGDS_mrna.Dda_3844	3
MF	GO:0016775	phosphotransferase activity, nitrogenous group as acceptor	3/134	22/4200	0.0313876	0.186776	0.162322	rna-gnl_WGS_JAQGDS_mrna.Dda_1718/rna-gnl_WGS_JAQGDS_mrna.Dda_2574/rna-gnl_WGS_JAQGDS_mrna.Dda_3844	3
MF	GO:0003856	3-dehydroquinate synthase activity	1/134	1/4200	0.0319048	0.186776	0.162322	rna-gnl_WGS_JAQGDS_mrna.Dda_8772	1
MF	GO:0003866	3-phosphoshikimate 1-carboxyvinyltransferase activity	1/134	1/4200	0.0319048	0.186776	0.162322	rna-gnl_WGS_JAQGDS_mrna.Dda_8772	1
MF	GO:0003868	4-hydroxyphenylpyruvate dioxygenase activity	1/134	1/4200	0.0319048	0.186776	0.162322	rna-gnl_WGS_JAQGDS_mrna.Dda_9119	1
MF	GO:0004348	glucosylceramidase activity	1/134	1/4200	0.0319048	0.186776	0.162322	rna-gnl_WGS_JAQGDS_mrna.Dda_2770	1
MF	GO:0004352	glutamate dehydrogenase (NAD+) activity	1/134	1/4200	0.0319048	0.186776	0.162322	rna-gnl_WGS_JAQGDS_mrna.Dda_3457	1
MF	GO:0004639	phosphoribosylaminoimidazolesuccinocarboxamide synthase activity	1/134	1/4200	0.0319048	0.186776	0.162322	rna-gnl_WGS_JAQGDS_mrna.Dda_1895	1
MF	GO:0004738	pyruvate dehydrogenase activity	1/134	1/4200	0.0319048	0.186776	0.162322	rna-gnl_WGS_JAQGDS_mrna.Dda_1811	1
MF	GO:0004739	pyruvate dehydrogenase (acetyl-transferring) activity	1/134	1/4200	0.0319048	0.186776	0.162322	rna-gnl_WGS_JAQGDS_mrna.Dda_1811	1
MF	GO:0004764	shikimate 3-dehydrogenase (NADP+) activity	1/134	1/4200	0.0319048	0.186776	0.162322	rna-gnl_WGS_JAQGDS_mrna.Dda_8772	1
MF	GO:0004765	shikimate kinase activity	1/134	1/4200	0.0319048	0.186776	0.162322	rna-gnl_WGS_JAQGDS_mrna.Dda_8772	1
MF	GO:0008448	N-acetylglucosamine-6-phosphate deacetylase activity	1/134	1/4200	0.0319048	0.186776	0.162322	rna-gnl_WGS_JAQGDS_mrna.Dda_6630	1
MF	GO:0008776	acetate kinase activity	1/134	1/4200	0.0319048	0.186776	0.162322	rna-gnl_WGS_JAQGDS_mrna.Dda_3353	1
MF	GO:0009881	photoreceptor activity	1/134	1/4200	0.0319048	0.186776	0.162322	rna-gnl_WGS_JAQGDS_mrna.Dda_3844	1
MF	GO:0010484	H3 histone acetyltransferase activity	1/134	1/4200	0.0319048	0.186776	0.162322	rna-gnl_WGS_JAQGDS_mrna.Dda_4212	1
MF	GO:0016426	tRNA (adenine) methyltransferase activity	1/134	1/4200	0.0319048	0.186776	0.162322	rna-gnl_WGS_JAQGDS_mrna.Dda_4259	1
MF	GO:0016429	tRNA (adenine-N1-)-methyltransferase activity	1/134	1/4200	0.0319048	0.186776	0.162322	rna-gnl_WGS_JAQGDS_mrna.Dda_4259	1
MF	GO:0046975	histone methyltransferase activity (H3-K36 specific)	1/134	1/4200	0.0319048	0.186776	0.162322	rna-gnl_WGS_JAQGDS_mrna.Dda_0184	1
MF	GO:0047419	N-acetylgalactosamine-6-phosphate deacetylase activity	1/134	1/4200	0.0319048	0.186776	0.162322	rna-gnl_WGS_JAQGDS_mrna.Dda_6630	1
BP	GO:0010468	regulation of gene expression	13/109	163/3185	0.00325069	0.254637	0.240094	rna-gnl_WGS_JAQGDS_mrna.Dda_0074/rna-gnl_WGS_JAQGDS_mrna.Dda_0184/rna-gnl_WGS_JAQGDS_mrna.Dda_0340/rna-gnl_WGS_JAQGDS_mrna.Dda_1753/rna-gnl_WGS_JAQGDS_mrna.Dda_3208/rna-gnl_WGS_JAQGDS_mrna.Dda_3844/rna-gnl_WGS_JAQGDS_mrna.Dda_4212/rna-gnl_WGS_JAQGDS_mrna.Dda_4885/rna-gnl_WGS_JAQGDS_mrna.Dda_5839/rna-gnl_WGS_JAQGDS_mrna.Dda_6247/rna-gnl_WGS_JAQGDS_mrna.Dda_6898/rna-gnl_WGS_JAQGDS_mrna.Dda_7145/rna…	13
MF	GO:0008175	tRNA methyltransferase activity	2/134	11/4200	0.046022	0.263922	0.229368	rna-gnl_WGS_JAQGDS_mrna.Dda_2940/rna-gnl_WGS_JAQGDS_mrna.Dda_4259	2
MF	GO:0016278	lysine N-methyltransferase activity	2/134	12/4200	0.0540953	0.265889	0.231078	rna-gnl_WGS_JAQGDS_mrna.Dda_0184/rna-gnl_WGS_JAQGDS_mrna.Dda_0809	2
MF	GO:0016279	protein-lysine N-methyltransferase activity	2/134	12/4200	0.0540953	0.265889	0.231078	rna-gnl_WGS_JAQGDS_mrna.Dda_0184/rna-gnl_WGS_JAQGDS_mrna.Dda_0809	2
MF	GO:0008135	translation factor activity, RNA binding	5/134	66/4200	0.0581446	0.265889	0.231078	rna-gnl_WGS_JAQGDS_mrna.Dda_1368/rna-gnl_WGS_JAQGDS_mrna.Dda_2672/rna-gnl_WGS_JAQGDS_mrna.Dda_4885/rna-gnl_WGS_JAQGDS_mrna.Dda_5887/rna-gnl_WGS_JAQGDS_mrna.Dda_8486	5
MF	GO:0090079	translation regulator activity, nucleic acid binding	5/134	66/4200	0.0581446	0.265889	0.231078	rna-gnl_WGS_JAQGDS_mrna.Dda_1368/rna-gnl_WGS_JAQGDS_mrna.Dda_2672/rna-gnl_WGS_JAQGDS_mrna.Dda_4885/rna-gnl_WGS_JAQGDS_mrna.Dda_5887/rna-gnl_WGS_JAQGDS_mrna.Dda_8486	5
MF	GO:0045182	translation regulator activity	5/134	67/4200	0.0612925	0.265889	0.231078	rna-gnl_WGS_JAQGDS_mrna.Dda_1368/rna-gnl_WGS_JAQGDS_mrna.Dda_2672/rna-gnl_WGS_JAQGDS_mrna.Dda_4885/rna-gnl_WGS_JAQGDS_mrna.Dda_5887/rna-gnl_WGS_JAQGDS_mrna.Dda_8486	5
MF	GO:0003855	3-dehydroquinate dehydratase activity	1/134	2/4200	0.062799	0.265889	0.231078	rna-gnl_WGS_JAQGDS_mrna.Dda_8772	1
MF	GO:0004144	diacylglycerol O-acyltransferase activity	1/134	2/4200	0.062799	0.265889	0.231078	rna-gnl_WGS_JAQGDS_mrna.Dda_3185	1
MF	GO:0004353	glutamate dehydrogenase [NAD(P)+] activity	1/134	2/4200	0.062799	0.265889	0.231078	rna-gnl_WGS_JAQGDS_mrna.Dda_3457	1
MF	GO:0004512	inositol-3-phosphate synthase activity	1/134	2/4200	0.062799	0.265889	0.231078	rna-gnl_WGS_JAQGDS_mrna.Dda_5839	1
MF	GO:0004830	tryptophan-tRNA ligase activity	1/134	2/4200	0.062799	0.265889	0.231078	rna-gnl_WGS_JAQGDS_mrna.Dda_8185	1
MF	GO:0005093	Rab GDP-dissociation inhibitor activity	1/134	2/4200	0.062799	0.265889	0.231078	rna-gnl_WGS_JAQGDS_mrna.Dda_0412	1
MF	GO:0016158	3-phytase activity	1/134	2/4200	0.062799	0.265889	0.231078	rna-gnl_WGS_JAQGDS_mrna.Dda_9146	1
MF	GO:0032977	membrane insertase activity	1/134	2/4200	0.062799	0.265889	0.231078	rna-gnl_WGS_JAQGDS_mrna.Dda_8486	1
MF	GO:0033204	ribonuclease P RNA binding	1/134	2/4200	0.062799	0.265889	0.231078	rna-gnl_WGS_JAQGDS_mrna.Dda_6249	1
MF	GO:0042030	ATPase inhibitor activity	1/134	2/4200	0.062799	0.265889	0.231078	rna-gnl_WGS_JAQGDS_mrna.Dda_0538	1
MF	GO:0140597	protein carrier chaperone	1/134	2/4200	0.062799	0.265889	0.231078	rna-gnl_WGS_JAQGDS_mrna.Dda_8486	1
MF	GO:0140678	molecular function inhibitor activity	1/134	2/4200	0.062799	0.265889	0.231078	rna-gnl_WGS_JAQGDS_mrna.Dda_0538	1
MF	GO:0004386	helicase activity	6/134	89/4200	0.063397	0.265889	0.231078	rna-gnl_WGS_JAQGDS_mrna.Dda_1369/rna-gnl_WGS_JAQGDS_mrna.Dda_1408/rna-gnl_WGS_JAQGDS_mrna.Dda_2481/rna-gnl_WGS_JAQGDS_mrna.Dda_5839/rna-gnl_WGS_JAQGDS_mrna.Dda_6178/rna-gnl_WGS_JAQGDS_mrna.Dda_6177	6
CC	GO:0120114	Sm-like protein family complex	3/124	19/3714	0.0238104	0.292868	0.2757	rna-gnl_WGS_JAQGDS_mrna.Dda_2064/rna-gnl_WGS_JAQGDS_mrna.Dda_7145/rna-gnl_WGS_JAQGDS_mrna.Dda_7144	3
MF	GO:0003746	translation elongation factor activity	2/134	14/4200	0.0715741	0.29577	0.257046	rna-gnl_WGS_JAQGDS_mrna.Dda_2672/rna-gnl_WGS_JAQGDS_mrna.Dda_4885	2
CC	GO:0070461	SAGA-type complex	2/124	8/3714	0.0271376	0.303447	0.285659	rna-gnl_WGS_JAQGDS_mrna.Dda_0486/rna-gnl_WGS_JAQGDS_mrna.Dda_1782	2
MF	GO:0003824	catalytic activity	96/134	2752/4200	0.0759859	0.30945	0.268935	rna-gnl_WGS_JAQGDS_mrna.Dda_0184/rna-gnl_WGS_JAQGDS_mrna.Dda_0251/rna-gnl_WGS_JAQGDS_mrna.Dda_0313/rna-gnl_WGS_JAQGDS_mrna.Dda_0461/rna-gnl_WGS_JAQGDS_mrna.Dda_0809/rna-gnl_WGS_JAQGDS_mrna.Dda_1228/rna-gnl_WGS_JAQGDS_mrna.Dda_1360/rna-gnl_WGS_JAQGDS_mrna.Dda_1369/rna-gnl_WGS_JAQGDS_mrna.Dda_1378/rna-gnl_WGS_JAQGDS_mrna.Dda_1408/rna-gnl_WGS_JAQGDS_mrna.Dda_1422/rna-gnl_WGS_JAQGDS_mrna.Dda_1492/rna…	96
CC	GO:0031499	TRAMP complex	1/124	1/3714	0.0333872	0.315894	0.297376	rna-gnl_WGS_JAQGDS_mrna.Dda_9146	1
CC	GO:0140671	ADA complex	1/124	1/3714	0.0333872	0.315894	0.297376	rna-gnl_WGS_JAQGDS_mrna.Dda_0486	1
BP	GO:0009966	regulation of signal transduction	4/109	22/3185	0.00589624	0.323915	0.305416	rna-gnl_WGS_JAQGDS_mrna.Dda_1718/rna-gnl_WGS_JAQGDS_mrna.Dda_1747/rna-gnl_WGS_JAQGDS_mrna.Dda_3222/rna-gnl_WGS_JAQGDS_mrna.Dda_3844	4
BP	GO:0010646	regulation of cell communication	4/109	23/3185	0.00695226	0.323915	0.305416	rna-gnl_WGS_JAQGDS_mrna.Dda_1718/rna-gnl_WGS_JAQGDS_mrna.Dda_1747/rna-gnl_WGS_JAQGDS_mrna.Dda_3222/rna-gnl_WGS_JAQGDS_mrna.Dda_3844	4
BP	GO:0023051	regulation of signaling	4/109	23/3185	0.00695226	0.323915	0.305416	rna-gnl_WGS_JAQGDS_mrna.Dda_1718/rna-gnl_WGS_JAQGDS_mrna.Dda_1747/rna-gnl_WGS_JAQGDS_mrna.Dda_3222/rna-gnl_WGS_JAQGDS_mrna.Dda_3844	4
BP	GO:0048583	regulation of response to stimulus	4/109	24/3185	0.00812636	0.323915	0.305416	rna-gnl_WGS_JAQGDS_mrna.Dda_1718/rna-gnl_WGS_JAQGDS_mrna.Dda_1747/rna-gnl_WGS_JAQGDS_mrna.Dda_3222/rna-gnl_WGS_JAQGDS_mrna.Dda_3844	4
BP	GO:0051179	localization	26/109	476/3185	0.00836418	0.323915	0.305416	rna-gnl_WGS_JAQGDS_mrna.Dda_0412/rna-gnl_WGS_JAQGDS_mrna.Dda_1360/rna-gnl_WGS_JAQGDS_mrna.Dda_2232/rna-gnl_WGS_JAQGDS_mrna.Dda_2546/rna-gnl_WGS_JAQGDS_mrna.Dda_2669/rna-gnl_WGS_JAQGDS_mrna.Dda_2937/rna-gnl_WGS_JAQGDS_mrna.Dda_4045/rna-gnl_WGS_JAQGDS_mrna.Dda_4385/rna-gnl_WGS_JAQGDS_mrna.Dda_4394/rna-gnl_WGS_JAQGDS_mrna.Dda_4436/rna-gnl_WGS_JAQGDS_mrna.Dda_5066/rna-gnl_WGS_JAQGDS_mrna.Dda_5667/rna…	26
BP	GO:0006810	transport	25/109	455/3185	0.00911134	0.323915	0.305416	rna-gnl_WGS_JAQGDS_mrna.Dda_0412/rna-gnl_WGS_JAQGDS_mrna.Dda_1360/rna-gnl_WGS_JAQGDS_mrna.Dda_2232/rna-gnl_WGS_JAQGDS_mrna.Dda_2546/rna-gnl_WGS_JAQGDS_mrna.Dda_2669/rna-gnl_WGS_JAQGDS_mrna.Dda_2937/rna-gnl_WGS_JAQGDS_mrna.Dda_4045/rna-gnl_WGS_JAQGDS_mrna.Dda_4385/rna-gnl_WGS_JAQGDS_mrna.Dda_4394/rna-gnl_WGS_JAQGDS_mrna.Dda_4436/rna-gnl_WGS_JAQGDS_mrna.Dda_5066/rna-gnl_WGS_JAQGDS_mrna.Dda_5667/rna…	25
BP	GO:0060255	regulation of macromolecule metabolic process	13/109	186/3185	0.00990472	0.323915	0.305416	rna-gnl_WGS_JAQGDS_mrna.Dda_0074/rna-gnl_WGS_JAQGDS_mrna.Dda_0184/rna-gnl_WGS_JAQGDS_mrna.Dda_0340/rna-gnl_WGS_JAQGDS_mrna.Dda_1753/rna-gnl_WGS_JAQGDS_mrna.Dda_3208/rna-gnl_WGS_JAQGDS_mrna.Dda_3844/rna-gnl_WGS_JAQGDS_mrna.Dda_4212/rna-gnl_WGS_JAQGDS_mrna.Dda_4885/rna-gnl_WGS_JAQGDS_mrna.Dda_5839/rna-gnl_WGS_JAQGDS_mrna.Dda_6247/rna-gnl_WGS_JAQGDS_mrna.Dda_6898/rna-gnl_WGS_JAQGDS_mrna.Dda_7145/rna…	13
BP	GO:0006085	acetyl-CoA biosynthetic process	2/109	5/3185	0.0108472	0.323915	0.305416	rna-gnl_WGS_JAQGDS_mrna.Dda_1811/rna-gnl_WGS_JAQGDS_mrna.Dda_3353	2
BP	GO:0007064	mitotic sister chromatid cohesion	2/109	5/3185	0.0108472	0.323915	0.305416	rna-gnl_WGS_JAQGDS_mrna.Dda_1705/rna-gnl_WGS_JAQGDS_mrna.Dda_6247	2
BP	GO:0051234	establishment of localization	25/109	462/3185	0.0110269	0.323915	0.305416	rna-gnl_WGS_JAQGDS_mrna.Dda_0412/rna-gnl_WGS_JAQGDS_mrna.Dda_1360/rna-gnl_WGS_JAQGDS_mrna.Dda_2232/rna-gnl_WGS_JAQGDS_mrna.Dda_2546/rna-gnl_WGS_JAQGDS_mrna.Dda_2669/rna-gnl_WGS_JAQGDS_mrna.Dda_2937/rna-gnl_WGS_JAQGDS_mrna.Dda_4045/rna-gnl_WGS_JAQGDS_mrna.Dda_4385/rna-gnl_WGS_JAQGDS_mrna.Dda_4394/rna-gnl_WGS_JAQGDS_mrna.Dda_4436/rna-gnl_WGS_JAQGDS_mrna.Dda_5066/rna-gnl_WGS_JAQGDS_mrna.Dda_5667/rna…	25
MF	GO:0003872	6-phosphofructokinase activity	1/134	3/4200	0.0927144	0.356887	0.310162	rna-gnl_WGS_JAQGDS_mrna.Dda_1378	1
MF	GO:0016300	tRNA (uracil) methyltransferase activity	1/134	3/4200	0.0927144	0.356887	0.310162	rna-gnl_WGS_JAQGDS_mrna.Dda_2940	1
MF	GO:0016624	oxidoreductase activity, acting on the aldehyde or oxo group of donors, disulfide as acceptor	1/134	3/4200	0.0927144	0.356887	0.310162	rna-gnl_WGS_JAQGDS_mrna.Dda_1811	1
MF	GO:0016639	oxidoreductase activity, acting on the CH-NH2 group of donors, NAD or NADP as acceptor	1/134	3/4200	0.0927144	0.356887	0.310162	rna-gnl_WGS_JAQGDS_mrna.Dda_3457	1
BP	GO:0019222	regulation of metabolic process	13/109	196/3185	0.0149936	0.357043	0.336652	rna-gnl_WGS_JAQGDS_mrna.Dda_0074/rna-gnl_WGS_JAQGDS_mrna.Dda_0184/rna-gnl_WGS_JAQGDS_mrna.Dda_0340/rna-gnl_WGS_JAQGDS_mrna.Dda_1753/rna-gnl_WGS_JAQGDS_mrna.Dda_3208/rna-gnl_WGS_JAQGDS_mrna.Dda_3844/rna-gnl_WGS_JAQGDS_mrna.Dda_4212/rna-gnl_WGS_JAQGDS_mrna.Dda_4885/rna-gnl_WGS_JAQGDS_mrna.Dda_5839/rna-gnl_WGS_JAQGDS_mrna.Dda_6247/rna-gnl_WGS_JAQGDS_mrna.Dda_6898/rna-gnl_WGS_JAQGDS_mrna.Dda_7145/rna…	13
BP	GO:0009116	nucleoside metabolic process	6/109	60/3185	0.0156011	0.357043	0.336652	rna-gnl_WGS_JAQGDS_mrna.Dda_2049/rna-gnl_WGS_JAQGDS_mrna.Dda_2163/rna-gnl_WGS_JAQGDS_mrna.Dda_4902/rna-gnl_WGS_JAQGDS_mrna.Dda_7112/rna-gnl_WGS_JAQGDS_mrna.Dda_7138/rna-gnl_WGS_JAQGDS_mrna.Dda_7423	6
BP	GO:0035384	thioester biosynthetic process	2/109	6/3185	0.015909	0.357043	0.336652	rna-gnl_WGS_JAQGDS_mrna.Dda_1811/rna-gnl_WGS_JAQGDS_mrna.Dda_3353	2
BP	GO:0071616	acyl-CoA biosynthetic process	2/109	6/3185	0.015909	0.357043	0.336652	rna-gnl_WGS_JAQGDS_mrna.Dda_1811/rna-gnl_WGS_JAQGDS_mrna.Dda_3353	2
BP	GO:0050789	regulation of biological process	19/109	333/3185	0.0162391	0.357043	0.336652	rna-gnl_WGS_JAQGDS_mrna.Dda_0074/rna-gnl_WGS_JAQGDS_mrna.Dda_0184/rna-gnl_WGS_JAQGDS_mrna.Dda_0340/rna-gnl_WGS_JAQGDS_mrna.Dda_0412/rna-gnl_WGS_JAQGDS_mrna.Dda_1559/rna-gnl_WGS_JAQGDS_mrna.Dda_1718/rna-gnl_WGS_JAQGDS_mrna.Dda_1747/rna-gnl_WGS_JAQGDS_mrna.Dda_1753/rna-gnl_WGS_JAQGDS_mrna.Dda_3208/rna-gnl_WGS_JAQGDS_mrna.Dda_3222/rna-gnl_WGS_JAQGDS_mrna.Dda_3844/rna-gnl_WGS_JAQGDS_mrna.Dda_4212/rna…	19
BP	GO:1901657	glycosyl compound metabolic process	6/109	61/3185	0.0168339	0.357043	0.336652	rna-gnl_WGS_JAQGDS_mrna.Dda_2049/rna-gnl_WGS_JAQGDS_mrna.Dda_2163/rna-gnl_WGS_JAQGDS_mrna.Dda_4902/rna-gnl_WGS_JAQGDS_mrna.Dda_7112/rna-gnl_WGS_JAQGDS_mrna.Dda_7138/rna-gnl_WGS_JAQGDS_mrna.Dda_7423	6
BP	GO:1902531	regulation of intracellular signal transduction	3/109	17/3185	0.0186858	0.357043	0.336652	rna-gnl_WGS_JAQGDS_mrna.Dda_1718/rna-gnl_WGS_JAQGDS_mrna.Dda_1747/rna-gnl_WGS_JAQGDS_mrna.Dda_3844	3
BP	GO:0065007	biological regulation	20/109	372/3185	0.024868	0.357043	0.336652	rna-gnl_WGS_JAQGDS_mrna.Dda_0074/rna-gnl_WGS_JAQGDS_mrna.Dda_0184/rna-gnl_WGS_JAQGDS_mrna.Dda_0340/rna-gnl_WGS_JAQGDS_mrna.Dda_0412/rna-gnl_WGS_JAQGDS_mrna.Dda_0538/rna-gnl_WGS_JAQGDS_mrna.Dda_1559/rna-gnl_WGS_JAQGDS_mrna.Dda_1718/rna-gnl_WGS_JAQGDS_mrna.Dda_1747/rna-gnl_WGS_JAQGDS_mrna.Dda_1753/rna-gnl_WGS_JAQGDS_mrna.Dda_3208/rna-gnl_WGS_JAQGDS_mrna.Dda_3222/rna-gnl_WGS_JAQGDS_mrna.Dda_3844/rna…	20
BP	GO:0006004	fucose metabolic process	1/109	1/3185	0.0342229	0.357043	0.336652	rna-gnl_WGS_JAQGDS_mrna.Dda_7229	1
BP	GO:0006538	glutamate catabolic process	1/109	1/3185	0.0342229	0.357043	0.336652	rna-gnl_WGS_JAQGDS_mrna.Dda_3457	1
BP	GO:0009581	detection of external stimulus	1/109	1/3185	0.0342229	0.357043	0.336652	rna-gnl_WGS_JAQGDS_mrna.Dda_3844	1
BP	GO:0009582	detection of abiotic stimulus	1/109	1/3185	0.0342229	0.357043	0.336652	rna-gnl_WGS_JAQGDS_mrna.Dda_3844	1
BP	GO:0009583	detection of light stimulus	1/109	1/3185	0.0342229	0.357043	0.336652	rna-gnl_WGS_JAQGDS_mrna.Dda_3844	1
BP	GO:0009584	detection of visible light	1/109	1/3185	0.0342229	0.357043	0.336652	rna-gnl_WGS_JAQGDS_mrna.Dda_3844	1
BP	GO:0010452	histone H3-K36 methylation	1/109	1/3185	0.0342229	0.357043	0.336652	rna-gnl_WGS_JAQGDS_mrna.Dda_0184	1
BP	GO:0019551	glutamate catabolic process to 2-oxoglutarate	1/109	1/3185	0.0342229	0.357043	0.336652	rna-gnl_WGS_JAQGDS_mrna.Dda_3457	1
BP	GO:0032780	negative regulation of ATP-dependent activity	1/109	1/3185	0.0342229	0.357043	0.336652	rna-gnl_WGS_JAQGDS_mrna.Dda_0538	1
BP	GO:0034085	establishment of sister chromatid cohesion	1/109	1/3185	0.0342229	0.357043	0.336652	rna-gnl_WGS_JAQGDS_mrna.Dda_6247	1
BP	GO:0034087	establishment of mitotic sister chromatid cohesion	1/109	1/3185	0.0342229	0.357043	0.336652	rna-gnl_WGS_JAQGDS_mrna.Dda_6247	1
BP	GO:0043462	regulation of ATP-dependent activity	1/109	1/3185	0.0342229	0.357043	0.336652	rna-gnl_WGS_JAQGDS_mrna.Dda_0538	1
BP	GO:0043618	regulation of transcription from RNA polymerase II promoter in response to stress	1/109	1/3185	0.0342229	0.357043	0.336652	rna-gnl_WGS_JAQGDS_mrna.Dda_4212	1
BP	GO:0043620	regulation of DNA-templated transcription in response to stress	1/109	1/3185	0.0342229	0.357043	0.336652	rna-gnl_WGS_JAQGDS_mrna.Dda_4212	1
BP	GO:0043649	dicarboxylic acid catabolic process	1/109	1/3185	0.0342229	0.357043	0.336652	rna-gnl_WGS_JAQGDS_mrna.Dda_3457	1
BP	GO:0051606	detection of stimulus	1/109	1/3185	0.0342229	0.357043	0.336652	rna-gnl_WGS_JAQGDS_mrna.Dda_3844	1
BP	GO:0061780	mitotic cohesin loading	1/109	1/3185	0.0342229	0.357043	0.336652	rna-gnl_WGS_JAQGDS_mrna.Dda_6247	1
BP	GO:0071168	protein localization to chromatin	1/109	1/3185	0.0342229	0.357043	0.336652	rna-gnl_WGS_JAQGDS_mrna.Dda_6247	1
BP	GO:0071921	cohesin loading	1/109	1/3185	0.0342229	0.357043	0.336652	rna-gnl_WGS_JAQGDS_mrna.Dda_6247	1
BP	GO:0006084	acetyl-CoA metabolic process	2/109	9/3185	0.0357043	0.357043	0.336652	rna-gnl_WGS_JAQGDS_mrna.Dda_1811/rna-gnl_WGS_JAQGDS_mrna.Dda_3353	2
BP	GO:0033866	nucleoside bisphosphate biosynthetic process	2/109	9/3185	0.0357043	0.357043	0.336652	rna-gnl_WGS_JAQGDS_mrna.Dda_1811/rna-gnl_WGS_JAQGDS_mrna.Dda_3353	2
BP	GO:0034030	ribonucleoside bisphosphate biosynthetic process	2/109	9/3185	0.0357043	0.357043	0.336652	rna-gnl_WGS_JAQGDS_mrna.Dda_1811/rna-gnl_WGS_JAQGDS_mrna.Dda_3353	2
BP	GO:0034033	purine nucleoside bisphosphate biosynthetic process	2/109	9/3185	0.0357043	0.357043	0.336652	rna-gnl_WGS_JAQGDS_mrna.Dda_1811/rna-gnl_WGS_JAQGDS_mrna.Dda_3353	2
MF	GO:0004040	amidase activity	1/134	4/4200	0.121682	0.411959	0.358024	rna-gnl_WGS_JAQGDS_mrna.Dda_7228	1
MF	GO:0004622	lysophospholipase activity	1/134	4/4200	0.121682	0.411959	0.358024	rna-gnl_WGS_JAQGDS_mrna.Dda_1492	1
MF	GO:0005092	GDP-dissociation inhibitor activity	1/134	4/4200	0.121682	0.411959	0.358024	rna-gnl_WGS_JAQGDS_mrna.Dda_0412	1
MF	GO:0016411	acylglycerol O-acyltransferase activity	1/134	4/4200	0.121682	0.411959	0.358024	rna-gnl_WGS_JAQGDS_mrna.Dda_3185	1
MF	GO:0016838	carbon-oxygen lyase activity, acting on phosphates	1/134	4/4200	0.121682	0.411959	0.358024	rna-gnl_WGS_JAQGDS_mrna.Dda_8772	1
MF	GO:0031369	translation initiation factor binding	1/134	4/4200	0.121682	0.411959	0.358024	rna-gnl_WGS_JAQGDS_mrna.Dda_1368	1
MF	GO:0043864	indoleacetamide hydrolase activity	1/134	4/4200	0.121682	0.411959	0.358024	rna-gnl_WGS_JAQGDS_mrna.Dda_7228	1
MF	GO:0102545	phosphatidyl phospholipase B activity	1/134	4/4200	0.121682	0.411959	0.358024	rna-gnl_WGS_JAQGDS_mrna.Dda_1492	1
MF	GO:0140303	intramembrane lipid transporter activity	1/134	4/4200	0.121682	0.411959	0.358024	rna-gnl_WGS_JAQGDS_mrna.Dda_2669	1
MF	GO:0140326	ATPase-coupled intramembrane lipid transporter activity	1/134	4/4200	0.121682	0.411959	0.358024	rna-gnl_WGS_JAQGDS_mrna.Dda_2669	1
BP	GO:0016042	lipid catabolic process	4/109	39/3185	0.04256	0.416734	0.392934	rna-gnl_WGS_JAQGDS_mrna.Dda_1492/rna-gnl_WGS_JAQGDS_mrna.Dda_6936/rna-gnl_WGS_JAQGDS_mrna.Dda_8329/rna-gnl_WGS_JAQGDS_mrna.Dda_8427	4
BP	GO:0007062	sister chromatid cohesion	2/109	10/3185	0.043649	0.418674	0.394763	rna-gnl_WGS_JAQGDS_mrna.Dda_1705/rna-gnl_WGS_JAQGDS_mrna.Dda_6247	2
MF	GO:0140299	small molecule sensor activity	3/134	40/4200	0.133899	0.447925	0.389281	rna-gnl_WGS_JAQGDS_mrna.Dda_1718/rna-gnl_WGS_JAQGDS_mrna.Dda_2574/rna-gnl_WGS_JAQGDS_mrna.Dda_3844	3
CC	GO:0005737	cytoplasm	43/124	1030/3714	0.0511545	0.448734	0.422428	rna-gnl_WGS_JAQGDS_mrna.Dda_0397/rna-gnl_WGS_JAQGDS_mrna.Dda_0412/rna-gnl_WGS_JAQGDS_mrna.Dda_0411/rna-gnl_WGS_JAQGDS_mrna.Dda_0537/rna-gnl_WGS_JAQGDS_mrna.Dda_0538/rna-gnl_WGS_JAQGDS_mrna.Dda_0809/rna-gnl_WGS_JAQGDS_mrna.Dda_1368/rna-gnl_WGS_JAQGDS_mrna.Dda_1378/rna-gnl_WGS_JAQGDS_mrna.Dda_1492/rna-gnl_WGS_JAQGDS_mrna.Dda_1718/rna-gnl_WGS_JAQGDS_mrna.Dda_1812/rna-gnl_WGS_JAQGDS_mrna.Dda_1983/rna…	43
CC	GO:0031082	BLOC complex	1/124	2/3714	0.0656684	0.448734	0.422428	rna-gnl_WGS_JAQGDS_mrna.Dda_2546	1
CC	GO:0031083	BLOC-1 complex	1/124	2/3714	0.0656684	0.448734	0.422428	rna-gnl_WGS_JAQGDS_mrna.Dda_2546	1
CC	GO:0031515	tRNA (m1A) methyltransferase complex	1/124	2/3714	0.0656684	0.448734	0.422428	rna-gnl_WGS_JAQGDS_mrna.Dda_4259	1
CC	GO:0032432	actin filament bundle	1/124	2/3714	0.0656684	0.448734	0.422428	rna-gnl_WGS_JAQGDS_mrna.Dda_3814	1
MF	GO:0008137	NADH dehydrogenase (ubiquinone) activity	1/134	5/4200	0.149731	0.452413	0.393182	rna-gnl_WGS_JAQGDS_mrna.Dda_8481	1
MF	GO:0016409	palmitoyltransferase activity	1/134	5/4200	0.149731	0.452413	0.393182	rna-gnl_WGS_JAQGDS_mrna.Dda_0251	1
MF	GO:0019213	deacetylase activity	1/134	5/4200	0.149731	0.452413	0.393182	rna-gnl_WGS_JAQGDS_mrna.Dda_6630	1
MF	GO:0019706	protein-cysteine S-palmitoyltransferase activity	1/134	5/4200	0.149731	0.452413	0.393182	rna-gnl_WGS_JAQGDS_mrna.Dda_0251	1
MF	GO:0019707	protein-cysteine S-acyltransferase activity	1/134	5/4200	0.149731	0.452413	0.393182	rna-gnl_WGS_JAQGDS_mrna.Dda_0251	1
MF	GO:0030597	RNA glycosylase activity	1/134	5/4200	0.149731	0.452413	0.393182	rna-gnl_WGS_JAQGDS_mrna.Dda_6898	1
MF	GO:0030598	rRNA N-glycosylase activity	1/134	5/4200	0.149731	0.452413	0.393182	rna-gnl_WGS_JAQGDS_mrna.Dda_6898	1
MF	GO:0050136	NADH dehydrogenase (quinone) activity	1/134	5/4200	0.149731	0.452413	0.393182	rna-gnl_WGS_JAQGDS_mrna.Dda_8481	1
MF	GO:0051015	actin filament binding	1/134	5/4200	0.149731	0.452413	0.393182	rna-gnl_WGS_JAQGDS_mrna.Dda_3814	1
BP	GO:0000956	nuclear-transcribed mRNA catabolic process	3/109	25/3185	0.0519097	0.465058	0.438498	rna-gnl_WGS_JAQGDS_mrna.Dda_5839/rna-gnl_WGS_JAQGDS_mrna.Dda_7145/rna-gnl_WGS_JAQGDS_mrna.Dda_7144	3
BP	GO:0018022	peptidyl-lysine methylation	2/109	12/3185	0.0612455	0.465058	0.438498	rna-gnl_WGS_JAQGDS_mrna.Dda_0184/rna-gnl_WGS_JAQGDS_mrna.Dda_0809	2
BP	GO:0019751	polyol metabolic process	2/109	12/3185	0.0612455	0.465058	0.438498	rna-gnl_WGS_JAQGDS_mrna.Dda_3185/rna-gnl_WGS_JAQGDS_mrna.Dda_5839	2
BP	GO:0010556	regulation of macromolecule biosynthetic process	8/109	125/3185	0.0621358	0.465058	0.438498	rna-gnl_WGS_JAQGDS_mrna.Dda_0074/rna-gnl_WGS_JAQGDS_mrna.Dda_0184/rna-gnl_WGS_JAQGDS_mrna.Dda_1753/rna-gnl_WGS_JAQGDS_mrna.Dda_3208/rna-gnl_WGS_JAQGDS_mrna.Dda_3844/rna-gnl_WGS_JAQGDS_mrna.Dda_4212/rna-gnl_WGS_JAQGDS_mrna.Dda_4885/rna-gnl_WGS_JAQGDS_mrna.Dda_6898	8
BP	GO:0006103	2-oxoglutarate metabolic process	1/109	2/3185	0.067285	0.465058	0.438498	rna-gnl_WGS_JAQGDS_mrna.Dda_3457	1
BP	GO:0006436	tryptophanyl-tRNA aminoacylation	1/109	2/3185	0.067285	0.465058	0.438498	rna-gnl_WGS_JAQGDS_mrna.Dda_8185	1
BP	GO:0006572	tyrosine catabolic process	1/109	2/3185	0.067285	0.465058	0.438498	rna-gnl_WGS_JAQGDS_mrna.Dda_9119	1
BP	GO:0009314	response to radiation	1/109	2/3185	0.067285	0.465058	0.438498	rna-gnl_WGS_JAQGDS_mrna.Dda_3844	1
BP	GO:0009416	response to light stimulus	1/109	2/3185	0.067285	0.465058	0.438498	rna-gnl_WGS_JAQGDS_mrna.Dda_3844	1
BP	GO:0019432	triglyceride biosynthetic process	1/109	2/3185	0.067285	0.465058	0.438498	rna-gnl_WGS_JAQGDS_mrna.Dda_3185	1
BP	GO:0030046	parallel actin filament bundle assembly	1/109	2/3185	0.067285	0.465058	0.438498	rna-gnl_WGS_JAQGDS_mrna.Dda_3814	1
BP	GO:0045901	positive regulation of translational elongation	1/109	2/3185	0.067285	0.465058	0.438498	rna-gnl_WGS_JAQGDS_mrna.Dda_4885	1
BP	GO:0046460	neutral lipid biosynthetic process	1/109	2/3185	0.067285	0.465058	0.438498	rna-gnl_WGS_JAQGDS_mrna.Dda_3185	1
BP	GO:0046463	acylglycerol biosynthetic process	1/109	2/3185	0.067285	0.465058	0.438498	rna-gnl_WGS_JAQGDS_mrna.Dda_3185	1
BP	GO:0051017	actin filament bundle assembly	1/109	2/3185	0.067285	0.465058	0.438498	rna-gnl_WGS_JAQGDS_mrna.Dda_3814	1
BP	GO:0051123	RNA polymerase II preinitiation complex assembly	1/109	2/3185	0.067285	0.465058	0.438498	rna-gnl_WGS_JAQGDS_mrna.Dda_8486	1
BP	GO:0061572	actin filament bundle organization	1/109	2/3185	0.067285	0.465058	0.438498	rna-gnl_WGS_JAQGDS_mrna.Dda_3814	1
BP	GO:0070649	formin-nucleated actin cable assembly	1/109	2/3185	0.067285	0.465058	0.438498	rna-gnl_WGS_JAQGDS_mrna.Dda_3814	1
BP	GO:0110009	formin-nucleated actin cable organization	1/109	2/3185	0.067285	0.465058	0.438498	rna-gnl_WGS_JAQGDS_mrna.Dda_3814	1
MF	GO:0008276	protein methyltransferase activity	2/134	23/4200	0.165771	0.495549	0.43067	rna-gnl_WGS_JAQGDS_mrna.Dda_0184/rna-gnl_WGS_JAQGDS_mrna.Dda_0809	2
MF	GO:0003847	1-alkyl-2-acetylglycerophosphocholine esterase activity	1/134	6/4200	0.176891	0.497064	0.431986	rna-gnl_WGS_JAQGDS_mrna.Dda_8329	1
MF	GO:0003955	NAD(P)H dehydrogenase (quinone) activity	1/134	6/4200	0.176891	0.497064	0.431986	rna-gnl_WGS_JAQGDS_mrna.Dda_8481	1
MF	GO:0004652	polynucleotide adenylyltransferase activity	1/134	6/4200	0.176891	0.497064	0.431986	rna-gnl_WGS_JAQGDS_mrna.Dda_9146	1
MF	GO:0008443	phosphofructokinase activity	1/134	6/4200	0.176891	0.497064	0.431986	rna-gnl_WGS_JAQGDS_mrna.Dda_1378	1
MF	GO:0016655	oxidoreductase activity, acting on NAD(P)H, quinone or similar compound as acceptor	1/134	6/4200	0.176891	0.497064	0.431986	rna-gnl_WGS_JAQGDS_mrna.Dda_8481	1
MF	GO:0016774	phosphotransferase activity, carboxyl group as acceptor	1/134	6/4200	0.176891	0.497064	0.431986	rna-gnl_WGS_JAQGDS_mrna.Dda_3353	1
CC	GO:0005839	proteasome core complex	2/124	14/3714	0.0774538	0.501412	0.472018	rna-gnl_WGS_JAQGDS_mrna.Dda_1983/rna-gnl_WGS_JAQGDS_mrna.Dda_3207	2
MF	GO:0008173	RNA methyltransferase activity	2/134	25/4200	0.188868	0.508883	0.442259	rna-gnl_WGS_JAQGDS_mrna.Dda_2940/rna-gnl_WGS_JAQGDS_mrna.Dda_4259	2
MF	GO:0016811	hydrolase activity, acting on carbon-nitrogen (but not peptide) bonds, in linear amides	2/134	25/4200	0.188868	0.508883	0.442259	rna-gnl_WGS_JAQGDS_mrna.Dda_6630/rna-gnl_WGS_JAQGDS_mrna.Dda_7228	2
MF	GO:0140098	catalytic activity, acting on RNA	8/134	176/4200	0.198139	0.508883	0.442259	rna-gnl_WGS_JAQGDS_mrna.Dda_1369/rna-gnl_WGS_JAQGDS_mrna.Dda_2940/rna-gnl_WGS_JAQGDS_mrna.Dda_4259/rna-gnl_WGS_JAQGDS_mrna.Dda_5839/rna-gnl_WGS_JAQGDS_mrna.Dda_6178/rna-gnl_WGS_JAQGDS_mrna.Dda_6177/rna-gnl_WGS_JAQGDS_mrna.Dda_6898/rna-gnl_WGS_JAQGDS_mrna.Dda_8185	8
MF	GO:0008170	N-methyltransferase activity	2/134	26/4200	0.200579	0.508883	0.442259	rna-gnl_WGS_JAQGDS_mrna.Dda_0184/rna-gnl_WGS_JAQGDS_mrna.Dda_0809	2
MF	GO:0004100	chitin synthase activity	1/134	7/4200	0.20319	0.508883	0.442259	rna-gnl_WGS_JAQGDS_mrna.Dda_7188	1
MF	GO:0015453	oxidoreduction-driven active transmembrane transporter activity	1/134	7/4200	0.20319	0.508883	0.442259	rna-gnl_WGS_JAQGDS_mrna.Dda_8481	1
MF	GO:0016538	cyclin-dependent protein serine/threonine kinase regulator activity	1/134	7/4200	0.20319	0.508883	0.442259	rna-gnl_WGS_JAQGDS_mrna.Dda_0074	1
MF	GO:0018024	histone-lysine N-methyltransferase activity	1/134	7/4200	0.20319	0.508883	0.442259	rna-gnl_WGS_JAQGDS_mrna.Dda_0184	1
MF	GO:0035673	oligopeptide transmembrane transporter activity	1/134	7/4200	0.20319	0.508883	0.442259	rna-gnl_WGS_JAQGDS_mrna.Dda_8777	1
MF	GO:0042054	histone methyltransferase activity	1/134	7/4200	0.20319	0.508883	0.442259	rna-gnl_WGS_JAQGDS_mrna.Dda_0184	1
MF	GO:0070403	NAD+ binding	1/134	7/4200	0.20319	0.508883	0.442259	rna-gnl_WGS_JAQGDS_mrna.Dda_7206	1
MF	GO:1904680	peptide transmembrane transporter activity	1/134	7/4200	0.20319	0.508883	0.442259	rna-gnl_WGS_JAQGDS_mrna.Dda_8777	1
MF	GO:0003743	translation initiation factor activity	3/134	49/4200	0.20464	0.508883	0.442259	rna-gnl_WGS_JAQGDS_mrna.Dda_1368/rna-gnl_WGS_JAQGDS_mrna.Dda_5887/rna-gnl_WGS_JAQGDS_mrna.Dda_8486	3
BP	GO:0009889	regulation of biosynthetic process	8/109	131/3185	0.0773343	0.519245	0.48959	rna-gnl_WGS_JAQGDS_mrna.Dda_0074/rna-gnl_WGS_JAQGDS_mrna.Dda_0184/rna-gnl_WGS_JAQGDS_mrna.Dda_1753/rna-gnl_WGS_JAQGDS_mrna.Dda_3208/rna-gnl_WGS_JAQGDS_mrna.Dda_3844/rna-gnl_WGS_JAQGDS_mrna.Dda_4212/rna-gnl_WGS_JAQGDS_mrna.Dda_4885/rna-gnl_WGS_JAQGDS_mrna.Dda_6898	8
BP	GO:0031326	regulation of cellular biosynthetic process	8/109	131/3185	0.0773343	0.519245	0.48959	rna-gnl_WGS_JAQGDS_mrna.Dda_0074/rna-gnl_WGS_JAQGDS_mrna.Dda_0184/rna-gnl_WGS_JAQGDS_mrna.Dda_1753/rna-gnl_WGS_JAQGDS_mrna.Dda_3208/rna-gnl_WGS_JAQGDS_mrna.Dda_3844/rna-gnl_WGS_JAQGDS_mrna.Dda_4212/rna-gnl_WGS_JAQGDS_mrna.Dda_4885/rna-gnl_WGS_JAQGDS_mrna.Dda_6898	8
BP	GO:0006637	acyl-CoA metabolic process	2/109	14/3185	0.0808072	0.522406	0.492571	rna-gnl_WGS_JAQGDS_mrna.Dda_1811/rna-gnl_WGS_JAQGDS_mrna.Dda_3353	2
BP	GO:0035383	thioester metabolic process	2/109	14/3185	0.0808072	0.522406	0.492571	rna-gnl_WGS_JAQGDS_mrna.Dda_1811/rna-gnl_WGS_JAQGDS_mrna.Dda_3353	2
BP	GO:0006402	mRNA catabolic process	3/109	30/3185	0.0811396	0.522406	0.492571	rna-gnl_WGS_JAQGDS_mrna.Dda_5839/rna-gnl_WGS_JAQGDS_mrna.Dda_7145/rna-gnl_WGS_JAQGDS_mrna.Dda_7144	3
BP	GO:0010629	negative regulation of gene expression	4/109	49/3185	0.0848232	0.523112	0.493237	rna-gnl_WGS_JAQGDS_mrna.Dda_5839/rna-gnl_WGS_JAQGDS_mrna.Dda_6898/rna-gnl_WGS_JAQGDS_mrna.Dda_7145/rna-gnl_WGS_JAQGDS_mrna.Dda_7144	4
BP	GO:0006355	regulation of DNA-templated transcription	6/109	90/3185	0.0857013	0.523112	0.493237	rna-gnl_WGS_JAQGDS_mrna.Dda_0074/rna-gnl_WGS_JAQGDS_mrna.Dda_0184/rna-gnl_WGS_JAQGDS_mrna.Dda_1753/rna-gnl_WGS_JAQGDS_mrna.Dda_3208/rna-gnl_WGS_JAQGDS_mrna.Dda_3844/rna-gnl_WGS_JAQGDS_mrna.Dda_4212	6
BP	GO:1903506	regulation of nucleic acid-templated transcription	6/109	90/3185	0.0857013	0.523112	0.493237	rna-gnl_WGS_JAQGDS_mrna.Dda_0074/rna-gnl_WGS_JAQGDS_mrna.Dda_0184/rna-gnl_WGS_JAQGDS_mrna.Dda_1753/rna-gnl_WGS_JAQGDS_mrna.Dda_3208/rna-gnl_WGS_JAQGDS_mrna.Dda_3844/rna-gnl_WGS_JAQGDS_mrna.Dda_4212	6
BP	GO:2001141	regulation of RNA biosynthetic process	6/109	90/3185	0.0857013	0.523112	0.493237	rna-gnl_WGS_JAQGDS_mrna.Dda_0074/rna-gnl_WGS_JAQGDS_mrna.Dda_0184/rna-gnl_WGS_JAQGDS_mrna.Dda_1753/rna-gnl_WGS_JAQGDS_mrna.Dda_3208/rna-gnl_WGS_JAQGDS_mrna.Dda_3844/rna-gnl_WGS_JAQGDS_mrna.Dda_4212	6
BP	GO:1901135	carbohydrate derivative metabolic process	13/109	257/3185	0.0968965	0.523822	0.493907	rna-gnl_WGS_JAQGDS_mrna.Dda_1378/rna-gnl_WGS_JAQGDS_mrna.Dda_1811/rna-gnl_WGS_JAQGDS_mrna.Dda_1895/rna-gnl_WGS_JAQGDS_mrna.Dda_2049/rna-gnl_WGS_JAQGDS_mrna.Dda_2163/rna-gnl_WGS_JAQGDS_mrna.Dda_3353/rna-gnl_WGS_JAQGDS_mrna.Dda_4902/rna-gnl_WGS_JAQGDS_mrna.Dda_6630/rna-gnl_WGS_JAQGDS_mrna.Dda_7112/rna-gnl_WGS_JAQGDS_mrna.Dda_7138/rna-gnl_WGS_JAQGDS_mrna.Dda_7423/rna-gnl_WGS_JAQGDS_mrna.Dda_7450/rna…	13
BP	GO:0006002	fructose 6-phosphate metabolic process	1/109	3/3185	0.0992253	0.523822	0.493907	rna-gnl_WGS_JAQGDS_mrna.Dda_1378	1
BP	GO:0006044	N-acetylglucosamine metabolic process	1/109	3/3185	0.0992253	0.523822	0.493907	rna-gnl_WGS_JAQGDS_mrna.Dda_6630	1
BP	GO:0006071	glycerol metabolic process	1/109	3/3185	0.0992253	0.523822	0.493907	rna-gnl_WGS_JAQGDS_mrna.Dda_3185	1
BP	GO:0006086	acetyl-CoA biosynthetic process from pyruvate	1/109	3/3185	0.0992253	0.523822	0.493907	rna-gnl_WGS_JAQGDS_mrna.Dda_1811	1
BP	GO:0006106	fumarate metabolic process	1/109	3/3185	0.0992253	0.523822	0.493907	rna-gnl_WGS_JAQGDS_mrna.Dda_3457	1
BP	GO:0009065	glutamine family amino acid catabolic process	1/109	3/3185	0.0992253	0.523822	0.493907	rna-gnl_WGS_JAQGDS_mrna.Dda_3457	1
BP	GO:0009423	chorismate biosynthetic process	1/109	3/3185	0.0992253	0.523822	0.493907	rna-gnl_WGS_JAQGDS_mrna.Dda_8772	1
BP	GO:0034502	protein localization to chromosome	1/109	3/3185	0.0992253	0.523822	0.493907	rna-gnl_WGS_JAQGDS_mrna.Dda_6247	1
BP	GO:0043486	histone exchange	1/109	3/3185	0.0992253	0.523822	0.493907	rna-gnl_WGS_JAQGDS_mrna.Dda_1753	1
BP	GO:0046470	phosphatidylcholine metabolic process	1/109	3/3185	0.0992253	0.523822	0.493907	rna-gnl_WGS_JAQGDS_mrna.Dda_1492	1
BP	GO:0048280	vesicle fusion with Golgi apparatus	1/109	3/3185	0.0992253	0.523822	0.493907	rna-gnl_WGS_JAQGDS_mrna.Dda_8772	1
BP	GO:0006164	purine nucleotide biosynthetic process	3/109	33/3185	0.101421	0.523822	0.493907	rna-gnl_WGS_JAQGDS_mrna.Dda_1811/rna-gnl_WGS_JAQGDS_mrna.Dda_1895/rna-gnl_WGS_JAQGDS_mrna.Dda_3353	3
BP	GO:0009152	purine ribonucleotide biosynthetic process	3/109	33/3185	0.101421	0.523822	0.493907	rna-gnl_WGS_JAQGDS_mrna.Dda_1811/rna-gnl_WGS_JAQGDS_mrna.Dda_1895/rna-gnl_WGS_JAQGDS_mrna.Dda_3353	3
BP	GO:0050794	regulation of cellular process	14/109	287/3185	0.108631	0.541261	0.510349	rna-gnl_WGS_JAQGDS_mrna.Dda_0074/rna-gnl_WGS_JAQGDS_mrna.Dda_0184/rna-gnl_WGS_JAQGDS_mrna.Dda_0412/rna-gnl_WGS_JAQGDS_mrna.Dda_1559/rna-gnl_WGS_JAQGDS_mrna.Dda_1718/rna-gnl_WGS_JAQGDS_mrna.Dda_1747/rna-gnl_WGS_JAQGDS_mrna.Dda_1753/rna-gnl_WGS_JAQGDS_mrna.Dda_3208/rna-gnl_WGS_JAQGDS_mrna.Dda_3222/rna-gnl_WGS_JAQGDS_mrna.Dda_3844/rna-gnl_WGS_JAQGDS_mrna.Dda_4212/rna-gnl_WGS_JAQGDS_mrna.Dda_4885/rna…	14
BP	GO:0006401	RNA catabolic process	3/109	36/3185	0.123503	0.541261	0.510349	rna-gnl_WGS_JAQGDS_mrna.Dda_5839/rna-gnl_WGS_JAQGDS_mrna.Dda_7145/rna-gnl_WGS_JAQGDS_mrna.Dda_7144	3
BP	GO:0010605	negative regulation of macromolecule metabolic process	4/109	57/3185	0.129108	0.541261	0.510349	rna-gnl_WGS_JAQGDS_mrna.Dda_5839/rna-gnl_WGS_JAQGDS_mrna.Dda_6898/rna-gnl_WGS_JAQGDS_mrna.Dda_7145/rna-gnl_WGS_JAQGDS_mrna.Dda_7144	4
BP	GO:0006020	inositol metabolic process	1/109	4/3185	0.130082	0.541261	0.510349	rna-gnl_WGS_JAQGDS_mrna.Dda_5839	1
BP	GO:0006021	inositol biosynthetic process	1/109	4/3185	0.130082	0.541261	0.510349	rna-gnl_WGS_JAQGDS_mrna.Dda_5839	1
BP	GO:0006536	glutamate metabolic process	1/109	4/3185	0.130082	0.541261	0.510349	rna-gnl_WGS_JAQGDS_mrna.Dda_3457	1
BP	GO:0006906	vesicle fusion	1/109	4/3185	0.130082	0.541261	0.510349	rna-gnl_WGS_JAQGDS_mrna.Dda_8772	1
BP	GO:0007030	Golgi organization	1/109	4/3185	0.130082	0.541261	0.510349	rna-gnl_WGS_JAQGDS_mrna.Dda_8772	1
BP	GO:0019400	alditol metabolic process	1/109	4/3185	0.130082	0.541261	0.510349	rna-gnl_WGS_JAQGDS_mrna.Dda_3185	1
BP	GO:0032011	ARF protein signal transduction	1/109	4/3185	0.130082	0.541261	0.510349	rna-gnl_WGS_JAQGDS_mrna.Dda_1747	1
BP	GO:0032012	regulation of ARF protein signal transduction	1/109	4/3185	0.130082	0.541261	0.510349	rna-gnl_WGS_JAQGDS_mrna.Dda_1747	1
BP	GO:0045454	cell redox homeostasis	1/109	4/3185	0.130082	0.541261	0.510349	rna-gnl_WGS_JAQGDS_mrna.Dda_1559	1
BP	GO:0046417	chorismate metabolic process	1/109	4/3185	0.130082	0.541261	0.510349	rna-gnl_WGS_JAQGDS_mrna.Dda_8772	1
BP	GO:0070897	transcription preinitiation complex assembly	1/109	4/3185	0.130082	0.541261	0.510349	rna-gnl_WGS_JAQGDS_mrna.Dda_8486	1
BP	GO:0090174	organelle membrane fusion	1/109	4/3185	0.130082	0.541261	0.510349	rna-gnl_WGS_JAQGDS_mrna.Dda_8772	1
BP	GO:0072522	purine-containing compound biosynthetic process	3/109	37/3185	0.131225	0.541261	0.510349	rna-gnl_WGS_JAQGDS_mrna.Dda_1811/rna-gnl_WGS_JAQGDS_mrna.Dda_1895/rna-gnl_WGS_JAQGDS_mrna.Dda_3353	3
BP	GO:0035556	intracellular signal transduction	5/109	79/3185	0.131724	0.541261	0.510349	rna-gnl_WGS_JAQGDS_mrna.Dda_0412/rna-gnl_WGS_JAQGDS_mrna.Dda_1718/rna-gnl_WGS_JAQGDS_mrna.Dda_1747/rna-gnl_WGS_JAQGDS_mrna.Dda_3222/rna-gnl_WGS_JAQGDS_mrna.Dda_3844	5
BP	GO:1901071	glucosamine-containing compound metabolic process	2/109	19/3185	0.136173	0.541261	0.510349	rna-gnl_WGS_JAQGDS_mrna.Dda_6630/rna-gnl_WGS_JAQGDS_mrna.Dda_7450	2
BP	GO:0051252	regulation of RNA metabolic process	6/109	103/3185	0.1389	0.541261	0.510349	rna-gnl_WGS_JAQGDS_mrna.Dda_0074/rna-gnl_WGS_JAQGDS_mrna.Dda_0184/rna-gnl_WGS_JAQGDS_mrna.Dda_1753/rna-gnl_WGS_JAQGDS_mrna.Dda_3208/rna-gnl_WGS_JAQGDS_mrna.Dda_3844/rna-gnl_WGS_JAQGDS_mrna.Dda_4212	6
BP	GO:0031323	regulation of cellular metabolic process	8/109	153/3185	0.150534	0.541261	0.510349	rna-gnl_WGS_JAQGDS_mrna.Dda_0074/rna-gnl_WGS_JAQGDS_mrna.Dda_0184/rna-gnl_WGS_JAQGDS_mrna.Dda_1753/rna-gnl_WGS_JAQGDS_mrna.Dda_3208/rna-gnl_WGS_JAQGDS_mrna.Dda_3844/rna-gnl_WGS_JAQGDS_mrna.Dda_4212/rna-gnl_WGS_JAQGDS_mrna.Dda_4885/rna-gnl_WGS_JAQGDS_mrna.Dda_6898	8
BP	GO:0006559	L-phenylalanine catabolic process	1/109	5/3185	0.15989	0.541261	0.510349	rna-gnl_WGS_JAQGDS_mrna.Dda_9119	1
BP	GO:0009968	negative regulation of signal transduction	1/109	5/3185	0.15989	0.541261	0.510349	rna-gnl_WGS_JAQGDS_mrna.Dda_3222	1
BP	GO:0010648	negative regulation of cell communication	1/109	5/3185	0.15989	0.541261	0.510349	rna-gnl_WGS_JAQGDS_mrna.Dda_3222	1
BP	GO:0015914	phospholipid transport	1/109	5/3185	0.15989	0.541261	0.510349	rna-gnl_WGS_JAQGDS_mrna.Dda_2669	1
BP	GO:0023057	negative regulation of signaling	1/109	5/3185	0.15989	0.541261	0.510349	rna-gnl_WGS_JAQGDS_mrna.Dda_3222	1
BP	GO:0048284	organelle fusion	1/109	5/3185	0.15989	0.541261	0.510349	rna-gnl_WGS_JAQGDS_mrna.Dda_8772	1
BP	GO:0048585	negative regulation of response to stimulus	1/109	5/3185	0.15989	0.541261	0.510349	rna-gnl_WGS_JAQGDS_mrna.Dda_3222	1
BP	GO:1902222	erythrose 4-phosphate/phosphoenolpyruvate family amino acid catabolic process	1/109	5/3185	0.15989	0.541261	0.510349	rna-gnl_WGS_JAQGDS_mrna.Dda_9119	1
BP	GO:0043604	amide biosynthetic process	11/109	230/3185	0.160041	0.541261	0.510349	rna-gnl_WGS_JAQGDS_mrna.Dda_0412/rna-gnl_WGS_JAQGDS_mrna.Dda_0411/rna-gnl_WGS_JAQGDS_mrna.Dda_1368/rna-gnl_WGS_JAQGDS_mrna.Dda_1797/rna-gnl_WGS_JAQGDS_mrna.Dda_1811/rna-gnl_WGS_JAQGDS_mrna.Dda_2672/rna-gnl_WGS_JAQGDS_mrna.Dda_3353/rna-gnl_WGS_JAQGDS_mrna.Dda_4885/rna-gnl_WGS_JAQGDS_mrna.Dda_6898/rna-gnl_WGS_JAQGDS_mrna.Dda_8185/rna-gnl_WGS_JAQGDS_mrna.Dda_8544	11
BP	GO:0033865	nucleoside bisphosphate metabolic process	2/109	21/3185	0.160173	0.541261	0.510349	rna-gnl_WGS_JAQGDS_mrna.Dda_1811/rna-gnl_WGS_JAQGDS_mrna.Dda_3353	2
BP	GO:0033875	ribonucleoside bisphosphate metabolic process	2/109	21/3185	0.160173	0.541261	0.510349	rna-gnl_WGS_JAQGDS_mrna.Dda_1811/rna-gnl_WGS_JAQGDS_mrna.Dda_3353	2
BP	GO:0034032	purine nucleoside bisphosphate metabolic process	2/109	21/3185	0.160173	0.541261	0.510349	rna-gnl_WGS_JAQGDS_mrna.Dda_1811/rna-gnl_WGS_JAQGDS_mrna.Dda_3353	2
BP	GO:1901606	alpha-amino acid catabolic process	2/109	21/3185	0.160173	0.541261	0.510349	rna-gnl_WGS_JAQGDS_mrna.Dda_3457/rna-gnl_WGS_JAQGDS_mrna.Dda_9119	2
BP	GO:1901575	organic substance catabolic process	15/109	333/3185	0.160676	0.541261	0.510349	rna-gnl_WGS_JAQGDS_mrna.Dda_1492/rna-gnl_WGS_JAQGDS_mrna.Dda_1983/rna-gnl_WGS_JAQGDS_mrna.Dda_2376/rna-gnl_WGS_JAQGDS_mrna.Dda_3207/rna-gnl_WGS_JAQGDS_mrna.Dda_3457/rna-gnl_WGS_JAQGDS_mrna.Dda_3961/rna-gnl_WGS_JAQGDS_mrna.Dda_5716/rna-gnl_WGS_JAQGDS_mrna.Dda_5839/rna-gnl_WGS_JAQGDS_mrna.Dda_6936/rna-gnl_WGS_JAQGDS_mrna.Dda_7145/rna-gnl_WGS_JAQGDS_mrna.Dda_7144/rna-gnl_WGS_JAQGDS_mrna.Dda_7450/rna…	15
BP	GO:0051171	regulation of nitrogen compound metabolic process	8/109	156/3185	0.162532	0.541261	0.510349	rna-gnl_WGS_JAQGDS_mrna.Dda_0074/rna-gnl_WGS_JAQGDS_mrna.Dda_0184/rna-gnl_WGS_JAQGDS_mrna.Dda_1753/rna-gnl_WGS_JAQGDS_mrna.Dda_3208/rna-gnl_WGS_JAQGDS_mrna.Dda_3844/rna-gnl_WGS_JAQGDS_mrna.Dda_4212/rna-gnl_WGS_JAQGDS_mrna.Dda_4885/rna-gnl_WGS_JAQGDS_mrna.Dda_6898	8
BP	GO:0019219	regulation of nucleobase-containing compound metabolic process	6/109	108/3185	0.162737	0.541261	0.510349	rna-gnl_WGS_JAQGDS_mrna.Dda_0074/rna-gnl_WGS_JAQGDS_mrna.Dda_0184/rna-gnl_WGS_JAQGDS_mrna.Dda_1753/rna-gnl_WGS_JAQGDS_mrna.Dda_3208/rna-gnl_WGS_JAQGDS_mrna.Dda_3844/rna-gnl_WGS_JAQGDS_mrna.Dda_4212	6
BP	GO:0055086	nucleobase-containing small molecule metabolic process	9/109	181/3185	0.163981	0.541261	0.510349	rna-gnl_WGS_JAQGDS_mrna.Dda_1811/rna-gnl_WGS_JAQGDS_mrna.Dda_1895/rna-gnl_WGS_JAQGDS_mrna.Dda_2049/rna-gnl_WGS_JAQGDS_mrna.Dda_2163/rna-gnl_WGS_JAQGDS_mrna.Dda_3353/rna-gnl_WGS_JAQGDS_mrna.Dda_4902/rna-gnl_WGS_JAQGDS_mrna.Dda_7112/rna-gnl_WGS_JAQGDS_mrna.Dda_7138/rna-gnl_WGS_JAQGDS_mrna.Dda_7423	9
BP	GO:0009892	negative regulation of metabolic process	4/109	63/3185	0.167467	0.541261	0.510349	rna-gnl_WGS_JAQGDS_mrna.Dda_5839/rna-gnl_WGS_JAQGDS_mrna.Dda_6898/rna-gnl_WGS_JAQGDS_mrna.Dda_7145/rna-gnl_WGS_JAQGDS_mrna.Dda_7144	4
BP	GO:0019439	aromatic compound catabolic process	4/109	63/3185	0.167467	0.541261	0.510349	rna-gnl_WGS_JAQGDS_mrna.Dda_5839/rna-gnl_WGS_JAQGDS_mrna.Dda_7145/rna-gnl_WGS_JAQGDS_mrna.Dda_7144/rna-gnl_WGS_JAQGDS_mrna.Dda_9119	4
BP	GO:0048519	negative regulation of biological process	5/109	86/3185	0.169711	0.541261	0.510349	rna-gnl_WGS_JAQGDS_mrna.Dda_3222/rna-gnl_WGS_JAQGDS_mrna.Dda_5839/rna-gnl_WGS_JAQGDS_mrna.Dda_6898/rna-gnl_WGS_JAQGDS_mrna.Dda_7145/rna-gnl_WGS_JAQGDS_mrna.Dda_7144	5
BP	GO:0009260	ribonucleotide biosynthetic process	3/109	42/3185	0.172159	0.541261	0.510349	rna-gnl_WGS_JAQGDS_mrna.Dda_1811/rna-gnl_WGS_JAQGDS_mrna.Dda_1895/rna-gnl_WGS_JAQGDS_mrna.Dda_3353	3
BP	GO:0006066	alcohol metabolic process	2/109	22/3185	0.172449	0.541261	0.510349	rna-gnl_WGS_JAQGDS_mrna.Dda_3185/rna-gnl_WGS_JAQGDS_mrna.Dda_5839	2
BP	GO:0043648	dicarboxylic acid metabolic process	2/109	22/3185	0.172449	0.541261	0.510349	rna-gnl_WGS_JAQGDS_mrna.Dda_3457/rna-gnl_WGS_JAQGDS_mrna.Dda_8772	2
BP	GO:0007165	signal transduction	6/109	111/3185	0.177841	0.541261	0.510349	rna-gnl_WGS_JAQGDS_mrna.Dda_0412/rna-gnl_WGS_JAQGDS_mrna.Dda_1718/rna-gnl_WGS_JAQGDS_mrna.Dda_1747/rna-gnl_WGS_JAQGDS_mrna.Dda_3222/rna-gnl_WGS_JAQGDS_mrna.Dda_3844/rna-gnl_WGS_JAQGDS_mrna.Dda_5637	6
BP	GO:0046390	ribose phosphate biosynthetic process	3/109	43/3185	0.18075	0.541261	0.510349	rna-gnl_WGS_JAQGDS_mrna.Dda_1811/rna-gnl_WGS_JAQGDS_mrna.Dda_1895/rna-gnl_WGS_JAQGDS_mrna.Dda_3353	3
BP	GO:0023052	signaling	6/109	112/3185	0.183001	0.541261	0.510349	rna-gnl_WGS_JAQGDS_mrna.Dda_0412/rna-gnl_WGS_JAQGDS_mrna.Dda_1718/rna-gnl_WGS_JAQGDS_mrna.Dda_1747/rna-gnl_WGS_JAQGDS_mrna.Dda_3222/rna-gnl_WGS_JAQGDS_mrna.Dda_3844/rna-gnl_WGS_JAQGDS_mrna.Dda_5637	6
BP	GO:0006040	amino sugar metabolic process	2/109	23/3185	0.184875	0.541261	0.510349	rna-gnl_WGS_JAQGDS_mrna.Dda_6630/rna-gnl_WGS_JAQGDS_mrna.Dda_7450	2
BP	GO:0006479	protein methylation	2/109	23/3185	0.184875	0.541261	0.510349	rna-gnl_WGS_JAQGDS_mrna.Dda_0184/rna-gnl_WGS_JAQGDS_mrna.Dda_0809	2
BP	GO:0008213	protein alkylation	2/109	23/3185	0.184875	0.541261	0.510349	rna-gnl_WGS_JAQGDS_mrna.Dda_0184/rna-gnl_WGS_JAQGDS_mrna.Dda_0809	2
BP	GO:0009072	aromatic amino acid family metabolic process	2/109	23/3185	0.184875	0.541261	0.510349	rna-gnl_WGS_JAQGDS_mrna.Dda_8772/rna-gnl_WGS_JAQGDS_mrna.Dda_9119	2
BP	GO:0071824	protein-DNA complex subunit organization	2/109	23/3185	0.184875	0.541261	0.510349	rna-gnl_WGS_JAQGDS_mrna.Dda_1753/rna-gnl_WGS_JAQGDS_mrna.Dda_8486	2
BP	GO:0080090	regulation of primary metabolic process	8/109	162/3185	0.187828	0.541261	0.510349	rna-gnl_WGS_JAQGDS_mrna.Dda_0074/rna-gnl_WGS_JAQGDS_mrna.Dda_0184/rna-gnl_WGS_JAQGDS_mrna.Dda_1753/rna-gnl_WGS_JAQGDS_mrna.Dda_3208/rna-gnl_WGS_JAQGDS_mrna.Dda_3844/rna-gnl_WGS_JAQGDS_mrna.Dda_4212/rna-gnl_WGS_JAQGDS_mrna.Dda_4885/rna-gnl_WGS_JAQGDS_mrna.Dda_6898	8
BP	GO:1901361	organic cyclic compound catabolic process	4/109	66/3185	0.188019	0.541261	0.510349	rna-gnl_WGS_JAQGDS_mrna.Dda_5839/rna-gnl_WGS_JAQGDS_mrna.Dda_7145/rna-gnl_WGS_JAQGDS_mrna.Dda_7144/rna-gnl_WGS_JAQGDS_mrna.Dda_9119	4
BP	GO:0000966	RNA 5'-end processing	1/109	6/3185	0.188686	0.541261	0.510349	rna-gnl_WGS_JAQGDS_mrna.Dda_6249	1
BP	GO:0001682	tRNA 5'-leader removal	1/109	6/3185	0.188686	0.541261	0.510349	rna-gnl_WGS_JAQGDS_mrna.Dda_6249	1
BP	GO:0006476	protein deacetylation	1/109	6/3185	0.188686	0.541261	0.510349	rna-gnl_WGS_JAQGDS_mrna.Dda_4373	1
BP	GO:0006570	tyrosine metabolic process	1/109	6/3185	0.188686	0.541261	0.510349	rna-gnl_WGS_JAQGDS_mrna.Dda_9119	1
BP	GO:0006638	neutral lipid metabolic process	1/109	6/3185	0.188686	0.541261	0.510349	rna-gnl_WGS_JAQGDS_mrna.Dda_3185	1
BP	GO:0006639	acylglycerol metabolic process	1/109	6/3185	0.188686	0.541261	0.510349	rna-gnl_WGS_JAQGDS_mrna.Dda_3185	1
BP	GO:0006641	triglyceride metabolic process	1/109	6/3185	0.188686	0.541261	0.510349	rna-gnl_WGS_JAQGDS_mrna.Dda_3185	1
BP	GO:0007265	Ras protein signal transduction	1/109	6/3185	0.188686	0.541261	0.510349	rna-gnl_WGS_JAQGDS_mrna.Dda_1747	1
BP	GO:0016575	histone deacetylation	1/109	6/3185	0.188686	0.541261	0.510349	rna-gnl_WGS_JAQGDS_mrna.Dda_4373	1
BP	GO:0031505	fungal-type cell wall organization	1/109	6/3185	0.188686	0.541261	0.510349	rna-gnl_WGS_JAQGDS_mrna.Dda_7861	1
BP	GO:0034250	positive regulation of cellular amide metabolic process	1/109	6/3185	0.188686	0.541261	0.510349	rna-gnl_WGS_JAQGDS_mrna.Dda_4885	1
BP	GO:0035601	protein deacylation	1/109	6/3185	0.188686	0.541261	0.510349	rna-gnl_WGS_JAQGDS_mrna.Dda_4373	1
BP	GO:0044092	negative regulation of molecular function	1/109	6/3185	0.188686	0.541261	0.510349	rna-gnl_WGS_JAQGDS_mrna.Dda_0538	1
BP	GO:0045727	positive regulation of translation	1/109	6/3185	0.188686	0.541261	0.510349	rna-gnl_WGS_JAQGDS_mrna.Dda_4885	1
BP	GO:0046578	regulation of Ras protein signal transduction	1/109	6/3185	0.188686	0.541261	0.510349	rna-gnl_WGS_JAQGDS_mrna.Dda_1747	1
BP	GO:0061025	membrane fusion	1/109	6/3185	0.188686	0.541261	0.510349	rna-gnl_WGS_JAQGDS_mrna.Dda_8772	1
BP	GO:0098732	macromolecule deacylation	1/109	6/3185	0.188686	0.541261	0.510349	rna-gnl_WGS_JAQGDS_mrna.Dda_4373	1
BP	GO:0099116	tRNA 5'-end processing	1/109	6/3185	0.188686	0.541261	0.510349	rna-gnl_WGS_JAQGDS_mrna.Dda_6249	1
BP	GO:0007154	cell communication	6/109	114/3185	0.193499	0.541261	0.510349	rna-gnl_WGS_JAQGDS_mrna.Dda_0412/rna-gnl_WGS_JAQGDS_mrna.Dda_1718/rna-gnl_WGS_JAQGDS_mrna.Dda_1747/rna-gnl_WGS_JAQGDS_mrna.Dda_3222/rna-gnl_WGS_JAQGDS_mrna.Dda_3844/rna-gnl_WGS_JAQGDS_mrna.Dda_5637	6
BP	GO:0007264	small GTPase mediated signal transduction	2/109	24/3185	0.197427	0.541261	0.510349	rna-gnl_WGS_JAQGDS_mrna.Dda_0412/rna-gnl_WGS_JAQGDS_mrna.Dda_1747	2
BP	GO:0000070	mitotic sister chromatid segregation	2/109	25/3185	0.21008	0.541261	0.510349	rna-gnl_WGS_JAQGDS_mrna.Dda_1705/rna-gnl_WGS_JAQGDS_mrna.Dda_6247	2
BP	GO:0006470	protein dephosphorylation	2/109	25/3185	0.21008	0.541261	0.510349	rna-gnl_WGS_JAQGDS_mrna.Dda_1422/rna-gnl_WGS_JAQGDS_mrna.Dda_8032	2
BP	GO:0009063	cellular amino acid catabolic process	2/109	25/3185	0.21008	0.541261	0.510349	rna-gnl_WGS_JAQGDS_mrna.Dda_3457/rna-gnl_WGS_JAQGDS_mrna.Dda_9119	2
BP	GO:1901136	carbohydrate derivative catabolic process	2/109	25/3185	0.21008	0.541261	0.510349	rna-gnl_WGS_JAQGDS_mrna.Dda_7450/rna-gnl_WGS_JAQGDS_mrna.Dda_8427	2
BP	GO:0006629	lipid metabolic process	10/109	219/3185	0.213512	0.541261	0.510349	rna-gnl_WGS_JAQGDS_mrna.Dda_0461/rna-gnl_WGS_JAQGDS_mrna.Dda_1492/rna-gnl_WGS_JAQGDS_mrna.Dda_2770/rna-gnl_WGS_JAQGDS_mrna.Dda_3185/rna-gnl_WGS_JAQGDS_mrna.Dda_4461/rna-gnl_WGS_JAQGDS_mrna.Dda_5839/rna-gnl_WGS_JAQGDS_mrna.Dda_6936/rna-gnl_WGS_JAQGDS_mrna.Dda_8329/rna-gnl_WGS_JAQGDS_mrna.Dda_8427/rna-gnl_WGS_JAQGDS_mrna.Dda_9207	10
BP	GO:0034655	nucleobase-containing compound catabolic process	3/109	47/3185	0.216184	0.541261	0.510349	rna-gnl_WGS_JAQGDS_mrna.Dda_5839/rna-gnl_WGS_JAQGDS_mrna.Dda_7145/rna-gnl_WGS_JAQGDS_mrna.Dda_7144	3
BP	GO:0006558	L-phenylalanine metabolic process	1/109	7/3185	0.216504	0.541261	0.510349	rna-gnl_WGS_JAQGDS_mrna.Dda_9119	1
BP	GO:0006743	ubiquinone metabolic process	1/109	7/3185	0.216504	0.541261	0.510349	rna-gnl_WGS_JAQGDS_mrna.Dda_2333	1
BP	GO:0006744	ubiquinone biosynthetic process	1/109	7/3185	0.216504	0.541261	0.510349	rna-gnl_WGS_JAQGDS_mrna.Dda_2333	1
BP	GO:0006777	Mo-molybdopterin cofactor biosynthetic process	1/109	7/3185	0.216504	0.541261	0.510349	rna-gnl_WGS_JAQGDS_mrna.Dda_0485	1
BP	GO:0009605	response to external stimulus	1/109	7/3185	0.216504	0.541261	0.510349	rna-gnl_WGS_JAQGDS_mrna.Dda_3844	1
BP	GO:0010628	positive regulation of gene expression	1/109	7/3185	0.216504	0.541261	0.510349	rna-gnl_WGS_JAQGDS_mrna.Dda_4885	1
BP	GO:0015748	organophosphate ester transport	1/109	7/3185	0.216504	0.541261	0.510349	rna-gnl_WGS_JAQGDS_mrna.Dda_2669	1
BP	GO:0016571	histone methylation	1/109	7/3185	0.216504	0.541261	0.510349	rna-gnl_WGS_JAQGDS_mrna.Dda_0184	1
BP	GO:0019720	Mo-molybdopterin cofactor metabolic process	1/109	7/3185	0.216504	0.541261	0.510349	rna-gnl_WGS_JAQGDS_mrna.Dda_0485	1
BP	GO:0034968	histone lysine methylation	1/109	7/3185	0.216504	0.541261	0.510349	rna-gnl_WGS_JAQGDS_mrna.Dda_0184	1
BP	GO:0042181	ketone biosynthetic process	1/109	7/3185	0.216504	0.541261	0.510349	rna-gnl_WGS_JAQGDS_mrna.Dda_2333	1
BP	GO:0043545	molybdopterin cofactor metabolic process	1/109	7/3185	0.216504	0.541261	0.510349	rna-gnl_WGS_JAQGDS_mrna.Dda_0485	1
BP	GO:0046173	polyol biosynthetic process	1/109	7/3185	0.216504	0.541261	0.510349	rna-gnl_WGS_JAQGDS_mrna.Dda_5839	1
BP	GO:0051056	regulation of small GTPase mediated signal transduction	1/109	7/3185	0.216504	0.541261	0.510349	rna-gnl_WGS_JAQGDS_mrna.Dda_1747	1
BP	GO:0051189	prosthetic group metabolic process	1/109	7/3185	0.216504	0.541261	0.510349	rna-gnl_WGS_JAQGDS_mrna.Dda_0485	1
BP	GO:1901661	quinone metabolic process	1/109	7/3185	0.216504	0.541261	0.510349	rna-gnl_WGS_JAQGDS_mrna.Dda_2333	1
BP	GO:1901663	quinone biosynthetic process	1/109	7/3185	0.216504	0.541261	0.510349	rna-gnl_WGS_JAQGDS_mrna.Dda_2333	1
BP	GO:1902221	erythrose 4-phosphate/phosphoenolpyruvate family amino acid metabolic process	1/109	7/3185	0.216504	0.541261	0.510349	rna-gnl_WGS_JAQGDS_mrna.Dda_9119	1
MF	GO:0008757	S-adenosylmethionine-dependent methyltransferase activity	3/134	51/4200	0.22141	0.545757	0.474304	rna-gnl_WGS_JAQGDS_mrna.Dda_0184/rna-gnl_WGS_JAQGDS_mrna.Dda_0809/rna-gnl_WGS_JAQGDS_mrna.Dda_4259	3
MF	GO:0016798	hydrolase activity, acting on glycosyl bonds	8/134	182/4200	0.223565	0.546277	0.474756	rna-gnl_WGS_JAQGDS_mrna.Dda_2770/rna-gnl_WGS_JAQGDS_mrna.Dda_5716/rna-gnl_WGS_JAQGDS_mrna.Dda_6383/rna-gnl_WGS_JAQGDS_mrna.Dda_6898/rna-gnl_WGS_JAQGDS_mrna.Dda_7450/rna-gnl_WGS_JAQGDS_mrna.Dda_7861/rna-gnl_WGS_JAQGDS_mrna.Dda_8184/rna-gnl_WGS_JAQGDS_mrna.Dda_8427	8
MF	GO:0003954	NADH dehydrogenase activity	1/134	8/4200	0.228654	0.549161	0.477263	rna-gnl_WGS_JAQGDS_mrna.Dda_8481	1
MF	GO:0016417	S-acyltransferase activity	1/134	8/4200	0.228654	0.549161	0.477263	rna-gnl_WGS_JAQGDS_mrna.Dda_0251	1
BP	GO:0044272	sulfur compound biosynthetic process	2/109	26/3185	0.222815	0.554089	0.522445	rna-gnl_WGS_JAQGDS_mrna.Dda_1811/rna-gnl_WGS_JAQGDS_mrna.Dda_3353	2
MF	GO:0098772	molecular function regulator activity	5/134	104/4200	0.236982	0.564339	0.490454	rna-gnl_WGS_JAQGDS_mrna.Dda_0074/rna-gnl_WGS_JAQGDS_mrna.Dda_0412/rna-gnl_WGS_JAQGDS_mrna.Dda_0538/rna-gnl_WGS_JAQGDS_mrna.Dda_1747/rna-gnl_WGS_JAQGDS_mrna.Dda_5637	5
BP	GO:0009057	macromolecule catabolic process	10/109	223/3185	0.229855	0.568582	0.53611	rna-gnl_WGS_JAQGDS_mrna.Dda_1983/rna-gnl_WGS_JAQGDS_mrna.Dda_2376/rna-gnl_WGS_JAQGDS_mrna.Dda_3207/rna-gnl_WGS_JAQGDS_mrna.Dda_3961/rna-gnl_WGS_JAQGDS_mrna.Dda_5716/rna-gnl_WGS_JAQGDS_mrna.Dda_5839/rna-gnl_WGS_JAQGDS_mrna.Dda_7145/rna-gnl_WGS_JAQGDS_mrna.Dda_7144/rna-gnl_WGS_JAQGDS_mrna.Dda_7450/rna-gnl_WGS_JAQGDS_mrna.Dda_8427	10
BP	GO:1901565	organonitrogen compound catabolic process	7/109	146/3185	0.231062	0.568582	0.53611	rna-gnl_WGS_JAQGDS_mrna.Dda_1983/rna-gnl_WGS_JAQGDS_mrna.Dda_2376/rna-gnl_WGS_JAQGDS_mrna.Dda_3207/rna-gnl_WGS_JAQGDS_mrna.Dda_3457/rna-gnl_WGS_JAQGDS_mrna.Dda_3961/rna-gnl_WGS_JAQGDS_mrna.Dda_7450/rna-gnl_WGS_JAQGDS_mrna.Dda_9119	7
CC	GO:0043527	tRNA methyltransferase complex	1/124	3/3714	0.0968799	0.573163	0.539563	rna-gnl_WGS_JAQGDS_mrna.Dda_4259	1
CC	GO:0030864	cortical actin cytoskeleton	2/124	16/3714	0.097857	0.573163	0.539563	rna-gnl_WGS_JAQGDS_mrna.Dda_3142/rna-gnl_WGS_JAQGDS_mrna.Dda_3814	2
BP	GO:0018205	peptidyl-lysine modification	2/109	27/3185	0.23561	0.573765	0.540997	rna-gnl_WGS_JAQGDS_mrna.Dda_0184/rna-gnl_WGS_JAQGDS_mrna.Dda_0809	2
BP	GO:0140014	mitotic nuclear division	2/109	27/3185	0.23561	0.573765	0.540997	rna-gnl_WGS_JAQGDS_mrna.Dda_1705/rna-gnl_WGS_JAQGDS_mrna.Dda_6247	2
CC	GO:0000123	histone acetyltransferase complex	2/124	17/3714	0.108566	0.578815	0.544883	rna-gnl_WGS_JAQGDS_mrna.Dda_0486/rna-gnl_WGS_JAQGDS_mrna.Dda_1782	2
CC	GO:0030863	cortical cytoskeleton	2/124	17/3714	0.108566	0.578815	0.544883	rna-gnl_WGS_JAQGDS_mrna.Dda_3142/rna-gnl_WGS_JAQGDS_mrna.Dda_3814	2
CC	GO:0005759	mitochondrial matrix	3/124	37/3714	0.124441	0.578815	0.544883	rna-gnl_WGS_JAQGDS_mrna.Dda_0412/rna-gnl_WGS_JAQGDS_mrna.Dda_0411/rna-gnl_WGS_JAQGDS_mrna.Dda_2026	3
CC	GO:0000172	ribonuclease MRP complex	1/124	4/3714	0.127057	0.578815	0.544883	rna-gnl_WGS_JAQGDS_mrna.Dda_6249	1
CC	GO:0005615	extracellular space	1/124	4/3714	0.127057	0.578815	0.544883	rna-gnl_WGS_JAQGDS_mrna.Dda_4260	1
CC	GO:0019774	proteasome core complex, beta-subunit complex	1/124	4/3714	0.127057	0.578815	0.544883	rna-gnl_WGS_JAQGDS_mrna.Dda_1983	1
BP	GO:0000184	nuclear-transcribed mRNA catabolic process, nonsense-mediated decay	1/109	8/3185	0.243377	0.580645	0.547484	rna-gnl_WGS_JAQGDS_mrna.Dda_5839	1
BP	GO:0006189	'de novo' IMP biosynthetic process	1/109	8/3185	0.243377	0.580645	0.547484	rna-gnl_WGS_JAQGDS_mrna.Dda_1895	1
BP	GO:0006448	regulation of translational elongation	1/109	8/3185	0.243377	0.580645	0.547484	rna-gnl_WGS_JAQGDS_mrna.Dda_4885	1
BP	GO:0016050	vesicle organization	1/109	8/3185	0.243377	0.580645	0.547484	rna-gnl_WGS_JAQGDS_mrna.Dda_8772	1
BP	GO:0000819	sister chromatid segregation	2/109	28/3185	0.248447	0.586785	0.553273	rna-gnl_WGS_JAQGDS_mrna.Dda_1705/rna-gnl_WGS_JAQGDS_mrna.Dda_6247	2
BP	GO:0016570	histone modification	2/109	28/3185	0.248447	0.586785	0.553273	rna-gnl_WGS_JAQGDS_mrna.Dda_0184/rna-gnl_WGS_JAQGDS_mrna.Dda_4373	2
MF	GO:0005319	lipid transporter activity	1/134	9/4200	0.253311	0.58896	0.511852	rna-gnl_WGS_JAQGDS_mrna.Dda_2669	1
MF	GO:0042887	amide transmembrane transporter activity	1/134	9/4200	0.253311	0.58896	0.511852	rna-gnl_WGS_JAQGDS_mrna.Dda_8777	1
MF	GO:0030695	GTPase regulator activity	3/134	55/4200	0.255705	0.58896	0.511852	rna-gnl_WGS_JAQGDS_mrna.Dda_0412/rna-gnl_WGS_JAQGDS_mrna.Dda_1747/rna-gnl_WGS_JAQGDS_mrna.Dda_5637	3
MF	GO:0060589	nucleoside-triphosphatase regulator activity	3/134	55/4200	0.255705	0.58896	0.511852	rna-gnl_WGS_JAQGDS_mrna.Dda_0412/rna-gnl_WGS_JAQGDS_mrna.Dda_1747/rna-gnl_WGS_JAQGDS_mrna.Dda_5637	3
MF	GO:0004553	hydrolase activity, hydrolyzing O-glycosyl compounds	7/134	162/4200	0.258162	0.589786	0.512569	rna-gnl_WGS_JAQGDS_mrna.Dda_2770/rna-gnl_WGS_JAQGDS_mrna.Dda_5716/rna-gnl_WGS_JAQGDS_mrna.Dda_6383/rna-gnl_WGS_JAQGDS_mrna.Dda_7450/rna-gnl_WGS_JAQGDS_mrna.Dda_7861/rna-gnl_WGS_JAQGDS_mrna.Dda_8184/rna-gnl_WGS_JAQGDS_mrna.Dda_8427	7
MF	GO:0003682	chromatin binding	1/134	10/4200	0.277185	0.590068	0.512814	rna-gnl_WGS_JAQGDS_mrna.Dda_6247	1
MF	GO:0004402	histone acetyltransferase activity	1/134	10/4200	0.277185	0.590068	0.512814	rna-gnl_WGS_JAQGDS_mrna.Dda_4212	1
MF	GO:0016638	oxidoreductase activity, acting on the CH-NH2 group of donors	1/134	10/4200	0.277185	0.590068	0.512814	rna-gnl_WGS_JAQGDS_mrna.Dda_3457	1
MF	GO:0016702	oxidoreductase activity, acting on single donors with incorporation of molecular oxygen, incorporation of two atoms of oxygen	1/134	10/4200	0.277185	0.590068	0.512814	rna-gnl_WGS_JAQGDS_mrna.Dda_9119	1
MF	GO:0016881	acid-amino acid ligase activity	1/134	10/4200	0.277185	0.590068	0.512814	rna-gnl_WGS_JAQGDS_mrna.Dda_1895	1
MF	GO:0019207	kinase regulator activity	1/134	10/4200	0.277185	0.590068	0.512814	rna-gnl_WGS_JAQGDS_mrna.Dda_0074	1
MF	GO:0019887	protein kinase regulator activity	1/134	10/4200	0.277185	0.590068	0.512814	rna-gnl_WGS_JAQGDS_mrna.Dda_0074	1
MF	GO:0061733	peptide-lysine-N-acetyltransferase activity	1/134	10/4200	0.277185	0.590068	0.512814	rna-gnl_WGS_JAQGDS_mrna.Dda_4212	1
MF	GO:0140104	molecular carrier activity	1/134	10/4200	0.277185	0.590068	0.512814	rna-gnl_WGS_JAQGDS_mrna.Dda_8486	1
BP	GO:0009056	catabolic process	15/109	362/3185	0.251519	0.591071	0.557314	rna-gnl_WGS_JAQGDS_mrna.Dda_1492/rna-gnl_WGS_JAQGDS_mrna.Dda_1983/rna-gnl_WGS_JAQGDS_mrna.Dda_2376/rna-gnl_WGS_JAQGDS_mrna.Dda_3207/rna-gnl_WGS_JAQGDS_mrna.Dda_3457/rna-gnl_WGS_JAQGDS_mrna.Dda_3961/rna-gnl_WGS_JAQGDS_mrna.Dda_5716/rna-gnl_WGS_JAQGDS_mrna.Dda_5839/rna-gnl_WGS_JAQGDS_mrna.Dda_6936/rna-gnl_WGS_JAQGDS_mrna.Dda_7145/rna-gnl_WGS_JAQGDS_mrna.Dda_7144/rna-gnl_WGS_JAQGDS_mrna.Dda_7450/rna…	15
BP	GO:0043603	cellular amide metabolic process	11/109	255/3185	0.253085	0.591791	0.557994	rna-gnl_WGS_JAQGDS_mrna.Dda_0412/rna-gnl_WGS_JAQGDS_mrna.Dda_0411/rna-gnl_WGS_JAQGDS_mrna.Dda_1368/rna-gnl_WGS_JAQGDS_mrna.Dda_1797/rna-gnl_WGS_JAQGDS_mrna.Dda_1811/rna-gnl_WGS_JAQGDS_mrna.Dda_2672/rna-gnl_WGS_JAQGDS_mrna.Dda_3353/rna-gnl_WGS_JAQGDS_mrna.Dda_4885/rna-gnl_WGS_JAQGDS_mrna.Dda_6898/rna-gnl_WGS_JAQGDS_mrna.Dda_8185/rna-gnl_WGS_JAQGDS_mrna.Dda_8544	11
CC	GO:0031248	protein acetyltransferase complex	2/124	20/3714	0.142334	0.603693	0.568303	rna-gnl_WGS_JAQGDS_mrna.Dda_0486/rna-gnl_WGS_JAQGDS_mrna.Dda_1782	2
CC	GO:1902493	acetyltransferase complex	2/124	20/3714	0.142334	0.603693	0.568303	rna-gnl_WGS_JAQGDS_mrna.Dda_0486/rna-gnl_WGS_JAQGDS_mrna.Dda_1782	2
MF	GO:0004725	protein tyrosine phosphatase activity	1/134	11/4200	0.300301	0.620475	0.53924	rna-gnl_WGS_JAQGDS_mrna.Dda_1422	1
MF	GO:0008374	O-acyltransferase activity	1/134	11/4200	0.300301	0.620475	0.53924	rna-gnl_WGS_JAQGDS_mrna.Dda_3185	1
MF	GO:0034212	peptide N-acetyltransferase activity	1/134	11/4200	0.300301	0.620475	0.53924	rna-gnl_WGS_JAQGDS_mrna.Dda_4212	1
MF	GO:0038023	signaling receptor activity	1/134	11/4200	0.300301	0.620475	0.53924	rna-gnl_WGS_JAQGDS_mrna.Dda_3844	1
BP	GO:0044265	cellular macromolecule catabolic process	6/109	127/3185	0.266701	0.620529	0.58509	rna-gnl_WGS_JAQGDS_mrna.Dda_1983/rna-gnl_WGS_JAQGDS_mrna.Dda_2376/rna-gnl_WGS_JAQGDS_mrna.Dda_3961/rna-gnl_WGS_JAQGDS_mrna.Dda_5839/rna-gnl_WGS_JAQGDS_mrna.Dda_7145/rna-gnl_WGS_JAQGDS_mrna.Dda_7144	6
BP	GO:0009628	response to abiotic stimulus	1/109	9/3185	0.269336	0.620529	0.58509	rna-gnl_WGS_JAQGDS_mrna.Dda_3844	1
BP	GO:0071852	fungal-type cell wall organization or biogenesis	1/109	9/3185	0.269336	0.620529	0.58509	rna-gnl_WGS_JAQGDS_mrna.Dda_7861	1
MF	GO:0016829	lyase activity	6/134	143/4200	0.305067	0.625722	0.5438	rna-gnl_WGS_JAQGDS_mrna.Dda_2934/rna-gnl_WGS_JAQGDS_mrna.Dda_4046/rna-gnl_WGS_JAQGDS_mrna.Dda_4390/rna-gnl_WGS_JAQGDS_mrna.Dda_6080/rna-gnl_WGS_JAQGDS_mrna.Dda_6248/rna-gnl_WGS_JAQGDS_mrna.Dda_8772	6
MF	GO:0004721	phosphoprotein phosphatase activity	2/134	35/4200	0.307867	0.626889	0.544814	rna-gnl_WGS_JAQGDS_mrna.Dda_1422/rna-gnl_WGS_JAQGDS_mrna.Dda_8032	2
MF	GO:0003735	structural constituent of ribosome	5/134	117/4200	0.31742	0.63855	0.554949	rna-gnl_WGS_JAQGDS_mrna.Dda_0412/rna-gnl_WGS_JAQGDS_mrna.Dda_0411/rna-gnl_WGS_JAQGDS_mrna.Dda_1797/rna-gnl_WGS_JAQGDS_mrna.Dda_2026/rna-gnl_WGS_JAQGDS_mrna.Dda_8544	5
MF	GO:0019200	carbohydrate kinase activity	1/134	12/4200	0.322683	0.63855	0.554949	rna-gnl_WGS_JAQGDS_mrna.Dda_1378	1
MF	GO:0051537	2 iron, 2 sulfur cluster binding	1/134	12/4200	0.322683	0.63855	0.554949	rna-gnl_WGS_JAQGDS_mrna.Dda_4754	1
MF	GO:0140102	catalytic activity, acting on a rRNA	1/134	12/4200	0.322683	0.63855	0.554949	rna-gnl_WGS_JAQGDS_mrna.Dda_6898	1
CC	GO:0000124	SAGA complex	1/124	5/3714	0.156233	0.640557	0.603006	rna-gnl_WGS_JAQGDS_mrna.Dda_1782	1
MF	GO:0016817	hydrolase activity, acting on acid anhydrides	8/134	205/4200	0.330171	0.647058	0.562343	rna-gnl_WGS_JAQGDS_mrna.Dda_2481/rna-gnl_WGS_JAQGDS_mrna.Dda_2669/rna-gnl_WGS_JAQGDS_mrna.Dda_2672/rna-gnl_WGS_JAQGDS_mrna.Dda_3354/rna-gnl_WGS_JAQGDS_mrna.Dda_4174/rna-gnl_WGS_JAQGDS_mrna.Dda_6178/rna-gnl_WGS_JAQGDS_mrna.Dda_6177/rna-gnl_WGS_JAQGDS_mrna.Dda_8342	8
MF	GO:0005509	calcium ion binding	2/134	37/4200	0.331588	0.647058	0.562343	rna-gnl_WGS_JAQGDS_mrna.Dda_1930/rna-gnl_WGS_JAQGDS_mrna.Dda_3814	2
BP	GO:0016054	organic acid catabolic process	2/109	31/3185	0.28704	0.649642	0.61254	rna-gnl_WGS_JAQGDS_mrna.Dda_3457/rna-gnl_WGS_JAQGDS_mrna.Dda_9119	2
BP	GO:0046395	carboxylic acid catabolic process	2/109	31/3185	0.28704	0.649642	0.61254	rna-gnl_WGS_JAQGDS_mrna.Dda_3457/rna-gnl_WGS_JAQGDS_mrna.Dda_9119	2
BP	GO:0006412	translation	9/109	210/3185	0.289619	0.649642	0.61254	rna-gnl_WGS_JAQGDS_mrna.Dda_0412/rna-gnl_WGS_JAQGDS_mrna.Dda_0411/rna-gnl_WGS_JAQGDS_mrna.Dda_1368/rna-gnl_WGS_JAQGDS_mrna.Dda_1797/rna-gnl_WGS_JAQGDS_mrna.Dda_2672/rna-gnl_WGS_JAQGDS_mrna.Dda_4885/rna-gnl_WGS_JAQGDS_mrna.Dda_6898/rna-gnl_WGS_JAQGDS_mrna.Dda_8185/rna-gnl_WGS_JAQGDS_mrna.Dda_8544	9
BP	GO:0051603	proteolysis involved in protein catabolic process	4/109	80/3185	0.292357	0.649642	0.61254	rna-gnl_WGS_JAQGDS_mrna.Dda_1983/rna-gnl_WGS_JAQGDS_mrna.Dda_2376/rna-gnl_WGS_JAQGDS_mrna.Dda_3207/rna-gnl_WGS_JAQGDS_mrna.Dda_3961	4
BP	GO:0006188	IMP biosynthetic process	1/109	10/3185	0.294412	0.649642	0.61254	rna-gnl_WGS_JAQGDS_mrna.Dda_1895	1
BP	GO:0009073	aromatic amino acid family biosynthetic process	1/109	10/3185	0.294412	0.649642	0.61254	rna-gnl_WGS_JAQGDS_mrna.Dda_8772	1
BP	GO:0034728	nucleosome organization	1/109	10/3185	0.294412	0.649642	0.61254	rna-gnl_WGS_JAQGDS_mrna.Dda_1753	1
BP	GO:0046040	IMP metabolic process	1/109	10/3185	0.294412	0.649642	0.61254	rna-gnl_WGS_JAQGDS_mrna.Dda_1895	1
BP	GO:0051247	positive regulation of protein metabolic process	1/109	10/3185	0.294412	0.649642	0.61254	rna-gnl_WGS_JAQGDS_mrna.Dda_4885	1
BP	GO:0000375	RNA splicing, via transesterification reactions	3/109	56/3185	0.300012	0.652803	0.615521	rna-gnl_WGS_JAQGDS_mrna.Dda_2064/rna-gnl_WGS_JAQGDS_mrna.Dda_7145/rna-gnl_WGS_JAQGDS_mrna.Dda_7144	3
BP	GO:0000377	RNA splicing, via transesterification reactions with bulged adenosine as nucleophile	3/109	56/3185	0.300012	0.652803	0.615521	rna-gnl_WGS_JAQGDS_mrna.Dda_2064/rna-gnl_WGS_JAQGDS_mrna.Dda_7145/rna-gnl_WGS_JAQGDS_mrna.Dda_7144	3
BP	GO:0000398	mRNA splicing, via spliceosome	3/109	56/3185	0.300012	0.652803	0.615521	rna-gnl_WGS_JAQGDS_mrna.Dda_2064/rna-gnl_WGS_JAQGDS_mrna.Dda_7145/rna-gnl_WGS_JAQGDS_mrna.Dda_7144	3
MF	GO:0000287	magnesium ion binding	2/134	38/4200	0.343368	0.653809	0.56821	rna-gnl_WGS_JAQGDS_mrna.Dda_2669/rna-gnl_WGS_JAQGDS_mrna.Dda_3353	2
MF	GO:0004568	chitinase activity	1/134	13/4200	0.344355	0.653809	0.56821	rna-gnl_WGS_JAQGDS_mrna.Dda_7450	1
MF	GO:0031177	phosphopantetheine binding	1/134	13/4200	0.344355	0.653809	0.56821	rna-gnl_WGS_JAQGDS_mrna.Dda_2433	1
MF	GO:0060089	molecular transducer activity	1/134	13/4200	0.344355	0.653809	0.56821	rna-gnl_WGS_JAQGDS_mrna.Dda_3844	1
BP	GO:0043043	peptide biosynthetic process	9/109	213/3185	0.304012	0.65846	0.620854	rna-gnl_WGS_JAQGDS_mrna.Dda_0412/rna-gnl_WGS_JAQGDS_mrna.Dda_0411/rna-gnl_WGS_JAQGDS_mrna.Dda_1368/rna-gnl_WGS_JAQGDS_mrna.Dda_1797/rna-gnl_WGS_JAQGDS_mrna.Dda_2672/rna-gnl_WGS_JAQGDS_mrna.Dda_4885/rna-gnl_WGS_JAQGDS_mrna.Dda_6898/rna-gnl_WGS_JAQGDS_mrna.Dda_8185/rna-gnl_WGS_JAQGDS_mrna.Dda_8544	9
BP	GO:0006163	purine nucleotide metabolic process	3/109	57/3185	0.309506	0.664237	0.626302	rna-gnl_WGS_JAQGDS_mrna.Dda_1811/rna-gnl_WGS_JAQGDS_mrna.Dda_1895/rna-gnl_WGS_JAQGDS_mrna.Dda_3353	3
BP	GO:0009150	purine ribonucleotide metabolic process	3/109	57/3185	0.309506	0.664237	0.626302	rna-gnl_WGS_JAQGDS_mrna.Dda_1811/rna-gnl_WGS_JAQGDS_mrna.Dda_1895/rna-gnl_WGS_JAQGDS_mrna.Dda_3353	3
MF	GO:0030234	enzyme regulator activity	4/134	94/4200	0.352437	0.664664	0.577644	rna-gnl_WGS_JAQGDS_mrna.Dda_0074/rna-gnl_WGS_JAQGDS_mrna.Dda_0412/rna-gnl_WGS_JAQGDS_mrna.Dda_1747/rna-gnl_WGS_JAQGDS_mrna.Dda_5637	4
MF	GO:0016799	hydrolase activity, hydrolyzing N-glycosyl compounds	1/134	14/4200	0.365338	0.673099	0.584975	rna-gnl_WGS_JAQGDS_mrna.Dda_6898	1
MF	GO:0019239	deaminase activity	1/134	14/4200	0.365338	0.673099	0.584975	rna-gnl_WGS_JAQGDS_mrna.Dda_1378	1
MF	GO:0072341	modified amino acid binding	1/134	14/4200	0.365338	0.673099	0.584975	rna-gnl_WGS_JAQGDS_mrna.Dda_2433	1
MF	GO:0042578	phosphoric ester hydrolase activity	4/134	96/4200	0.367131	0.673099	0.584975	rna-gnl_WGS_JAQGDS_mrna.Dda_0461/rna-gnl_WGS_JAQGDS_mrna.Dda_1422/rna-gnl_WGS_JAQGDS_mrna.Dda_8032/rna-gnl_WGS_JAQGDS_mrna.Dda_9146	4
MF	GO:0016791	phosphatase activity	3/134	68/4200	0.37013	0.673099	0.584975	rna-gnl_WGS_JAQGDS_mrna.Dda_1422/rna-gnl_WGS_JAQGDS_mrna.Dda_8032/rna-gnl_WGS_JAQGDS_mrna.Dda_9146	3
MF	GO:0005507	copper ion binding	1/134	15/4200	0.385655	0.673099	0.584975	rna-gnl_WGS_JAQGDS_mrna.Dda_2969	1
MF	GO:0008061	chitin binding	1/134	15/4200	0.385655	0.673099	0.584975	rna-gnl_WGS_JAQGDS_mrna.Dda_7450	1
MF	GO:0008375	acetylglucosaminyltransferase activity	1/134	15/4200	0.385655	0.673099	0.584975	rna-gnl_WGS_JAQGDS_mrna.Dda_7188	1
MF	GO:0016701	oxidoreductase activity, acting on single donors with incorporation of molecular oxygen	1/134	15/4200	0.385655	0.673099	0.584975	rna-gnl_WGS_JAQGDS_mrna.Dda_9119	1
MF	GO:0030674	protein-macromolecule adaptor activity	1/134	15/4200	0.385655	0.673099	0.584975	rna-gnl_WGS_JAQGDS_mrna.Dda_3814	1
MF	GO:0043022	ribosome binding	1/134	15/4200	0.385655	0.673099	0.584975	rna-gnl_WGS_JAQGDS_mrna.Dda_4885	1
MF	GO:0070566	adenylyltransferase activity	1/134	15/4200	0.385655	0.673099	0.584975	rna-gnl_WGS_JAQGDS_mrna.Dda_9146	1
BP	GO:0043631	RNA polyadenylation	1/109	11/3185	0.318636	0.675541	0.636961	rna-gnl_WGS_JAQGDS_mrna.Dda_9146	1
BP	GO:0043650	dicarboxylic acid biosynthetic process	1/109	11/3185	0.318636	0.675541	0.636961	rna-gnl_WGS_JAQGDS_mrna.Dda_8772	1
BP	GO:0000280	nuclear division	2/109	34/3185	0.325438	0.675541	0.636961	rna-gnl_WGS_JAQGDS_mrna.Dda_1705/rna-gnl_WGS_JAQGDS_mrna.Dda_6247	2
BP	GO:0006026	aminoglycan catabolic process	1/109	12/3185	0.342035	0.675541	0.636961	rna-gnl_WGS_JAQGDS_mrna.Dda_7450	1
BP	GO:0006032	chitin catabolic process	1/109	12/3185	0.342035	0.675541	0.636961	rna-gnl_WGS_JAQGDS_mrna.Dda_7450	1
BP	GO:0009074	aromatic amino acid family catabolic process	1/109	12/3185	0.342035	0.675541	0.636961	rna-gnl_WGS_JAQGDS_mrna.Dda_9119	1
BP	GO:0015693	magnesium ion transport	1/109	12/3185	0.342035	0.675541	0.636961	rna-gnl_WGS_JAQGDS_mrna.Dda_5667	1
BP	GO:0030436	asexual sporulation	1/109	12/3185	0.342035	0.675541	0.636961	rna-gnl_WGS_JAQGDS_mrna.Dda_7188	1
BP	GO:0042773	ATP synthesis coupled electron transport	1/109	12/3185	0.342035	0.675541	0.636961	rna-gnl_WGS_JAQGDS_mrna.Dda_8481	1
BP	GO:0046348	amino sugar catabolic process	1/109	12/3185	0.342035	0.675541	0.636961	rna-gnl_WGS_JAQGDS_mrna.Dda_7450	1
BP	GO:0048315	conidium formation	1/109	12/3185	0.342035	0.675541	0.636961	rna-gnl_WGS_JAQGDS_mrna.Dda_7188	1
BP	GO:0061794	conidium development	1/109	12/3185	0.342035	0.675541	0.636961	rna-gnl_WGS_JAQGDS_mrna.Dda_7188	1
BP	GO:1901072	glucosamine-containing compound catabolic process	1/109	12/3185	0.342035	0.675541	0.636961	rna-gnl_WGS_JAQGDS_mrna.Dda_7450	1
BP	GO:0005975	carbohydrate metabolic process	11/109	276/3185	0.343245	0.675541	0.636961	rna-gnl_WGS_JAQGDS_mrna.Dda_2770/rna-gnl_WGS_JAQGDS_mrna.Dda_3185/rna-gnl_WGS_JAQGDS_mrna.Dda_5716/rna-gnl_WGS_JAQGDS_mrna.Dda_5839/rna-gnl_WGS_JAQGDS_mrna.Dda_6383/rna-gnl_WGS_JAQGDS_mrna.Dda_6630/rna-gnl_WGS_JAQGDS_mrna.Dda_7229/rna-gnl_WGS_JAQGDS_mrna.Dda_7450/rna-gnl_WGS_JAQGDS_mrna.Dda_7861/rna-gnl_WGS_JAQGDS_mrna.Dda_8184/rna-gnl_WGS_JAQGDS_mrna.Dda_8427	11
BP	GO:0010467	gene expression	26/109	698/3185	0.345591	0.675541	0.636961	rna-gnl_WGS_JAQGDS_mrna.Dda_0074/rna-gnl_WGS_JAQGDS_mrna.Dda_0184/rna-gnl_WGS_JAQGDS_mrna.Dda_0340/rna-gnl_WGS_JAQGDS_mrna.Dda_0412/rna-gnl_WGS_JAQGDS_mrna.Dda_0411/rna-gnl_WGS_JAQGDS_mrna.Dda_1368/rna-gnl_WGS_JAQGDS_mrna.Dda_1408/rna-gnl_WGS_JAQGDS_mrna.Dda_1753/rna-gnl_WGS_JAQGDS_mrna.Dda_1797/rna-gnl_WGS_JAQGDS_mrna.Dda_2064/rna-gnl_WGS_JAQGDS_mrna.Dda_2375/rna-gnl_WGS_JAQGDS_mrna.Dda_2672/rna…	26
BP	GO:0008033	tRNA processing	3/109	61/3185	0.347543	0.675541	0.636961	rna-gnl_WGS_JAQGDS_mrna.Dda_2375/rna-gnl_WGS_JAQGDS_mrna.Dda_2940/rna-gnl_WGS_JAQGDS_mrna.Dda_6249	3
BP	GO:0046700	heterocycle catabolic process	3/109	61/3185	0.347543	0.675541	0.636961	rna-gnl_WGS_JAQGDS_mrna.Dda_5839/rna-gnl_WGS_JAQGDS_mrna.Dda_7145/rna-gnl_WGS_JAQGDS_mrna.Dda_7144	3
BP	GO:0006518	peptide metabolic process	9/109	222/3185	0.348156	0.675541	0.636961	rna-gnl_WGS_JAQGDS_mrna.Dda_0412/rna-gnl_WGS_JAQGDS_mrna.Dda_0411/rna-gnl_WGS_JAQGDS_mrna.Dda_1368/rna-gnl_WGS_JAQGDS_mrna.Dda_1797/rna-gnl_WGS_JAQGDS_mrna.Dda_2672/rna-gnl_WGS_JAQGDS_mrna.Dda_4885/rna-gnl_WGS_JAQGDS_mrna.Dda_6898/rna-gnl_WGS_JAQGDS_mrna.Dda_8185/rna-gnl_WGS_JAQGDS_mrna.Dda_8544	9
BP	GO:0016311	dephosphorylation	2/109	36/3185	0.350759	0.675541	0.636961	rna-gnl_WGS_JAQGDS_mrna.Dda_1422/rna-gnl_WGS_JAQGDS_mrna.Dda_8032	2
BP	GO:0098813	nuclear chromosome segregation	2/109	36/3185	0.350759	0.675541	0.636961	rna-gnl_WGS_JAQGDS_mrna.Dda_1705/rna-gnl_WGS_JAQGDS_mrna.Dda_6247	2
BP	GO:0044255	cellular lipid metabolic process	7/109	168/3185	0.351496	0.675541	0.636961	rna-gnl_WGS_JAQGDS_mrna.Dda_1492/rna-gnl_WGS_JAQGDS_mrna.Dda_2770/rna-gnl_WGS_JAQGDS_mrna.Dda_3185/rna-gnl_WGS_JAQGDS_mrna.Dda_4461/rna-gnl_WGS_JAQGDS_mrna.Dda_5839/rna-gnl_WGS_JAQGDS_mrna.Dda_6936/rna-gnl_WGS_JAQGDS_mrna.Dda_9207	7
BP	GO:0006417	regulation of translation	2/109	37/3185	0.363304	0.675541	0.636961	rna-gnl_WGS_JAQGDS_mrna.Dda_4885/rna-gnl_WGS_JAQGDS_mrna.Dda_6898	2
BP	GO:0010498	proteasomal protein catabolic process	2/109	37/3185	0.363304	0.675541	0.636961	rna-gnl_WGS_JAQGDS_mrna.Dda_1983/rna-gnl_WGS_JAQGDS_mrna.Dda_3207	2
BP	GO:0034248	regulation of cellular amide metabolic process	2/109	37/3185	0.363304	0.675541	0.636961	rna-gnl_WGS_JAQGDS_mrna.Dda_4885/rna-gnl_WGS_JAQGDS_mrna.Dda_6898	2
BP	GO:0043414	macromolecule methylation	2/109	37/3185	0.363304	0.675541	0.636961	rna-gnl_WGS_JAQGDS_mrna.Dda_0184/rna-gnl_WGS_JAQGDS_mrna.Dda_0809	2
BP	GO:2000112	regulation of cellular macromolecule biosynthetic process	2/109	37/3185	0.363304	0.675541	0.636961	rna-gnl_WGS_JAQGDS_mrna.Dda_4885/rna-gnl_WGS_JAQGDS_mrna.Dda_6898	2
BP	GO:0001732	formation of cytoplasmic translation initiation complex	1/109	13/3185	0.364637	0.675541	0.636961	rna-gnl_WGS_JAQGDS_mrna.Dda_1368	1
BP	GO:0002098	tRNA wobble uridine modification	1/109	13/3185	0.364637	0.675541	0.636961	rna-gnl_WGS_JAQGDS_mrna.Dda_2940	1
BP	GO:0006119	oxidative phosphorylation	1/109	13/3185	0.364637	0.675541	0.636961	rna-gnl_WGS_JAQGDS_mrna.Dda_8481	1
BP	GO:0006414	translational elongation	1/109	13/3185	0.364637	0.675541	0.636961	rna-gnl_WGS_JAQGDS_mrna.Dda_4885	1
BP	GO:0019954	asexual reproduction	1/109	13/3185	0.364637	0.675541	0.636961	rna-gnl_WGS_JAQGDS_mrna.Dda_7188	1
BP	GO:0046165	alcohol biosynthetic process	1/109	13/3185	0.364637	0.675541	0.636961	rna-gnl_WGS_JAQGDS_mrna.Dda_5839	1
BP	GO:0009165	nucleotide biosynthetic process	3/109	63/3185	0.366517	0.675541	0.636961	rna-gnl_WGS_JAQGDS_mrna.Dda_1811/rna-gnl_WGS_JAQGDS_mrna.Dda_1895/rna-gnl_WGS_JAQGDS_mrna.Dda_3353	3
BP	GO:0044270	cellular nitrogen compound catabolic process	3/109	63/3185	0.366517	0.675541	0.636961	rna-gnl_WGS_JAQGDS_mrna.Dda_5839/rna-gnl_WGS_JAQGDS_mrna.Dda_7145/rna-gnl_WGS_JAQGDS_mrna.Dda_7144	3
BP	GO:0046486	glycerolipid metabolic process	3/109	63/3185	0.366517	0.675541	0.636961	rna-gnl_WGS_JAQGDS_mrna.Dda_1492/rna-gnl_WGS_JAQGDS_mrna.Dda_3185/rna-gnl_WGS_JAQGDS_mrna.Dda_6936	3
BP	GO:1901293	nucleoside phosphate biosynthetic process	3/109	63/3185	0.366517	0.675541	0.636961	rna-gnl_WGS_JAQGDS_mrna.Dda_1811/rna-gnl_WGS_JAQGDS_mrna.Dda_1895/rna-gnl_WGS_JAQGDS_mrna.Dda_3353	3
MF	GO:0030247	polysaccharide binding	3/134	71/4200	0.396392	0.68335	0.593884	rna-gnl_WGS_JAQGDS_mrna.Dda_2770/rna-gnl_WGS_JAQGDS_mrna.Dda_5716/rna-gnl_WGS_JAQGDS_mrna.Dda_8184	3
MF	GO:0030248	cellulose binding	3/134	71/4200	0.396392	0.68335	0.593884	rna-gnl_WGS_JAQGDS_mrna.Dda_2770/rna-gnl_WGS_JAQGDS_mrna.Dda_5716/rna-gnl_WGS_JAQGDS_mrna.Dda_8184	3
MF	GO:0052689	carboxylic ester hydrolase activity	2/134	43/4200	0.401139	0.685719	0.595943	rna-gnl_WGS_JAQGDS_mrna.Dda_1492/rna-gnl_WGS_JAQGDS_mrna.Dda_8329	2
MF	GO:0140657	ATP-dependent activity	10/134	280/4200	0.40314	0.685719	0.595943	rna-gnl_WGS_JAQGDS_mrna.Dda_1369/rna-gnl_WGS_JAQGDS_mrna.Dda_1408/rna-gnl_WGS_JAQGDS_mrna.Dda_2481/rna-gnl_WGS_JAQGDS_mrna.Dda_2669/rna-gnl_WGS_JAQGDS_mrna.Dda_4174/rna-gnl_WGS_JAQGDS_mrna.Dda_5839/rna-gnl_WGS_JAQGDS_mrna.Dda_6178/rna-gnl_WGS_JAQGDS_mrna.Dda_6177/rna-gnl_WGS_JAQGDS_mrna.Dda_8342/rna-gnl_WGS_JAQGDS_mrna.Dda_9425	10
MF	GO:0140101	catalytic activity, acting on a tRNA	3/134	72/4200	0.405087	0.685719	0.595943	rna-gnl_WGS_JAQGDS_mrna.Dda_2940/rna-gnl_WGS_JAQGDS_mrna.Dda_4259/rna-gnl_WGS_JAQGDS_mrna.Dda_8185	3
BP	GO:0044281	small molecule metabolic process	18/109	480/3185	0.374804	0.688034	0.64874	rna-gnl_WGS_JAQGDS_mrna.Dda_1811/rna-gnl_WGS_JAQGDS_mrna.Dda_1895/rna-gnl_WGS_JAQGDS_mrna.Dda_2049/rna-gnl_WGS_JAQGDS_mrna.Dda_2163/rna-gnl_WGS_JAQGDS_mrna.Dda_2333/rna-gnl_WGS_JAQGDS_mrna.Dda_3185/rna-gnl_WGS_JAQGDS_mrna.Dda_3353/rna-gnl_WGS_JAQGDS_mrna.Dda_3457/rna-gnl_WGS_JAQGDS_mrna.Dda_4902/rna-gnl_WGS_JAQGDS_mrna.Dda_5839/rna-gnl_WGS_JAQGDS_mrna.Dda_6248/rna-gnl_WGS_JAQGDS_mrna.Dda_7112/rna…	18
BP	GO:0030163	protein catabolic process	4/109	91/3185	0.379033	0.688034	0.64874	rna-gnl_WGS_JAQGDS_mrna.Dda_1983/rna-gnl_WGS_JAQGDS_mrna.Dda_2376/rna-gnl_WGS_JAQGDS_mrna.Dda_3207/rna-gnl_WGS_JAQGDS_mrna.Dda_3961	4
BP	GO:0072521	purine-containing compound metabolic process	3/109	65/3185	0.385405	0.688034	0.64874	rna-gnl_WGS_JAQGDS_mrna.Dda_1811/rna-gnl_WGS_JAQGDS_mrna.Dda_1895/rna-gnl_WGS_JAQGDS_mrna.Dda_3353	3
BP	GO:0006367	transcription initiation at RNA polymerase II promoter	1/109	14/3185	0.38647	0.688034	0.64874	rna-gnl_WGS_JAQGDS_mrna.Dda_8486	1
BP	GO:0006665	sphingolipid metabolic process	1/109	14/3185	0.38647	0.688034	0.64874	rna-gnl_WGS_JAQGDS_mrna.Dda_2770	1
BP	GO:0009127	purine nucleoside monophosphate biosynthetic process	1/109	14/3185	0.38647	0.688034	0.64874	rna-gnl_WGS_JAQGDS_mrna.Dda_1895	1
BP	GO:0009168	purine ribonucleoside monophosphate biosynthetic process	1/109	14/3185	0.38647	0.688034	0.64874	rna-gnl_WGS_JAQGDS_mrna.Dda_1895	1
BP	GO:0022904	respiratory electron transport chain	1/109	14/3185	0.38647	0.688034	0.64874	rna-gnl_WGS_JAQGDS_mrna.Dda_8481	1
BP	GO:0042180	cellular ketone metabolic process	1/109	14/3185	0.38647	0.688034	0.64874	rna-gnl_WGS_JAQGDS_mrna.Dda_2333	1
BP	GO:0048285	organelle fission	2/109	39/3185	0.388116	0.688357	0.649044	rna-gnl_WGS_JAQGDS_mrna.Dda_1705/rna-gnl_WGS_JAQGDS_mrna.Dda_6247	2
BP	GO:0009259	ribonucleotide metabolic process	3/109	66/3185	0.394804	0.697586	0.657746	rna-gnl_WGS_JAQGDS_mrna.Dda_1811/rna-gnl_WGS_JAQGDS_mrna.Dda_1895/rna-gnl_WGS_JAQGDS_mrna.Dda_3353	3
BP	GO:0019637	organophosphate metabolic process	8/109	204/3185	0.398142	0.699099	0.659173	rna-gnl_WGS_JAQGDS_mrna.Dda_0485/rna-gnl_WGS_JAQGDS_mrna.Dda_1378/rna-gnl_WGS_JAQGDS_mrna.Dda_1492/rna-gnl_WGS_JAQGDS_mrna.Dda_1811/rna-gnl_WGS_JAQGDS_mrna.Dda_1895/rna-gnl_WGS_JAQGDS_mrna.Dda_3353/rna-gnl_WGS_JAQGDS_mrna.Dda_4461/rna-gnl_WGS_JAQGDS_mrna.Dda_5839	8
BP	GO:0010608	post-transcriptional regulation of gene expression	2/109	40/3185	0.400367	0.699099	0.659173	rna-gnl_WGS_JAQGDS_mrna.Dda_4885/rna-gnl_WGS_JAQGDS_mrna.Dda_6898	2
BP	GO:0019693	ribose phosphate metabolic process	3/109	67/3185	0.404168	0.699099	0.659173	rna-gnl_WGS_JAQGDS_mrna.Dda_1811/rna-gnl_WGS_JAQGDS_mrna.Dda_1895/rna-gnl_WGS_JAQGDS_mrna.Dda_3353	3
BP	GO:0002097	tRNA wobble base modification	1/109	15/3185	0.40756	0.699099	0.659173	rna-gnl_WGS_JAQGDS_mrna.Dda_2940	1
BP	GO:0002183	cytoplasmic translational initiation	1/109	15/3185	0.40756	0.699099	0.659173	rna-gnl_WGS_JAQGDS_mrna.Dda_1368	1
BP	GO:0010256	endomembrane system organization	1/109	15/3185	0.40756	0.699099	0.659173	rna-gnl_WGS_JAQGDS_mrna.Dda_8772	1
BP	GO:0034637	cellular carbohydrate biosynthetic process	1/109	15/3185	0.40756	0.699099	0.659173	rna-gnl_WGS_JAQGDS_mrna.Dda_5839	1
BP	GO:0048468	cell development	1/109	15/3185	0.40756	0.699099	0.659173	rna-gnl_WGS_JAQGDS_mrna.Dda_7188	1
MF	GO:0004620	phospholipase activity	1/134	17/4200	0.424371	0.705611	0.61323	rna-gnl_WGS_JAQGDS_mrna.Dda_1492	1
MF	GO:0008080	N-acetyltransferase activity	1/134	17/4200	0.424371	0.705611	0.61323	rna-gnl_WGS_JAQGDS_mrna.Dda_4212	1
MF	GO:0060090	molecular adaptor activity	1/134	17/4200	0.424371	0.705611	0.61323	rna-gnl_WGS_JAQGDS_mrna.Dda_3814	1
BP	GO:0048193	Golgi vesicle transport	2/109	42/3185	0.424521	0.718312	0.677289	rna-gnl_WGS_JAQGDS_mrna.Dda_4436/rna-gnl_WGS_JAQGDS_mrna.Dda_8772	2
BP	GO:0006022	aminoglycan metabolic process	1/109	16/3185	0.427931	0.718312	0.677289	rna-gnl_WGS_JAQGDS_mrna.Dda_7450	1
BP	GO:0006030	chitin metabolic process	1/109	16/3185	0.427931	0.718312	0.677289	rna-gnl_WGS_JAQGDS_mrna.Dda_7450	1
BP	GO:0006090	pyruvate metabolic process	1/109	16/3185	0.427931	0.718312	0.677289	rna-gnl_WGS_JAQGDS_mrna.Dda_1811	1
BP	GO:0009126	purine nucleoside monophosphate metabolic process	1/109	16/3185	0.427931	0.718312	0.677289	rna-gnl_WGS_JAQGDS_mrna.Dda_1895	1
BP	GO:0009167	purine ribonucleoside monophosphate metabolic process	1/109	16/3185	0.427931	0.718312	0.677289	rna-gnl_WGS_JAQGDS_mrna.Dda_1895	1
MF	GO:0008017	microtubule binding	1/134	18/4200	0.442811	0.723429	0.628716	rna-gnl_WGS_JAQGDS_mrna.Dda_8696	1
MF	GO:0009055	electron transfer activity	1/134	18/4200	0.442811	0.723429	0.628716	rna-gnl_WGS_JAQGDS_mrna.Dda_8481	1
MF	GO:0043531	ADP binding	1/134	18/4200	0.442811	0.723429	0.628716	rna-gnl_WGS_JAQGDS_mrna.Dda_7423	1
BP	GO:0044271	cellular nitrogen compound biosynthetic process	19/109	526/3185	0.437328	0.725434	0.684004	rna-gnl_WGS_JAQGDS_mrna.Dda_0074/rna-gnl_WGS_JAQGDS_mrna.Dda_0184/rna-gnl_WGS_JAQGDS_mrna.Dda_0412/rna-gnl_WGS_JAQGDS_mrna.Dda_0411/rna-gnl_WGS_JAQGDS_mrna.Dda_1368/rna-gnl_WGS_JAQGDS_mrna.Dda_1753/rna-gnl_WGS_JAQGDS_mrna.Dda_1797/rna-gnl_WGS_JAQGDS_mrna.Dda_1811/rna-gnl_WGS_JAQGDS_mrna.Dda_1895/rna-gnl_WGS_JAQGDS_mrna.Dda_2672/rna-gnl_WGS_JAQGDS_mrna.Dda_3208/rna-gnl_WGS_JAQGDS_mrna.Dda_3353/rna…	19
BP	GO:0006351	DNA-templated transcription	7/109	183/3185	0.437624	0.725434	0.684004	rna-gnl_WGS_JAQGDS_mrna.Dda_0074/rna-gnl_WGS_JAQGDS_mrna.Dda_0184/rna-gnl_WGS_JAQGDS_mrna.Dda_1753/rna-gnl_WGS_JAQGDS_mrna.Dda_3208/rna-gnl_WGS_JAQGDS_mrna.Dda_3844/rna-gnl_WGS_JAQGDS_mrna.Dda_4212/rna-gnl_WGS_JAQGDS_mrna.Dda_8486	7
BP	GO:0097659	nucleic acid-templated transcription	7/109	183/3185	0.437624	0.725434	0.684004	rna-gnl_WGS_JAQGDS_mrna.Dda_0074/rna-gnl_WGS_JAQGDS_mrna.Dda_0184/rna-gnl_WGS_JAQGDS_mrna.Dda_1753/rna-gnl_WGS_JAQGDS_mrna.Dda_3208/rna-gnl_WGS_JAQGDS_mrna.Dda_3844/rna-gnl_WGS_JAQGDS_mrna.Dda_4212/rna-gnl_WGS_JAQGDS_mrna.Dda_8486	7
BP	GO:0006413	translational initiation	1/109	17/3185	0.447608	0.725434	0.684004	rna-gnl_WGS_JAQGDS_mrna.Dda_1368	1
BP	GO:0017148	negative regulation of translation	1/109	17/3185	0.447608	0.725434	0.684004	rna-gnl_WGS_JAQGDS_mrna.Dda_6898	1
BP	GO:0022900	electron transport chain	1/109	17/3185	0.447608	0.725434	0.684004	rna-gnl_WGS_JAQGDS_mrna.Dda_8481	1
BP	GO:0034249	negative regulation of cellular amide metabolic process	1/109	17/3185	0.447608	0.725434	0.684004	rna-gnl_WGS_JAQGDS_mrna.Dda_6898	1
BP	GO:2000113	negative regulation of cellular macromolecule biosynthetic process	1/109	17/3185	0.447608	0.725434	0.684004	rna-gnl_WGS_JAQGDS_mrna.Dda_6898	1
BP	GO:0007059	chromosome segregation	2/109	44/3185	0.448172	0.725434	0.684004	rna-gnl_WGS_JAQGDS_mrna.Dda_1705/rna-gnl_WGS_JAQGDS_mrna.Dda_6247	2
BP	GO:1903047	mitotic cell cycle process	2/109	44/3185	0.448172	0.725434	0.684004	rna-gnl_WGS_JAQGDS_mrna.Dda_1705/rna-gnl_WGS_JAQGDS_mrna.Dda_6247	2
BP	GO:0006366	transcription by RNA polymerase II	3/109	72/3185	0.450306	0.725434	0.684004	rna-gnl_WGS_JAQGDS_mrna.Dda_0074/rna-gnl_WGS_JAQGDS_mrna.Dda_4212/rna-gnl_WGS_JAQGDS_mrna.Dda_8486	3
BP	GO:0034654	nucleobase-containing compound biosynthetic process	10/109	271/3185	0.450695	0.725434	0.684004	rna-gnl_WGS_JAQGDS_mrna.Dda_0074/rna-gnl_WGS_JAQGDS_mrna.Dda_0184/rna-gnl_WGS_JAQGDS_mrna.Dda_1753/rna-gnl_WGS_JAQGDS_mrna.Dda_1811/rna-gnl_WGS_JAQGDS_mrna.Dda_1895/rna-gnl_WGS_JAQGDS_mrna.Dda_3208/rna-gnl_WGS_JAQGDS_mrna.Dda_3353/rna-gnl_WGS_JAQGDS_mrna.Dda_3844/rna-gnl_WGS_JAQGDS_mrna.Dda_4212/rna-gnl_WGS_JAQGDS_mrna.Dda_8486	10
MF	GO:0004252	serine-type endopeptidase activity	2/134	48/4200	0.456457	0.728775	0.633361	rna-gnl_WGS_JAQGDS_mrna.Dda_4260/rna-gnl_WGS_JAQGDS_mrna.Dda_4903	2
MF	GO:0044877	protein-containing complex binding	2/134	48/4200	0.456457	0.728775	0.633361	rna-gnl_WGS_JAQGDS_mrna.Dda_3814/rna-gnl_WGS_JAQGDS_mrna.Dda_4885	2
MF	GO:0051536	iron-sulfur cluster binding	2/134	48/4200	0.456457	0.728775	0.633361	rna-gnl_WGS_JAQGDS_mrna.Dda_4754/rna-gnl_WGS_JAQGDS_mrna.Dda_8481	2
MF	GO:0051540	metal cluster binding	2/134	48/4200	0.456457	0.728775	0.633361	rna-gnl_WGS_JAQGDS_mrna.Dda_4754/rna-gnl_WGS_JAQGDS_mrna.Dda_8481	2
BP	GO:0032774	RNA biosynthetic process	7/109	186/3185	0.454786	0.72952	0.687857	rna-gnl_WGS_JAQGDS_mrna.Dda_0074/rna-gnl_WGS_JAQGDS_mrna.Dda_0184/rna-gnl_WGS_JAQGDS_mrna.Dda_1753/rna-gnl_WGS_JAQGDS_mrna.Dda_3208/rna-gnl_WGS_JAQGDS_mrna.Dda_3844/rna-gnl_WGS_JAQGDS_mrna.Dda_4212/rna-gnl_WGS_JAQGDS_mrna.Dda_8486	7
MF	GO:0016651	oxidoreductase activity, acting on NAD(P)H	1/134	19/4200	0.460664	0.731337	0.635588	rna-gnl_WGS_JAQGDS_mrna.Dda_8481	1
CC	GO:0030677	ribonuclease P complex	1/124	6/3714	0.184442	0.73182	0.688919	rna-gnl_WGS_JAQGDS_mrna.Dda_6249	1
BP	GO:0044282	small molecule catabolic process	2/109	45/3185	0.459796	0.735048	0.693068	rna-gnl_WGS_JAQGDS_mrna.Dda_3457/rna-gnl_WGS_JAQGDS_mrna.Dda_9119	2
BP	GO:0006399	tRNA metabolic process	4/109	102/3185	0.464841	0.740594	0.698298	rna-gnl_WGS_JAQGDS_mrna.Dda_2375/rna-gnl_WGS_JAQGDS_mrna.Dda_2940/rna-gnl_WGS_JAQGDS_mrna.Dda_6249/rna-gnl_WGS_JAQGDS_mrna.Dda_8185	4
BP	GO:0051248	negative regulation of protein metabolic process	1/109	18/3185	0.466613	0.740906	0.698593	rna-gnl_WGS_JAQGDS_mrna.Dda_6898	1
MF	GO:0016810	hydrolase activity, acting on carbon-nitrogen (but not peptide) bonds	2/134	50/4200	0.477763	0.754222	0.655477	rna-gnl_WGS_JAQGDS_mrna.Dda_6630/rna-gnl_WGS_JAQGDS_mrna.Dda_7228	2
BP	GO:0016071	mRNA metabolic process	5/109	133/3185	0.481597	0.762124	0.718598	rna-gnl_WGS_JAQGDS_mrna.Dda_1408/rna-gnl_WGS_JAQGDS_mrna.Dda_2064/rna-gnl_WGS_JAQGDS_mrna.Dda_5839/rna-gnl_WGS_JAQGDS_mrna.Dda_7145/rna-gnl_WGS_JAQGDS_mrna.Dda_7144	5
MF	GO:0016887	ATP hydrolysis activity	4/134	113/4200	0.489666	0.763773	0.663777	rna-gnl_WGS_JAQGDS_mrna.Dda_2481/rna-gnl_WGS_JAQGDS_mrna.Dda_2669/rna-gnl_WGS_JAQGDS_mrna.Dda_4174/rna-gnl_WGS_JAQGDS_mrna.Dda_8342	4
MF	GO:0005096	GTPase activator activity	1/134	21/4200	0.494686	0.763773	0.663777	rna-gnl_WGS_JAQGDS_mrna.Dda_5637	1
MF	GO:0016410	N-acyltransferase activity	1/134	21/4200	0.494686	0.763773	0.663777	rna-gnl_WGS_JAQGDS_mrna.Dda_4212	1
MF	GO:0061630	ubiquitin protein ligase activity	1/134	21/4200	0.494686	0.763773	0.663777	rna-gnl_WGS_JAQGDS_mrna.Dda_3961	1
BP	GO:0006511	ubiquitin-dependent protein catabolic process	3/109	76/3185	0.486182	0.764232	0.720586	rna-gnl_WGS_JAQGDS_mrna.Dda_1983/rna-gnl_WGS_JAQGDS_mrna.Dda_2376/rna-gnl_WGS_JAQGDS_mrna.Dda_3961	3
BP	GO:0008380	RNA splicing	3/109	76/3185	0.486182	0.764232	0.720586	rna-gnl_WGS_JAQGDS_mrna.Dda_2064/rna-gnl_WGS_JAQGDS_mrna.Dda_7145/rna-gnl_WGS_JAQGDS_mrna.Dda_7144	3
MF	GO:0004722	protein serine/threonine phosphatase activity	1/134	22/4200	0.510888	0.764238	0.664181	rna-gnl_WGS_JAQGDS_mrna.Dda_8032	1
MF	GO:0016298	lipase activity	1/134	22/4200	0.510888	0.764238	0.664181	rna-gnl_WGS_JAQGDS_mrna.Dda_1492	1
MF	GO:0016903	oxidoreductase activity, acting on the aldehyde or oxo group of donors	1/134	22/4200	0.510888	0.764238	0.664181	rna-gnl_WGS_JAQGDS_mrna.Dda_1811	1
MF	GO:0033218	amide binding	1/134	22/4200	0.510888	0.764238	0.664181	rna-gnl_WGS_JAQGDS_mrna.Dda_2433	1
MF	GO:0061659	ubiquitin-like protein ligase activity	1/134	22/4200	0.510888	0.764238	0.664181	rna-gnl_WGS_JAQGDS_mrna.Dda_3961	1
MF	GO:0017111	ribonucleoside triphosphate phosphatase activity	6/134	179/4200	0.511305	0.764238	0.664181	rna-gnl_WGS_JAQGDS_mrna.Dda_2481/rna-gnl_WGS_JAQGDS_mrna.Dda_2669/rna-gnl_WGS_JAQGDS_mrna.Dda_2672/rna-gnl_WGS_JAQGDS_mrna.Dda_3354/rna-gnl_WGS_JAQGDS_mrna.Dda_4174/rna-gnl_WGS_JAQGDS_mrna.Dda_8342	6
CC	GO:0000315	organellar large ribosomal subunit	1/124	7/3714	0.211716	0.765912	0.721013	rna-gnl_WGS_JAQGDS_mrna.Dda_2026	1
CC	GO:0005669	transcription factor TFIID complex	1/124	7/3714	0.211716	0.765912	0.721013	rna-gnl_WGS_JAQGDS_mrna.Dda_8486	1
CC	GO:0005762	mitochondrial large ribosomal subunit	1/124	7/3714	0.211716	0.765912	0.721013	rna-gnl_WGS_JAQGDS_mrna.Dda_2026	1
CC	GO:0005732	sno(s)RNA-containing ribonucleoprotein complex	1/124	9/3714	0.263577	0.771146	0.72594	rna-gnl_WGS_JAQGDS_mrna.Dda_6249	1
CC	GO:0005871	kinesin complex	1/124	9/3714	0.263577	0.771146	0.72594	rna-gnl_WGS_JAQGDS_mrna.Dda_7423	1
CC	GO:0012507	ER to Golgi transport vesicle membrane	1/124	9/3714	0.263577	0.771146	0.72594	rna-gnl_WGS_JAQGDS_mrna.Dda_4436	1
CC	GO:0030134	COPII-coated ER to Golgi transport vesicle	1/124	10/3714	0.288224	0.771146	0.72594	rna-gnl_WGS_JAQGDS_mrna.Dda_4436	1
CC	GO:1902555	endoribonuclease complex	1/124	10/3714	0.288224	0.771146	0.72594	rna-gnl_WGS_JAQGDS_mrna.Dda_6249	1
CC	GO:1905348	endonuclease complex	1/124	10/3714	0.288224	0.771146	0.72594	rna-gnl_WGS_JAQGDS_mrna.Dda_6249	1
CC	GO:1905368	peptidase complex	3/124	58/3714	0.305593	0.771146	0.72594	rna-gnl_WGS_JAQGDS_mrna.Dda_1782/rna-gnl_WGS_JAQGDS_mrna.Dda_1983/rna-gnl_WGS_JAQGDS_mrna.Dda_3207	3
CC	GO:0110165	cellular anatomical entity	123/124	3643/3714	0.306882	0.771146	0.72594	rna-gnl_WGS_JAQGDS_mrna.Dda_0003/rna-gnl_WGS_JAQGDS_mrna.Dda_0037/rna-gnl_WGS_JAQGDS_mrna.Dda_0074/rna-gnl_WGS_JAQGDS_mrna.Dda_0184/rna-gnl_WGS_JAQGDS_mrna.Dda_0251/rna-gnl_WGS_JAQGDS_mrna.Dda_0397/rna-gnl_WGS_JAQGDS_mrna.Dda_0412/rna-gnl_WGS_JAQGDS_mrna.Dda_0411/rna-gnl_WGS_JAQGDS_mrna.Dda_0461/rna-gnl_WGS_JAQGDS_mrna.Dda_0486/rna-gnl_WGS_JAQGDS_mrna.Dda_0537/rna-gnl_WGS_JAQGDS_mrna.Dda_0538/rna…	123
CC	GO:0034708	methyltransferase complex	1/124	11/3714	0.312052	0.771146	0.72594	rna-gnl_WGS_JAQGDS_mrna.Dda_4259	1
CC	GO:0015629	actin cytoskeleton	2/124	34/3714	0.314809	0.771146	0.72594	rna-gnl_WGS_JAQGDS_mrna.Dda_3142/rna-gnl_WGS_JAQGDS_mrna.Dda_3814	2
CC	GO:0016021	integral component of membrane	67/124	1914/3714	0.31785	0.771146	0.72594	rna-gnl_WGS_JAQGDS_mrna.Dda_0003/rna-gnl_WGS_JAQGDS_mrna.Dda_0251/rna-gnl_WGS_JAQGDS_mrna.Dda_0397/rna-gnl_WGS_JAQGDS_mrna.Dda_0461/rna-gnl_WGS_JAQGDS_mrna.Dda_0537/rna-gnl_WGS_JAQGDS_mrna.Dda_1056/rna-gnl_WGS_JAQGDS_mrna.Dda_1360/rna-gnl_WGS_JAQGDS_mrna.Dda_1466/rna-gnl_WGS_JAQGDS_mrna.Dda_1492/rna-gnl_WGS_JAQGDS_mrna.Dda_1639/rna-gnl_WGS_JAQGDS_mrna.Dda_1812/rna-gnl_WGS_JAQGDS_mrna.Dda_1895/rna…	67
CC	GO:0005938	cell cortex	2/124	35/3714	0.327231	0.771146	0.72594	rna-gnl_WGS_JAQGDS_mrna.Dda_3142/rna-gnl_WGS_JAQGDS_mrna.Dda_3814	2
CC	GO:0005840	ribosome	6/124	141/3714	0.330847	0.771146	0.72594	rna-gnl_WGS_JAQGDS_mrna.Dda_0412/rna-gnl_WGS_JAQGDS_mrna.Dda_0411/rna-gnl_WGS_JAQGDS_mrna.Dda_1797/rna-gnl_WGS_JAQGDS_mrna.Dda_2026/rna-gnl_WGS_JAQGDS_mrna.Dda_8481/rna-gnl_WGS_JAQGDS_mrna.Dda_8544	6
CC	GO:0005576	extracellular region	5/124	114/3714	0.331964	0.771146	0.72594	rna-gnl_WGS_JAQGDS_mrna.Dda_0037/rna-gnl_WGS_JAQGDS_mrna.Dda_2770/rna-gnl_WGS_JAQGDS_mrna.Dda_4260/rna-gnl_WGS_JAQGDS_mrna.Dda_5716/rna-gnl_WGS_JAQGDS_mrna.Dda_8184	5
CC	GO:0030479	actin cortical patch	1/124	12/3714	0.335089	0.771146	0.72594	rna-gnl_WGS_JAQGDS_mrna.Dda_3814	1
CC	GO:0030658	transport vesicle membrane	1/124	12/3714	0.335089	0.771146	0.72594	rna-gnl_WGS_JAQGDS_mrna.Dda_4436	1
CC	GO:0061645	endocytic patch	1/124	12/3714	0.335089	0.771146	0.72594	rna-gnl_WGS_JAQGDS_mrna.Dda_3814	1
CC	GO:0005681	spliceosomal complex	2/124	36/3714	0.339594	0.771146	0.72594	rna-gnl_WGS_JAQGDS_mrna.Dda_2064/rna-gnl_WGS_JAQGDS_mrna.Dda_7145	2
CC	GO:0031224	intrinsic component of membrane	67/124	1925/3714	0.342187	0.771146	0.72594	rna-gnl_WGS_JAQGDS_mrna.Dda_0003/rna-gnl_WGS_JAQGDS_mrna.Dda_0251/rna-gnl_WGS_JAQGDS_mrna.Dda_0397/rna-gnl_WGS_JAQGDS_mrna.Dda_0461/rna-gnl_WGS_JAQGDS_mrna.Dda_0537/rna-gnl_WGS_JAQGDS_mrna.Dda_1056/rna-gnl_WGS_JAQGDS_mrna.Dda_1360/rna-gnl_WGS_JAQGDS_mrna.Dda_1466/rna-gnl_WGS_JAQGDS_mrna.Dda_1492/rna-gnl_WGS_JAQGDS_mrna.Dda_1639/rna-gnl_WGS_JAQGDS_mrna.Dda_1812/rna-gnl_WGS_JAQGDS_mrna.Dda_1895/rna…	67
CC	GO:0016282	eukaryotic 43S preinitiation complex	1/124	13/3714	0.357361	0.771146	0.72594	rna-gnl_WGS_JAQGDS_mrna.Dda_1368	1
CC	GO:0030133	transport vesicle	1/124	13/3714	0.357361	0.771146	0.72594	rna-gnl_WGS_JAQGDS_mrna.Dda_4436	1
CC	GO:0033290	eukaryotic 48S preinitiation complex	1/124	13/3714	0.357361	0.771146	0.72594	rna-gnl_WGS_JAQGDS_mrna.Dda_1368	1
CC	GO:0070993	translation preinitiation complex	1/124	13/3714	0.357361	0.771146	0.72594	rna-gnl_WGS_JAQGDS_mrna.Dda_1368	1
BP	GO:0000003	reproduction	2/109	48/3185	0.493805	0.772893	0.728752	rna-gnl_WGS_JAQGDS_mrna.Dda_1718/rna-gnl_WGS_JAQGDS_mrna.Dda_7188	2
BP	GO:0019941	modification-dependent protein catabolic process	3/109	77/3185	0.49498	0.772893	0.728752	rna-gnl_WGS_JAQGDS_mrna.Dda_1983/rna-gnl_WGS_JAQGDS_mrna.Dda_2376/rna-gnl_WGS_JAQGDS_mrna.Dda_3961	3
BP	GO:0006888	endoplasmic reticulum to Golgi vesicle-mediated transport	1/109	20/3185	0.502703	0.778756	0.73428	rna-gnl_WGS_JAQGDS_mrna.Dda_4436	1
BP	GO:0065004	protein-DNA complex assembly	1/109	20/3185	0.502703	0.778756	0.73428	rna-gnl_WGS_JAQGDS_mrna.Dda_8486	1
BP	GO:0043632	modification-dependent macromolecule catabolic process	3/109	78/3185	0.503706	0.778756	0.73428	rna-gnl_WGS_JAQGDS_mrna.Dda_1983/rna-gnl_WGS_JAQGDS_mrna.Dda_2376/rna-gnl_WGS_JAQGDS_mrna.Dda_3961	3
MF	GO:0032559	adenyl ribonucleotide binding	20/134	625/4200	0.532519	0.779789	0.677696	rna-gnl_WGS_JAQGDS_mrna.Dda_0038/rna-gnl_WGS_JAQGDS_mrna.Dda_0313/rna-gnl_WGS_JAQGDS_mrna.Dda_1369/rna-gnl_WGS_JAQGDS_mrna.Dda_1378/rna-gnl_WGS_JAQGDS_mrna.Dda_1408/rna-gnl_WGS_JAQGDS_mrna.Dda_1718/rna-gnl_WGS_JAQGDS_mrna.Dda_1895/rna-gnl_WGS_JAQGDS_mrna.Dda_2481/rna-gnl_WGS_JAQGDS_mrna.Dda_2669/rna-gnl_WGS_JAQGDS_mrna.Dda_3353/rna-gnl_WGS_JAQGDS_mrna.Dda_3844/rna-gnl_WGS_JAQGDS_mrna.Dda_4174/rna…	20
MF	GO:0008168	methyltransferase activity	4/134	120/4200	0.537467	0.779789	0.677696	rna-gnl_WGS_JAQGDS_mrna.Dda_0184/rna-gnl_WGS_JAQGDS_mrna.Dda_0809/rna-gnl_WGS_JAQGDS_mrna.Dda_2940/rna-gnl_WGS_JAQGDS_mrna.Dda_4259	4
MF	GO:0015399	primary active transmembrane transporter activity	2/134	56/4200	0.538546	0.779789	0.677696	rna-gnl_WGS_JAQGDS_mrna.Dda_8481/rna-gnl_WGS_JAQGDS_mrna.Dda_9425	2
MF	GO:0030554	adenyl nucleotide binding	20/134	627/4200	0.538768	0.779789	0.677696	rna-gnl_WGS_JAQGDS_mrna.Dda_0038/rna-gnl_WGS_JAQGDS_mrna.Dda_0313/rna-gnl_WGS_JAQGDS_mrna.Dda_1369/rna-gnl_WGS_JAQGDS_mrna.Dda_1378/rna-gnl_WGS_JAQGDS_mrna.Dda_1408/rna-gnl_WGS_JAQGDS_mrna.Dda_1718/rna-gnl_WGS_JAQGDS_mrna.Dda_1895/rna-gnl_WGS_JAQGDS_mrna.Dda_2481/rna-gnl_WGS_JAQGDS_mrna.Dda_2669/rna-gnl_WGS_JAQGDS_mrna.Dda_3353/rna-gnl_WGS_JAQGDS_mrna.Dda_3844/rna-gnl_WGS_JAQGDS_mrna.Dda_4174/rna…	20
MF	GO:0004177	aminopeptidase activity	1/134	24/4200	0.541763	0.779789	0.677696	rna-gnl_WGS_JAQGDS_mrna.Dda_3003	1
MF	GO:0043021	ribonucleoprotein complex binding	1/134	24/4200	0.541763	0.779789	0.677696	rna-gnl_WGS_JAQGDS_mrna.Dda_4885	1
MF	GO:0140359	ABC-type transporter activity	1/134	24/4200	0.541763	0.779789	0.677696	rna-gnl_WGS_JAQGDS_mrna.Dda_9425	1
MF	GO:0005198	structural molecule activity	5/134	153/4200	0.54391	0.779789	0.677696	rna-gnl_WGS_JAQGDS_mrna.Dda_0412/rna-gnl_WGS_JAQGDS_mrna.Dda_0411/rna-gnl_WGS_JAQGDS_mrna.Dda_1797/rna-gnl_WGS_JAQGDS_mrna.Dda_2026/rna-gnl_WGS_JAQGDS_mrna.Dda_8544	5
MF	GO:0008289	lipid binding	2/134	57/4200	0.548197	0.781946	0.679571	rna-gnl_WGS_JAQGDS_mrna.Dda_2333/rna-gnl_WGS_JAQGDS_mrna.Dda_5637	2
BP	GO:0090407	organophosphate biosynthetic process	5/109	137/3185	0.508206	0.783137	0.738412	rna-gnl_WGS_JAQGDS_mrna.Dda_0485/rna-gnl_WGS_JAQGDS_mrna.Dda_1811/rna-gnl_WGS_JAQGDS_mrna.Dda_1895/rna-gnl_WGS_JAQGDS_mrna.Dda_3353/rna-gnl_WGS_JAQGDS_mrna.Dda_5839	5
BP	GO:0006357	regulation of transcription by RNA polymerase II	2/109	50/3185	0.515725	0.790469	0.745325	rna-gnl_WGS_JAQGDS_mrna.Dda_0074/rna-gnl_WGS_JAQGDS_mrna.Dda_4212	2
BP	GO:0034641	cellular nitrogen compound metabolic process	38/109	1103/3185	0.516328	0.790469	0.745325	rna-gnl_WGS_JAQGDS_mrna.Dda_0074/rna-gnl_WGS_JAQGDS_mrna.Dda_0184/rna-gnl_WGS_JAQGDS_mrna.Dda_0412/rna-gnl_WGS_JAQGDS_mrna.Dda_0411/rna-gnl_WGS_JAQGDS_mrna.Dda_1368/rna-gnl_WGS_JAQGDS_mrna.Dda_1378/rna-gnl_WGS_JAQGDS_mrna.Dda_1408/rna-gnl_WGS_JAQGDS_mrna.Dda_1753/rna-gnl_WGS_JAQGDS_mrna.Dda_1797/rna-gnl_WGS_JAQGDS_mrna.Dda_1811/rna-gnl_WGS_JAQGDS_mrna.Dda_1895/rna-gnl_WGS_JAQGDS_mrna.Dda_2049/rna…	38
MF	GO:0140640	catalytic activity, acting on a nucleic acid	10/134	316/4200	0.559666	0.794273	0.690284	rna-gnl_WGS_JAQGDS_mrna.Dda_1369/rna-gnl_WGS_JAQGDS_mrna.Dda_1408/rna-gnl_WGS_JAQGDS_mrna.Dda_2481/rna-gnl_WGS_JAQGDS_mrna.Dda_2940/rna-gnl_WGS_JAQGDS_mrna.Dda_4259/rna-gnl_WGS_JAQGDS_mrna.Dda_5839/rna-gnl_WGS_JAQGDS_mrna.Dda_6178/rna-gnl_WGS_JAQGDS_mrna.Dda_6177/rna-gnl_WGS_JAQGDS_mrna.Dda_6898/rna-gnl_WGS_JAQGDS_mrna.Dda_8185	10
BP	GO:0006644	phospholipid metabolic process	3/109	80/3185	0.520927	0.794921	0.749522	rna-gnl_WGS_JAQGDS_mrna.Dda_1492/rna-gnl_WGS_JAQGDS_mrna.Dda_4461/rna-gnl_WGS_JAQGDS_mrna.Dda_5839	3
MF	GO:0008194	UDP-glycosyltransferase activity	1/134	26/4200	0.570703	0.799647	0.694955	rna-gnl_WGS_JAQGDS_mrna.Dda_7188	1
MF	GO:0051213	dioxygenase activity	1/134	26/4200	0.570703	0.799647	0.694955	rna-gnl_WGS_JAQGDS_mrna.Dda_9119	1
MF	GO:0005524	ATP binding	19/134	606/4200	0.57199	0.799647	0.694955	rna-gnl_WGS_JAQGDS_mrna.Dda_0038/rna-gnl_WGS_JAQGDS_mrna.Dda_0313/rna-gnl_WGS_JAQGDS_mrna.Dda_1369/rna-gnl_WGS_JAQGDS_mrna.Dda_1378/rna-gnl_WGS_JAQGDS_mrna.Dda_1408/rna-gnl_WGS_JAQGDS_mrna.Dda_1718/rna-gnl_WGS_JAQGDS_mrna.Dda_1895/rna-gnl_WGS_JAQGDS_mrna.Dda_2481/rna-gnl_WGS_JAQGDS_mrna.Dda_2669/rna-gnl_WGS_JAQGDS_mrna.Dda_3353/rna-gnl_WGS_JAQGDS_mrna.Dda_3844/rna-gnl_WGS_JAQGDS_mrna.Dda_4174/rna…	19
MF	GO:0016741	transferase activity, transferring one-carbon groups	4/134	126/4200	0.576623	0.802134	0.697116	rna-gnl_WGS_JAQGDS_mrna.Dda_0184/rna-gnl_WGS_JAQGDS_mrna.Dda_0809/rna-gnl_WGS_JAQGDS_mrna.Dda_2940/rna-gnl_WGS_JAQGDS_mrna.Dda_4259	4
CC	GO:0005852	eukaryotic translation initiation factor 3 complex	1/124	14/3714	0.378892	0.803512	0.756408	rna-gnl_WGS_JAQGDS_mrna.Dda_1368	1
BP	GO:0018130	heterocycle biosynthetic process	11/109	317/3185	0.529	0.804628	0.758675	rna-gnl_WGS_JAQGDS_mrna.Dda_0074/rna-gnl_WGS_JAQGDS_mrna.Dda_0184/rna-gnl_WGS_JAQGDS_mrna.Dda_0485/rna-gnl_WGS_JAQGDS_mrna.Dda_1753/rna-gnl_WGS_JAQGDS_mrna.Dda_1811/rna-gnl_WGS_JAQGDS_mrna.Dda_1895/rna-gnl_WGS_JAQGDS_mrna.Dda_3208/rna-gnl_WGS_JAQGDS_mrna.Dda_3353/rna-gnl_WGS_JAQGDS_mrna.Dda_3844/rna-gnl_WGS_JAQGDS_mrna.Dda_4212/rna-gnl_WGS_JAQGDS_mrna.Dda_8486	11
BP	GO:0006397	mRNA processing	4/109	111/3185	0.531936	0.805054	0.759077	rna-gnl_WGS_JAQGDS_mrna.Dda_1408/rna-gnl_WGS_JAQGDS_mrna.Dda_2064/rna-gnl_WGS_JAQGDS_mrna.Dda_7145/rna-gnl_WGS_JAQGDS_mrna.Dda_7144	4
BP	GO:0007015	actin filament organization	1/109	22/3185	0.536371	0.805054	0.759077	rna-gnl_WGS_JAQGDS_mrna.Dda_3814	1
BP	GO:0009156	ribonucleoside monophosphate biosynthetic process	1/109	22/3185	0.536371	0.805054	0.759077	rna-gnl_WGS_JAQGDS_mrna.Dda_1895	1
BP	GO:0000278	mitotic cell cycle	2/109	52/3185	0.537017	0.805054	0.759077	rna-gnl_WGS_JAQGDS_mrna.Dda_1705/rna-gnl_WGS_JAQGDS_mrna.Dda_6247	2
BP	GO:0019438	aromatic compound biosynthetic process	11/109	319/3185	0.537845	0.805054	0.759077	rna-gnl_WGS_JAQGDS_mrna.Dda_0074/rna-gnl_WGS_JAQGDS_mrna.Dda_0184/rna-gnl_WGS_JAQGDS_mrna.Dda_1753/rna-gnl_WGS_JAQGDS_mrna.Dda_1811/rna-gnl_WGS_JAQGDS_mrna.Dda_1895/rna-gnl_WGS_JAQGDS_mrna.Dda_3208/rna-gnl_WGS_JAQGDS_mrna.Dda_3353/rna-gnl_WGS_JAQGDS_mrna.Dda_3844/rna-gnl_WGS_JAQGDS_mrna.Dda_4212/rna-gnl_WGS_JAQGDS_mrna.Dda_8486/rna-gnl_WGS_JAQGDS_mrna.Dda_8772	11
MF	GO:0015631	tubulin binding	1/134	27/4200	0.584485	0.805099	0.699693	rna-gnl_WGS_JAQGDS_mrna.Dda_8696	1
MF	GO:0051539	4 iron, 4 sulfur cluster binding	1/134	27/4200	0.584485	0.805099	0.699693	rna-gnl_WGS_JAQGDS_mrna.Dda_8481	1
MF	GO:0008092	cytoskeletal protein binding	2/134	62/4200	0.594329	0.807935	0.702157	rna-gnl_WGS_JAQGDS_mrna.Dda_3814/rna-gnl_WGS_JAQGDS_mrna.Dda_8696	2
MF	GO:0008081	phosphoric diester hydrolase activity	1/134	28/4200	0.597827	0.807935	0.702157	rna-gnl_WGS_JAQGDS_mrna.Dda_0461	1
MF	GO:0035091	phosphatidylinositol binding	1/134	28/4200	0.597827	0.807935	0.702157	rna-gnl_WGS_JAQGDS_mrna.Dda_5637	1
MF	GO:0030246	carbohydrate binding	3/134	97/4200	0.604291	0.807935	0.702157	rna-gnl_WGS_JAQGDS_mrna.Dda_2770/rna-gnl_WGS_JAQGDS_mrna.Dda_5716/rna-gnl_WGS_JAQGDS_mrna.Dda_8184	3
MF	GO:0016747	acyltransferase activity, transferring groups other than amino-acyl groups	3/134	98/4200	0.611317	0.807935	0.702157	rna-gnl_WGS_JAQGDS_mrna.Dda_0251/rna-gnl_WGS_JAQGDS_mrna.Dda_3185/rna-gnl_WGS_JAQGDS_mrna.Dda_4212	3
MF	GO:0016462	pyrophosphatase activity	6/134	199/4200	0.616827	0.807935	0.702157	rna-gnl_WGS_JAQGDS_mrna.Dda_2481/rna-gnl_WGS_JAQGDS_mrna.Dda_2669/rna-gnl_WGS_JAQGDS_mrna.Dda_2672/rna-gnl_WGS_JAQGDS_mrna.Dda_3354/rna-gnl_WGS_JAQGDS_mrna.Dda_4174/rna-gnl_WGS_JAQGDS_mrna.Dda_8342	6
MF	GO:0016301	kinase activity	8/134	266/4200	0.622109	0.807935	0.702157	rna-gnl_WGS_JAQGDS_mrna.Dda_0313/rna-gnl_WGS_JAQGDS_mrna.Dda_1378/rna-gnl_WGS_JAQGDS_mrna.Dda_1718/rna-gnl_WGS_JAQGDS_mrna.Dda_2574/rna-gnl_WGS_JAQGDS_mrna.Dda_3353/rna-gnl_WGS_JAQGDS_mrna.Dda_3844/rna-gnl_WGS_JAQGDS_mrna.Dda_4902/rna-gnl_WGS_JAQGDS_mrna.Dda_8772	8
MF	GO:0005085	guanyl-nucleotide exchange factor activity	1/134	30/4200	0.62325	0.807935	0.702157	rna-gnl_WGS_JAQGDS_mrna.Dda_1747	1
MF	GO:0016818	hydrolase activity, acting on acid anhydrides, in phosphorus-containing anhydrides	6/134	202/4200	0.631551	0.807935	0.702157	rna-gnl_WGS_JAQGDS_mrna.Dda_2481/rna-gnl_WGS_JAQGDS_mrna.Dda_2669/rna-gnl_WGS_JAQGDS_mrna.Dda_2672/rna-gnl_WGS_JAQGDS_mrna.Dda_3354/rna-gnl_WGS_JAQGDS_mrna.Dda_4174/rna-gnl_WGS_JAQGDS_mrna.Dda_8342	6
MF	GO:0008047	enzyme activator activity	1/134	31/4200	0.635357	0.807935	0.702157	rna-gnl_WGS_JAQGDS_mrna.Dda_5637	1
MF	GO:0046982	protein heterodimerization activity	1/134	31/4200	0.635357	0.807935	0.702157	rna-gnl_WGS_JAQGDS_mrna.Dda_8486	1
MF	GO:0003924	GTPase activity	2/134	67/4200	0.636886	0.807935	0.702157	rna-gnl_WGS_JAQGDS_mrna.Dda_2672/rna-gnl_WGS_JAQGDS_mrna.Dda_3354	2
MF	GO:0008236	serine-type peptidase activity	2/134	67/4200	0.636886	0.807935	0.702157	rna-gnl_WGS_JAQGDS_mrna.Dda_4260/rna-gnl_WGS_JAQGDS_mrna.Dda_4903	2
MF	GO:0017171	serine hydrolase activity	2/134	67/4200	0.636886	0.807935	0.702157	rna-gnl_WGS_JAQGDS_mrna.Dda_4260/rna-gnl_WGS_JAQGDS_mrna.Dda_4903	2
MF	GO:0032555	purine ribonucleotide binding	22/134	724/4200	0.637095	0.807935	0.702157	rna-gnl_WGS_JAQGDS_mrna.Dda_0038/rna-gnl_WGS_JAQGDS_mrna.Dda_0313/rna-gnl_WGS_JAQGDS_mrna.Dda_1369/rna-gnl_WGS_JAQGDS_mrna.Dda_1378/rna-gnl_WGS_JAQGDS_mrna.Dda_1408/rna-gnl_WGS_JAQGDS_mrna.Dda_1718/rna-gnl_WGS_JAQGDS_mrna.Dda_1895/rna-gnl_WGS_JAQGDS_mrna.Dda_2481/rna-gnl_WGS_JAQGDS_mrna.Dda_2669/rna-gnl_WGS_JAQGDS_mrna.Dda_2672/rna-gnl_WGS_JAQGDS_mrna.Dda_3354/rna-gnl_WGS_JAQGDS_mrna.Dda_3353/rna…	22
MF	GO:0017076	purine nucleotide binding	22/134	726/4200	0.642601	0.807935	0.702157	rna-gnl_WGS_JAQGDS_mrna.Dda_0038/rna-gnl_WGS_JAQGDS_mrna.Dda_0313/rna-gnl_WGS_JAQGDS_mrna.Dda_1369/rna-gnl_WGS_JAQGDS_mrna.Dda_1378/rna-gnl_WGS_JAQGDS_mrna.Dda_1408/rna-gnl_WGS_JAQGDS_mrna.Dda_1718/rna-gnl_WGS_JAQGDS_mrna.Dda_1895/rna-gnl_WGS_JAQGDS_mrna.Dda_2481/rna-gnl_WGS_JAQGDS_mrna.Dda_2669/rna-gnl_WGS_JAQGDS_mrna.Dda_2672/rna-gnl_WGS_JAQGDS_mrna.Dda_3354/rna-gnl_WGS_JAQGDS_mrna.Dda_3353/rna…	22
MF	GO:0003779	actin binding	1/134	32/4200	0.647077	0.807935	0.702157	rna-gnl_WGS_JAQGDS_mrna.Dda_3814	1
MF	GO:0004190	aspartic-type endopeptidase activity	1/134	32/4200	0.647077	0.807935	0.702157	rna-gnl_WGS_JAQGDS_mrna.Dda_1228	1
MF	GO:0016765	transferase activity, transferring alkyl or aryl (other than methyl) groups	1/134	32/4200	0.647077	0.807935	0.702157	rna-gnl_WGS_JAQGDS_mrna.Dda_8772	1
MF	GO:0051287	NAD binding	1/134	32/4200	0.647077	0.807935	0.702157	rna-gnl_WGS_JAQGDS_mrna.Dda_7206	1
MF	GO:0070001	aspartic-type peptidase activity	1/134	32/4200	0.647077	0.807935	0.702157	rna-gnl_WGS_JAQGDS_mrna.Dda_1228	1
MF	GO:0097367	carbohydrate derivative binding	23/134	761/4200	0.650322	0.807935	0.702157	rna-gnl_WGS_JAQGDS_mrna.Dda_0038/rna-gnl_WGS_JAQGDS_mrna.Dda_0313/rna-gnl_WGS_JAQGDS_mrna.Dda_1369/rna-gnl_WGS_JAQGDS_mrna.Dda_1378/rna-gnl_WGS_JAQGDS_mrna.Dda_1408/rna-gnl_WGS_JAQGDS_mrna.Dda_1718/rna-gnl_WGS_JAQGDS_mrna.Dda_1895/rna-gnl_WGS_JAQGDS_mrna.Dda_2481/rna-gnl_WGS_JAQGDS_mrna.Dda_2669/rna-gnl_WGS_JAQGDS_mrna.Dda_2672/rna-gnl_WGS_JAQGDS_mrna.Dda_3354/rna-gnl_WGS_JAQGDS_mrna.Dda_3353/rna…	23
MF	GO:0016853	isomerase activity	2/134	69/4200	0.652912	0.807935	0.702157	rna-gnl_WGS_JAQGDS_mrna.Dda_5839/rna-gnl_WGS_JAQGDS_mrna.Dda_6069	2
MF	GO:0004175	endopeptidase activity	3/134	105/4200	0.658157	0.807935	0.702157	rna-gnl_WGS_JAQGDS_mrna.Dda_1228/rna-gnl_WGS_JAQGDS_mrna.Dda_4260/rna-gnl_WGS_JAQGDS_mrna.Dda_4903	3
MF	GO:0016879	ligase activity, forming carbon-nitrogen bonds	1/134	33/4200	0.658424	0.807935	0.702157	rna-gnl_WGS_JAQGDS_mrna.Dda_1895	1
BP	GO:0006869	lipid transport	1/109	23/3185	0.552348	0.809287	0.763068	rna-gnl_WGS_JAQGDS_mrna.Dda_2669	1
BP	GO:0009124	nucleoside monophosphate biosynthetic process	1/109	23/3185	0.552348	0.809287	0.763068	rna-gnl_WGS_JAQGDS_mrna.Dda_1895	1
BP	GO:0009891	positive regulation of biosynthetic process	1/109	23/3185	0.552348	0.809287	0.763068	rna-gnl_WGS_JAQGDS_mrna.Dda_4885	1
BP	GO:0010557	positive regulation of macromolecule biosynthetic process	1/109	23/3185	0.552348	0.809287	0.763068	rna-gnl_WGS_JAQGDS_mrna.Dda_4885	1
BP	GO:0010558	negative regulation of macromolecule biosynthetic process	1/109	23/3185	0.552348	0.809287	0.763068	rna-gnl_WGS_JAQGDS_mrna.Dda_6898	1
BP	GO:0031328	positive regulation of cellular biosynthetic process	1/109	23/3185	0.552348	0.809287	0.763068	rna-gnl_WGS_JAQGDS_mrna.Dda_4885	1
BP	GO:1901362	organic cyclic compound biosynthetic process	12/109	352/3185	0.552726	0.809287	0.763068	rna-gnl_WGS_JAQGDS_mrna.Dda_0074/rna-gnl_WGS_JAQGDS_mrna.Dda_0184/rna-gnl_WGS_JAQGDS_mrna.Dda_0485/rna-gnl_WGS_JAQGDS_mrna.Dda_1753/rna-gnl_WGS_JAQGDS_mrna.Dda_1811/rna-gnl_WGS_JAQGDS_mrna.Dda_1895/rna-gnl_WGS_JAQGDS_mrna.Dda_3208/rna-gnl_WGS_JAQGDS_mrna.Dda_3353/rna-gnl_WGS_JAQGDS_mrna.Dda_3844/rna-gnl_WGS_JAQGDS_mrna.Dda_4212/rna-gnl_WGS_JAQGDS_mrna.Dda_8486/rna-gnl_WGS_JAQGDS_mrna.Dda_8772	12
BP	GO:1901615	organic hydroxy compound metabolic process	2/109	54/3185	0.557667	0.813987	0.767499	rna-gnl_WGS_JAQGDS_mrna.Dda_3185/rna-gnl_WGS_JAQGDS_mrna.Dda_5839	2
MF	GO:0016836	hydro-lyase activity	1/134	34/4200	0.669408	0.817842	0.710767	rna-gnl_WGS_JAQGDS_mrna.Dda_8772	1
BP	GO:0009059	macromolecule biosynthetic process	16/109	473/3185	0.56316	0.818578	0.771828	rna-gnl_WGS_JAQGDS_mrna.Dda_0074/rna-gnl_WGS_JAQGDS_mrna.Dda_0184/rna-gnl_WGS_JAQGDS_mrna.Dda_0412/rna-gnl_WGS_JAQGDS_mrna.Dda_0411/rna-gnl_WGS_JAQGDS_mrna.Dda_1368/rna-gnl_WGS_JAQGDS_mrna.Dda_1753/rna-gnl_WGS_JAQGDS_mrna.Dda_1797/rna-gnl_WGS_JAQGDS_mrna.Dda_2672/rna-gnl_WGS_JAQGDS_mrna.Dda_3208/rna-gnl_WGS_JAQGDS_mrna.Dda_3844/rna-gnl_WGS_JAQGDS_mrna.Dda_4212/rna-gnl_WGS_JAQGDS_mrna.Dda_4885/rna…	16
BP	GO:0002181	cytoplasmic translation	1/109	24/3185	0.56778	0.818578	0.771828	rna-gnl_WGS_JAQGDS_mrna.Dda_1368	1
BP	GO:0009161	ribonucleoside monophosphate metabolic process	1/109	24/3185	0.56778	0.818578	0.771828	rna-gnl_WGS_JAQGDS_mrna.Dda_1895	1
BP	GO:0043934	sporulation	1/109	24/3185	0.56778	0.818578	0.771828	rna-gnl_WGS_JAQGDS_mrna.Dda_7188	1
MF	GO:0035639	purine ribonucleoside triphosphate binding	21/134	705/4200	0.673141	0.818843	0.711637	rna-gnl_WGS_JAQGDS_mrna.Dda_0038/rna-gnl_WGS_JAQGDS_mrna.Dda_0313/rna-gnl_WGS_JAQGDS_mrna.Dda_1369/rna-gnl_WGS_JAQGDS_mrna.Dda_1378/rna-gnl_WGS_JAQGDS_mrna.Dda_1408/rna-gnl_WGS_JAQGDS_mrna.Dda_1718/rna-gnl_WGS_JAQGDS_mrna.Dda_1895/rna-gnl_WGS_JAQGDS_mrna.Dda_2481/rna-gnl_WGS_JAQGDS_mrna.Dda_2669/rna-gnl_WGS_JAQGDS_mrna.Dda_2672/rna-gnl_WGS_JAQGDS_mrna.Dda_3354/rna-gnl_WGS_JAQGDS_mrna.Dda_3353/rna…	21
MF	GO:0005543	phospholipid binding	1/134	35/4200	0.680041	0.819796	0.712466	rna-gnl_WGS_JAQGDS_mrna.Dda_5637	1
MF	GO:0032553	ribonucleotide binding	22/134	740/4200	0.680054	0.819796	0.712466	rna-gnl_WGS_JAQGDS_mrna.Dda_0038/rna-gnl_WGS_JAQGDS_mrna.Dda_0313/rna-gnl_WGS_JAQGDS_mrna.Dda_1369/rna-gnl_WGS_JAQGDS_mrna.Dda_1378/rna-gnl_WGS_JAQGDS_mrna.Dda_1408/rna-gnl_WGS_JAQGDS_mrna.Dda_1718/rna-gnl_WGS_JAQGDS_mrna.Dda_1895/rna-gnl_WGS_JAQGDS_mrna.Dda_2481/rna-gnl_WGS_JAQGDS_mrna.Dda_2669/rna-gnl_WGS_JAQGDS_mrna.Dda_2672/rna-gnl_WGS_JAQGDS_mrna.Dda_3354/rna-gnl_WGS_JAQGDS_mrna.Dda_3353/rna…	22
MF	GO:0016773	phosphotransferase activity, alcohol group as acceptor	6/134	213/4200	0.682677	0.819796	0.712466	rna-gnl_WGS_JAQGDS_mrna.Dda_0313/rna-gnl_WGS_JAQGDS_mrna.Dda_1378/rna-gnl_WGS_JAQGDS_mrna.Dda_1718/rna-gnl_WGS_JAQGDS_mrna.Dda_2574/rna-gnl_WGS_JAQGDS_mrna.Dda_3844/rna-gnl_WGS_JAQGDS_mrna.Dda_8772	6
MF	GO:0003723	RNA binding	8/134	283/4200	0.691566	0.826937	0.718671	rna-gnl_WGS_JAQGDS_mrna.Dda_1368/rna-gnl_WGS_JAQGDS_mrna.Dda_2064/rna-gnl_WGS_JAQGDS_mrna.Dda_3643/rna-gnl_WGS_JAQGDS_mrna.Dda_4885/rna-gnl_WGS_JAQGDS_mrna.Dda_5839/rna-gnl_WGS_JAQGDS_mrna.Dda_6249/rna-gnl_WGS_JAQGDS_mrna.Dda_7145/rna-gnl_WGS_JAQGDS_mrna.Dda_7144	8
BP	GO:0009123	nucleoside monophosphate metabolic process	1/109	25/3185	0.582684	0.829883	0.782488	rna-gnl_WGS_JAQGDS_mrna.Dda_1895	1
BP	GO:0019318	hexose metabolic process	1/109	25/3185	0.582684	0.829883	0.782488	rna-gnl_WGS_JAQGDS_mrna.Dda_7229	1
BP	GO:0030154	cell differentiation	1/109	25/3185	0.582684	0.829883	0.782488	rna-gnl_WGS_JAQGDS_mrna.Dda_7188	1
BP	GO:0061024	membrane organization	1/109	25/3185	0.582684	0.829883	0.782488	rna-gnl_WGS_JAQGDS_mrna.Dda_8772	1
BP	GO:0051246	regulation of protein metabolic process	2/109	57/3185	0.587415	0.834094	0.786458	rna-gnl_WGS_JAQGDS_mrna.Dda_4885/rna-gnl_WGS_JAQGDS_mrna.Dda_6898	2
BP	GO:0048523	negative regulation of cellular process	2/109	58/3185	0.597001	0.837692	0.789851	rna-gnl_WGS_JAQGDS_mrna.Dda_3222/rna-gnl_WGS_JAQGDS_mrna.Dda_6898	2
BP	GO:0010876	lipid localization	1/109	26/3185	0.597079	0.837692	0.789851	rna-gnl_WGS_JAQGDS_mrna.Dda_2669	1
BP	GO:0016051	carbohydrate biosynthetic process	1/109	26/3185	0.597079	0.837692	0.789851	rna-gnl_WGS_JAQGDS_mrna.Dda_5839	1
BP	GO:0048869	cellular developmental process	1/109	26/3185	0.597079	0.837692	0.789851	rna-gnl_WGS_JAQGDS_mrna.Dda_7188	1
MF	GO:0019842	vitamin binding	2/134	76/4200	0.704618	0.838973	0.729132	rna-gnl_WGS_JAQGDS_mrna.Dda_2433/rna-gnl_WGS_JAQGDS_mrna.Dda_6248	2
BP	GO:0016070	RNA metabolic process	17/109	514/3185	0.603632	0.844367	0.796144	rna-gnl_WGS_JAQGDS_mrna.Dda_0074/rna-gnl_WGS_JAQGDS_mrna.Dda_0184/rna-gnl_WGS_JAQGDS_mrna.Dda_1408/rna-gnl_WGS_JAQGDS_mrna.Dda_1753/rna-gnl_WGS_JAQGDS_mrna.Dda_2064/rna-gnl_WGS_JAQGDS_mrna.Dda_2375/rna-gnl_WGS_JAQGDS_mrna.Dda_2940/rna-gnl_WGS_JAQGDS_mrna.Dda_3208/rna-gnl_WGS_JAQGDS_mrna.Dda_3844/rna-gnl_WGS_JAQGDS_mrna.Dda_4212/rna-gnl_WGS_JAQGDS_mrna.Dda_5839/rna-gnl_WGS_JAQGDS_mrna.Dda_6249/rna…	17
BP	GO:0009060	aerobic respiration	1/109	27/3185	0.610981	0.85211	0.803446	rna-gnl_WGS_JAQGDS_mrna.Dda_8481	1
BP	GO:0018193	peptidyl-amino acid modification	2/109	60/3185	0.615676	0.852343	0.803665	rna-gnl_WGS_JAQGDS_mrna.Dda_0184/rna-gnl_WGS_JAQGDS_mrna.Dda_0809	2
BP	GO:0006352	DNA-templated transcription initiation	1/109	28/3185	0.624408	0.852343	0.803665	rna-gnl_WGS_JAQGDS_mrna.Dda_8486	1
BP	GO:0006400	tRNA modification	1/109	28/3185	0.624408	0.852343	0.803665	rna-gnl_WGS_JAQGDS_mrna.Dda_2940	1
BP	GO:0051172	negative regulation of nitrogen compound metabolic process	1/109	28/3185	0.624408	0.852343	0.803665	rna-gnl_WGS_JAQGDS_mrna.Dda_6898	1
BP	GO:0051321	meiotic cell cycle	1/109	28/3185	0.624408	0.852343	0.803665	rna-gnl_WGS_JAQGDS_mrna.Dda_1718	1
BP	GO:0065009	regulation of molecular function	1/109	28/3185	0.624408	0.852343	0.803665	rna-gnl_WGS_JAQGDS_mrna.Dda_0538	1
BP	GO:0000272	polysaccharide catabolic process	3/109	94/3185	0.631755	0.852343	0.803665	rna-gnl_WGS_JAQGDS_mrna.Dda_5716/rna-gnl_WGS_JAQGDS_mrna.Dda_7450/rna-gnl_WGS_JAQGDS_mrna.Dda_8427	3
BP	GO:0006790	sulfur compound metabolic process	2/109	62/3185	0.633689	0.852343	0.803665	rna-gnl_WGS_JAQGDS_mrna.Dda_1811/rna-gnl_WGS_JAQGDS_mrna.Dda_3353	2
BP	GO:0005996	monosaccharide metabolic process	1/109	29/3185	0.637376	0.852343	0.803665	rna-gnl_WGS_JAQGDS_mrna.Dda_7229	1
BP	GO:0009890	negative regulation of biosynthetic process	1/109	29/3185	0.637376	0.852343	0.803665	rna-gnl_WGS_JAQGDS_mrna.Dda_6898	1
BP	GO:0031327	negative regulation of cellular biosynthetic process	1/109	29/3185	0.637376	0.852343	0.803665	rna-gnl_WGS_JAQGDS_mrna.Dda_6898	1
BP	GO:0045229	external encapsulating structure organization	1/109	29/3185	0.637376	0.852343	0.803665	rna-gnl_WGS_JAQGDS_mrna.Dda_7861	1
BP	GO:0071555	cell wall organization	1/109	29/3185	0.637376	0.852343	0.803665	rna-gnl_WGS_JAQGDS_mrna.Dda_7861	1
BP	GO:0044248	cellular catabolic process	8/109	251/3185	0.637797	0.852343	0.803665	rna-gnl_WGS_JAQGDS_mrna.Dda_1983/rna-gnl_WGS_JAQGDS_mrna.Dda_2376/rna-gnl_WGS_JAQGDS_mrna.Dda_3457/rna-gnl_WGS_JAQGDS_mrna.Dda_3961/rna-gnl_WGS_JAQGDS_mrna.Dda_5839/rna-gnl_WGS_JAQGDS_mrna.Dda_7145/rna-gnl_WGS_JAQGDS_mrna.Dda_7144/rna-gnl_WGS_JAQGDS_mrna.Dda_9119	8
BP	GO:0034645	cellular macromolecule biosynthetic process	9/109	283/3185	0.643533	0.852343	0.803665	rna-gnl_WGS_JAQGDS_mrna.Dda_0412/rna-gnl_WGS_JAQGDS_mrna.Dda_0411/rna-gnl_WGS_JAQGDS_mrna.Dda_1368/rna-gnl_WGS_JAQGDS_mrna.Dda_1797/rna-gnl_WGS_JAQGDS_mrna.Dda_2672/rna-gnl_WGS_JAQGDS_mrna.Dda_4885/rna-gnl_WGS_JAQGDS_mrna.Dda_6898/rna-gnl_WGS_JAQGDS_mrna.Dda_8185/rna-gnl_WGS_JAQGDS_mrna.Dda_8544	9
BP	GO:0044238	primary metabolic process	71/109	2111/3185	0.643763	0.852343	0.803665	rna-gnl_WGS_JAQGDS_mrna.Dda_0074/rna-gnl_WGS_JAQGDS_mrna.Dda_0184/rna-gnl_WGS_JAQGDS_mrna.Dda_0313/rna-gnl_WGS_JAQGDS_mrna.Dda_0412/rna-gnl_WGS_JAQGDS_mrna.Dda_0411/rna-gnl_WGS_JAQGDS_mrna.Dda_0461/rna-gnl_WGS_JAQGDS_mrna.Dda_0485/rna-gnl_WGS_JAQGDS_mrna.Dda_0809/rna-gnl_WGS_JAQGDS_mrna.Dda_1228/rna-gnl_WGS_JAQGDS_mrna.Dda_1368/rna-gnl_WGS_JAQGDS_mrna.Dda_1378/rna-gnl_WGS_JAQGDS_mrna.Dda_1408/rna…	71
BP	GO:0006338	chromatin remodeling	1/109	30/3185	0.6499	0.852343	0.803665	rna-gnl_WGS_JAQGDS_mrna.Dda_1753	1
BP	GO:0030029	actin filament-based process	1/109	30/3185	0.6499	0.852343	0.803665	rna-gnl_WGS_JAQGDS_mrna.Dda_3814	1
BP	GO:0030036	actin cytoskeleton organization	1/109	30/3185	0.6499	0.852343	0.803665	rna-gnl_WGS_JAQGDS_mrna.Dda_3814	1
BP	GO:0045333	cellular respiration	1/109	30/3185	0.6499	0.852343	0.803665	rna-gnl_WGS_JAQGDS_mrna.Dda_8481	1
BP	GO:0097435	supramolecular fiber organization	1/109	30/3185	0.6499	0.852343	0.803665	rna-gnl_WGS_JAQGDS_mrna.Dda_3814	1
BP	GO:0051276	chromosome organization	2/109	64/3185	0.651045	0.852343	0.803665	rna-gnl_WGS_JAQGDS_mrna.Dda_1705/rna-gnl_WGS_JAQGDS_mrna.Dda_6247	2
MF	GO:0004842	ubiquitin-protein transferase activity	1/134	40/4200	0.728326	0.85688	0.744694	rna-gnl_WGS_JAQGDS_mrna.Dda_3961	1
MF	GO:0008238	exopeptidase activity	1/134	40/4200	0.728326	0.85688	0.744694	rna-gnl_WGS_JAQGDS_mrna.Dda_3003	1
MF	GO:0016757	glycosyltransferase activity	3/134	117/4200	0.728805	0.85688	0.744694	rna-gnl_WGS_JAQGDS_mrna.Dda_1747/rna-gnl_WGS_JAQGDS_mrna.Dda_5637/rna-gnl_WGS_JAQGDS_mrna.Dda_7188	3
CC	GO:0140535	intracellular protein-containing complex	7/124	185/3714	0.423085	0.857114	0.806868	rna-gnl_WGS_JAQGDS_mrna.Dda_0486/rna-gnl_WGS_JAQGDS_mrna.Dda_1782/rna-gnl_WGS_JAQGDS_mrna.Dda_1983/rna-gnl_WGS_JAQGDS_mrna.Dda_2546/rna-gnl_WGS_JAQGDS_mrna.Dda_3207/rna-gnl_WGS_JAQGDS_mrna.Dda_6249/rna-gnl_WGS_JAQGDS_mrna.Dda_8486	7
CC	GO:0000502	proteasome complex	2/124	43/3714	0.423747	0.857114	0.806868	rna-gnl_WGS_JAQGDS_mrna.Dda_1983/rna-gnl_WGS_JAQGDS_mrna.Dda_3207	2
CC	GO:0005654	nucleoplasm	3/124	71/3714	0.425073	0.857114	0.806868	rna-gnl_WGS_JAQGDS_mrna.Dda_0486/rna-gnl_WGS_JAQGDS_mrna.Dda_1782/rna-gnl_WGS_JAQGDS_mrna.Dda_8486	3
MF	GO:0004812	aminoacyl-tRNA ligase activity	1/134	41/4200	0.737077	0.859413	0.746896	rna-gnl_WGS_JAQGDS_mrna.Dda_8185	1
MF	GO:0016875	ligase activity, forming carbon-oxygen bonds	1/134	41/4200	0.737077	0.859413	0.746896	rna-gnl_WGS_JAQGDS_mrna.Dda_8185	1
BP	GO:0019725	cellular homeostasis	1/109	31/3185	0.661996	0.864272	0.814913	rna-gnl_WGS_JAQGDS_mrna.Dda_1559	1
MF	GO:0016616	oxidoreductase activity, acting on the CH-OH group of donors, NAD or NADP as acceptor	1/134	43/4200	0.753748	0.872716	0.758457	rna-gnl_WGS_JAQGDS_mrna.Dda_8772	1
MF	GO:0016874	ligase activity	3/134	122/4200	0.754697	0.872716	0.758457	rna-gnl_WGS_JAQGDS_mrna.Dda_1895/rna-gnl_WGS_JAQGDS_mrna.Dda_3961/rna-gnl_WGS_JAQGDS_mrna.Dda_8185	3
MF	GO:0022804	active transmembrane transporter activity	2/134	85/4200	0.761586	0.873607	0.759232	rna-gnl_WGS_JAQGDS_mrna.Dda_8481/rna-gnl_WGS_JAQGDS_mrna.Dda_9425	2
MF	GO:0019787	ubiquitin-like protein transferase activity	1/134	44/4200	0.761686	0.873607	0.759232	rna-gnl_WGS_JAQGDS_mrna.Dda_3961	1
BP	GO:0006508	proteolysis	8/109	259/3185	0.673373	0.874663	0.824711	rna-gnl_WGS_JAQGDS_mrna.Dda_1228/rna-gnl_WGS_JAQGDS_mrna.Dda_1983/rna-gnl_WGS_JAQGDS_mrna.Dda_2376/rna-gnl_WGS_JAQGDS_mrna.Dda_3003/rna-gnl_WGS_JAQGDS_mrna.Dda_3207/rna-gnl_WGS_JAQGDS_mrna.Dda_3961/rna-gnl_WGS_JAQGDS_mrna.Dda_4260/rna-gnl_WGS_JAQGDS_mrna.Dda_4903	8
BP	GO:0009064	glutamine family amino acid metabolic process	1/109	32/3185	0.673677	0.874663	0.824711	rna-gnl_WGS_JAQGDS_mrna.Dda_3457	1
BP	GO:0022618	ribonucleoprotein complex assembly	1/109	33/3185	0.684958	0.88262	0.832213	rna-gnl_WGS_JAQGDS_mrna.Dda_1368	1
BP	GO:0048856	anatomical structure development	1/109	33/3185	0.684958	0.88262	0.832213	rna-gnl_WGS_JAQGDS_mrna.Dda_7188	1
BP	GO:1901564	organonitrogen compound metabolic process	39/109	1196/3185	0.685439	0.88262	0.832213	rna-gnl_WGS_JAQGDS_mrna.Dda_0184/rna-gnl_WGS_JAQGDS_mrna.Dda_0313/rna-gnl_WGS_JAQGDS_mrna.Dda_0412/rna-gnl_WGS_JAQGDS_mrna.Dda_0411/rna-gnl_WGS_JAQGDS_mrna.Dda_0485/rna-gnl_WGS_JAQGDS_mrna.Dda_0809/rna-gnl_WGS_JAQGDS_mrna.Dda_1228/rna-gnl_WGS_JAQGDS_mrna.Dda_1368/rna-gnl_WGS_JAQGDS_mrna.Dda_1422/rna-gnl_WGS_JAQGDS_mrna.Dda_1492/rna-gnl_WGS_JAQGDS_mrna.Dda_1797/rna-gnl_WGS_JAQGDS_mrna.Dda_1811/rna…	39
MF	GO:0016746	acyltransferase activity	3/134	126/4200	0.773964	0.883173	0.767545	rna-gnl_WGS_JAQGDS_mrna.Dda_0251/rna-gnl_WGS_JAQGDS_mrna.Dda_3185/rna-gnl_WGS_JAQGDS_mrna.Dda_4212	3
MF	GO:0004672	protein kinase activity	4/134	164/4200	0.776312	0.883173	0.767545	rna-gnl_WGS_JAQGDS_mrna.Dda_0313/rna-gnl_WGS_JAQGDS_mrna.Dda_1718/rna-gnl_WGS_JAQGDS_mrna.Dda_2574/rna-gnl_WGS_JAQGDS_mrna.Dda_3844	4
MF	GO:0043168	anion binding	25/134	883/4200	0.783413	0.884764	0.768927	rna-gnl_WGS_JAQGDS_mrna.Dda_0038/rna-gnl_WGS_JAQGDS_mrna.Dda_0313/rna-gnl_WGS_JAQGDS_mrna.Dda_1369/rna-gnl_WGS_JAQGDS_mrna.Dda_1378/rna-gnl_WGS_JAQGDS_mrna.Dda_1408/rna-gnl_WGS_JAQGDS_mrna.Dda_1559/rna-gnl_WGS_JAQGDS_mrna.Dda_1718/rna-gnl_WGS_JAQGDS_mrna.Dda_1895/rna-gnl_WGS_JAQGDS_mrna.Dda_2481/rna-gnl_WGS_JAQGDS_mrna.Dda_2669/rna-gnl_WGS_JAQGDS_mrna.Dda_2672/rna-gnl_WGS_JAQGDS_mrna.Dda_3354/rna…	25
MF	GO:0016407	acetyltransferase activity	1/134	47/4200	0.784008	0.884764	0.768927	rna-gnl_WGS_JAQGDS_mrna.Dda_4212	1
BP	GO:0005976	polysaccharide metabolic process	3/109	103/3185	0.693143	0.885322	0.83476	rna-gnl_WGS_JAQGDS_mrna.Dda_5716/rna-gnl_WGS_JAQGDS_mrna.Dda_7450/rna-gnl_WGS_JAQGDS_mrna.Dda_8427	3
BP	GO:0022414	reproductive process	1/109	34/3185	0.695853	0.885322	0.83476	rna-gnl_WGS_JAQGDS_mrna.Dda_1718	1
BP	GO:0031324	negative regulation of cellular metabolic process	1/109	34/3185	0.695853	0.885322	0.83476	rna-gnl_WGS_JAQGDS_mrna.Dda_6898	1
BP	GO:0032502	developmental process	1/109	34/3185	0.695853	0.885322	0.83476	rna-gnl_WGS_JAQGDS_mrna.Dda_7188	1
BP	GO:0008104	protein localization	6/109	202/3185	0.700589	0.885322	0.83476	rna-gnl_WGS_JAQGDS_mrna.Dda_0412/rna-gnl_WGS_JAQGDS_mrna.Dda_2546/rna-gnl_WGS_JAQGDS_mrna.Dda_6247/rna-gnl_WGS_JAQGDS_mrna.Dda_7922/rna-gnl_WGS_JAQGDS_mrna.Dda_7947/rna-gnl_WGS_JAQGDS_mrna.Dda_8772	6
BP	GO:0070727	cellular macromolecule localization	6/109	202/3185	0.700589	0.885322	0.83476	rna-gnl_WGS_JAQGDS_mrna.Dda_0412/rna-gnl_WGS_JAQGDS_mrna.Dda_2546/rna-gnl_WGS_JAQGDS_mrna.Dda_6247/rna-gnl_WGS_JAQGDS_mrna.Dda_7922/rna-gnl_WGS_JAQGDS_mrna.Dda_7947/rna-gnl_WGS_JAQGDS_mrna.Dda_8772	6
BP	GO:0006753	nucleoside phosphate metabolic process	3/109	105/3185	0.705704	0.885322	0.83476	rna-gnl_WGS_JAQGDS_mrna.Dda_1811/rna-gnl_WGS_JAQGDS_mrna.Dda_1895/rna-gnl_WGS_JAQGDS_mrna.Dda_3353	3
BP	GO:0009117	nucleotide metabolic process	3/109	105/3185	0.705704	0.885322	0.83476	rna-gnl_WGS_JAQGDS_mrna.Dda_1811/rna-gnl_WGS_JAQGDS_mrna.Dda_1895/rna-gnl_WGS_JAQGDS_mrna.Dda_3353	3
BP	GO:0043161	proteasome-mediated ubiquitin-dependent protein catabolic process	1/109	35/3185	0.706374	0.885322	0.83476	rna-gnl_WGS_JAQGDS_mrna.Dda_1983	1
BP	GO:0071826	ribonucleoprotein complex subunit organization	1/109	35/3185	0.706374	0.885322	0.83476	rna-gnl_WGS_JAQGDS_mrna.Dda_1368	1
BP	GO:0006139	nucleobase-containing compound metabolic process	28/109	880/3185	0.712124	0.887072	0.83641	rna-gnl_WGS_JAQGDS_mrna.Dda_0074/rna-gnl_WGS_JAQGDS_mrna.Dda_0184/rna-gnl_WGS_JAQGDS_mrna.Dda_1378/rna-gnl_WGS_JAQGDS_mrna.Dda_1408/rna-gnl_WGS_JAQGDS_mrna.Dda_1753/rna-gnl_WGS_JAQGDS_mrna.Dda_1811/rna-gnl_WGS_JAQGDS_mrna.Dda_1895/rna-gnl_WGS_JAQGDS_mrna.Dda_2049/rna-gnl_WGS_JAQGDS_mrna.Dda_2064/rna-gnl_WGS_JAQGDS_mrna.Dda_2163/rna-gnl_WGS_JAQGDS_mrna.Dda_2375/rna-gnl_WGS_JAQGDS_mrna.Dda_2940/rna…	28
BP	GO:0033036	macromolecule localization	7/109	237/3185	0.714018	0.887072	0.83641	rna-gnl_WGS_JAQGDS_mrna.Dda_0412/rna-gnl_WGS_JAQGDS_mrna.Dda_2546/rna-gnl_WGS_JAQGDS_mrna.Dda_2669/rna-gnl_WGS_JAQGDS_mrna.Dda_6247/rna-gnl_WGS_JAQGDS_mrna.Dda_7922/rna-gnl_WGS_JAQGDS_mrna.Dda_7947/rna-gnl_WGS_JAQGDS_mrna.Dda_8772	7
BP	GO:0031325	positive regulation of cellular metabolic process	1/109	36/3185	0.716534	0.887072	0.83641	rna-gnl_WGS_JAQGDS_mrna.Dda_4885	1
BP	GO:0042592	homeostatic process	1/109	36/3185	0.716534	0.887072	0.83641	rna-gnl_WGS_JAQGDS_mrna.Dda_1559	1
BP	GO:0071704	organic substance metabolic process	75/109	2254/3185	0.717207	0.887072	0.83641	rna-gnl_WGS_JAQGDS_mrna.Dda_0074/rna-gnl_WGS_JAQGDS_mrna.Dda_0184/rna-gnl_WGS_JAQGDS_mrna.Dda_0313/rna-gnl_WGS_JAQGDS_mrna.Dda_0340/rna-gnl_WGS_JAQGDS_mrna.Dda_0412/rna-gnl_WGS_JAQGDS_mrna.Dda_0411/rna-gnl_WGS_JAQGDS_mrna.Dda_0461/rna-gnl_WGS_JAQGDS_mrna.Dda_0485/rna-gnl_WGS_JAQGDS_mrna.Dda_0809/rna-gnl_WGS_JAQGDS_mrna.Dda_1228/rna-gnl_WGS_JAQGDS_mrna.Dda_1368/rna-gnl_WGS_JAQGDS_mrna.Dda_1378/rna…	75
BP	GO:1901360	organic cyclic compound metabolic process	31/109	975/3185	0.725065	0.890792	0.839918	rna-gnl_WGS_JAQGDS_mrna.Dda_0074/rna-gnl_WGS_JAQGDS_mrna.Dda_0184/rna-gnl_WGS_JAQGDS_mrna.Dda_0485/rna-gnl_WGS_JAQGDS_mrna.Dda_1378/rna-gnl_WGS_JAQGDS_mrna.Dda_1408/rna-gnl_WGS_JAQGDS_mrna.Dda_1753/rna-gnl_WGS_JAQGDS_mrna.Dda_1811/rna-gnl_WGS_JAQGDS_mrna.Dda_1895/rna-gnl_WGS_JAQGDS_mrna.Dda_2049/rna-gnl_WGS_JAQGDS_mrna.Dda_2064/rna-gnl_WGS_JAQGDS_mrna.Dda_2163/rna-gnl_WGS_JAQGDS_mrna.Dda_2375/rna…	31
BP	GO:0015980	energy derivation by oxidation of organic compounds	1/109	37/3185	0.726346	0.890792	0.839918	rna-gnl_WGS_JAQGDS_mrna.Dda_8481	1
BP	GO:0006725	cellular aromatic compound metabolic process	30/109	947/3185	0.729629	0.890792	0.839918	rna-gnl_WGS_JAQGDS_mrna.Dda_0074/rna-gnl_WGS_JAQGDS_mrna.Dda_0184/rna-gnl_WGS_JAQGDS_mrna.Dda_1378/rna-gnl_WGS_JAQGDS_mrna.Dda_1408/rna-gnl_WGS_JAQGDS_mrna.Dda_1753/rna-gnl_WGS_JAQGDS_mrna.Dda_1811/rna-gnl_WGS_JAQGDS_mrna.Dda_1895/rna-gnl_WGS_JAQGDS_mrna.Dda_2049/rna-gnl_WGS_JAQGDS_mrna.Dda_2064/rna-gnl_WGS_JAQGDS_mrna.Dda_2163/rna-gnl_WGS_JAQGDS_mrna.Dda_2375/rna-gnl_WGS_JAQGDS_mrna.Dda_2940/rna…	30
BP	GO:0043933	protein-containing complex organization	3/109	109/3185	0.729657	0.890792	0.839918	rna-gnl_WGS_JAQGDS_mrna.Dda_1368/rna-gnl_WGS_JAQGDS_mrna.Dda_1753/rna-gnl_WGS_JAQGDS_mrna.Dda_8486	3
BP	GO:0006796	phosphate-containing compound metabolic process	13/109	430/3185	0.729691	0.890792	0.839918	rna-gnl_WGS_JAQGDS_mrna.Dda_0313/rna-gnl_WGS_JAQGDS_mrna.Dda_0485/rna-gnl_WGS_JAQGDS_mrna.Dda_1378/rna-gnl_WGS_JAQGDS_mrna.Dda_1422/rna-gnl_WGS_JAQGDS_mrna.Dda_1492/rna-gnl_WGS_JAQGDS_mrna.Dda_1811/rna-gnl_WGS_JAQGDS_mrna.Dda_1895/rna-gnl_WGS_JAQGDS_mrna.Dda_3353/rna-gnl_WGS_JAQGDS_mrna.Dda_4461/rna-gnl_WGS_JAQGDS_mrna.Dda_4902/rna-gnl_WGS_JAQGDS_mrna.Dda_5839/rna-gnl_WGS_JAQGDS_mrna.Dda_8032/rna…	13
BP	GO:0006643	membrane lipid metabolic process	1/109	38/3185	0.735821	0.893633	0.842597	rna-gnl_WGS_JAQGDS_mrna.Dda_2770	1
BP	GO:0051173	positive regulation of nitrogen compound metabolic process	1/109	38/3185	0.735821	0.893633	0.842597	rna-gnl_WGS_JAQGDS_mrna.Dda_4885	1
MF	GO:0042626	ATPase-coupled transmembrane transporter activity	1/134	49/4200	0.797723	0.89664	0.779249	rna-gnl_WGS_JAQGDS_mrna.Dda_9425	1
BP	GO:0044262	cellular carbohydrate metabolic process	2/109	76/3185	0.741843	0.896935	0.845711	rna-gnl_WGS_JAQGDS_mrna.Dda_3185/rna-gnl_WGS_JAQGDS_mrna.Dda_5839	2
BP	GO:0006418	tRNA aminoacylation for protein translation	1/109	39/3185	0.744971	0.896935	0.845711	rna-gnl_WGS_JAQGDS_mrna.Dda_8185	1
BP	GO:0010604	positive regulation of macromolecule metabolic process	1/109	39/3185	0.744971	0.896935	0.845711	rna-gnl_WGS_JAQGDS_mrna.Dda_4885	1
BP	GO:0006793	phosphorus metabolic process	13/109	437/3185	0.7513	0.896935	0.845711	rna-gnl_WGS_JAQGDS_mrna.Dda_0313/rna-gnl_WGS_JAQGDS_mrna.Dda_0485/rna-gnl_WGS_JAQGDS_mrna.Dda_1378/rna-gnl_WGS_JAQGDS_mrna.Dda_1422/rna-gnl_WGS_JAQGDS_mrna.Dda_1492/rna-gnl_WGS_JAQGDS_mrna.Dda_1811/rna-gnl_WGS_JAQGDS_mrna.Dda_1895/rna-gnl_WGS_JAQGDS_mrna.Dda_3353/rna-gnl_WGS_JAQGDS_mrna.Dda_4461/rna-gnl_WGS_JAQGDS_mrna.Dda_4902/rna-gnl_WGS_JAQGDS_mrna.Dda_5839/rna-gnl_WGS_JAQGDS_mrna.Dda_8032/rna…	13
BP	GO:1901576	organic substance biosynthetic process	25/109	806/3185	0.752371	0.896935	0.845711	rna-gnl_WGS_JAQGDS_mrna.Dda_0074/rna-gnl_WGS_JAQGDS_mrna.Dda_0184/rna-gnl_WGS_JAQGDS_mrna.Dda_0412/rna-gnl_WGS_JAQGDS_mrna.Dda_0411/rna-gnl_WGS_JAQGDS_mrna.Dda_0485/rna-gnl_WGS_JAQGDS_mrna.Dda_1368/rna-gnl_WGS_JAQGDS_mrna.Dda_1753/rna-gnl_WGS_JAQGDS_mrna.Dda_1797/rna-gnl_WGS_JAQGDS_mrna.Dda_1811/rna-gnl_WGS_JAQGDS_mrna.Dda_1895/rna-gnl_WGS_JAQGDS_mrna.Dda_2333/rna-gnl_WGS_JAQGDS_mrna.Dda_2672/rna…	25
BP	GO:0043038	amino acid activation	1/109	40/3185	0.753807	0.896935	0.845711	rna-gnl_WGS_JAQGDS_mrna.Dda_8185	1
BP	GO:0043039	tRNA aminoacylation	1/109	40/3185	0.753807	0.896935	0.845711	rna-gnl_WGS_JAQGDS_mrna.Dda_8185	1
BP	GO:1901617	organic hydroxy compound biosynthetic process	1/109	40/3185	0.753807	0.896935	0.845711	rna-gnl_WGS_JAQGDS_mrna.Dda_5839	1
BP	GO:0051716	cellular response to stimulus	8/109	281/3185	0.759933	0.897995	0.846709	rna-gnl_WGS_JAQGDS_mrna.Dda_0412/rna-gnl_WGS_JAQGDS_mrna.Dda_1718/rna-gnl_WGS_JAQGDS_mrna.Dda_1747/rna-gnl_WGS_JAQGDS_mrna.Dda_3222/rna-gnl_WGS_JAQGDS_mrna.Dda_3378/rna-gnl_WGS_JAQGDS_mrna.Dda_3844/rna-gnl_WGS_JAQGDS_mrna.Dda_4212/rna-gnl_WGS_JAQGDS_mrna.Dda_5637	8
BP	GO:0022402	cell cycle process	2/109	79/3185	0.761165	0.897995	0.846709	rna-gnl_WGS_JAQGDS_mrna.Dda_1705/rna-gnl_WGS_JAQGDS_mrna.Dda_6247	2
BP	GO:0051641	cellular localization	7/109	249/3185	0.76157	0.897995	0.846709	rna-gnl_WGS_JAQGDS_mrna.Dda_0412/rna-gnl_WGS_JAQGDS_mrna.Dda_2546/rna-gnl_WGS_JAQGDS_mrna.Dda_4436/rna-gnl_WGS_JAQGDS_mrna.Dda_6247/rna-gnl_WGS_JAQGDS_mrna.Dda_7922/rna-gnl_WGS_JAQGDS_mrna.Dda_7947/rna-gnl_WGS_JAQGDS_mrna.Dda_8772	7
BP	GO:0009893	positive regulation of metabolic process	1/109	41/3185	0.76234	0.897995	0.846709	rna-gnl_WGS_JAQGDS_mrna.Dda_4885	1
MF	GO:0005215	transporter activity	9/134	354/4200	0.809197	0.898059	0.780482	rna-gnl_WGS_JAQGDS_mrna.Dda_0003/rna-gnl_WGS_JAQGDS_mrna.Dda_1895/rna-gnl_WGS_JAQGDS_mrna.Dda_2669/rna-gnl_WGS_JAQGDS_mrna.Dda_5667/rna-gnl_WGS_JAQGDS_mrna.Dda_5840/rna-gnl_WGS_JAQGDS_mrna.Dda_6333/rna-gnl_WGS_JAQGDS_mrna.Dda_8481/rna-gnl_WGS_JAQGDS_mrna.Dda_8777/rna-gnl_WGS_JAQGDS_mrna.Dda_9425	9
MF	GO:0046983	protein dimerization activity	1/134	51/4200	0.810573	0.898059	0.780482	rna-gnl_WGS_JAQGDS_mrna.Dda_8486	1
MF	GO:0016835	carbon-oxygen lyase activity	1/134	52/4200	0.816691	0.898059	0.780482	rna-gnl_WGS_JAQGDS_mrna.Dda_8772	1
MF	GO:0016758	hexosyltransferase activity	1/134	53/4200	0.822613	0.898059	0.780482	rna-gnl_WGS_JAQGDS_mrna.Dda_7188	1
MF	GO:0030170	pyridoxal phosphate binding	1/134	53/4200	0.822613	0.898059	0.780482	rna-gnl_WGS_JAQGDS_mrna.Dda_6248	1
MF	GO:0070279	vitamin B6 binding	1/134	53/4200	0.822613	0.898059	0.780482	rna-gnl_WGS_JAQGDS_mrna.Dda_6248	1
MF	GO:0000166	nucleotide binding	24/134	872/4200	0.824629	0.898059	0.780482	rna-gnl_WGS_JAQGDS_mrna.Dda_0038/rna-gnl_WGS_JAQGDS_mrna.Dda_0313/rna-gnl_WGS_JAQGDS_mrna.Dda_1369/rna-gnl_WGS_JAQGDS_mrna.Dda_1378/rna-gnl_WGS_JAQGDS_mrna.Dda_1408/rna-gnl_WGS_JAQGDS_mrna.Dda_1559/rna-gnl_WGS_JAQGDS_mrna.Dda_1718/rna-gnl_WGS_JAQGDS_mrna.Dda_1895/rna-gnl_WGS_JAQGDS_mrna.Dda_2481/rna-gnl_WGS_JAQGDS_mrna.Dda_2669/rna-gnl_WGS_JAQGDS_mrna.Dda_2672/rna-gnl_WGS_JAQGDS_mrna.Dda_3354/rna…	24
MF	GO:1901265	nucleoside phosphate binding	24/134	872/4200	0.824629	0.898059	0.780482	rna-gnl_WGS_JAQGDS_mrna.Dda_0038/rna-gnl_WGS_JAQGDS_mrna.Dda_0313/rna-gnl_WGS_JAQGDS_mrna.Dda_1369/rna-gnl_WGS_JAQGDS_mrna.Dda_1378/rna-gnl_WGS_JAQGDS_mrna.Dda_1408/rna-gnl_WGS_JAQGDS_mrna.Dda_1559/rna-gnl_WGS_JAQGDS_mrna.Dda_1718/rna-gnl_WGS_JAQGDS_mrna.Dda_1895/rna-gnl_WGS_JAQGDS_mrna.Dda_2481/rna-gnl_WGS_JAQGDS_mrna.Dda_2669/rna-gnl_WGS_JAQGDS_mrna.Dda_2672/rna-gnl_WGS_JAQGDS_mrna.Dda_3354/rna…	24
MF	GO:0016772	transferase activity, transferring phosphorus-containing groups	9/134	363/4200	0.831892	0.898059	0.780482	rna-gnl_WGS_JAQGDS_mrna.Dda_0313/rna-gnl_WGS_JAQGDS_mrna.Dda_1378/rna-gnl_WGS_JAQGDS_mrna.Dda_1718/rna-gnl_WGS_JAQGDS_mrna.Dda_2574/rna-gnl_WGS_JAQGDS_mrna.Dda_3353/rna-gnl_WGS_JAQGDS_mrna.Dda_3844/rna-gnl_WGS_JAQGDS_mrna.Dda_4902/rna-gnl_WGS_JAQGDS_mrna.Dda_8772/rna-gnl_WGS_JAQGDS_mrna.Dda_9146	9
MF	GO:0046873	metal ion transmembrane transporter activity	1/134	56/4200	0.839262	0.898059	0.780482	rna-gnl_WGS_JAQGDS_mrna.Dda_5667	1
MF	GO:0036094	small molecule binding	26/134	949/4200	0.842209	0.898059	0.780482	rna-gnl_WGS_JAQGDS_mrna.Dda_0038/rna-gnl_WGS_JAQGDS_mrna.Dda_0313/rna-gnl_WGS_JAQGDS_mrna.Dda_1369/rna-gnl_WGS_JAQGDS_mrna.Dda_1378/rna-gnl_WGS_JAQGDS_mrna.Dda_1408/rna-gnl_WGS_JAQGDS_mrna.Dda_1559/rna-gnl_WGS_JAQGDS_mrna.Dda_1718/rna-gnl_WGS_JAQGDS_mrna.Dda_1895/rna-gnl_WGS_JAQGDS_mrna.Dda_2433/rna-gnl_WGS_JAQGDS_mrna.Dda_2481/rna-gnl_WGS_JAQGDS_mrna.Dda_2669/rna-gnl_WGS_JAQGDS_mrna.Dda_2672/rna…	26
MF	GO:0005525	GTP binding	2/134	102/4200	0.843728	0.898059	0.780482	rna-gnl_WGS_JAQGDS_mrna.Dda_2672/rna-gnl_WGS_JAQGDS_mrna.Dda_3354	2
MF	GO:0019001	guanyl nucleotide binding	2/134	102/4200	0.843728	0.898059	0.780482	rna-gnl_WGS_JAQGDS_mrna.Dda_2672/rna-gnl_WGS_JAQGDS_mrna.Dda_3354	2
MF	GO:0032561	guanyl ribonucleotide binding	2/134	102/4200	0.843728	0.898059	0.780482	rna-gnl_WGS_JAQGDS_mrna.Dda_2672/rna-gnl_WGS_JAQGDS_mrna.Dda_3354	2
MF	GO:0016614	oxidoreductase activity, acting on CH-OH group of donors	1/134	58/4200	0.849491	0.898154	0.780564	rna-gnl_WGS_JAQGDS_mrna.Dda_8772	1
MF	GO:0140096	catalytic activity, acting on a protein	15/134	582/4200	0.850209	0.898154	0.780564	rna-gnl_WGS_JAQGDS_mrna.Dda_0184/rna-gnl_WGS_JAQGDS_mrna.Dda_0251/rna-gnl_WGS_JAQGDS_mrna.Dda_0313/rna-gnl_WGS_JAQGDS_mrna.Dda_0809/rna-gnl_WGS_JAQGDS_mrna.Dda_1228/rna-gnl_WGS_JAQGDS_mrna.Dda_1422/rna-gnl_WGS_JAQGDS_mrna.Dda_1718/rna-gnl_WGS_JAQGDS_mrna.Dda_2574/rna-gnl_WGS_JAQGDS_mrna.Dda_3003/rna-gnl_WGS_JAQGDS_mrna.Dda_3844/rna-gnl_WGS_JAQGDS_mrna.Dda_3961/rna-gnl_WGS_JAQGDS_mrna.Dda_4212/rna…	15
BP	GO:0046483	heterocycle metabolic process	29/109	932/3185	0.764444	0.898221	0.846923	rna-gnl_WGS_JAQGDS_mrna.Dda_0074/rna-gnl_WGS_JAQGDS_mrna.Dda_0184/rna-gnl_WGS_JAQGDS_mrna.Dda_0485/rna-gnl_WGS_JAQGDS_mrna.Dda_1378/rna-gnl_WGS_JAQGDS_mrna.Dda_1408/rna-gnl_WGS_JAQGDS_mrna.Dda_1753/rna-gnl_WGS_JAQGDS_mrna.Dda_1811/rna-gnl_WGS_JAQGDS_mrna.Dda_1895/rna-gnl_WGS_JAQGDS_mrna.Dda_2049/rna-gnl_WGS_JAQGDS_mrna.Dda_2064/rna-gnl_WGS_JAQGDS_mrna.Dda_2163/rna-gnl_WGS_JAQGDS_mrna.Dda_2375/rna…	29
BP	GO:0044249	cellular biosynthetic process	24/109	785/3185	0.774362	0.907349	0.855529	rna-gnl_WGS_JAQGDS_mrna.Dda_0074/rna-gnl_WGS_JAQGDS_mrna.Dda_0184/rna-gnl_WGS_JAQGDS_mrna.Dda_0412/rna-gnl_WGS_JAQGDS_mrna.Dda_0411/rna-gnl_WGS_JAQGDS_mrna.Dda_0485/rna-gnl_WGS_JAQGDS_mrna.Dda_1368/rna-gnl_WGS_JAQGDS_mrna.Dda_1753/rna-gnl_WGS_JAQGDS_mrna.Dda_1797/rna-gnl_WGS_JAQGDS_mrna.Dda_1811/rna-gnl_WGS_JAQGDS_mrna.Dda_1895/rna-gnl_WGS_JAQGDS_mrna.Dda_2333/rna-gnl_WGS_JAQGDS_mrna.Dda_2672/rna…	24
BP	GO:0009058	biosynthetic process	26/109	847/3185	0.777085	0.907349	0.855529	rna-gnl_WGS_JAQGDS_mrna.Dda_0074/rna-gnl_WGS_JAQGDS_mrna.Dda_0184/rna-gnl_WGS_JAQGDS_mrna.Dda_0412/rna-gnl_WGS_JAQGDS_mrna.Dda_0411/rna-gnl_WGS_JAQGDS_mrna.Dda_0485/rna-gnl_WGS_JAQGDS_mrna.Dda_1368/rna-gnl_WGS_JAQGDS_mrna.Dda_1753/rna-gnl_WGS_JAQGDS_mrna.Dda_1797/rna-gnl_WGS_JAQGDS_mrna.Dda_1811/rna-gnl_WGS_JAQGDS_mrna.Dda_1895/rna-gnl_WGS_JAQGDS_mrna.Dda_2333/rna-gnl_WGS_JAQGDS_mrna.Dda_2433/rna…	26
BP	GO:0016052	carbohydrate catabolic process	3/109	118/3185	0.778003	0.907349	0.855529	rna-gnl_WGS_JAQGDS_mrna.Dda_5716/rna-gnl_WGS_JAQGDS_mrna.Dda_7450/rna-gnl_WGS_JAQGDS_mrna.Dda_8427	3
BP	GO:1901566	organonitrogen compound biosynthetic process	14/109	481/3185	0.786882	0.914133	0.861926	rna-gnl_WGS_JAQGDS_mrna.Dda_0412/rna-gnl_WGS_JAQGDS_mrna.Dda_0411/rna-gnl_WGS_JAQGDS_mrna.Dda_0485/rna-gnl_WGS_JAQGDS_mrna.Dda_1368/rna-gnl_WGS_JAQGDS_mrna.Dda_1797/rna-gnl_WGS_JAQGDS_mrna.Dda_1811/rna-gnl_WGS_JAQGDS_mrna.Dda_1895/rna-gnl_WGS_JAQGDS_mrna.Dda_2672/rna-gnl_WGS_JAQGDS_mrna.Dda_3353/rna-gnl_WGS_JAQGDS_mrna.Dda_4885/rna-gnl_WGS_JAQGDS_mrna.Dda_6898/rna-gnl_WGS_JAQGDS_mrna.Dda_8185/rna…	14
BP	GO:0006082	organic acid metabolic process	7/109	258/3185	0.793388	0.914133	0.861926	rna-gnl_WGS_JAQGDS_mrna.Dda_1811/rna-gnl_WGS_JAQGDS_mrna.Dda_3353/rna-gnl_WGS_JAQGDS_mrna.Dda_3457/rna-gnl_WGS_JAQGDS_mrna.Dda_6248/rna-gnl_WGS_JAQGDS_mrna.Dda_8185/rna-gnl_WGS_JAQGDS_mrna.Dda_8772/rna-gnl_WGS_JAQGDS_mrna.Dda_9119	7
BP	GO:0009451	RNA modification	1/109	45/3185	0.793637	0.914133	0.861926	rna-gnl_WGS_JAQGDS_mrna.Dda_2940	1
BP	GO:0015031	protein transport	5/109	191/3185	0.793798	0.914133	0.861926	rna-gnl_WGS_JAQGDS_mrna.Dda_0412/rna-gnl_WGS_JAQGDS_mrna.Dda_2546/rna-gnl_WGS_JAQGDS_mrna.Dda_7922/rna-gnl_WGS_JAQGDS_mrna.Dda_7947/rna-gnl_WGS_JAQGDS_mrna.Dda_8772	5
BP	GO:0008610	lipid biosynthetic process	3/109	122/3185	0.797128	0.914133	0.861926	rna-gnl_WGS_JAQGDS_mrna.Dda_3185/rna-gnl_WGS_JAQGDS_mrna.Dda_5839/rna-gnl_WGS_JAQGDS_mrna.Dda_9207	3
BP	GO:0007010	cytoskeleton organization	1/109	46/3185	0.800801	0.914133	0.861926	rna-gnl_WGS_JAQGDS_mrna.Dda_3814	1
BP	GO:0045017	glycerolipid biosynthetic process	1/109	46/3185	0.800801	0.914133	0.861926	rna-gnl_WGS_JAQGDS_mrna.Dda_3185	1
BP	GO:0071554	cell wall organization or biogenesis	1/109	46/3185	0.800801	0.914133	0.861926	rna-gnl_WGS_JAQGDS_mrna.Dda_7861	1
BP	GO:0045184	establishment of protein localization	5/109	193/3185	0.801325	0.914133	0.861926	rna-gnl_WGS_JAQGDS_mrna.Dda_0412/rna-gnl_WGS_JAQGDS_mrna.Dda_2546/rna-gnl_WGS_JAQGDS_mrna.Dda_7922/rna-gnl_WGS_JAQGDS_mrna.Dda_7947/rna-gnl_WGS_JAQGDS_mrna.Dda_8772	5
MF	GO:0022857	transmembrane transporter activity	8/134	345/4200	0.872213	0.917947	0.797766	rna-gnl_WGS_JAQGDS_mrna.Dda_0003/rna-gnl_WGS_JAQGDS_mrna.Dda_1895/rna-gnl_WGS_JAQGDS_mrna.Dda_5667/rna-gnl_WGS_JAQGDS_mrna.Dda_5840/rna-gnl_WGS_JAQGDS_mrna.Dda_6333/rna-gnl_WGS_JAQGDS_mrna.Dda_8481/rna-gnl_WGS_JAQGDS_mrna.Dda_8777/rna-gnl_WGS_JAQGDS_mrna.Dda_9425	8
MF	GO:0008237	metallopeptidase activity	1/134	64/4200	0.876458	0.918972	0.798657	rna-gnl_WGS_JAQGDS_mrna.Dda_3003	1
BP	GO:0006310	DNA recombination	1/109	47/3185	0.807718	0.919195	0.866699	rna-gnl_WGS_JAQGDS_mrna.Dda_3378	1
BP	GO:0007049	cell cycle	3/109	125/3185	0.810564	0.920206	0.867652	rna-gnl_WGS_JAQGDS_mrna.Dda_1705/rna-gnl_WGS_JAQGDS_mrna.Dda_1718/rna-gnl_WGS_JAQGDS_mrna.Dda_6247	3
CC	GO:1905369	endopeptidase complex	2/124	49/3714	0.49135	0.920353	0.8664	rna-gnl_WGS_JAQGDS_mrna.Dda_1983/rna-gnl_WGS_JAQGDS_mrna.Dda_3207	2
CC	GO:0005875	microtubule associated complex	1/124	20/3714	0.493848	0.920353	0.8664	rna-gnl_WGS_JAQGDS_mrna.Dda_7423	1
CC	GO:0016591	RNA polymerase II, holoenzyme	1/124	20/3714	0.493848	0.920353	0.8664	rna-gnl_WGS_JAQGDS_mrna.Dda_8486	1
CC	GO:0030176	integral component of endoplasmic reticulum membrane	1/124	20/3714	0.493848	0.920353	0.8664	rna-gnl_WGS_JAQGDS_mrna.Dda_7922	1
CC	GO:0030662	coated vesicle membrane	1/124	20/3714	0.493848	0.920353	0.8664	rna-gnl_WGS_JAQGDS_mrna.Dda_4436	1
BP	GO:0006396	RNA processing	7/109	266/3185	0.818949	0.92543	0.872578	rna-gnl_WGS_JAQGDS_mrna.Dda_1408/rna-gnl_WGS_JAQGDS_mrna.Dda_2064/rna-gnl_WGS_JAQGDS_mrna.Dda_2375/rna-gnl_WGS_JAQGDS_mrna.Dda_2940/rna-gnl_WGS_JAQGDS_mrna.Dda_6249/rna-gnl_WGS_JAQGDS_mrna.Dda_7145/rna-gnl_WGS_JAQGDS_mrna.Dda_7144	7
BP	GO:1901137	carbohydrate derivative biosynthetic process	3/109	127/3185	0.819104	0.92543	0.872578	rna-gnl_WGS_JAQGDS_mrna.Dda_1811/rna-gnl_WGS_JAQGDS_mrna.Dda_1895/rna-gnl_WGS_JAQGDS_mrna.Dda_3353	3
BP	GO:0006325	chromatin organization	1/109	50/3185	0.827073	0.929775	0.876674	rna-gnl_WGS_JAQGDS_mrna.Dda_1753	1
BP	GO:0048522	positive regulation of cellular process	1/109	50/3185	0.827073	0.929775	0.876674	rna-gnl_WGS_JAQGDS_mrna.Dda_4885	1
BP	GO:0006807	nitrogen compound metabolic process	58/109	1821/3185	0.828884	0.929775	0.876674	rna-gnl_WGS_JAQGDS_mrna.Dda_0074/rna-gnl_WGS_JAQGDS_mrna.Dda_0184/rna-gnl_WGS_JAQGDS_mrna.Dda_0313/rna-gnl_WGS_JAQGDS_mrna.Dda_0412/rna-gnl_WGS_JAQGDS_mrna.Dda_0411/rna-gnl_WGS_JAQGDS_mrna.Dda_0485/rna-gnl_WGS_JAQGDS_mrna.Dda_0809/rna-gnl_WGS_JAQGDS_mrna.Dda_1228/rna-gnl_WGS_JAQGDS_mrna.Dda_1368/rna-gnl_WGS_JAQGDS_mrna.Dda_1378/rna-gnl_WGS_JAQGDS_mrna.Dda_1408/rna-gnl_WGS_JAQGDS_mrna.Dda_1422/rna…	58
BP	GO:0032259	methylation	2/109	92/3185	0.831159	0.930048	0.876932	rna-gnl_WGS_JAQGDS_mrna.Dda_0184/rna-gnl_WGS_JAQGDS_mrna.Dda_0809	2
BP	GO:0006650	glycerophospholipid metabolic process	1/109	51/3185	0.833086	0.930048	0.876932	rna-gnl_WGS_JAQGDS_mrna.Dda_1492	1
BP	GO:0022607	cellular component assembly	3/109	133/3185	0.842805	0.93645	0.882968	rna-gnl_WGS_JAQGDS_mrna.Dda_1368/rna-gnl_WGS_JAQGDS_mrna.Dda_3814/rna-gnl_WGS_JAQGDS_mrna.Dda_8486	3
BP	GO:0034470	ncRNA processing	3/109	133/3185	0.842805	0.93645	0.882968	rna-gnl_WGS_JAQGDS_mrna.Dda_2375/rna-gnl_WGS_JAQGDS_mrna.Dda_2940/rna-gnl_WGS_JAQGDS_mrna.Dda_6249	3
CC	GO:0031227	intrinsic component of endoplasmic reticulum membrane	1/124	21/3714	0.510839	0.937808	0.882832	rna-gnl_WGS_JAQGDS_mrna.Dda_7922	1
BP	GO:0006520	cellular amino acid metabolic process	4/109	172/3185	0.850484	0.938703	0.885093	rna-gnl_WGS_JAQGDS_mrna.Dda_3457/rna-gnl_WGS_JAQGDS_mrna.Dda_8185/rna-gnl_WGS_JAQGDS_mrna.Dda_8772/rna-gnl_WGS_JAQGDS_mrna.Dda_9119	4
BP	GO:0050896	response to stimulus	8/109	312/3185	0.852773	0.938703	0.885093	rna-gnl_WGS_JAQGDS_mrna.Dda_0412/rna-gnl_WGS_JAQGDS_mrna.Dda_1718/rna-gnl_WGS_JAQGDS_mrna.Dda_1747/rna-gnl_WGS_JAQGDS_mrna.Dda_3222/rna-gnl_WGS_JAQGDS_mrna.Dda_3378/rna-gnl_WGS_JAQGDS_mrna.Dda_3844/rna-gnl_WGS_JAQGDS_mrna.Dda_4212/rna-gnl_WGS_JAQGDS_mrna.Dda_5637	8
BP	GO:0019538	protein metabolic process	24/109	825/3185	0.854414	0.938703	0.885093	rna-gnl_WGS_JAQGDS_mrna.Dda_0184/rna-gnl_WGS_JAQGDS_mrna.Dda_0313/rna-gnl_WGS_JAQGDS_mrna.Dda_0412/rna-gnl_WGS_JAQGDS_mrna.Dda_0411/rna-gnl_WGS_JAQGDS_mrna.Dda_0485/rna-gnl_WGS_JAQGDS_mrna.Dda_0809/rna-gnl_WGS_JAQGDS_mrna.Dda_1228/rna-gnl_WGS_JAQGDS_mrna.Dda_1368/rna-gnl_WGS_JAQGDS_mrna.Dda_1422/rna-gnl_WGS_JAQGDS_mrna.Dda_1797/rna-gnl_WGS_JAQGDS_mrna.Dda_1983/rna-gnl_WGS_JAQGDS_mrna.Dda_2376/rna…	24
BP	GO:0048518	positive regulation of biological process	1/109	55/3185	0.855133	0.938703	0.885093	rna-gnl_WGS_JAQGDS_mrna.Dda_4885	1
BP	GO:0034660	ncRNA metabolic process	4/109	174/3185	0.856789	0.938703	0.885093	rna-gnl_WGS_JAQGDS_mrna.Dda_2375/rna-gnl_WGS_JAQGDS_mrna.Dda_2940/rna-gnl_WGS_JAQGDS_mrna.Dda_6249/rna-gnl_WGS_JAQGDS_mrna.Dda_8185	4
BP	GO:0065003	protein-containing complex assembly	2/109	98/3185	0.856816	0.938703	0.885093	rna-gnl_WGS_JAQGDS_mrna.Dda_1368/rna-gnl_WGS_JAQGDS_mrna.Dda_8486	2
BP	GO:0051301	cell division	1/109	57/3185	0.865049	0.945518	0.891519	rna-gnl_WGS_JAQGDS_mrna.Dda_1705	1
BP	GO:1901605	alpha-amino acid metabolic process	2/109	101/3185	0.868278	0.946846	0.89277	rna-gnl_WGS_JAQGDS_mrna.Dda_3457/rna-gnl_WGS_JAQGDS_mrna.Dda_9119	2
BP	GO:0006091	generation of precursor metabolites and energy	1/109	59/3185	0.874291	0.946887	0.892809	rna-gnl_WGS_JAQGDS_mrna.Dda_8481	1
BP	GO:0006260	DNA replication	1/109	59/3185	0.874291	0.946887	0.892809	rna-gnl_WGS_JAQGDS_mrna.Dda_3378	1
BP	GO:0019752	carboxylic acid metabolic process	6/109	252/3185	0.874359	0.946887	0.892809	rna-gnl_WGS_JAQGDS_mrna.Dda_1811/rna-gnl_WGS_JAQGDS_mrna.Dda_3457/rna-gnl_WGS_JAQGDS_mrna.Dda_6248/rna-gnl_WGS_JAQGDS_mrna.Dda_8185/rna-gnl_WGS_JAQGDS_mrna.Dda_8772/rna-gnl_WGS_JAQGDS_mrna.Dda_9119	6
BP	GO:0008654	phospholipid biosynthetic process	1/109	60/3185	0.878675	0.949373	0.895153	rna-gnl_WGS_JAQGDS_mrna.Dda_5839	1
BP	GO:0043436	oxoacid metabolic process	6/109	256/3185	0.883682	0.952593	0.89819	rna-gnl_WGS_JAQGDS_mrna.Dda_1811/rna-gnl_WGS_JAQGDS_mrna.Dda_3457/rna-gnl_WGS_JAQGDS_mrna.Dda_6248/rna-gnl_WGS_JAQGDS_mrna.Dda_8185/rna-gnl_WGS_JAQGDS_mrna.Dda_8772/rna-gnl_WGS_JAQGDS_mrna.Dda_9119	6
BP	GO:0044260	cellular macromolecule metabolic process	18/109	656/3185	0.885772	0.952661	0.898254	rna-gnl_WGS_JAQGDS_mrna.Dda_0184/rna-gnl_WGS_JAQGDS_mrna.Dda_0412/rna-gnl_WGS_JAQGDS_mrna.Dda_0411/rna-gnl_WGS_JAQGDS_mrna.Dda_0809/rna-gnl_WGS_JAQGDS_mrna.Dda_1368/rna-gnl_WGS_JAQGDS_mrna.Dda_1797/rna-gnl_WGS_JAQGDS_mrna.Dda_1983/rna-gnl_WGS_JAQGDS_mrna.Dda_2376/rna-gnl_WGS_JAQGDS_mrna.Dda_2672/rna-gnl_WGS_JAQGDS_mrna.Dda_3378/rna-gnl_WGS_JAQGDS_mrna.Dda_3961/rna-gnl_WGS_JAQGDS_mrna.Dda_4885/rna…	18
CC	GO:0030135	coated vesicle	1/124	22/3714	0.527263	0.953726	0.897817	rna-gnl_WGS_JAQGDS_mrna.Dda_4436	1
BP	GO:0033365	protein localization to organelle	1/109	63/3185	0.890936	0.954319	0.899817	rna-gnl_WGS_JAQGDS_mrna.Dda_6247	1
BP	GO:0032787	monocarboxylic acid metabolic process	1/109	64/3185	0.894744	0.954319	0.899817	rna-gnl_WGS_JAQGDS_mrna.Dda_1811	1
BP	GO:0065008	regulation of biological quality	1/109	64/3185	0.894744	0.954319	0.899817	rna-gnl_WGS_JAQGDS_mrna.Dda_1559	1
BP	GO:0044237	cellular metabolic process	58/109	1866/3185	0.895436	0.954319	0.899817	rna-gnl_WGS_JAQGDS_mrna.Dda_0074/rna-gnl_WGS_JAQGDS_mrna.Dda_0184/rna-gnl_WGS_JAQGDS_mrna.Dda_0313/rna-gnl_WGS_JAQGDS_mrna.Dda_0412/rna-gnl_WGS_JAQGDS_mrna.Dda_0411/rna-gnl_WGS_JAQGDS_mrna.Dda_0485/rna-gnl_WGS_JAQGDS_mrna.Dda_0809/rna-gnl_WGS_JAQGDS_mrna.Dda_1368/rna-gnl_WGS_JAQGDS_mrna.Dda_1378/rna-gnl_WGS_JAQGDS_mrna.Dda_1408/rna-gnl_WGS_JAQGDS_mrna.Dda_1422/rna-gnl_WGS_JAQGDS_mrna.Dda_1492/rna…	58
BP	GO:0071705	nitrogen compound transport	5/109	227/3185	0.899122	0.954319	0.899817	rna-gnl_WGS_JAQGDS_mrna.Dda_0412/rna-gnl_WGS_JAQGDS_mrna.Dda_2546/rna-gnl_WGS_JAQGDS_mrna.Dda_7922/rna-gnl_WGS_JAQGDS_mrna.Dda_7947/rna-gnl_WGS_JAQGDS_mrna.Dda_8772	5
BP	GO:0071702	organic substance transport	6/109	265/3185	0.902574	0.954319	0.899817	rna-gnl_WGS_JAQGDS_mrna.Dda_0412/rna-gnl_WGS_JAQGDS_mrna.Dda_2546/rna-gnl_WGS_JAQGDS_mrna.Dda_2669/rna-gnl_WGS_JAQGDS_mrna.Dda_7922/rna-gnl_WGS_JAQGDS_mrna.Dda_7947/rna-gnl_WGS_JAQGDS_mrna.Dda_8772	6
BP	GO:0006886	intracellular protein transport	2/109	112/3185	0.903508	0.954319	0.899817	rna-gnl_WGS_JAQGDS_mrna.Dda_2546/rna-gnl_WGS_JAQGDS_mrna.Dda_8772	2
BP	GO:0044283	small molecule biosynthetic process	3/109	153/3185	0.903557	0.954319	0.899817	rna-gnl_WGS_JAQGDS_mrna.Dda_2333/rna-gnl_WGS_JAQGDS_mrna.Dda_5839/rna-gnl_WGS_JAQGDS_mrna.Dda_8772	3
MF	GO:0016779	nucleotidyltransferase activity	1/134	77/4200	0.919537	0.955279	0.830211	rna-gnl_WGS_JAQGDS_mrna.Dda_9146	1
MF	GO:0005515	protein binding	4/134	217/4200	0.923018	0.955279	0.830211	rna-gnl_WGS_JAQGDS_mrna.Dda_1368/rna-gnl_WGS_JAQGDS_mrna.Dda_3814/rna-gnl_WGS_JAQGDS_mrna.Dda_8486/rna-gnl_WGS_JAQGDS_mrna.Dda_8696	4
MF	GO:0016740	transferase activity	22/134	879/4200	0.924403	0.955279	0.830211	rna-gnl_WGS_JAQGDS_mrna.Dda_0184/rna-gnl_WGS_JAQGDS_mrna.Dda_0251/rna-gnl_WGS_JAQGDS_mrna.Dda_0313/rna-gnl_WGS_JAQGDS_mrna.Dda_0809/rna-gnl_WGS_JAQGDS_mrna.Dda_1378/rna-gnl_WGS_JAQGDS_mrna.Dda_1718/rna-gnl_WGS_JAQGDS_mrna.Dda_1747/rna-gnl_WGS_JAQGDS_mrna.Dda_2574/rna-gnl_WGS_JAQGDS_mrna.Dda_2940/rna-gnl_WGS_JAQGDS_mrna.Dda_3185/rna-gnl_WGS_JAQGDS_mrna.Dda_3353/rna-gnl_WGS_JAQGDS_mrna.Dda_3844/rna…	22
MF	GO:0050660	flavin adenine dinucleotide binding	1/134	79/4200	0.924683	0.955279	0.830211	rna-gnl_WGS_JAQGDS_mrna.Dda_1559	1
MF	GO:0008233	peptidase activity	4/134	221/4200	0.929446	0.956683	0.831431	rna-gnl_WGS_JAQGDS_mrna.Dda_1228/rna-gnl_WGS_JAQGDS_mrna.Dda_3003/rna-gnl_WGS_JAQGDS_mrna.Dda_4260/rna-gnl_WGS_JAQGDS_mrna.Dda_4903	4
BP	GO:0043170	macromolecule metabolic process	47/109	1562/3185	0.912692	0.961805	0.906875	rna-gnl_WGS_JAQGDS_mrna.Dda_0074/rna-gnl_WGS_JAQGDS_mrna.Dda_0184/rna-gnl_WGS_JAQGDS_mrna.Dda_0313/rna-gnl_WGS_JAQGDS_mrna.Dda_0340/rna-gnl_WGS_JAQGDS_mrna.Dda_0412/rna-gnl_WGS_JAQGDS_mrna.Dda_0411/rna-gnl_WGS_JAQGDS_mrna.Dda_0485/rna-gnl_WGS_JAQGDS_mrna.Dda_0809/rna-gnl_WGS_JAQGDS_mrna.Dda_1228/rna-gnl_WGS_JAQGDS_mrna.Dda_1368/rna-gnl_WGS_JAQGDS_mrna.Dda_1408/rna-gnl_WGS_JAQGDS_mrna.Dda_1422/rna…	47
BP	GO:0008652	cellular amino acid biosynthetic process	1/109	70/3185	0.914977	0.962056	0.907112	rna-gnl_WGS_JAQGDS_mrna.Dda_8772	1
CC	GO:0015934	large ribosomal subunit	1/124	23/3714	0.543141	0.968207	0.911449	rna-gnl_WGS_JAQGDS_mrna.Dda_2026	1
BP	GO:0016192	vesicle-mediated transport	2/109	126/3185	0.935769	0.979049	0.923135	rna-gnl_WGS_JAQGDS_mrna.Dda_4436/rna-gnl_WGS_JAQGDS_mrna.Dda_8772	2
BP	GO:0090304	nucleic acid metabolic process	18/109	697/3185	0.936776	0.979049	0.923135	rna-gnl_WGS_JAQGDS_mrna.Dda_0074/rna-gnl_WGS_JAQGDS_mrna.Dda_0184/rna-gnl_WGS_JAQGDS_mrna.Dda_1408/rna-gnl_WGS_JAQGDS_mrna.Dda_1753/rna-gnl_WGS_JAQGDS_mrna.Dda_2064/rna-gnl_WGS_JAQGDS_mrna.Dda_2375/rna-gnl_WGS_JAQGDS_mrna.Dda_2940/rna-gnl_WGS_JAQGDS_mrna.Dda_3208/rna-gnl_WGS_JAQGDS_mrna.Dda_3378/rna-gnl_WGS_JAQGDS_mrna.Dda_3844/rna-gnl_WGS_JAQGDS_mrna.Dda_4212/rna-gnl_WGS_JAQGDS_mrna.Dda_5839/rna…	18
BP	GO:0008152	metabolic process	77/109	2435/3185	0.938949	0.979049	0.923135	rna-gnl_WGS_JAQGDS_mrna.Dda_0074/rna-gnl_WGS_JAQGDS_mrna.Dda_0184/rna-gnl_WGS_JAQGDS_mrna.Dda_0313/rna-gnl_WGS_JAQGDS_mrna.Dda_0340/rna-gnl_WGS_JAQGDS_mrna.Dda_0412/rna-gnl_WGS_JAQGDS_mrna.Dda_0411/rna-gnl_WGS_JAQGDS_mrna.Dda_0461/rna-gnl_WGS_JAQGDS_mrna.Dda_0485/rna-gnl_WGS_JAQGDS_mrna.Dda_0809/rna-gnl_WGS_JAQGDS_mrna.Dda_1228/rna-gnl_WGS_JAQGDS_mrna.Dda_1368/rna-gnl_WGS_JAQGDS_mrna.Dda_1378/rna…	77
BP	GO:0046907	intracellular transport	3/109	172/3185	0.940897	0.979049	0.923135	rna-gnl_WGS_JAQGDS_mrna.Dda_2546/rna-gnl_WGS_JAQGDS_mrna.Dda_4436/rna-gnl_WGS_JAQGDS_mrna.Dda_8772	3
BP	GO:0006996	organelle organization	4/109	213/3185	0.941553	0.979049	0.923135	rna-gnl_WGS_JAQGDS_mrna.Dda_1705/rna-gnl_WGS_JAQGDS_mrna.Dda_3814/rna-gnl_WGS_JAQGDS_mrna.Dda_6247/rna-gnl_WGS_JAQGDS_mrna.Dda_8772	4
BP	GO:0016043	cellular component organization	8/109	365/3185	0.944162	0.979595	0.923649	rna-gnl_WGS_JAQGDS_mrna.Dda_1368/rna-gnl_WGS_JAQGDS_mrna.Dda_1705/rna-gnl_WGS_JAQGDS_mrna.Dda_1753/rna-gnl_WGS_JAQGDS_mrna.Dda_3814/rna-gnl_WGS_JAQGDS_mrna.Dda_6247/rna-gnl_WGS_JAQGDS_mrna.Dda_7861/rna-gnl_WGS_JAQGDS_mrna.Dda_8486/rna-gnl_WGS_JAQGDS_mrna.Dda_8772	8
BP	GO:0051649	establishment of localization in cell	3/109	176/3185	0.946837	0.980205	0.924225	rna-gnl_WGS_JAQGDS_mrna.Dda_2546/rna-gnl_WGS_JAQGDS_mrna.Dda_4436/rna-gnl_WGS_JAQGDS_mrna.Dda_8772	3
MF	GO:0022890	inorganic cation transmembrane transporter activity	1/134	98/4200	0.959866	0.984388	0.855508	rna-gnl_WGS_JAQGDS_mrna.Dda_5667	1
MF	GO:0008324	cation transmembrane transporter activity	1/134	105/4200	0.968197	0.988391	0.858987	rna-gnl_WGS_JAQGDS_mrna.Dda_5667	1
MF	GO:0003700	DNA-binding transcription factor activity	2/134	164/4200	0.970804	0.988391	0.858987	rna-gnl_WGS_JAQGDS_mrna.Dda_2969/rna-gnl_WGS_JAQGDS_mrna.Dda_5940	2
MF	GO:0000981	DNA-binding transcription factor activity, RNA polymerase II-specific	1/134	121/4200	0.981342	0.991038	0.861288	rna-gnl_WGS_JAQGDS_mrna.Dda_5940	1
MF	GO:0015318	inorganic molecular entity transmembrane transporter activity	1/134	122/4200	0.981955	0.991038	0.861288	rna-gnl_WGS_JAQGDS_mrna.Dda_5667	1
MF	GO:0140110	transcription regulator activity	2/134	192/4200	0.986973	0.991038	0.861288	rna-gnl_WGS_JAQGDS_mrna.Dda_2969/rna-gnl_WGS_JAQGDS_mrna.Dda_5940	2
MF	GO:0015075	ion transmembrane transporter activity	1/134	133/4200	0.987511	0.991038	0.861288	rna-gnl_WGS_JAQGDS_mrna.Dda_5667	1
CC	GO:1990234	transferase complex	4/124	119/3714	0.567571	0.993226	0.935001	rna-gnl_WGS_JAQGDS_mrna.Dda_0486/rna-gnl_WGS_JAQGDS_mrna.Dda_1782/rna-gnl_WGS_JAQGDS_mrna.Dda_4259/rna-gnl_WGS_JAQGDS_mrna.Dda_8486	4
CC	GO:0090575	RNA polymerase II transcription regulator complex	1/124	25/3714	0.573326	0.993226	0.935001	rna-gnl_WGS_JAQGDS_mrna.Dda_8486	1
BP	GO:0016310	phosphorylation	4/109	235/3185	0.966175	0.998027	0.941029	rna-gnl_WGS_JAQGDS_mrna.Dda_0313/rna-gnl_WGS_JAQGDS_mrna.Dda_3353/rna-gnl_WGS_JAQGDS_mrna.Dda_4902/rna-gnl_WGS_JAQGDS_mrna.Dda_8772	4
CC	GO:0016020	membrane	70/124	2125/3714	0.606796	0.998733	0.940185	rna-gnl_WGS_JAQGDS_mrna.Dda_0003/rna-gnl_WGS_JAQGDS_mrna.Dda_0251/rna-gnl_WGS_JAQGDS_mrna.Dda_0397/rna-gnl_WGS_JAQGDS_mrna.Dda_0461/rna-gnl_WGS_JAQGDS_mrna.Dda_0537/rna-gnl_WGS_JAQGDS_mrna.Dda_1056/rna-gnl_WGS_JAQGDS_mrna.Dda_1360/rna-gnl_WGS_JAQGDS_mrna.Dda_1466/rna-gnl_WGS_JAQGDS_mrna.Dda_1492/rna-gnl_WGS_JAQGDS_mrna.Dda_1639/rna-gnl_WGS_JAQGDS_mrna.Dda_1812/rna-gnl_WGS_JAQGDS_mrna.Dda_1895/rna…	70
CC	GO:0005783	endoplasmic reticulum	5/124	157/3714	0.608801	0.998733	0.940185	rna-gnl_WGS_JAQGDS_mrna.Dda_1492/rna-gnl_WGS_JAQGDS_mrna.Dda_3185/rna-gnl_WGS_JAQGDS_mrna.Dda_4436/rna-gnl_WGS_JAQGDS_mrna.Dda_7922/rna-gnl_WGS_JAQGDS_mrna.Dda_7947	5
CC	GO:0071944	cell periphery	3/124	94/3714	0.614296	0.998733	0.940185	rna-gnl_WGS_JAQGDS_mrna.Dda_3142/rna-gnl_WGS_JAQGDS_mrna.Dda_3814/rna-gnl_WGS_JAQGDS_mrna.Dda_7188	3
CC	GO:0055029	nuclear DNA-directed RNA polymerase complex	1/124	28/3714	0.614932	0.998733	0.940185	rna-gnl_WGS_JAQGDS_mrna.Dda_8486	1
CC	GO:0005789	endoplasmic reticulum membrane	4/124	129/3714	0.632187	0.998733	0.940185	rna-gnl_WGS_JAQGDS_mrna.Dda_1492/rna-gnl_WGS_JAQGDS_mrna.Dda_3185/rna-gnl_WGS_JAQGDS_mrna.Dda_7922/rna-gnl_WGS_JAQGDS_mrna.Dda_7947	4
CC	GO:0098827	endoplasmic reticulum subcompartment	4/124	129/3714	0.632187	0.998733	0.940185	rna-gnl_WGS_JAQGDS_mrna.Dda_1492/rna-gnl_WGS_JAQGDS_mrna.Dda_3185/rna-gnl_WGS_JAQGDS_mrna.Dda_7922/rna-gnl_WGS_JAQGDS_mrna.Dda_7947	4
CC	GO:0042175	nuclear outer membrane-endoplasmic reticulum membrane network	4/124	130/3714	0.638304	0.998733	0.940185	rna-gnl_WGS_JAQGDS_mrna.Dda_1492/rna-gnl_WGS_JAQGDS_mrna.Dda_3185/rna-gnl_WGS_JAQGDS_mrna.Dda_7922/rna-gnl_WGS_JAQGDS_mrna.Dda_7947	4
CC	GO:0031984	organelle subcompartment	4/124	131/3714	0.644355	0.998733	0.940185	rna-gnl_WGS_JAQGDS_mrna.Dda_1492/rna-gnl_WGS_JAQGDS_mrna.Dda_3185/rna-gnl_WGS_JAQGDS_mrna.Dda_7922/rna-gnl_WGS_JAQGDS_mrna.Dda_7947	4
CC	GO:0005856	cytoskeleton	3/124	99/3714	0.649583	0.998733	0.940185	rna-gnl_WGS_JAQGDS_mrna.Dda_3142/rna-gnl_WGS_JAQGDS_mrna.Dda_3814/rna-gnl_WGS_JAQGDS_mrna.Dda_7423	3
BP	GO:0016053	organic acid biosynthetic process	1/109	108/3185	0.978216	1	0.942889	rna-gnl_WGS_JAQGDS_mrna.Dda_8772	1
BP	GO:0046394	carboxylic acid biosynthetic process	1/109	108/3185	0.978216	1	0.942889	rna-gnl_WGS_JAQGDS_mrna.Dda_8772	1
BP	GO:0044085	cellular component biogenesis	3/109	226/3185	0.986815	1	0.942889	rna-gnl_WGS_JAQGDS_mrna.Dda_1368/rna-gnl_WGS_JAQGDS_mrna.Dda_3814/rna-gnl_WGS_JAQGDS_mrna.Dda_8486	3
BP	GO:0022613	ribonucleoprotein complex biogenesis	1/109	124/3185	0.987785	1	0.942889	rna-gnl_WGS_JAQGDS_mrna.Dda_1368	1
BP	GO:0033554	cellular response to stress	2/109	182/3185	0.988524	1	0.942889	rna-gnl_WGS_JAQGDS_mrna.Dda_3378/rna-gnl_WGS_JAQGDS_mrna.Dda_4212	2
BP	GO:0006281	DNA repair	1/109	132/3185	0.990864	1	0.942889	rna-gnl_WGS_JAQGDS_mrna.Dda_3378	1
BP	GO:0071840	cellular component organization or biogenesis	8/109	457/3185	0.992599	1	0.942889	rna-gnl_WGS_JAQGDS_mrna.Dda_1368/rna-gnl_WGS_JAQGDS_mrna.Dda_1705/rna-gnl_WGS_JAQGDS_mrna.Dda_1753/rna-gnl_WGS_JAQGDS_mrna.Dda_3814/rna-gnl_WGS_JAQGDS_mrna.Dda_6247/rna-gnl_WGS_JAQGDS_mrna.Dda_7861/rna-gnl_WGS_JAQGDS_mrna.Dda_8486/rna-gnl_WGS_JAQGDS_mrna.Dda_8772	8
BP	GO:0006468	protein phosphorylation	1/109	142/3185	0.993652	1	0.942889	rna-gnl_WGS_JAQGDS_mrna.Dda_0313	1
BP	GO:0006974	cellular response to DNA damage stimulus	1/109	146/3185	0.994514	1	0.942889	rna-gnl_WGS_JAQGDS_mrna.Dda_3378	1
BP	GO:0036211	protein modification process	6/109	391/3185	0.994847	1	0.942889	rna-gnl_WGS_JAQGDS_mrna.Dda_0184/rna-gnl_WGS_JAQGDS_mrna.Dda_0313/rna-gnl_WGS_JAQGDS_mrna.Dda_0809/rna-gnl_WGS_JAQGDS_mrna.Dda_1422/rna-gnl_WGS_JAQGDS_mrna.Dda_4373/rna-gnl_WGS_JAQGDS_mrna.Dda_8032	6
BP	GO:0006950	response to stress	2/109	208/3185	0.995045	1	0.942889	rna-gnl_WGS_JAQGDS_mrna.Dda_3378/rna-gnl_WGS_JAQGDS_mrna.Dda_4212	2
BP	GO:0043412	macromolecule modification	7/109	439/3185	0.99569	1	0.942889	rna-gnl_WGS_JAQGDS_mrna.Dda_0184/rna-gnl_WGS_JAQGDS_mrna.Dda_0313/rna-gnl_WGS_JAQGDS_mrna.Dda_0809/rna-gnl_WGS_JAQGDS_mrna.Dda_1422/rna-gnl_WGS_JAQGDS_mrna.Dda_2940/rna-gnl_WGS_JAQGDS_mrna.Dda_4373/rna-gnl_WGS_JAQGDS_mrna.Dda_8032	7
BP	GO:0006259	DNA metabolic process	1/109	205/3185	0.999378	1	0.942889	rna-gnl_WGS_JAQGDS_mrna.Dda_3378	1
BP	GO:0009987	cellular process	72/109	2539/3185	0.999781	1	0.942889	rna-gnl_WGS_JAQGDS_mrna.Dda_0074/rna-gnl_WGS_JAQGDS_mrna.Dda_0184/rna-gnl_WGS_JAQGDS_mrna.Dda_0313/rna-gnl_WGS_JAQGDS_mrna.Dda_0412/rna-gnl_WGS_JAQGDS_mrna.Dda_0411/rna-gnl_WGS_JAQGDS_mrna.Dda_0485/rna-gnl_WGS_JAQGDS_mrna.Dda_0809/rna-gnl_WGS_JAQGDS_mrna.Dda_1368/rna-gnl_WGS_JAQGDS_mrna.Dda_1378/rna-gnl_WGS_JAQGDS_mrna.Dda_1408/rna-gnl_WGS_JAQGDS_mrna.Dda_1422/rna-gnl_WGS_JAQGDS_mrna.Dda_1492/rna…	72
BP	GO:0008150	biological_process	109/109	3185/3185	1	1	0.942889	rna-gnl_WGS_JAQGDS_mrna.Dda_0074/rna-gnl_WGS_JAQGDS_mrna.Dda_0184/rna-gnl_WGS_JAQGDS_mrna.Dda_0313/rna-gnl_WGS_JAQGDS_mrna.Dda_0340/rna-gnl_WGS_JAQGDS_mrna.Dda_0412/rna-gnl_WGS_JAQGDS_mrna.Dda_0411/rna-gnl_WGS_JAQGDS_mrna.Dda_0461/rna-gnl_WGS_JAQGDS_mrna.Dda_0485/rna-gnl_WGS_JAQGDS_mrna.Dda_0538/rna-gnl_WGS_JAQGDS_mrna.Dda_0809/rna-gnl_WGS_JAQGDS_mrna.Dda_1228/rna-gnl_WGS_JAQGDS_mrna.Dda_1360/rna…	109
CC	GO:0005667	transcription regulator complex	1/124	32/3714	0.664211	1	0.941378	rna-gnl_WGS_JAQGDS_mrna.Dda_8486	1
CC	GO:0000139	Golgi membrane	1/124	35/3714	0.697015	1	0.941378	rna-gnl_WGS_JAQGDS_mrna.Dda_8772	1
CC	GO:1990904	ribonucleoprotein complex	7/124	240/3714	0.700542	1	0.941378	rna-gnl_WGS_JAQGDS_mrna.Dda_1368/rna-gnl_WGS_JAQGDS_mrna.Dda_2026/rna-gnl_WGS_JAQGDS_mrna.Dda_2064/rna-gnl_WGS_JAQGDS_mrna.Dda_6249/rna-gnl_WGS_JAQGDS_mrna.Dda_7145/rna-gnl_WGS_JAQGDS_mrna.Dda_7144/rna-gnl_WGS_JAQGDS_mrna.Dda_8481	7
CC	GO:0044391	ribosomal subunit	1/124	38/3714	0.726638	1	0.941378	rna-gnl_WGS_JAQGDS_mrna.Dda_2026	1
CC	GO:0000428	DNA-directed RNA polymerase complex	1/124	40/3714	0.744772	1	0.941378	rna-gnl_WGS_JAQGDS_mrna.Dda_8486	1
CC	GO:0030880	RNA polymerase complex	1/124	40/3714	0.744772	1	0.941378	rna-gnl_WGS_JAQGDS_mrna.Dda_8486	1
CC	GO:0031301	integral component of organelle membrane	1/124	40/3714	0.744772	1	0.941378	rna-gnl_WGS_JAQGDS_mrna.Dda_7922	1
CC	GO:0031300	intrinsic component of organelle membrane	1/124	41/3714	0.753386	1	0.941378	rna-gnl_WGS_JAQGDS_mrna.Dda_7922	1
CC	GO:0098798	mitochondrial protein-containing complex	1/124	41/3714	0.753386	1	0.941378	rna-gnl_WGS_JAQGDS_mrna.Dda_2026	1
CC	GO:0005874	microtubule	1/124	44/3714	0.777536	1	0.941378	rna-gnl_WGS_JAQGDS_mrna.Dda_7423	1
CC	GO:0031974	membrane-enclosed lumen	6/124	227/3714	0.780328	1	0.941378	rna-gnl_WGS_JAQGDS_mrna.Dda_0412/rna-gnl_WGS_JAQGDS_mrna.Dda_0411/rna-gnl_WGS_JAQGDS_mrna.Dda_0486/rna-gnl_WGS_JAQGDS_mrna.Dda_1782/rna-gnl_WGS_JAQGDS_mrna.Dda_2026/rna-gnl_WGS_JAQGDS_mrna.Dda_8486	6
CC	GO:0043233	organelle lumen	6/124	227/3714	0.780328	1	0.941378	rna-gnl_WGS_JAQGDS_mrna.Dda_0412/rna-gnl_WGS_JAQGDS_mrna.Dda_0411/rna-gnl_WGS_JAQGDS_mrna.Dda_0486/rna-gnl_WGS_JAQGDS_mrna.Dda_1782/rna-gnl_WGS_JAQGDS_mrna.Dda_2026/rna-gnl_WGS_JAQGDS_mrna.Dda_8486	6
CC	GO:0070013	intracellular organelle lumen	6/124	227/3714	0.780328	1	0.941378	rna-gnl_WGS_JAQGDS_mrna.Dda_0412/rna-gnl_WGS_JAQGDS_mrna.Dda_0411/rna-gnl_WGS_JAQGDS_mrna.Dda_0486/rna-gnl_WGS_JAQGDS_mrna.Dda_1782/rna-gnl_WGS_JAQGDS_mrna.Dda_2026/rna-gnl_WGS_JAQGDS_mrna.Dda_8486	6
CC	GO:0099513	polymeric cytoskeletal fiber	1/124	45/3714	0.785052	1	0.941378	rna-gnl_WGS_JAQGDS_mrna.Dda_7423	1
CC	GO:0099081	supramolecular polymer	1/124	46/3714	0.792317	1	0.941378	rna-gnl_WGS_JAQGDS_mrna.Dda_7423	1
CC	GO:0099512	supramolecular fiber	1/124	46/3714	0.792317	1	0.941378	rna-gnl_WGS_JAQGDS_mrna.Dda_7423	1
CC	GO:1902494	catalytic complex	7/124	270/3714	0.809367	1	0.941378	rna-gnl_WGS_JAQGDS_mrna.Dda_0486/rna-gnl_WGS_JAQGDS_mrna.Dda_1782/rna-gnl_WGS_JAQGDS_mrna.Dda_1983/rna-gnl_WGS_JAQGDS_mrna.Dda_3207/rna-gnl_WGS_JAQGDS_mrna.Dda_4259/rna-gnl_WGS_JAQGDS_mrna.Dda_6249/rna-gnl_WGS_JAQGDS_mrna.Dda_8486	7
CC	GO:0140513	nuclear protein-containing complex	6/124	247/3714	0.844037	1	0.941378	rna-gnl_WGS_JAQGDS_mrna.Dda_0486/rna-gnl_WGS_JAQGDS_mrna.Dda_1782/rna-gnl_WGS_JAQGDS_mrna.Dda_2064/rna-gnl_WGS_JAQGDS_mrna.Dda_7145/rna-gnl_WGS_JAQGDS_mrna.Dda_8486/rna-gnl_WGS_JAQGDS_mrna.Dda_9146	6
CC	GO:0012506	vesicle membrane	1/124	55/3714	0.847654	1	0.941378	rna-gnl_WGS_JAQGDS_mrna.Dda_4436	1
CC	GO:0030659	cytoplasmic vesicle membrane	1/124	55/3714	0.847654	1	0.941378	rna-gnl_WGS_JAQGDS_mrna.Dda_4436	1
CC	GO:0061695	transferase complex, transferring phosphorus-containing groups	1/124	56/3714	0.852817	1	0.941378	rna-gnl_WGS_JAQGDS_mrna.Dda_8486	1
CC	GO:0005886	plasma membrane	1/124	60/3714	0.871789	1	0.941378	rna-gnl_WGS_JAQGDS_mrna.Dda_7188	1
CC	GO:0015630	microtubule cytoskeleton	1/124	61/3714	0.87614	1	0.941378	rna-gnl_WGS_JAQGDS_mrna.Dda_7423	1
CC	GO:0099080	supramolecular complex	1/124	70/3714	0.90926	1	0.941378	rna-gnl_WGS_JAQGDS_mrna.Dda_7423	1
CC	GO:0031410	cytoplasmic vesicle	1/124	73/3714	0.918214	1	0.941378	rna-gnl_WGS_JAQGDS_mrna.Dda_4436	1
CC	GO:0031982	vesicle	1/124	73/3714	0.918214	1	0.941378	rna-gnl_WGS_JAQGDS_mrna.Dda_4436	1
CC	GO:0097708	intracellular vesicle	1/124	73/3714	0.918214	1	0.941378	rna-gnl_WGS_JAQGDS_mrna.Dda_4436	1
CC	GO:0005794	Golgi apparatus	1/124	74/3714	0.920999	1	0.941378	rna-gnl_WGS_JAQGDS_mrna.Dda_8772	1
CC	GO:0012505	endomembrane system	6/124	288/3714	0.928519	1	0.941378	rna-gnl_WGS_JAQGDS_mrna.Dda_1492/rna-gnl_WGS_JAQGDS_mrna.Dda_3185/rna-gnl_WGS_JAQGDS_mrna.Dda_4436/rna-gnl_WGS_JAQGDS_mrna.Dda_7922/rna-gnl_WGS_JAQGDS_mrna.Dda_7947/rna-gnl_WGS_JAQGDS_mrna.Dda_8772	6
CC	GO:0031981	nuclear lumen	3/124	178/3714	0.942761	1	0.941378	rna-gnl_WGS_JAQGDS_mrna.Dda_0486/rna-gnl_WGS_JAQGDS_mrna.Dda_1782/rna-gnl_WGS_JAQGDS_mrna.Dda_8486	3
CC	GO:0043228	non-membrane-bounded organelle	10/124	452/3714	0.94761	1	0.941378	rna-gnl_WGS_JAQGDS_mrna.Dda_0184/rna-gnl_WGS_JAQGDS_mrna.Dda_0412/rna-gnl_WGS_JAQGDS_mrna.Dda_0411/rna-gnl_WGS_JAQGDS_mrna.Dda_1797/rna-gnl_WGS_JAQGDS_mrna.Dda_2026/rna-gnl_WGS_JAQGDS_mrna.Dda_3142/rna-gnl_WGS_JAQGDS_mrna.Dda_3814/rna-gnl_WGS_JAQGDS_mrna.Dda_7423/rna-gnl_WGS_JAQGDS_mrna.Dda_8481/rna-gnl_WGS_JAQGDS_mrna.Dda_8544	10
CC	GO:0043232	intracellular non-membrane-bounded organelle	10/124	452/3714	0.94761	1	0.941378	rna-gnl_WGS_JAQGDS_mrna.Dda_0184/rna-gnl_WGS_JAQGDS_mrna.Dda_0412/rna-gnl_WGS_JAQGDS_mrna.Dda_0411/rna-gnl_WGS_JAQGDS_mrna.Dda_1797/rna-gnl_WGS_JAQGDS_mrna.Dda_2026/rna-gnl_WGS_JAQGDS_mrna.Dda_3142/rna-gnl_WGS_JAQGDS_mrna.Dda_3814/rna-gnl_WGS_JAQGDS_mrna.Dda_7423/rna-gnl_WGS_JAQGDS_mrna.Dda_8481/rna-gnl_WGS_JAQGDS_mrna.Dda_8544	10
CC	GO:0098588	bounding membrane of organelle	2/124	148/3714	0.962534	1	0.941378	rna-gnl_WGS_JAQGDS_mrna.Dda_4436/rna-gnl_WGS_JAQGDS_mrna.Dda_8772	2
CC	GO:0031090	organelle membrane	7/124	404/3714	0.986347	1	0.941378	rna-gnl_WGS_JAQGDS_mrna.Dda_1492/rna-gnl_WGS_JAQGDS_mrna.Dda_3185/rna-gnl_WGS_JAQGDS_mrna.Dda_3647/rna-gnl_WGS_JAQGDS_mrna.Dda_4436/rna-gnl_WGS_JAQGDS_mrna.Dda_7922/rna-gnl_WGS_JAQGDS_mrna.Dda_7947/rna-gnl_WGS_JAQGDS_mrna.Dda_8772	7
CC	GO:0005743	mitochondrial inner membrane	1/124	130/3714	0.988828	1	0.941378	rna-gnl_WGS_JAQGDS_mrna.Dda_3647	1
CC	GO:0019866	organelle inner membrane	1/124	133/3714	0.989948	1	0.941378	rna-gnl_WGS_JAQGDS_mrna.Dda_3647	1
CC	GO:0005694	chromosome	1/124	134/3714	0.990296	1	0.941378	rna-gnl_WGS_JAQGDS_mrna.Dda_0184	1
CC	GO:0031966	mitochondrial membrane	1/124	155/3714	0.995381	1	0.941378	rna-gnl_WGS_JAQGDS_mrna.Dda_3647	1
CC	GO:0005740	mitochondrial envelope	1/124	159/3714	0.995992	1	0.941378	rna-gnl_WGS_JAQGDS_mrna.Dda_3647	1
CC	GO:0032991	protein-containing complex	16/124	817/3714	0.996935	1	0.941378	rna-gnl_WGS_JAQGDS_mrna.Dda_0486/rna-gnl_WGS_JAQGDS_mrna.Dda_1368/rna-gnl_WGS_JAQGDS_mrna.Dda_1782/rna-gnl_WGS_JAQGDS_mrna.Dda_1983/rna-gnl_WGS_JAQGDS_mrna.Dda_2026/rna-gnl_WGS_JAQGDS_mrna.Dda_2064/rna-gnl_WGS_JAQGDS_mrna.Dda_2546/rna-gnl_WGS_JAQGDS_mrna.Dda_3207/rna-gnl_WGS_JAQGDS_mrna.Dda_4259/rna-gnl_WGS_JAQGDS_mrna.Dda_6249/rna-gnl_WGS_JAQGDS_mrna.Dda_7145/rna-gnl_WGS_JAQGDS_mrna.Dda_7144/rna…	16
CC	GO:0031967	organelle envelope	1/124	189/3714	0.998625	1	0.941378	rna-gnl_WGS_JAQGDS_mrna.Dda_3647	1
CC	GO:0031975	envelope	1/124	189/3714	0.998625	1	0.941378	rna-gnl_WGS_JAQGDS_mrna.Dda_3647	1
CC	GO:0005575	cellular_component	124/124	3714/3714	1	1	0.941378	rna-gnl_WGS_JAQGDS_mrna.Dda_0003/rna-gnl_WGS_JAQGDS_mrna.Dda_0037/rna-gnl_WGS_JAQGDS_mrna.Dda_0074/rna-gnl_WGS_JAQGDS_mrna.Dda_0184/rna-gnl_WGS_JAQGDS_mrna.Dda_0251/rna-gnl_WGS_JAQGDS_mrna.Dda_0397/rna-gnl_WGS_JAQGDS_mrna.Dda_0412/rna-gnl_WGS_JAQGDS_mrna.Dda_0411/rna-gnl_WGS_JAQGDS_mrna.Dda_0461/rna-gnl_WGS_JAQGDS_mrna.Dda_0486/rna-gnl_WGS_JAQGDS_mrna.Dda_0537/rna-gnl_WGS_JAQGDS_mrna.Dda_0538/rna…	124
MF	GO:0003674	molecular_function	134/134	4200/4200	1	1	0.869077	rna-gnl_WGS_JAQGDS_mrna.Dda_0003/rna-gnl_WGS_JAQGDS_mrna.Dda_0038/rna-gnl_WGS_JAQGDS_mrna.Dda_0074/rna-gnl_WGS_JAQGDS_mrna.Dda_0184/rna-gnl_WGS_JAQGDS_mrna.Dda_0251/rna-gnl_WGS_JAQGDS_mrna.Dda_0313/rna-gnl_WGS_JAQGDS_mrna.Dda_0412/rna-gnl_WGS_JAQGDS_mrna.Dda_0411/rna-gnl_WGS_JAQGDS_mrna.Dda_0461/rna-gnl_WGS_JAQGDS_mrna.Dda_0538/rna-gnl_WGS_JAQGDS_mrna.Dda_0809/rna-gnl_WGS_JAQGDS_mrna.Dda_1228/rna…	134
