# Supplementary material for: Genomic and Transcriptomic Analyses Revealed DdSTE2 Play a Role in Constricting Ring Formation in the Nematode-Trapping Fungi Drechslerella dactyloides
Source: Microorganisms. 2024 Oct 30;12(11):2190. doi: 10.3390/microorganisms12112190 (PMC11596859; doi:10.3390/microorganisms12112190)
Supplement: Supplementary file 1 [file microorganisms-12-02190-s001.zip › microorganisms-3235526-supplementary/table.S9 RNA-sequencing of the hyphae of Wild-type strain and ultraviolet (UV)-induced mutants collected from PDA medium.xlsx]

## Sheet: Sheet1
Sample	Raw reads	Raw bases	Clean reads	Clean bases	Error rate(%)	Q20(%)	Q30(%)	GC content(%)
WT_1	52985972	8000881772	52499218	7799781275	0.0121	98.67	95.88	53.37
WT_2	54897272	8289488072	54372270	8081974430	0.0121	98.7	95.97	53.07
WT_3	55641980	8401938980	54911388	8177379957	0.013	98.18	94.29	52.98
WT_4	53225200	8037005200	52731894	7838790802	0.012	98.71	95.99	52.99
WT_5	48615532	7340945332	48126148	7154839188	0.0121	98.68	95.93	53.3
DW07_1	62578550	9449361050	62066892	9233330561	0.012	98.72	96.01	53.46
DW07_2	55195912	8334582712	54750782	8155174917	0.0121	98.71	95.97	53.46
DW07_3	55196952	8334739752	54691798	8137789466	0.0121	98.68	95.89	53.34
DW07_4	56997794	8606666894	56495512	8419853217	0.0121	98.7	95.95	53.43
DW07_5	57675868	8709056068	57183656	8538860097	0.0121	98.68	95.89	53.36
DW06_1	57026378	8610983078	56522478	8445303137	0.0121	98.68	95.91	53.74
DW06_2	61119714	9229076814	60634188	9037829258	0.012	98.72	96.04	53.13
DW06_3	49981968	7547277168	49545066	7362102698	0.0121	98.65	95.82	53.46
DW06_4	47765052	7212522852	47335190	7039981601	0.0121	98.7	95.97	53.37
DW06_5	57268566	8647553466	56784846	8488494489	0.012	98.73	96.04	53.31
